# Supplementary material for: Meta-Analysis of Pathway Enrichment: Combining Independent and Dependent Omics Data Sets
Source: PLoS One. 2014 Feb 28;9(2):e89297. doi: 10.1371/journal.pone.0089297 (PMC3938450; doi:10.1371/journal.pone.0089297)
Supplement: File S1 — Matlab source code for functions used in meta-analysis. (GZ) [file pone.0089297.s001.gz]

Archive with 3 entries (3 files):
- metaPval.m
- normCorrelation.m
- restandardizedPvals.m
