# Supplementary material for: Meta-Analysis of Pathway Enrichment: Combining Independent and Dependent Omics Data Sets
Source: PLoS One. 2014 Feb 28;9(2):e89297. doi: 10.1371/journal.pone.0089297 (PMC3938450; doi:10.1371/journal.pone.0089297)
Supplement: File S1 — Matlab source code for functions used in meta-analysis. (GZ) [file pone.0089297.s001.gz › metaPval.m]

function MetaPvalVec = metaPval(PvalMat, methodStr, NormCorrMat)
%METAPVAL Calculation of meta-p-values based on Fisher's, Stouffer's, or Brown's method.
%   MetaPvalVec = metaPval(PvalMat, methodStr, NormCorrMat) returns a vector of
%   meta-p-values calculated based on the nSets-by-nPvals matrix PvalMat and an optional 
%   matrix of linear correlation coefficients between the columns (data sets) of standard 
%   normal deviates of p-values for Brown's or Stouffer's extended method.
%
%   PvalMat may contain NaN or Inf values for missing p-values,
%   methodStr must contain one of the following names: 'Fisher',
%   'Stouffer', 'Z-method', 'Brown'.
%
%   In case of 'Fisher', 'Stouffer', or 'Z-method' and specified NormCorrMat,
%   Brown's or Stouffer's extended method are applied.
%
%   Requires at least Matlab version R2010b and the Statistics toolbox.


[nSets, nPvals] = size(PvalMat);
MetaPvalVec = ones(nSets, 1);

if nSets < 1 || nPvals < 1
    return;
end

if nargin > 2
   if size(NormCorrMat, 1) ~= nPvals || size(NormCorrMat, 2) ~= nPvals 
      error('Wrong size of correlation matrix!') 
   end
end

if strcmpi(methodStr, 'Brown')
    if nargin < 3
        error('No matrix of correlation coefficients specified!')
    else
        methodStr = 'Fisher';
    end
end
if strcmpi(methodStr, 'Z-method')
    methodStr = 'Stouffer';
end

if sum(strcmpi(methodStr, {'Fisher', 'Stouffer'})) < 1
    error('Method not supported!')
end


% Calculate meta-p-values:

if strcmpi(methodStr, 'Fisher')
    
    if nargin < 3
        % Fisher's method
        
        for iS = 1:nSets
            MaskRow = (PvalMat(iS, :)<=1 & PvalMat(iS, :)>=0);
            maskSum = sum(MaskRow);
            if maskSum == 1
                MetaPvalVec(iS) = PvalMat(iS, MaskRow);
            elseif maskSum > 1
                xSquared = (-2) * sum(log(PvalMat(iS,MaskRow))); 
                MetaPvalVec(iS) = gammainc(xSquared/2, maskSum, 'upper');
            end
        end
        
    else
        % Brown's method utilizing correlation coefficients
             
        % polynomial approximation (Kost et al., 2002)
        CovMat = 3.263*NormCorrMat + 0.71*(NormCorrMat.^2) + 0.027*(NormCorrMat.^3);
        
        % polynomial approximation (Brown's method)
        % CovMat = zeros(nPvals, nPvals);
        % MaskMat = (NormCorrMat >= 0);
        % CovMat(MaskMat) = 3.25*CovMat(MaskMat) + 0.75*CovMat(MaskMat).^2;
        % CovMat(~MaskMat) = 3.27*CovMat(~MaskMat) + 0.71*CovMat(~MaskMat).^2;
        
        for iS = 1:nSets
            MaskRow = (PvalMat(iS, :)<=1 & PvalMat(iS, :)>=0);
            maskSum = sum(MaskRow);
            if maskSum == 1
                MetaPvalVec(iS) = PvalMat(iS, MaskRow);
            elseif maskSum > 1
                SelCovMat = CovMat(MaskRow, MaskRow); 
                covSum = (sum(sum(SelCovMat)) - sum(diag(SelCovMat))) / 2;
                sigmaSquared = 4*maskSum + 2*(covSum);
                
                fVal = (2*(2*maskSum)^2) / sigmaSquared;
                cVal = sigmaSquared / (4*maskSum);
                
                % calc Fisher's test statistic
                xSquared = (-2) * sum(log(PvalMat(iS,MaskRow))); 
                % re-scale
                xSquared = xSquared / cVal;
                
                MetaPvalVec(iS) = gammainc(xSquared/2, fVal/2, 'upper');
            end
        end
        
    end
    
elseif strcmpi(methodStr, 'Stouffer')
   % Stouffer's (extended) method (Z-method)

   for iS = 1:nSets
        if sum(PvalMat(iS, :)==0) > 0
            MetaPvalVec(iS) = 0;
        else
            MaskRow = (PvalMat(iS, :)<1 & PvalMat(iS, :)>0);
            maskSum = sum(MaskRow);
            if maskSum == 1
                MetaPvalVec(iS) = PvalMat(iS, MaskRow);
            elseif maskSum > 1
                 NormRow = norminv(PvalMat(iS, MaskRow));
                 zVal = sum(NormRow);

                 if nargin < 3
                     varVal = maskSum;
                 else
                     varVal = sum(sum(NormCorrMat(MaskRow,MaskRow)));
                 end

                 MetaPvalVec(iS) = normcdf(zVal, 0, sqrt(varVal));
            end
        end     
    end

end
