# Supplementary material for: Meta-Analysis of Pathway Enrichment: Combining Independent and Dependent Omics Data Sets
Source: PLoS One. 2014 Feb 28;9(2):e89297. doi: 10.1371/journal.pone.0089297 (PMC3938450; doi:10.1371/journal.pone.0089297)
Supplement: File S1 — Matlab source code for functions used in meta-analysis. (GZ) [file pone.0089297.s001.gz › normCorrelation.m]

function NormCorrMat = normCorrelation(PvalMat, minPval)
%NORMCORRELATION Calculation of linear correlation coefficients for standard normal
%deviates of p-values utilized in Brown's or Stouffer's extended method.
%
%   NormCorrMat = normCorrelation(PvalMat, minPval) returns a matrix of
%   linear correlation coefficients between the columns of standard normal
%   deviates of the p-values in the nSets-by-nPvals matrix PvalMat.
%
%   If minPval is specified, only p-values greater than minPval and less
%   than 1-minPval are used in the pairwise comparison of columns.
%
%   Requires at least Matlab version R2010b and the Statistics toolbox.


[nSets, nPvals] = size(PvalMat);
NormCorrMat = eye(nPvals);

if nargin < 2
    minPval = 0;
end


% Calculate correlation coefficients

for i = 1:nPvals
    for j = i+1:nPvals
        MaskVec = (PvalMat(:,i)>minPval) & (PvalMat(:,i)<1-minPval) & (PvalMat(:,j)>minPval) & (PvalMat(:,j)<1-minPval);
        maskSum = sum(MaskVec);
        
        if maskSum < 5
            error(['Not enough p-values in specified range (columns ' num2str(i) ', ' num2str(j) ')!']);
        else
            NormCorrMat(i,j) = corr(norminv(PvalMat(MaskVec,i)), norminv(PvalMat(MaskVec,j))); 
            NormCorrMat(j,i) = NormCorrMat(i,j);
        end
    end 
end
