# Supplementary material for: Meta-Analysis of Pathway Enrichment: Combining Independent and Dependent Omics Data Sets
Source: PLoS One. 2014 Feb 28;9(2):e89297. doi: 10.1371/journal.pone.0089297 (PMC3938450; doi:10.1371/journal.pone.0089297)
Supplement: File S1 — Matlab source code for functions used in meta-analysis. (GZ) [file pone.0089297.s001.gz › restandardizedPvals.m]

function RestandPvalMat = restandardizedPvals(PvalMat)
%RESTANDARDIZEDPVALS Calculation of restandardized p-values based on normal deviates 
%of p-values and sample mean and standard deviation.
%
%   RestandPvalMat = restandardizedPvals(PvalMat) returns a matrix of
%   restandardized p-values based on the standard normal deviates of p-values in the 
%   nSets-by-nPvals matrix PvalMat and column-wise sample means and standard deviations.
%
%   Requires at least Matlab version R2010b and the Statistics toolbox.


[nSets, nPvals] = size(PvalMat);
RestandPvalMat = PvalMat;


for i = 1:nPvals
    MaskVec = (PvalMat(:,i)>0 & PvalMat(:,i)<1);
    if sum(MaskVec) < 5
        error(['Not enough p-values available (column ' num2str(i) ')!']); 
    end
    
    NormVec = norminv(PvalMat(MaskVec,i));
    
    RestandNormVec = (NormVec - mean(NormVec)) ./ std(NormVec);
    RestandPvalMat(MaskVec,i) = normcdf(RestandNormVec);
end
