# Supplementary material for: Meta-Analysis of Pathway Enrichment: Combining Independent and Dependent Omics Data Sets
Source: PLoS One. 2014 Feb 28;9(2):e89297. doi: 10.1371/journal.pone.0089297 (PMC3938450; doi:10.1371/journal.pone.0089297)
Supplement: Dataset S1 — Data sets with database entry and pathway annotations. The archive file contains the data sets in comma separated values format. The first column contains the feature IDs, respectively. The rt and Former m/z columns (M1 and M2 data set) contain the retention times and mass-to-charge ratios from MS analysis. The raw intensities for each sample can be found in the following columns. The s/n column shows the feature-specific signal-to-noise ratios and the last columns contain the KEGG and AraCyc entries and pathways mapped to the corresponding features and separated by slash characters. (ZIP) [file pone.0089297.s002.zip]

Archive with 4 entries (4 files):
- M1_wound_neg_raw_annotated.csv
- M2_wound_pos_raw_annotated.csv
- T1_E-ATMX-9_annotated.csv
- T2_E-MEXP-1475_annotated.csv
