# Supplementary material for: Meta-Analysis of Pathway Enrichment: Combining Independent and Dependent Omics Data Sets
Source: PLoS One. 2014 Feb 28;9(2):e89297. doi: 10.1371/journal.pone.0089297 (PMC3938450; doi:10.1371/journal.pone.0089297)
Supplement: Dataset S1 — Data sets with database entry and pathway annotations. The archive file contains the data sets in comma separated values format. The first column contains the feature IDs, respectively. The rt and Former m/z columns (M1 and M2 data set) contain the retention times and mass-to-charge ratios from MS analysis. The raw intensities for each sample can be found in the following columns. The s/n column shows the feature-specific signal-to-noise ratios and the last columns contain the KEGG and AraCyc entries and pathways mapped to the corresponding features and separated by slash characters. (ZIP) [file pone.0089297.s002.zip › M1_wound_neg_raw_annotated.csv]

id	rt	m/z (corrected)	sh_woundII_1_wt_0min_chcl3_neg_071109_01	sh_woundII_1_wt_0min_chcl3_neg_071109_02	sh_woundII_2_wt_0min_chcl3_neg_071109_01	sh_woundII_2_wt_0min_chcl3_neg_071109_02	sh_woundII_3_wt_0min_chcl3_neg_071109_01	sh_woundII_3_wt_0min_chcl3_neg_071109_02	sh_woundII_4_wt_0min_chcl3_neg_071109_01	sh_woundII_4_wt_0min_chcl3_neg_071109_02	sh_woundII_4_wt_0min_chcl3_neg_071109_03	sh_woundII_5_wt_30min_chcl3_neg_071109_01	sh_woundII_5_wt_30min_chcl3_neg_071109_02	sh_woundII_6_wt_30min_chcl3_neg_071109_01	sh_woundII_6_wt_30min_chcl3_neg_071109_02	sh_woundII_7_wt_30min_chcl3_neg_07110901	sh_woundII_7_wt_30min_chcl3_neg_071109_02	sh_woundII_8_wt_30min_chcl3_neg_071109_01	sh_woundII_8_wt_30min_chcl3_neg_071109_02	sh_woundII_8_wt_30min_chcl3_neg_071109_03	sh_woundII_25_wt_2h_chcl3_neg_071109_01	sh_woundII_25_wt_2h_chcl3_neg_071109_02	sh_woundII_26_wt_2h_chcl3_neg_071109_01	sh_woundII_26_wt_2h_chcl3_neg_071109_02	sh_woundII_27_wt_2h_chcl3_neg_071109_01	sh_woundII_27_wt_2h_chcl3_neg_071109_02	sh_woundII_28_wt_2h_chcl3_neg_071109_01	sh_woundII_28_wt_2h_chcl3_neg_071109_02	sh_woundII_28_wt_2h_chcl3_neg_071109_03	sh_woundII_13_wt_5h_chcl3_neg_071109_01	sh_woundII_13_wt_5h_chcl3_neg_071109_02	sh_woundII_14_wt_5h_chcl3_neg_071109_01	sh_woundII_14_wt_5h_chcl3_neg_071109_02	sh_woundII_15_wt_5h_chcl3_neg_071109_01	sh_woundII_15_wt_5h_chcl3_neg_071109_02	sh_woundII_16_wt_5h_chcl3_neg_071109_01	sh_woundII_16_wt_5h_chcl3_neg_071109_02	sh_woundII_16_wt_5h_chcl3_neg_071109_03	sh_woundII_18_aos_0min_chcl3_neg_071109_01	sh_woundII_18_aos_0min_chcl3_neg_071109_02	sh_woundII_19_aos_0min_chcl3_neg_071109_01	sh_woundII_19_aos_0min_chcl3_neg_071109_02	sh_woundII_19_aos_0min_chcl3_neg_071109_03	sh_woundII_20_aos_0min_chcl3_neg_071109_01	sh_woundII_20_aos_0min_chcl3_neg_071109_02	sh_woundII_17_aos_0min_chcl3_neg_071109_01a	sh_woundII_17_aos_0min_chcl3_neg_071109_02a	sh_woundII_22_aos_30min_chcl3_neg_071109_01	sh_woundII_22_aos_30min_chcl3_neg_071109_02
19071	0.7262	210.1235971	0	0	0	0	0	0	0	0	0	2202.466553	2096.005859	1989.611328	1949.889771	2282.425781	2164.689453	2295.062988	2217.800049	2291.802734	2115.65625	2196.454102	2393.934326	2338.753906	2484.318359	2471.736328	2632.533203	2629.857422	2892.181641	606.6729126	591.1522827	725.7050781	632.0020142	672.6519165	655.8358765	698.8085938	661.4086914	705.3773804	0	0	0	19.77090073	0	0	0	0	0	0	24.98460007
8721	1.3284	264.1714971	43.9333992	58.61339951	64.27259827	41.63850021	45.41400146	58.86619949	74.70899963	0	0	877.3198242	812.1870117	749.8795776	795.8021851	960.1436157	913.4887695	805.3615112	899.4564819	801.1367188	497.9692078	509.4912109	496.7648926	468.8620911	537.7772827	540.3789062	533.0917969	556.6362305	554.690918	410.9949036	403.947998	478.0888977	463.3237	488.8821106	468.9909973	430.839386	393.207489	393.6582031	0	0	0	0	0	0	0	0	34.92129898	0	0
8128	0.7262	210.1240765	0	0	0	0	0	0	0	8.056500435	0	418.0173035	447.633606	349.2724915	428.4093933	438.6235046	431.5412903	454.8853149	430.5007019	474.7338867	409.7846985	456.4176941	532.1279297	496.1072083	542.4019165	505.3547058	557.1035156	548.6572266	578.3076172	120.2843018	116.0429001	128.2055969	143.1394958	128.1024933	109.6508026	119.1517029	142.1983948	126.2651978	0	0	0	0	0	0	0	0	0	0	0
18523	0.7263	364.0494765	0	0	0	0	0	0	0	0	0	112.7248993	110.702301	95.15309906	92.60189819	89.66300201	94.0463028	106.4328995	105.0070038	99.84590149	110.9024963	105.6220016	106.1367035	108.667099	112.5519028	122.0058975	114.5814972	109.4400024	120.6053009	23.34140015	19.47839928	25.73990059	0	31.38050079	28.85350037	28.38599968	28.83279991	16.85969925	0	0	0	0	0	0	0	0	0	0	0
21690	2.3731	982.5085765	151.072998	172.9642029	104.1351013	160.4309998	101.2985992	179.2052002	385.6816101	354.1509094	396.2593079	1249.282227	1289.539062	1230.860352	1247.235352	1309.060547	1291.59668	1197.161133	1199.873047	1123.958984	1103.150391	1125.246094	1258.129883	1281.584961	1270.899414	1207.248047	1351.163086	1239.948242	1369.625	731.7758789	705.0601196	700.4760742	687.1538086	665.8300781	654.612793	666.7772827	630.4326172	689.8837891	12.75819969	0	0	0	0	0	0	0	0	0	0
22265	2.3772	982.5096265	64.2365036	89.19059753	91.02459717	95.6785965	100.7059021	94.08149719	203.9302063	177.5140076	208.5800018	687.2982788	734.4404297	659.940918	627.4384766	715.3848267	706.6337891	669.6625977	612.4160156	607.3759766	596.5131836	566.8314819	680.8208008	648.531311	674.647522	656.25	702.7280273	689.9428711	739.859375	396.6225891	354.4437866	391.2919922	390.262207	343.4070129	373.3113098	394.2609863	370.6003113	343.8857117	0	0	0	0	2.278700113	12.41889954	0	0	0	0	0
19275	0.7262	210.1248471	8.241100311	0	0	0	0	0	0	0	0	327.5437012	327.6499023	278.1382141	284.8452148	290.5867004	304.185791	338.7583008	334.5419922	309.0371094	289.8688965	317.7338867	384.1824036	313.0361023	375.6838074	342.604187	391.1382141	395.2702942	413.4016113	108.9626007	79.80130005	90.89720154	98.53240204	73.62339783	89.41670227	81.97910309	80.20059967	101.5393982	0	0	0	0	0	0	0	0	0	0	5.350900173
15053	2.0842	292.2016971	456.4851074	491.0786133	443.2546082	406.335907	464.2478027	433.8862	831.7573242	834.1978149	870.0634766	1761.819336	1772.977539	1570.899414	1513.895508	1713.567383	1691.580933	1875.036987	1900.716797	1885.676758	2178.015381	2278.931641	2331.734375	2281.082031	2436.30249	2405.386719	2752.00708	2831.960938	2752.15625	1857.94458	1886.266479	1917.639648	1977.216797	2008.325073	2096.201172	1888.018555	1986.942871	1955.250977	0	0	0	0	0	0	0	0	0	0	0
21220	6.3322	542.4312971	63.22449875	105.4187012	113.5662003	98.86160278	107.930397	94.01339722	124.3986969	140.4299011	169.387207	58.27560043	128.8513947	107.2158966	118.424202	111.0146027	116.699501	105.0765991	132.0258942	133.3336029	69.33300018	118.2172012	121.6511993	130.2662048	176.5323029	160.6945038	174.8412933	171.5518036	183.5110016	172.7821045	100.7509003	169.9828949	129.7321014	192.3829041	220.9452057	203.8009949	202.0343018	200.7111969	588.5629883	575.4833984	682.5366211	666.9434204	678.6259766	690.1815796	665.4248047	683.2241211	663.3286133	112.3579025	95.09719849
2051	5.9386	1059.699576	0	3.297800064	0	5.040599823	0	0	0	0	7.646399975	274.2626953	255.6949005	252.4275055	239.2888031	237.6479034	252.936203	207.5298004	217.047699	256.8623047	491.3633118	517.4727173	595.5498047	603.0952148	689.7075195	737.7266235	652.6450195	599.4165039	616.2719727	466.8395996	481.7912903	508.8103027	528.6566772	514.5728149	538.1187134	452.6492004	417.9707031	422.6335144	0	0	0	0	0	0	0	0	0	0	0
15249	2.0842	292.2028471	74.1108017	137.7165985	87.44909668	88.39969635	109.2654037	100.1489029	190.2151947	175.9821014	192.8719025	393.8215027	405.4154968	331.1264954	300.7153015	372.4845886	366.9370117	398.4858093	359.1455078	385.0617981	466.5314941	456.1007996	506.1426086	481.769989	515.8397827	531.4003906	576.1323242	566.2382812	562.1865234	438.5891113	384.092804	387.7243958	466.5115051	377.5798035	393.5881042	420.8662109	425.6828918	409.5498047	0	4.997200012	0	0	0	3.367500067	0	0	0	0	0
17183	0.5938	546.2667265	9.916700363	7.264500141	0	5.524199963	0	19.49279976	84.35489655	72.38619995	66.37120056	352.469696	370.4663086	307.5696106	325.0221863	356.7434082	359.8562012	359.0469055	384.7443848	328.0632019	247.8815002	204.0039062	246.6725006	214.4822998	261.7354126	283.8778992	264.8378906	273.4551086	244.4810028	159.6685944	151.6638947	201.039093	207.766098	161.0702057	173.9031982	177.6044006	155.0023041	176.497406	0	0	0	0	0	0	0	0	0	0	0
16816	2.4245	700.3841265	16.20100021	0	18.61380005	0	31.44890022	22.52639961	113.5078964	111.3455963	101.9030991	120.1035995	128.8551025	112.8733978	96.77079773	150.3265076	135.2221985	157.0128937	126.7165985	118.8592987	449.8507996	445.5942078	451.5220032	459.8764954	455.2131042	485.2272949	476.0365906	443.4242859	432.5751953	311.1242981	264.1835938	261.3815918	252.2711945	266.4833984	295.2612	262.7438965	226.576004	227.6273041	0	0	0	0	35.53960037	49.33190155	52.61809921	0	0	123.5440979	134.2514954
2572	0.5488	446.2120265	0	0	0	0	0	0	0	0	5.796800137	78.26959991	82.52749634	70.16359711	84.44490051	64.46179962	99.4285965	86.67099762	60.36439896	93.30789948	150.4105072	153.6277008	151.2769012	127.6839981	156.1481018	149.5236053	136.0162048	166.9302063	142.5157013	132.6298065	131.1156006	140.8892059	123.6088028	125.8528976	128.3674011	153.728302	112.2052002	120.4953995	0	0	0	0	0	0	15.42959976	0	0	0	0
16440	2.4196	700.3862765	136.2680969	0	0	77.07099915	0	81.76560211	332.1105957	350.6984863	334.5097961	379.0929871	347.6557922	315.9064941	302.3761902	385.0278015	379.4465027	357.0270996	379.9208984	363.1488953	1221.241211	1264.893555	1333.838867	1243.649414	1302.052734	1288.509766	1274.18457	1249.499023	1277.71875	785.3306274	809.7598267	754.1273804	701.7583008	819.9932251	844.597229	626.0819702	634.7285156	666.6494141	0	0	114.1112976	0	129.3354034	123.2919998	129.6609039	0	88.20529938	393.7915039	404.5895996
15500	5.0199	790.4893265	55.62319946	98.66300201	172.2597961	149.9898987	138.5509949	147.7507019	185.6181946	182.6983948	205.3426971	424.1886902	435.1276855	440.4851074	496.5596008	566.6431274	552.1680298	585.1807251	547.2792969	621.9248047	248.4248962	226.4524994	550.1171875	472.7195129	522.9404297	509.5728149	405.8678894	397.0043945	378.8369141	1508.158203	1538.438477	1949.288086	2110.791016	1694.685547	1681.494141	1682.369141	1764.113281	1708.107422	208.3638	189.8878937	318.1335144	288.2437134	289.5961914	280.4230957	250.4781036	327.6931152	318.7434082	370.1308899	344.6848145
3610	2.6128	453.2843765	178.7888947	208.2216949	215.7001953	207.3435974	215.5635986	213.4821014	227.5737	239.2198029	240.998703	507.851593	497.4318848	460.533905	463.5400085	567.2949219	476.3725891	483.9838867	528.7988281	488.0065918	862.9102173	790.6356812	1064.741211	1099.949219	990.6851196	1013.587402	1024.80957	1001.982422	1052.974609	494.2687988	495.915802	500.408905	529.8115234	549.5654297	542.0565796	512.5874023	491.601593	473.8757019	339.4124146	289.0278015	282.7625122	281.7607117	298.5802917	275.5397949	303.6257019	250.5563965	249.8800964	560.5463867	549.3422852
23886	1.4112	418.3286265	75.84259796	108.1360016	93.08920288	84.1690979	126.3795013	136.6295013	125.7603989	110.3225021	109.2200012	462.9086914	451.1860046	448.098114	518.3740234	469.0559082	503.9082031	445.1832886	431.0780945	459.8948059	177.7465057	170.2178955	239.8865967	205.9389954	237.3451996	226.1595001	211.9066925	257.8688965	254.4830017	214.2377014	177.3748016	172.5325012	156.9402008	209.4716034	194.6407013	183.804306	194.7789001	205.0798035	490.0582886	507.5180969	619.8662109	653.7191772	616.2128906	548.8505859	539.0874023	536.6220703	512.3364258	207.5933075	211.4076996
23677	0.7262	210.1245521	0	0	0	0	13.26000023	0	0	0	0	203.1952057	185.6972961	189.9201965	176.6575012	206.6139069	220.2422028	230.1627045	211.1808014	221.4535065	194.0518036	191.1548004	253.8226013	204.7189941	205.4586945	239.5549011	269.4695129	232.2935944	263.8693848	48.40119934	46.30590057	62.32180023	69.43260193	56.16410065	56.99739838	66.03269958	73.70619965	81.31980133	0	0	0	0	0	0	0	0	0	0	0
4439	5.844	412.3867971	88.36769867	107.3408966	78.21299744	87.06809998	81.58080292	69.98590088	61.66049957	86.59809875	78.40319824	91.87010193	122.706398	94.45240021	93.85959625	106.6264038	111.0005035	109.0652008	110.9098969	105.6771011	141.1540985	116.0196991	135.8437958	145.2933044	195.7498016	186.1047058	155.0673981	155.6118927	153.6920929	134.3737946	127.7086029	118.8597031	137.760498	171.2949982	154.1622009	141.1315002	123.4684982	148.524704	452.281311	433.4533997	438.531311	422.4114075	454.6034851	459.0180969	458.5958862	343.3728027	377.6293945	93.48429871	102.4424973
23704	1.4112	418.3280765	249.2095032	362.6174011	325.8678894	318.0954895	441.2033997	484.2189941	453.5342102	411.8981934	436.0852051	1837.453125	1784.119141	1826.530273	1840.071045	1970.605469	1885.021484	1639.001953	1670.972656	1613.93457	684.7744141	688.1851196	786.8012695	749.9453125	833.6210938	928.4091797	812.9448242	882.559082	800.1812134	733.284729	754.9932251	631.3563843	650.2197266	720.6190796	745.6328125	728.7476196	730.8604126	758.8496094	1931.900391	1922.650391	2461.919922	2481.117188	2374.560547	1977.055664	2105.316406	1921.518555	2036.171875	876.4755859	809.6743164
15111	5.0157	790.4912765	189.3327942	276.8598938	391.533905	354.4612122	396.085907	350.5524902	471.157196	487.5635071	537.7103882	867.2069702	979.3516235	1028.463867	1026.455078	1137.09668	1054.504883	1254.381836	1141.098633	1319.867188	613.7769165	561.9125977	1259.771484	1287.751953	1353.96875	1354.445312	1034.905273	1034.693359	1143.414062	3269.992188	3232.863281	4129.570312	4281.195312	3478.966797	3744.107422	3693.621094	3851.068359	3604.03125	481.4772949	456.291687	768.4058228	739.4315796	714.3104858	628.0830078	626.8447266	726.8604126	789.4418945	750.7407227	821.2938843
11397	0.502	226.1195765	0	0	0	0	0	0	0	0	0	0	0	0	0	0	0	0	0	0	94.96440125	113.2153015	176.6941071	194.9291992	208.2532959	186.4476013	151.5066071	158.9069977	166.5424957	367.8388977	324.0409851	501.5100098	439.2438965	426.1388855	382.1292114	341.3244934	395.3511047	357.0849915	0	0	0	0	0	0	0	0	0	0	0
21414	0.5047	592.1770765	7020.72998	7029.785156	6685.191406	6841.988281	5900.852051	5820.835938	7053.164062	5701.070312	5635.788574	6967.257812	7022.21875	6592.03125	6461.222656	7008.554688	6895.582031	6845.313477	6948.605469	6875.054688	5000.871094	5101.511719	5559.121094	5273.425781	5962.554688	5873.859375	5590.015625	5777.402344	5491.023438	3179.666016	3296.960938	3692.105469	3506.744141	3552.912109	3569.546875	3444.654297	3454.404297	3369.806641	2665.736328	2767.710938	2908.162109	2888.806641	2846.224609	2780.505859	2672.142578	2761.015625	2668.986328	3156.150391	3150.379395
1645	5.9481	1058.686676	0	0	0	0	0	0	25.45789909	25.63769913	0	405.9612122	409.0588074	349.0779114	360.4978027	353.9992981	388.5014954	372.0900879	391.0090027	335.4717102	812.1870117	786.3770142	894.7603149	931.8560181	1028.791016	965.3563843	1012.089417	927.4262695	1000.237305	674.5664062	624.8095703	801.2124023	852.8422852	800.1787109	889.8085938	608.4921875	640.1030273	695.1431274	0	0	0	0	8.655400276	0	0	0	0	0	10.41170025
15841	5.5599	532.3750765	61.35960007	55.61980057	61.00379944	0	97.83999634	96.91439819	115.7773972	124.6449966	120.4264984	69.9138031	77.35769653	112.0923004	73.80049896	126.8677979	115.2602997	119.0684967	94.32769775	125.7735977	84.09750366	80.9048996	119.117897	101.0367966	188.6625977	166.1652985	113.9365997	121.9561996	123.9980011	63.36790085	74.88710022	77.00869751	102.7118988	136.0249939	126.1649017	103.4677963	144.1609955	102.8683014	460.4967957	445.1025085	547.7050781	550.847229	545.1010742	548.7504883	517.4887695	499.1007996	468.2702942	91.53970337	96.08940125
3169	2.0843	292.2026765	44.90340042	43.9659996	36.08729935	40.2071991	29.58309937	38.31110001	63.04850006	72.74330139	75.63179779	136.6786041	132.0720062	131.7346039	111.6362	178.9942932	136.0588074	137.7243958	148.2566071	150.1596985	212.408905	182.5970001	205.6315002	194.5899963	198.8981018	181.7888947	191.4116974	228.0133057	232.3164978	159.7315979	159.4040985	166.537796	168.5041962	194.2140961	151.6011963	135.4158936	174.1652069	124.2223969	0	0	0	0	0	0	0	0	0	0	0
21609	0.5042	592.1777265	2091.341797	2053.224609	2240.769531	2227.560547	1742.998291	1709.793945	2180.601562	1813.918945	1669.141602	2126.871094	2166.726562	2049.070312	2055.583984	2140.738281	2161.585938	2133.017578	2059.691406	2159.226562	1569.554688	1664.483398	1720.844727	1680.859375	1732.492188	1703.249023	1695.06543	1731.086914	1636.115234	1019.53418	1000.525879	1121.313477	1117.523438	1058.745117	1108.492188	1045.454102	1007.268982	1031.40918	876.4603882	804.6646118	880.3125	876.0512695	912.2587891	851.5048828	776.539978	815.2924805	839.0219727	995.4824219	990.8720703
23021	2.3777	982.5100765	0	44.23469925	29.47529984	36.54779816	31.10759926	40.09360123	64.76049805	84.59470367	80.28089905	239.5662994	215.1060028	242.4049072	238.9868927	245.9055023	269.571991	242.641098	211.2236023	208.7351074	231.9664001	182.4873047	249.7183075	218.8827057	245.7465057	251.6459961	219.5832977	233.957901	261.3804016	130.2042999	140.2377014	146.9185028	117.2677994	126.719902	110.8918991	121.1638031	144.7698059	118.2332001	0	0	0	0	0	0	0	0	0	0	0
18907	4.5414	370.3067765	64.53230286	44.57730103	52.21640015	59.65470123	79.25160217	78.2098999	109.9455032	92.09619904	98.00630188	87.51570129	108.4002991	94.58360291	120.7957001	167.3186035	125.4309998	99.32720184	120.5975037	127.1268005	59.44530106	67.39610291	71.3234024	40.14860153	80.88230133	80.71369934	69.5338974	72.86579895	63.96469879	50.6590004	54.13420105	48.14419937	51.35630035	45.83610153	46.72040176	57.33909988	75.47399902	55.60910034	301.5441895	321.8222961	284.3828125	282.964386	282.8157043	300.8865051	289.6405945	290.5875854	285.2456055	66.17430115	79.32230377
22914	0.5034	226.1214971	0	0	0	54.14889908	57.8586998	50.66210175	0	40.22119904	0	0	71.37449646	62.4477005	80.47519684	84.40000153	81.83000183	78.00309753	106.3816986	0	250.8114929	279.2668152	359.2479858	328.7760925	346.824707	350.1166992	344.4274902	339.1474915	351.729187	534.4984741	581.835022	640.1582031	670.6455078	594.1376953	540.0322266	591.1904297	560.578125	593.5233765	0	0	0	0	41.06230164	0	51.03649902	45.98419952	0	84.63130188	65.10829926
17963	5.97	514.4004971	0	0	58.16730118	71.18180084	55.56000137	69.5326004	98.31719971	85.60379791	82.20089722	69.10160065	67.36640167	76.93509674	86.48459625	83.92459869	76.74120331	72.18029785	76.67299652	88.57820129	0	68.97579956	97.00669861	56.95539856	93.96510315	116.3442001	93.16130066	66.92669678	73.20179749	81.8687973	69.84590149	91.2405014	92.31639862	106.7509003	128.2586975	128.4037018	126.7929993	132.6746063	359.6850891	318.4057922	391.3467102	386.0968933	377.4794922	429.2373047	419.6427917	402.1166992	423.2023926	63.15209961	78.27719879
8758	0.5017	592.1749521	688.1333008	828.484375	798.2069702	815.1987305	909.0806274	897.3168945	967.921875	929.7954102	989.4785156	739.4105835	660.7636719	714.6030273	696.8485718	792.0479126	729.1005859	765.1386719	759.6171875	781.3701172	529.6234741	545.3164062	617.9541016	611.3125	650.8544922	638.9868164	579.4110718	617.5039062	606.7694702	354.4628906	318.5144043	400.9363098	354.2846985	386.480011	420.1937866	369.8237	339.8135071	386.2358093	289.665802	314.7124023	349.0125122	327.8021851	300.5681152	280.1679993	304.3716125	317.7998047	310.2255859	359.4277039	338.427002
11586	0.5	226.1216265	0	0	0	0	0	0	0	0	0	0	0	0	0	0	0	0	0	0	0	21.72870064	20.20639992	24.95030022	20.69790077	24.16530037	17.38330078	19.76160049	14.83920002	43.85720062	46.19509888	51.64160156	48.10380173	44.66529846	51.07540131	51.06560135	40.78639984	36.77600098	0	0	0	0	0	0	0	0	0	0	0
23376	5.0169	790.4908521	38.15380096	40.46250153	88.84259796	85.82119751	100.8538971	62.62639999	122.7633972	88.99939728	106.0934982	177.4797058	181.824707	184.2595062	205.5243073	227.3999023	213.4508057	241.645401	267.1611023	253.2122955	117.990097	116.1147995	253.3694	227.6428986	252.0214996	241.4033051	200.0115967	189.0399017	193.1903992	576.8579102	637.8765259	741.6923828	863.9799805	652.2578125	694.5341797	729.2470703	701.0336914	665.6016235	79.3864975	95.07170105	174.9501953	132.2725983	134.7608948	139.1725006	136.7763977	171.6753998	159.1262054	164.7814941	136.1356964
19383	4.5661	974.5845765	0	0	64.13800049	0	0	55.99739838	0	0	0	304.2052917	359.6416016	376.464386	348.6960144	377.8916016	396.1816101	460.0266113	462.9829102	451.3883972	626.8071289	661.8101196	962.5737305	909.6895142	1030.539062	1059.62793	826.9014282	735.9520874	834.7020874	291.8869934	318.3450012	366.082489	352.2202148	363.3008118	299.2124023	265.6408997	268.0263977	305.6917114	0	0	0	0	0	0	0	0	0	0	0
6714	3.4592	884.5114521	122.0126038	191.2891998	192.6403046	223.6533051	204.638504	228.9721985	538.6245117	497.5451965	612.2177734	1082.255859	1025.56543	1119.098633	1038.601562	1018.083984	871.5073242	1148.710938	1068.181641	987.546875	111.7292023	105.2649002	216.6148987	173.4756927	308.5885925	220.3522034	180.7953033	176.0673981	198.9579926	172.5480042	199.3477936	136.9707947	164.6148987	223.5023041	231.2341003	267.6509094	238.8917999	280.2029114	9.109700203	0	0	0	0	0	0	11.3373003	0	0	0
15248	2.4913	292.2011471	0	0	0	0	0	0	0	0	0	0	0	0	0	0	0	0	0	0	0	0	0	0	0	0	0	0	0	0	0	0	0	0	0	0	0	0	0	0	0	6.407299995	9.123200417	0	0	4.6802001	0	45.25249863	50.87360001
696	5.3145	384.3588971	66.80180359	105.6241989	88.08540344	115.4293976	93.25450134	120.3472977	124.9368973	108.4008026	135.8860016	135.4217987	138.1266937	107.6557007	121.4766998	131.2653046	133.7167969	166.1156006	177.9998932	146.975296	133.6468964	142.7151031	177.1499939	178.1199951	165.5982971	208.2893982	174.2097015	161.9360046	167.3737946	120.0145035	153.1618958	110.2097015	102.6846008	136.5572968	123.1102982	157.1779022	157.8386993	166.6454926	368.3843079	393.9829102	353.2849121	392.3110046	331.7715149	444.1832886	396.2002869	381.1978149	362.3168945	97.11119843	100.9819031
19491	0.8635	574.2965765	67.32839966	86.69979858	0	0	0	91.30930328	0	0	0	284.5907898	294.4367981	243.8746033	250.6248932	299.5049133	311.0476074	343.8280945	319.9407043	290.2637024	279.4165039	272.0862122	399.1720886	355.5170898	374.4580078	373.300293	354.3792114	374.9309082	331.9372864	350.9937134	314.8085938	404.0846863	341.281311	322.785614	365.4197083	342.469696	343.6369934	334.8200989	0	0	0	0	0	0	0	0	0	0	0
7475	3.4595	884.5112021	67.9457016	107.106102	65.18109894	122.6852036	114.3644028	93.59889984	298.237793	253.2855072	286.2390137	540.3682251	498.5664062	534.0668945	564.5878906	516.8062134	481.3068848	589.0316772	573.6356812	534.9658203	0	60.69530106	116.520401	80.54100037	153.3603973	107.8813019	106.8648987	94.49150085	99.37619781	90.7263031	56.25289917	65.11109924	92.44680023	76.16200256	112.043602	142.9933929	121.2917023	116.3936005	8.877799988	0	0	0	0	0	0	0	0	0	0
12309	4.5945	1095.656876	0	11.60319996	0	0	0	0	0	0	0	66.67440033	67.42970276	66.15589905	60.92110062	78.41459656	60.0951004	50.34479904	57.97129822	52.97050095	219.2315979	181.7709045	292.4460144	281.0054016	311.6260071	352.4092102	296.8529968	304.0505066	308.0220032	101.6205978	108.218399	149.8305969	151.7617035	143.3096924	140.7617035	77.2684021	101.8585968	86.7141037	0	0	0	0	0	0	0	8.732000351	0	6.03550005	0
17936	2.0842	292.2019521	44.15909958	50.12450027	44.60609818	57.75120163	60.24399948	0	82.66059875	96.28859711	67.20749664	168.9340057	188.633194	147.5559998	153.066803	181.2425995	202.6618958	204.0166016	216.6038971	212.7003021	213.5420074	239.2138977	239.9954071	226.0682068	246.9219971	232.9884033	299.6216125	248.1237946	310.9670105	180.6029968	216.531601	225.2434998	202.8056946	194.6470947	233.5585022	184.6150055	219.745697	176.8264008	0	0	0	0	0	0	0	0	0	0	0
4877	0.5019	592.1758971	1067.742188	1312.554688	958.2158203	898.4370117	1143.019531	1100.272461	1195.894531	1135.137695	1244.750977	762.6337891	757.1978149	733.2974243	738.2412109	765.2808228	744.137207	789.1665039	790.5336914	802.9940796	489.6108093	517.7124023	548.3104858	463.4124146	565.2036133	532.7177734	585.0767212	679.7548828	603.8521118	345.3620911	308.3652039	334.5190125	329.269989	337.9711914	369.9079895	345.7243958	353.802002	308.5552063	295.5173035	268.0762024	320.8424988	337.2249146	294.3015137	313.6828918	326.4866028	293.3742981	311.123291	413.9023132	457.4721985
12803	5.8448	779.5959265	0	0	0	0	0	0	0	0	0	0	0	0	0	0	0	0	0	0	0	0	0	0	0	0	0	0	0	114.2669983	119.1875	109.0274963	161.1569977	134.1952057	94.89260101	89.06770325	91.87239838	89.9484024	0	0	11.01659966	0	0	0	0	0	0	0	0
8924	1.3289	264.1719471	0	0	0	0	0	0	0	0	0	144.1618958	152.9839935	149.5729065	149.6867981	157.7758942	192.4337006	143.8153992	138.6903992	165.9138031	91.98439789	85.95899963	90.2173996	88.96759796	107.5870972	108.7814026	88.86530304	105.7929001	97.85500336	85.67810059	0	82.85800171	84.35099792	95.59750366	88.14589691	63.95629883	66.45980072	87.87129974	0	0	0	0	0	0	0	0	0	0	0
9810	6.1487	1086.725926	0	0	0	15.99600029	0	0	0	0	16.3383007	121.1121979	124.1669006	119.5279007	99.34069824	126.3620987	131.9472961	126.2261963	134.4658966	124.8117981	287.354187	321.2070007	451.7571106	442.3320007	535.5410156	560.7993164	508.4819031	464.3279114	494.2625122	209.9987946	214.004303	284.2224121	263.8796082	263.0281067	307.8041992	230.3668976	217.4501038	197.4844971	0	0	0	0	12.12709999	0	0	0	0	0	0
8947	0.5021	592.1741021	208.0729065	277.2090149	258.3197937	264.175293	289.9638977	302.7550964	285.0770874	282.7705078	305.605011	239.3148956	244.2162933	214.8925018	237.7628937	237.9382019	208.6692963	255.1372986	248.0254974	253.0205994	154.4559021	177.1660004	199.044693	201.2144012	210.7738037	208.8152008	185.4192047	193.7256927	217.1699982	117.0014038	97.75810242	110.7767029	138.7454071	126.3181992	125.0487976	107.0173035	100.2433014	113.3299026	102.8722992	93.57299805	112.4141998	90.48739624	97.61309814	82.22660065	89.70999908	113.7230988	97.77760315	118.0831985	112.0800018
21778	0.7264	355.0471971	0	0	0	0	0	7.059299946	0	0	0	133.6347961	129.1371002	111.3848038	124.8106003	106.0534973	89.39980316	109.8637009	87.33139801	103.9289017	138.0917969	130.6452942	124.3764038	113.2559967	87.91030121	140.1421967	124.0207977	101.6996002	115.7173004	31.39389992	54.28070068	45.21689987	40.97900009	23.14889908	33.16460037	30.2064991	21.24819946	17.21439934	0	0	0	0	0	0	0	7.075600147	0	8.596500397	0
8206	2.8571	820.4610265	3066.757812	3187.179688	2741.78125	2584.404297	3047.9375	2673.494141	5092.385254	4966.238281	5484.785156	6202.59375	6261.471191	5827.769531	5979.367188	6084.386719	6066.050781	5051.144531	5144.710938	5556.191406	6179.460938	5540.8125	6676.580566	6114.613281	6405.519531	6405.617188	5891.65625	5858.042969	5427.839844	5397.738281	4776.285156	5451.957031	5162.871094	4900.584473	4992.5625	5229.089844	4837.636719	4120.933594	23.57110023	82.49939728	0	9.807600021	0	6.138100147	10.72439957	0	0	7.29820013	11.71780014
7446	2.8545	820.4602765	6204.476562	6530.03125	5579.980469	5361.515625	6186.975586	5544.085938	12090.6875	10312.49023	10824.01953	13361.45312	13540.15332	11811.6582	12509.80859	12876.54688	12336.64746	10551.87988	10969.35547	11311.36328	13098.57617	12642.52344	15011.88281	12682.37109	13059.16309	13835.57812	12562.25684	12399.29199	12723.54688	10024.63574	9891.637695	10316.75	9875.086914	9937.115234	9452.820312	9362.664062	8976.043945	9824.78125	62.76940155	45.30469894	42.7580986	27.82220078	0	0	0	22.01980019	27.61860085	19.68199921	0
9501	1.4112	418.3262521	52.13899994	45.93239975	52.77859879	0	58.4803009	50.86100006	69.25489807	52.88050079	0	192.6997986	177.9075012	185.6911926	196.6427002	184.6903076	201.1549072	166.7891998	171.3856049	165.3455048	69.41120148	66.52200317	99.06459808	89.60119629	107.3022995	90.61160278	88.42960358	74.82499695	96.22899628	74.01909637	78.59020233	63.82379913	87.2118988	81.83989716	68.436203	81.93990326	67.44480133	66.84249878	195.9738007	203.3311005	254.7117004	249.4611969	254.4053955	191.6519928	210.2176971	212.7711945	196.8126984	107.0460968	86.44339752
9617	6.1417	1086.722676	0	12.4357996	0	0	0	0	12.32520008	0	0	179.7234955	214.2756042	183.6963043	223.1927032	210.2897949	198.4835968	212.8845978	220.0337982	192.0699005	409.6276855	477.914093	723.487793	662.3480835	837.5341797	776.6323242	756.1791992	740.3330078	799.5991211	316.342804	297.9437866	401.8098145	410.1394043	413.1767883	416.2637024	328.0646973	307.3611145	349.4523926	0	0	0	0	0	1.490499973	0	0	0	0	0
2262	5.9461	1059.697726	0	0	0	12.25389957	0	0	0	0	0	64.20670319	81.895401	80.79350281	84.40119934	91.67459869	59.47790146	90.49069977	94.25499725	103.9453964	180.6880035	173.6320038	210.2299042	220.9586945	243.0612946	267.071991	235.6885986	244.6304932	224.5446014	153.8950958	168.0142059	201.6145935	214.5084076	183.4440002	181.3096924	145.4748993	136.7167053	159.2346039	0	0	0	0	0	0	0	0	0	0	0
21224	6.3279	542.4300471	19.93440056	0	38.80950165	31.13610077	0	22.02389908	54.41239929	42.82640076	58.16479874	27.7901001	33.45029831	35.98860168	55.77550125	59.95360184	62.66699982	48.98220062	41.93719864	36.03910065	0	75.52420044	40.57080078	69.01159668	67.90640259	70.45429993	61.832901	56.30039978	77.40309906	59.18399811	55.26729965	57.47919846	72.06210327	63.59629822	67.57920074	74.55319977	78.01560211	72.5164032	225.865097	224.024704	243.7915955	239.7113037	236.923996	243.5670929	270.5990906	278.656311	280.4124146	47.91090012	32.58340073
15093	0.5025	692.1027765	239.0052032	323.5916138	293.5907898	282.3930969	293.1659851	279.4318848	282.1767883	292.4226074	251.9833984	280.8908997	270.6950989	235.5888977	269.9634094	234.5939941	230.527298	233.7590027	233.2946014	237.6558075	189.0126953	205.7465057	170.7760925	197.4387054	174.7720947	188.5337067	177.2984924	190.4333038	174.6452942	126.8667984	99.19730377	100.7048035	133.907196	107.3436966	110.9406967	111.3675995	117.3904037	131.7554016	93.97979736	102.6912994	70.46710205	85.96309662	71.62509918	67.08080292	96.17299652	101.1688004	100.1541977	130.4409027	100.1747971
22335	0.5267	222.1247971	202.2612	257.6207886	193.6266937	189.0838928	262.1156006	248.8587952	280.0065918	299.2911072	243.3157043	338.2542114	391.0242004	345.4128113	365.7673035	377.5177917	400.5812988	383.8725891	366.2119141	372.2827148	446.7023926	456.2849121	455.789093	487.1394043	471.9009094	493.9794922	500.9971008	463.759491	451.8117981	412.778595	421.2412109	511.0539856	549.1875	462.4896851	477.7279968	471.903595	431.7760925	438.1513977	336.1503906	358.6293945	347.914093	344.0253906	348.0779114	319.8920898	334.3564148	325.6206055	319.7676086	553.4727173	601.7393188
6160	3.343	1074.598276	136.4015961	207.5160065	249.8013	164.2015076	203.3491974	192.4712067	631.8900757	636.9794922	618.5576172	1209.520508	1093.189453	1127.088867	1130.004883	1052.057617	932.9520874	1091.850586	1078.007812	1098.336914	154.0238037	198.4691925	291.4988098	245.4523926	414.0480957	406.8461914	199.3695068	215.3813019	250.7471008	146.5984955	265.2030945	198.6875	227.0128021	285.3988953	288.9667969	306.6213074	292.8579102	298.7338867	0	0	0	0	0	0	0	8.135800362	0	0	0
5360	2.7896	1000.512976	46.81579971	67.92539978	38.40409851	54.37990189	64.59100342	46.35749817	112.3566971	143.5261993	135.098999	211.1824036	214.1593018	192.2200928	198.5334015	220.919693	224.0888977	165.8197021	170.1101074	176.8242035	204.1074066	193.2693939	202.3719025	212.6421051	220.7709045	214.3034973	200.9745941	213.7294006	205.1282959	118.7686996	104.1865005	137.278595	126.5619965	135.3462067	111.6416016	114.2631989	104.9176025	101.4171982	0	0	0	0	0	0	0	0	0	0	0
18142	5.9737	514.4019471	8.395600319	14.12100029	13.58679962	0	24.15500069	33.71640015	21.41740036	31.5489006	25.8295002	0	10.36620045	17.28590012	11.49940014	23.03450012	38.96549988	33.90140152	28.54070091	31.52540016	7.152400017	0	40.73350143	23.25699997	50.18569946	38.10929871	30.1060009	40.25009918	0	30.37949944	25.48460007	25.24430084	24.82740021	44.49039841	64.38870239	54.16500092	44.45859909	49.60200119	150.4506073	151.4465027	136.5867004	131.6531982	151.1914978	162.914093	154.0110016	179.7144928	136.7158051	24.6303997	33.51050186
23571	5.0258	790.4920021	0	16.53429985	35.38830185	13.06840038	21.22579956	8.733300209	35.61769867	0	0	87.29170227	95.45559692	73.85050201	93.47019958	107.6118011	110.0860977	105.3694	101.2656021	151.1540985	23.43020058	0	125.8699036	66.70310211	108.7649994	103.8314972	61.25790024	66.042099	88.02220154	267.1235046	309.601593	381.6387024	421.8822937	301.6278992	357.6917114	352.9417114	376.3452148	320.7999878	0	33.67549896	56.26190186	57.25379944	51.5223999	69.14389801	42.09730148	50.99000168	71.28500366	66.84819794	80.64230347
9229	5.9633	1084.698776	0	0	15.06200027	0	0	0	0	20.19540024	18.41270065	82.96420288	76.74700165	66.58799744	59.50189972	90.25309753	88.14360046	85.78520203	103.5342026	76.84850311	229.3358002	236.2164001	299.5002136	251.175293	324.3378906	330.8349915	290.770813	317.5354004	302.9775085	148.5836945	141.4165039	197.4320984	196.4250031	198.1174011	212.9526062	138.8721924	174.842804	150.0429993	0	0	2.234999895	0	0	16.89590073	0	0	9.952300072	0	0
11927	4.5923	1094.654126	0	0	0	0	0	0	4.141499996	0	0	631.3823242	663.987793	574.9110718	546.3101196	689.2299805	633.2938843	609.0853882	588.6000977	592.140625	1664.233398	1755.40918	2742.910156	2700.111328	3387.017578	3279.068359	2981.353516	2978.771484	3051.269531	975.8754883	830.3032227	1382.320312	1355.264648	1273.78418	1147.820312	866.8115234	884.6870117	844.4232788	0	0	4.570700169	5.917200089	0	0	5.72300005	0	0	9.429200172	0
24481	0.5936	546.2635521	0	0	0	0	0	0	59.81600189	45.58739853	0	150.417099	143.989502	161.0545959	121.5899963	138.6259003	142.6923065	150.3311005	145.4772949	151.3300018	84.44129944	96.09719849	103.3411026	82.35220337	111.5820007	116.4091034	119.873703	132.5283966	91.69979858	73.18190002	68.22679901	94.49220276	74.07559967	85.75119781	81.05310059	80.17449951	83.55930328	82.60169983	0	0	0	17.31450081	21.56089973	0	18.12999916	0	0	0	0
21649	3.2839	850.5039265	0	0	13.06389999	30.22240067	0	40.24610138	48.79019928	63.00889969	51.36019897	123.0649033	126.7089005	104.0082016	127.4439011	86.58509827	107.0157013	77.05470276	77.31310272	68.60959625	162.1815033	166.8276062	152.8238983	193.8074036	160.9857025	167.903595	163.4203949	199.7371979	209.286499	136.5191956	101.0355988	117.8206024	102.6076965	86.63950348	95.30870056	117.3933029	87.45549774	95.94709778	0	0	0	0	0	0	0	0	0	0	0
5539	3.4782	876.4705765	0	0	0	0	0	26.92230034	28.92989922	37.66400146	0	82.35700226	86.2881012	83.59089661	91.10019684	72.1088028	85.6187973	73.93769836	95.60959625	71.354599	0	0	0	0	0	0	0	0	0	0	0	0	0	0	20.8743	5.457600117	22.90119934	0	0	0	0	0	0	0	0	0	0	0	0
5286	0.5022	592.1749471	311.5922852	416.9363098	303.1034851	273.5327148	305.2062988	324.0439148	388.0126953	385.2488098	378.1105957	228.1278076	240.9902039	223.7108002	212.1300964	235.3251038	228.1808014	224.0099945	241.2612	222.2772064	162.0404968	161.3283997	157.6148987	151.5704041	164.9689026	178.300705	163.1414948	203.6269989	166.0894928	114.0565033	85.0388031	86.69110107	126.0608978	91.06950378	97.96179962	124.7333984	90.06140137	114.4889984	99.96749878	82.33399963	98.94139862	82.84719849	84.96900177	95.99250031	113.2624969	75.33460236	81.86579895	133.7328949	140.1311035
23643	4.5917	1094.657302	0	0	0	0	3.655400038	0	5.276000023	0	0	140.4915009	111.0447006	110.5649033	100.1269989	112.7734985	99.62889862	106.0065002	114.2995987	98.39890289	277.2229004	306.0415039	534.4248047	475.5473938	537.9644165	574.3270874	541.409729	524.2919922	533.2387695	141.9696045	137.2124939	253.853302	248.2819061	204.2368927	218.7283936	165.5393982	165.9409943	140.9571991	0	0	0	0	0	0	0	0	0	0	0
23631	4.5919	1094.656452	0	0	0	0	0	0	0	0	0	60.57600021	168.5485992	135.3363953	132.085907	160.4064026	165.7615051	153.6620026	168.0240021	161.0500031	379.2007141	470.8776855	743.4467773	681.0219727	805.4517212	811.534729	815.2426758	735.7714844	769.8203125	234.0565033	246.3634949	355.1037903	355.0205078	269.341095	313.5351868	213.2454071	208.6692963	221.302597	6.735599995	0	0	0	0	0	0	0	0	8.257100105	0
22491	6.153	1086.722452	0	0	0	0	0	0	0	0	0	40.38430023	32.20489883	61.69380188	55.62360001	36.82479858	43.59609985	41.83679962	38.90439987	0	106.8859024	114.7418976	132.6369934	172.1891022	181.4463959	172.0894928	183.2319031	161.5534973	151.2628021	64.23609924	76.47119904	111.5105972	98.13780212	76.69380188	94.2181015	79.69499969	53.20489883	74.6257019	0	0	0	0	0	0	0	0	0	0	0
7653	3.4664	884.5115765	822.5640259	1308.224609	1498.268555	1556.436523	1366.967773	1336.430664	3729.960938	3327.521484	3665.015625	6890.230469	6894.621094	4931.222656	5079.886719	6248.777344	6285.53125	5233.632812	6961.148438	6642.128906	767.9956055	807.6210938	1373.161133	1251.376953	2271.962891	2130.943359	1265.329102	1203.522461	1226.602539	1177.770508	1142.685547	1004.146973	1143.901367	1393.576172	1430.648438	1725.901367	1619.525391	1536.572266	0	0	0	0	0	0	0	0	0	13.84920025	0
6355	3.3435	1074.596826	78.55049896	126.1159973	157.6889954	0	125.3078995	107.3379974	372.1200867	339.5332031	339.908905	674.7476196	630.3911133	633.9282227	672.5615234	581.9448242	578.1436157	640.8417969	610.9370117	600.6508789	0	99.1187973	160.4949951	145.7167969	225.3345032	198.2915039	152.1197968	137.9817047	131.7639008	167.4577942	117.8675003	83.3864975	147.7216949	191.1183014	176.5720062	174.7445984	169.2749023	191.5885925	0	0	0	0	0	0	0	0	0	0	0
7512	5.4884	1080.669376	23.29739952	0	0	0	0	0	34.78379822	0	28.85659981	234.4201965	242.9703064	209.971405	226.7339935	299.7709961	304.9341125	299.3847961	264.8479004	317.0396118	313.2294922	324.6500854	431.7301941	441.2226868	564.7822266	555.3231812	568.2230835	521.2529297	580.5039062	207.7073975	239.5554047	308.8110046	326.6864929	294.9740906	300.1669922	302.769989	270.4804993	284.8063965	0	0	0	0	0	17.82410049	11.91940022	16.88710022	0	0	0
22659	2.9975	1047.569376	0	0	0	0	0	0	0	0	46.17200089	102.4688034	90.16929626	80.96820068	88.45379639	91.8164978	90.22329712	97.55619812	90.03910065	66.6088028	0	0	0	0	0	0	0	23.46369934	0	0	0	22.26040077	0	0	0	0	22.16270065	0	0	0	0	0	0	0	0	0	0	0	0
12117	4.5937	1094.654576	0	0	0	0	0	0	0	0	0	233.1943054	264.1120911	161.4929047	218.1298981	263.1387024	260.3799133	185.0547028	242.651001	229.0717926	639.6845703	659.8989258	1121.62793	1018.715271	1306.162109	1285.175781	1207.699219	1155.257812	1189.333984	329.8395996	336.2651062	547.1289062	532.039978	461.8908997	451.0145874	368.010498	326.6325989	315.5754089	0	0	0	0	0	0	0	0	0	0	0
7081	2.8511	882.4534765	35.20100021	0	0	28.13369942	44.85979843	29.25559998	0	0	0	136.0749969	168.1817932	143.3213959	169.1663971	127.0568008	125.035202	103.7302017	120.6095963	118.6502991	0	0	0	0	0	31.54290009	0	0	0	0	0	0	0	0	0	0	0	0	0	0	0	0	0	21.20759964	0	14.71370029	0	0	0
16495	3.4717	968.4826765	0	51.27759933	19.82869911	28.2227993	28.01040077	0	59.37919998	56.85219955	0	159.4022064	152.7584991	160.8045959	163.9367981	126.9932022	158.0644989	147.7803955	121.582901	150.9051971	20.5991993	0	0	0	21.75629997	0	0	0	0	58.18809891	29.03650093	0	39.51269913	0	0	0	0	0	0	0	0	0	0	0	0	0	0	0	0
7852	3.4599	884.5115265	414.964386	626.6254883	779.0507812	774.6171875	692.3637695	664.3480835	1925.09375	1633.124023	1840.911133	3367.441406	3356.886719	2487.119141	2458.220703	3123.722656	3021.001953	2564.167969	3558.185547	3281.421875	409.1593933	408.914093	657.5878906	635.5922852	1099.104492	1020.836426	641.3021851	595.6928711	612.1182251	586.5761719	631.5947266	518.6063843	558.9624023	744.6904297	725.9058228	833.3964844	911.5853882	811.574707	0	0	0	0	0	0	0	0	0	0	0
10336	2.8561	820.4596021	491.2871094	573.0708008	583.7368164	549.9130859	557.6293945	526.6312866	1219.855469	1292.285156	1266.185547	1488.167969	1414.847656	1344.844727	1392.206055	1439.258789	1408.422852	1235.258789	1312.634766	1274.442383	1382.419922	1447.417969	1529.365234	1512.586914	1485.416992	1492.688477	1372.160156	1483.113281	1409.916016	1221.605469	1176.871094	1221.720703	1146.719727	1185.823242	1228.423828	1208.779297	1110.493164	1202.322266	0	0	0	0	0	0	0	0	0	0	0
4511	3.4646	874.4776765	42.55149841	56.2757988	0	54.68870163	55.44829941	73.96040344	152.9763031	0	62.94869995	274.1086121	257.802002	263.9220886	282.8729858	254.2032013	259.2637024	290.821991	297.4455872	234.8170013	0	0	29.50300026	36.35010147	117.2693024	0	68.56069946	72.13760376	65.02999878	36.46500015	47.47520065	33.15250015	0	0	41.6507988	45.56529999	67.70059967	55.77539825	0	15.72420025	0	0	0	14.63290024	0	0	0	0	0
9380	2.8539	820.4591521	1015.473572	1244.782227	1162.344727	1101.114258	1176.59082	1170.839844	2685.498047	2734.714844	2561.796875	3130.208984	2984.310547	2806.166016	2792.453125	3055.611328	3005.857422	2787.082031	2691.367188	2731.910156	3028.962891	2913.087891	3363.824219	3077.105469	3121.216797	3095.960938	3011.332031	2941.884766	3028.833984	2528.574219	2509.462891	2443.292969	2454.46875	2542.162109	2529.853516	2483.609375	2474.306641	2266.8125	0	0	0	0	0	0	0	0	0	0	0
12612	5.8477	779.5932765	0	0	0	0	0	0	12.35789967	0	0	0	0	0	0	0	0	39.5542984	7.355999947	15.12290001	54.63040161	0	71.38899994	79.98370361	61.58840179	47.40470123	61.16870117	58.03450012	64.61160278	284.8174133	251.9093933	315.905304	297.1221008	247.6132965	240.7391052	236.2124023	229.0722961	234.1228943	31.79319954	0	0	0	62.35029984	51.95930099	33.61719894	72.57830048	93.00209808	0	27.45949936
8135	0.7264	210.1247265	0	0	0	0	0	0	0	0	0	63.49879837	51.70809937	50.09799957	39.95949936	54.02870178	55.45809937	68.47180176	62.10850143	60.07540131	61.76380157	60.49750137	64.582901	67.49960327	60.0719986	59.84149933	82.1608963	46.82339859	67.42150116	19.27599907	0	0	15.6548996	28.43790054	0	14.45759964	15.11680031	0	0	0	0	0	0	0	0	0	0	0	0
10189	6.1457	1086.721376	0	0	0	0	0	9.148799896	0	0	0	36.56299973	37.8445015	31.71269989	61.34669876	45.00960159	33.94760132	0	30.01729965	44.54650116	118.8096008	120.5867004	173.5989075	118.805603	212.9611969	192.2288055	184.1846924	202.0861053	162.3354034	65.03669739	95.0463028	95.99569702	97.67549896	92.29360199	115.351799	86.44039917	92.30439758	94.17420197	7.038599968	0	0	0	0	0	0	0	0	0	0
11731	4.5916	1094.653276	0	0	0	0	0	0	15.95510006	15.77340031	19.58300018	940.1815796	994.8759766	821.3833008	868.6190796	926.8999023	1004.947327	890.2255859	982.222229	895.1630859	2384.568359	2604.472656	4442.839844	4141.71875	5272.75	5204.433594	4739.90625	4811.0625	4570.578125	1434.09082	1388.536133	2218.939453	1966.254883	1788.294922	1811.686523	1293.557617	1372.045898	1248.727539	12.29059982	0	0	0	0	0	0	0	0	0	0
10084	0.7248	491.8742765	0	0	0	0	0	0	0	0	0	52.5727005	54.4673996	0	68.05660248	92.60849762	0	57.86780167	59.87599945	61.28419876	160.8916016	172.5516052	123.7157974	129.5171051	168.1875	176.5498047	196.6582031	193.5077972	171.5765076	0	0	43.50859833	0	20.83760071	0	0	0	10.2809	0	0	0	0	0	0	0	0	0	20.21829987	0
11197	0.4973	225.0355765	0	0	0	0	0	0	0	0	0	0	0	0	0	0	15.83170033	0	0	0	31.55590057	28.80890083	59.48089981	40.06409836	48.4253006	49.26900101	35.81719971	45.91360092	52.99000168	0	0	0	0	0	0	0	0	0	0	0	0	0	0	0	0	0	0	0	0
7609	0.5032	655.1682765	148.7612	153.6195068	150.7261963	155.7698059	160.2075958	155.9087067	171.1194	172.8849945	170.0635071	142.7841034	126.2060013	114.5805969	129.8484039	127.6572037	141.239502	136.2068939	110.7247009	143.1569977	96.91249847	77.48349762	104.2846985	114.5849991	112.2475967	107.803299	107.4863968	91.14129639	101.1821976	43.25450134	66.46730042	67.5134964	59.92279816	63.2419014	75.35739899	48.06340027	54.87689972	71.50969696	55.13570023	62.4734993	56.69869995	45.83430099	51.19060135	55.91249847	51.50310135	40.84280014	46.35509872	56.03120041	68.88549805
21798	0.505	592.1770765	553.0728149	552.1392212	575.4398804	567.2714844	450.3317871	431.3879089	621.4755859	430.0734863	447.5950012	518.1680298	542.5541992	504.4768066	489.8942871	552.8549805	538.6738281	542.6898804	504.2457886	501.260498	435.6181946	409.2195129	439.125	409.3521118	437.4883118	471.915802	445.2648926	452.8981934	434.9468079	275.7773132	271.8222961	295.8540039	257.271698	274.8908997	288.9963074	313.0600891	229.6672058	255.2985992	221.3280945	205.1741028	228.8307037	204.8262939	246.126297	197.4606934	213.0281067	223.0402985	204.5258026	248.1251984	236.2572021
20878	3.2818	848.4892765	1159.133789	1701.263672	1404.191406	1403.439453	1206.758789	1185.288086	4172.3125	3997.433594	4295.832031	4588.75	4428.164062	4002.292969	4084.298828	4153.945312	4068.712891	3602.332031	3507.347656	3317.496094	5710.769531	5647.128906	5986.824219	5720.988281	6170.515625	5505.28125	6132.589844	5488.082031	6057.433594	4115.964844	4062.951172	3211.226562	3235.535156	3502.683594	3514.09375	3451.554688	3111.269531	3302.65625	0	0	0	6.547699928	5.931399822	0	2.874000072	0	0	0	0
8413	3.467	884.5113765	159.0971985	218.7590027	233.0523987	251.8173981	270.6509094	220.1246033	655.4716797	525.4262695	534.1928711	1104.463867	1119.051758	783.1635742	759.5391235	1006.21582	861.2089844	790.359375	1073.235352	1072.853516	131.8748932	139.1867981	177.4219971	207.7949982	389.7645874	311.7922058	194.6138	115.1453018	222.8860931	179.2615967	198.834198	180.219696	183.8827057	228.6463928	213.8110046	272.916687	255.2279968	248.7310028	0	0	0	0	0	23.21459961	12.15880013	0	0	0	0
722	0.5018	691.0943971	266.0434875	315.3467102	282.0075989	292.4229126	327.6577148	285.3691101	302.895813	327.9500122	280.9949036	291.4558105	292.9013977	250.488205	235.4445953	221.089798	230.5045013	203.8414001	206.5467987	229.1329041	219.623703	220.9712982	205.907196	219.9436951	158.6018066	196.1687012	155.8426971	172.0189056	178.4819031	171.7501068	126.0236969	141.8901062	134.5500031	122.9350967	105.8439026	118.0483017	93.07060242	97.91680145	105.5007019	99.54380035	91.6792984	109.3262024	112.9337006	96.80020142	104.9865036	77.37339783	98.63819885	147.9203949	125.6069031
16874	2.8603	904.4295265	41.33530045	85.3832016	101.6932983	84.51899719	67.35250092	67.85929871	164.3766937	161.9302063	184.6721039	199.3733063	198.5693054	191.2877045	176.1266937	239.5157013	207.6613007	193.4429932	187.2444	198.0711975	210.1320953	203.895401	236.9161072	209.6056061	217.5131073	203.8029022	215.1094971	213.3166962	207.0503998	204.0585938	208.4024963	169.5496063	180.058197	163.5184021	180.3927002	166.4364014	192.1134033	185.1519928	0	0	0	0	0	0	0	0	0	0	0
8079	5.4867	1080.669826	0	21.41329956	0	0	0	0	14.76399994	28.15579987	0	126.7953033	141.5028992	148.4983978	154.203598	162.1365051	154.4620056	196.5879059	187.8444977	173.8927002	199.5773926	197.1600037	295.5129089	292.8422852	357.5185852	383.4440918	345.2720032	367.5185852	330.3598938	113.0432968	119.8417969	187.5681	219.6513977	195.1654053	200.2783966	161.7505035	149.177002	129.469101	0	0	0	0	0	0	0	0	0	0	0
21274	3.2819	848.4922765	128.3860931	199.4868011	201.7346954	220.3455963	181.2062073	143.0496063	569.8955078	580.8085938	561.8095703	611.6646118	636.4155273	584.7612305	573.7313843	573.2437134	608.8223267	448.5158997	487.1564941	428.969696	753.8286133	793.7733765	904.4442749	826.0565796	830.7764282	814.4091797	910.7045898	838.972229	835.3104858	592.3081055	571.9448242	447.560791	508.6029968	454.6134949	481.1787109	472.2370911	434.2156067	467.0036926	0	0	0	0	0	1.138499975	0	0	0	0	0
12683	3.474	952.4960021	0	10.91800022	0	7.947500229	13.39080048	22.10460091	25.83889961	17.33309937	34.91059875	76.89830017	97.56210327	66.4756012	106.6813965	66.41739655	82.63300323	119.0222015	95.05269623	77.62470245	0	0	0	0	0	14.23239994	11.98270035	0	9.640800476	11.66689968	20.53219986	12.79710007	8.370400429	11.18099976	0	19.51869965	11.33080006	0	0	0	0	0	0	0	0	0	0	0	0
21078	3.2813	848.4902265	575.2915039	795.8344727	641.1455078	716.9741211	600.8477173	567.6757812	2097.306641	1957.602539	2011.495117	2212.628906	2054.242188	2007.181641	2072.568359	2038.412109	2006.224609	1682.665039	1628.958984	1618.518555	2563.785156	2724.619141	2862.414062	2857.519531	2913.150391	2619.828125	2953.992188	2769.003906	2872.134766	1940.820312	1994.232422	1544.579102	1592.930664	1587.542969	1684.552734	1683.636719	1523.460938	1594.205078	0	0	0	0	0	0	4.0552001	0	0	0	0
2622	2.8552	810.4294765	325.8786926	349.0137024	244.1089935	239.2913971	267.906311	251.7962952	631.7603149	599.1469727	571.4384766	699.6000977	664.1420898	575.1610718	661.2958984	736.9887695	715.5894165	530.7426758	553.3682251	640.2025757	653.1835938	680.9462891	738.9912109	709.4838867	779.703125	763.3344727	637.5751953	679.5288086	701.4984741	530.6732788	578.2484741	582.6981812	651.9946289	619.3798828	585.6875	554.2167969	615.6367188	518.0512695	0	0	0	0	0	0	0	0	0	0	0
16432	0.5048	700.0952765	195.2362061	273.717804	209.5581055	225.1156006	262.3869934	265.5976868	278.3400879	287.3005066	282.2648926	217.4425049	215.9600067	197.4842987	223.1360016	200.5296936	204.6542053	214.8258972	203.9904938	243.9954071	140.8495026	150.0971985	194.3941956	161.0612946	181.3562012	168.2133942	156.226593	163.5449982	168.8708038	111.2068024	92.2594986	102.0318985	116.0630035	122.3621979	111.5843964	90.5625	95.50839996	103.7380981	85.165802	93.97460175	77.63680267	94.63159943	91.98999786	90.3710022	96.94670105	97.79499817	100.319603	118.4820023	97.98860168
19766	4.5818	974.5819265	26.16830063	0	0	13.33530045	36.27939987	0	0	0	0	209.8686981	200.2008057	175.6184998	178.3710938	221.2115021	197.7872009	252.2216949	235.8507996	250.4190979	355.1051941	378.3476868	536.1669922	466.7507019	590.1796875	561.3173828	416.3187866	447.1968079	388.3544922	154.1215057	156.2095947	176.1009979	218.8811035	157.6876068	69.15049744	141.9243011	157.2312012	154.509903	0	0	0	0	0	0	0	0	0	0	0
3026	2.8608	810.4276265	134.5457001	150.751297	112.3006973	103.9268036	121.3665009	131.9674072	260.1653137	285.4241028	263.6105957	320.3308105	338.2008972	305.4902039	289.0259094	342.5068054	353.2301941	267.8576965	251.8607941	269.9077148	291.4621887	303.8066101	327.7511902	334.9625854	323.9874878	348.7900085	313.2312012	311.1059875	317.342804	243.3312073	228.1123962	300.7958984	268.4577942	254.1091003	230.8858948	246.4911957	294.9236145	254.9427032	0	0	0	0	0	0	0	0	0	0	0
18987	3.8509	912.5413765	139.1609039	245.558197	260.9414062	305.3279114	216.7281036	189.0361023	502.9819031	495.5610046	427.8181152	1190.34082	1094.019531	1150.442383	1043.830078	923.277771	890.2006836	716.0449219	770.4707031	853.1987305	218.5796051	202.0852051	354.0371094	109.9188004	514.949707	504.3139954	230.8087006	231.1576996	253.0854034	228.8088074	75.03659821	63.17869949	192.2899933	252.9730072	246.9989929	189.3157959	201.4434967	199.2144012	0	6.480999947	4.090099812	0	0	0	0	0	0	0	0
23240	2.3973	982.5113521	34.20610046	0	0	0	0	0	0	0	47.06399918	135.8800964	167.848999	139.9824982	176.0144958	152.9967957	134.8441925	116.7900009	156.7953949	134.235199	147.6217957	112.0215988	159.9075928	160.324707	182.6156006	169.7263947	154.232193	92.60320282	156.8267975	51.5326004	86.22419739	77.9539032	81.19819641	87.38880157	78.57620239	94.56620026	76.82790375	92.60549927	4.325399876	0	0	0	0	0	0	0	9.428600311	0	0
19751	3.282	848.4912521	191.1945038	230.4577942	227.7227936	205.5261993	185.1190033	177.4803009	607.4365234	618.6074219	657.7758789	682.6353149	607.5791016	603.8291016	601.4437866	659.0015259	595.9232788	539.2373047	516.0443726	469.4724121	833.0488281	772.5	858.0341797	812.5239258	892.3651733	769.9932251	919.4116211	895.4506836	861.3964844	535.2598267	572.1079102	481.3334961	447.8888855	450.2218933	552.3231812	501.3052063	517.8115234	421.6937866	0	0	0	0	0	0	0	0	0	0	0
19173	3.8573	912.5391265	141.1903076	151.0569	216.2886047	222.9002991	151.9824066	136.7765961	295.9619141	311.5093079	275.3420105	666.6270142	637.5150757	678.2949219	674.0819702	571.2772827	559.102478	498.0741882	475.1095886	510.5132141	111.0734024	166.4205017	305.1933899	316.7084961	395.8225098	393.3800964	148.1815033	176.3507996	167.5749969	166.9721985	159.5717926	157.427597	159.6616974	185.0335999	134.9857941	0	135.8643036	119.3052979	0	0	0	0	0	0	0	0	15.27299976	0	0
20321	3.2832	848.4917021	84.83750153	101.949501	118.7491989	104.3792038	111.7061996	82.81009674	285.9912109	314.5237122	323.5967102	337.8857117	305.6636047	345.0627136	323.2983093	322.8822937	307.9801941	256.9740906	250.5415955	220.4611053	370.7641907	410.5657043	461.4797058	430.5541992	451.9953918	417.6867981	437.9912109	439.5138855	466.291687	302.5266113	273.2810059	261.7090149	233.1278992	219.5686035	281.7355957	260.5827942	219.0104065	267.8529968	0	0	0	0	0	0	0	0	0	0	0
6747	2.7916	1010.545352	186.2834015	269.2998047	220.4219971	231.0294952	196.8580017	223.5540924	708.3613281	676.6337891	670.9940796	1093.266602	1089.705078	1040.658203	994.0430298	1174.46582	1039.916992	767.4014282	788.6016235	801.1992188	1025.920898	1005.462402	1137.949219	1079.506836	1122.817383	1090.928711	981.5150757	891.1049805	1046.94043	659.2080078	607.050293	581.7255859	609.3833008	622.1459961	620.9395142	558.7075195	480.1789856	498.8168945	0	0	0	0	0	0	0	5.808499813	0	0	0
24013	4.5925	1094.651452	0	0	0	0	0	4.55189991	0	5.975900173	0	48.79339981	0	28.50989914	53.66770172	51.18479919	0	33.05929947	49.42539978	46.10649872	114.0106964	150.7754974	206.594101	164.8206024	246.2745056	266.1426086	193.8130951	219.3226013	194.4431	67.44319916	68.48590088	97.33119965	98.18609619	104.4821014	91.32279968	73.77069855	66.37439728	59.7745018	3.925899982	0	0	0	0	0	6.002799988	0	0	0	0
3255	3.0453	870.4982265	282.2134094	324.2457886	283.2797852	285.916687	272.7637024	261.8500977	841.9506836	842.2769165	802.9155273	975.6923828	902.5073242	1234.679688	1127.298828	1055.012695	1042.444336	1201.307617	1278.055664	1225.09082	234.3135986	212.2256927	153.783905	229.0870056	295.9708862	328.3916016	262.3145142	240.4994049	256.6929016	200.5056	206.4326935	245.9208984	253.4514008	289.7202148	309.2453918	394.3429871	399.1520996	370.7937012	0	0	0	0	0	0	0	0	8.737000465	0	0
23201	5.0327	926.4595765	12.61009979	0	18.76790047	0	21.98410034	0	0	29.46640015	0	39.09170151	41.09320068	43.17710114	49.0033989	47.59529877	56.30989838	71.79360199	59.38650131	59.88389969	29.42510033	0	70.55860138	50.56700134	51.24710083	41.74300003	40.97710037	43.8207016	42.06790161	163.8202057	156.9273987	179.8661041	216.5856934	165.4739075	167.0666962	178.3332977	164.5157013	155.8744049	27.17930031	0	17.37070084	25.16239929	40.21179962	23.48600006	30.9904995	0	35.60329819	17.51189995	37.07460022
22171	6.3281	404.3277765	0	0	19.77459908	27.42989922	31.55500031	31.29059982	58.39509964	57.30530167	59.73720169	0	0	0	20.30340004	39.82799911	49.58950043	0	0	0	18.63999939	28.97949982	48.42720032	65.06230164	88.2161026	86.39250183	0	0	0	0	24.74939919	47.41460037	0	46.5359993	0	0	0	0	303.7979126	243.6363983	249.7919006	239.9658966	236.8455048	242.3334961	252.0993958	186.6143951	184.6208038	32.70220184	32.79249954
23894	1.4113	418.3282765	0	0	23.61020088	16.93709946	25.0366993	23.68889999	0	22.05940056	20.61380005	88.23519897	99.53700256	87.76519775	105.992897	93.59279633	85.96829987	96.00540161	72.10269928	86.93460083	43.59389877	21.93510056	36.94169998	33.75090027	56.03960037	48.79380035	39.09609985	49.99900055	52.54240036	39.72109985	38.23789978	28.25230026	37.99779892	31.15029907	45.48730087	36.64279938	40.07590103	41.44039917	104.6641006	100.5169983	121.5494003	125.6856003	107.8007965	80.13800049	99.11000061	100.0662994	79.14279938	56.52099991	37.73149872
12482	3.4592	952.4966521	25.71949959	38.12350082	37.81949997	35.42110062	42.24700165	21.5720005	95.91030121	0	95.03639984	183.9232941	142.6652069	189.479599	184.1159973	147.5326996	154.9078064	186.9729004	178.7496033	166.4337006	0	0	37.74520111	0	71.06289673	49.90679932	20.94350052	0	0	23.00259972	34.45869827	23.36510086	0	17.53319931	37.95140076	0	41.53879929	42.29090118	0	0	0	3.12319994	0	0	0	5.545300007	0	0	0
2846	3.0456	870.4943765	491.3804016	757.210022	591.7686157	557.6118164	526.5435181	490.7961121	1732.039795	1659.704712	1440.978882	2034.77832	1815.473267	2357.044922	2412.990234	2102.001953	2122.779297	2778.375	2624.597656	2513.550781	446.530304	419.2554016	367.3862	366.8228149	705.3682251	632.5458984	516.5410156	460.7145996	576.8300781	431.0145874	452.8075867	443.3681946	486.4507141	610.4365234	604.0269165	729.3261719	765.9130859	96.10549927	0	0	0	0	0	28.9253006	0	0	0	0	0
674	0.5196	284.1153265	45.72669983	48.19400024	31.23189926	0	62.23099899	52.26910019	71.38339996	59.25500107	49.75910187	95.19129944	84.8035965	73.61309814	91.16750336	66.17310333	93.3207016	104.5542984	102.2929993	78.05509949	101.5552979	109.0541	121.6163025	99.43479919	134.1553955	90.17549896	105.7273026	103.885498	101.1211014	117.6458969	125.0624008	95.64019775	115.4095001	109.7987976	98.10579681	95.52980042	101.2129974	109.6741028	81.58580017	87.05239868	95.98789978	82.80500031	57.37519836	80.39250183	67.59590149	75.34850311	76.35710144	115.1481018	117.0636978
8452	2.8006	1010.544076	1351.643555	1910.533203	1590.076172	1626.986328	1459.96582	1518.588867	5106.375	4796.105469	4921.105469	6422.15625	6925.597656	6905.863281	6484.117188	5893.167969	5965.1875	6091.503906	5806.613281	5617.375	6463.529785	6908.246094	6194.597656	5747.703125	6214.488281	6061.265625	6469.625	6990.460938	6326.527344	4513.082031	4489.773438	4315.230469	4193.605469	4112.460938	4204.511719	3886.870117	3732.927734	3595.21875	29.4993	0	17.18989944	0	15.84200001	0	0	19.12549973	17.91410065	0	0
20934	4.5698	974.5862521	0	0	0	0	13.57820034	0	23.91699982	22.24909973	0	66.72530365	0	62.43500137	63.85430145	67.55860138	70.12640381	51.97480011	77.07769775	74.68109894	102.8546982	111.1756973	119.2424011	174.6439056	153.9942932	170.2151031	138.4208069	139.3704071	113.1533966	43.5760994	46.38119888	62.16500092	54.42890167	57.56679916	83.21420288	42.08739853	48.20759964	49.44169998	0	0	0	0	0	0	0	0	0	0	0
7321	2.7905	1010.541852	35.12369919	60.41999817	30.69190025	44.63729858	55.37739944	38.10580063	162.3578949	170.3047028	138.2209015	232.0283966	227.1730042	205.0800018	199.0133057	241.0876007	222.0547943	204.4664001	206.6423035	183.695694	229.1233063	194.4517059	230.5337067	230.7563019	237.7312927	227.6716003	240.4718018	212.2174988	231.9483948	165.0921936	136.5818024	142.0341034	125.0189972	145.0830994	145.2460938	115.1103973	119.0662003	139.7664032	0	0	0	0	0	7.152699947	0	0	0	0	0
14896	0.5023	622.1583521	184.0005951	225.7653961	219.8789062	199.4613037	275.089386	265.5358887	258.1908875	276.4740906	246.3630066	201.4842987	191.5160065	160.5093994	176.959198	211.8173065	183.2725983	201.2480011	187.0151062	213.3421936	113.5559998	122.8891983	134.3430939	154.3816071	160.1663971	182.2695007	157.4078064	159.0997009	172.2530975	74.5102005	82.65249634	108.2273026	101.6984024	91.05819702	105.0858002	89.0565033	107.4453964	92.73809814	81.19889832	82.17649841	64.80349731	80.93409729	111.8813019	82.6493988	91.87120056	79.14510345	73.93609619	105.5912018	88.93499756
8831	2.7995	1010.544826	702.8535156	1083.390625	895.9335938	861.1680298	807.7163086	811.3920898	2796.875	2701.578125	2708.119141	3408.185547	3890.802734	3588.75	3643.851562	3314.1875	3254.509766	3402.351562	3394.96875	3122.130859	3582.824219	3634.546875	3394.714844	3298.580078	3393.957031	3178.613281	3504.044922	3832.166016	3573.326172	2598.917969	2482.933594	2269.683594	2263.925781	2258.287109	2247.341797	2081.472656	2077.720703	2034.332031	6.669499874	0	0	0	7.312200069	19.68700027	0	0	4.991700172	0	0
9243	5.9527	1085.720976	0	0	0	0	0	0	0	0	0	38.3431015	60.57120132	37.01589966	0	62.23809814	70.01529694	42.35509872	45.09400177	53.25180054	143.3143005	115.1006012	212.6573029	174.6118927	236.2351074	208.8184052	185.6210022	197.9680023	220.6112061	109.1094971	71.41290283	138.1230011	128.7185974	109.8307037	137.2321014	101.4738007	113.1355972	104.5047989	0	0	0	0	0	0	0	0	0	16.8946991	0
4343	6.2267	1068.707976	0	0	0	0	0	0	24.78000069	52.50730133	0	101.7598038	85.12770081	125.5347977	61.40850067	115.3416977	107.2746964	100.4936981	90.20680237	97.11380005	123.6156998	135.5298004	247.7633057	229.5749969	259.3145142	231.6024933	212.5919037	240.5144043	227.191803	107.0843964	103.3567963	112.6014023	108.1853027	123.7703018	146.4427032	101.259201	129.3818054	145.375	6.896100044	4.358200073	0	0	0	0	0	0	0	198.4414062	178.4826965
19154	6.0165	842.5574765	135.5498047	156.4064941	167.6851044	167.2770996	170.1096039	143.6524963	173.6022034	145.0632019	154.8522949	174.1329041	143.1481934	154.0858002	180.2586975	177.8343964	157.1710968	195.6647034	187.5570984	178.5133057	288.1322937	273.5974121	303.8678894	288.3566895	338.2746887	341.660614	296.7502136	290.6828918	320.2329102	164.5966949	206.9461975	175.2731018	182.2350006	162.1056976	163.5950012	152.2774963	125.0786972	173.4996033	119.8570023	137.6210938	141.0433044	172.1347961	129.6027069	150.3063965	126.2144012	162.6477051	152.0084076	132.9286957	150.2805939
9792	2.7919	1011.550876	57.96310043	90.75229645	82.09410095	63.95880127	90.42500305	70.69860077	231.4425964	235.7545013	239.0803986	375.2986145	388.0878906	363.0314941	338.5534973	409.3483887	366.8500977	296.6169128	270.958313	288.6506042	356.5499878	340.6452942	395.8075867	368.5808105	383.3901062	368.4020996	350.781311	323.8507996	338.9858093	243.9627991	219.5691071	244.6840973	207.1333008	181.5939026	208.7151947	118.9963989	168.9380951	179.7259979	5.706699848	0	2.967099905	0	0	0	0	0	0	0	15.95289993
12809	5.0364	781.4585765	13.62959957	0	0	0	0	0	0	0	0	0	7.921899796	11.94629955	17.64660072	4.238900185	0	0	10.47809982	32.88819885	0	8.564499855	0	0	8.691699982	0	0	9.457799911	0	54.96480179	53.10340118	91.86239624	67.52449799	84.1556015	72.39890289	76.79060364	73.66020203	81.39389801	0	0	0	0	18.14900017	0	0	0	0	19.70689964	13.39939976
17364	0.5106	353.1827765	0	0	10.33010006	0	0	0	0	0	0	0	0	0	0	0	0	0	0	0	0	49.80870056	165.7460022	134.5115051	149.4806976	0	0	0	0	307.4512024	335.7062988	484.9555969	484.428009	321.4916992	316.0582886	329.4375	304.1292114	316.4198914	0	0	0	0	0	0	0	0	0	0	0
9224	2.8033	1010.544076	258.5380859	382.7685852	311.9844055	297.2619934	302.9867859	262.2106934	977.0336914	965.0767212	958.8936157	1291.571289	1316.335938	1290.079102	1309.088867	1119.302734	1151.064453	1146.804688	1054.328125	1125.887695	1268.162109	1312.706055	1192.495117	1152.101562	1178.435547	1145.921875	1227.766602	1378.761719	1243.112305	879.602478	866.3666992	850.2935181	796.3505859	829.734375	815.2290039	777.265625	706.690918	696.847229	0	0	0	0	0	0	0	0	0	0	0
20909	3.8555	912.5418521	25.58769989	28.8784008	56.09600067	47.61259842	20.56800079	47.05250168	56.9620018	66.55799866	96.05719757	180.040802	172.2626038	170.7167053	164.2279053	159.6519012	153.6578064	125.7698975	123.4905014	114.5764999	28.88780022	40.39899826	44.55400085	0	82.75350189	66.56719971	26.09740067	23.9185009	20.23189926	37.40679932	34.79460144	0	27.63339996	35.29809952	37.85540009	36.55469894	0	17.34480095	0	0	3.687400103	12.73149967	0	0	0	0	0	4.226900101	0
7118	2.7897	1010.545402	99.22589874	114.5991974	124.0733032	129.1674957	109.8374023	122.389801	366.6542969	400.5325012	403.6247864	700.7177734	645.2479858	655.2772827	579.3457031	605.0648804	658.4418945	450.2243958	479.9858093	483.6860046	570.6610718	552.2124023	656.6176758	607.4105835	603.1978149	594.7758789	557.2064819	491.4118958	565.8358765	394.4653015	350.5845032	347.1292114	328.9736023	359.2249146	369.4924011	307.8940125	292.7607117	332.1487122	0	0	0	0	0	0	0	0	0	0	2.528899908
23394	5.0368	858.4739021	7.845799923	0	0	0	0	9.577199936	11.99790001	8.723799706	0	10.83640003	0	28.10919952	0	10.55340004	24.06200027	21.8192997	0	0	0	12.1782999	6.093599796	14.48960018	11.12520027	10.64290047	15.99950027	5.148700237	11.51119995	71.87640381	77.81340027	77.83229828	99.36969757	111.1424026	77.58719635	81.02690125	66.03910065	68.03970337	0	0	0	9.911600113	13.02589989	0	2.657900095	0	0	16.66139984	0
15949	4.587	1111.644276	0	0	0	0	0	0	0	0	0	42.95560074	0	0	0	17.14100075	0	28.53820038	0	39.39120102	82.3042984	84.75229645	132.3908997	130.9358063	147.0847931	155.7720947	139.6417999	116.5139999	119.2981033	34.70470047	32.22249985	35.34469986	75.5141983	61.83280182	72.91020203	38.8246994	45.1167984	21.1371994	0	0	0	0	0	0	0	0	0	0	2.911200047
3170	2.4913	292.2053765	20.59210014	0	0	0	0	0	0	0	41.9679985	0	0	0	0	0	0	38.8044014	37.67169952	31.5821991	0	0	0	0	0	0	0	0	0	82.1780014	0	0	0	0	0	67.22619629	0	76.43840027	0	0	0	0	18.09399986	23.85770035	0	22.1147995	19.35140038	101.7279968	122.5798035
18010	5.7884	839.5294765	968.4458008	1109.150391	1185.174805	1168.71582	1180.00293	1157.457031	1339.896484	1282.080078	1287.226562	1219.833008	1263.979492	1174.56543	1210.792969	1252.77832	1246.503906	1362.087891	1326.451172	1285.396484	1690.103516	1803.550781	1986.319336	1929.736328	2228.808594	2199.185547	1947.181641	2018.889648	2084.330078	1138.464844	1117.540039	1216.079102	1119.393555	1111.835938	1111.209961	956.6464844	1104.748047	1059.223633	1148.438477	1055.53125	1277.936523	1227.588867	1190.930664	1216.492188	1326.491211	1318.037109	1346.152344	973.2915039	1017.833008
5127	3.4723	875.4724765	0	0	0	23.11610031	0	3.467499971	0	39.28279877	45.61930084	108.1199036	134.4727936	109.643898	110.4912033	118.9503021	108.802597	81.37490082	146.4615021	118.4069977	0	0	0	3.537400007	0	58.68220139	0	21.71559906	0	0	7.662899971	0	0	20.52610016	0	15.00559998	25.16119957	21.21839905	0	0	0	0	0	0	0	0	0	0	0
3725	6.185	1066.689176	48.39569855	41.65940094	0	23.98460007	0	0	199.1923981	0	51.17689896	349.8770142	337.7720032	364.5137024	384.343811	471.0625	484.0042114	480.5297852	479.5783997	479.2370911	533.3466797	567.4434204	892.2124023	851.3261719	1178.482422	1068.210938	928.6895142	882.25	920.0126953	429.3164062	412.9363098	535.5966797	529.7626953	556.690918	557.9697266	508.7000122	537.2437134	506.4484863	0	0	0	0	0	0	0	0	0	274.6095886	305.2138977
17000	0.5851	546.2662765	0	84.59989929	104.3142014	72.57620239	92.94650269	94.64569855	327.1199036	329.6911926	320.273407	1334.461914	1327.204102	1241.458984	1249.53125	1336.035156	1299.047852	326.2654114	1277.865234	1296.854492	806.5737305	809.7080078	923.6074219	893.7324219	951.4926758	961.8134766	929.0336914	962.5424805	928.0825195	588.281311	528.5103149	708.9995117	652.7529297	669.4082031	657.3081055	614.5209961	620.2578125	628.6918945	0	0	0	0	0	0	0	0	0	0	0
3	3.477	51.03337646	0	0	0	0	0	0	0	0	0	47.53680038	56.6189003	56.25109863	56.59280014	52.23720169	65.11599731	35.55939865	90.88860321	52.96229935	0	0	0	0	22.8314991	0	0	0	0	0	0	0	0	0	0	0	0	0	0	0	0	0	0	0	0	0	0	0	0
14500	2.6155	453.2842521	18.36630058	10.7652998	22.13710022	20.79660034	25.44149971	19.14900017	26.90620041	18.66799927	29.1121006	41.395401	50.54990005	64.0535965	66.18250275	74.84729767	56.77019882	51.11090088	58.17869949	62.56969833	95.37879944	93.25800323	112.4353027	120.6287994	140.7239075	117.6229019	133.2532959	123.0494995	130.3704987	53.75519943	58.60480118	75.98249817	58.87310028	57.54389954	67.64029694	62.64479828	73.01390076	79.60569763	49.00989914	34.54240036	31.4817009	32.72249985	50.28179932	30.38089943	30.12190056	23.41670036	36.83100128	71.18769836	63.5447998
18870	0.5935	145.0509765	167.8094025	209.276001	161.3013	166.5323029	205.7689056	196.8639069	225.6170959	204.3303986	229.5673065	314.3742981	311.1958008	327.5078125	322.3528137	380.6094055	353.894104	350.8970032	375.2679138	401.3270874	283.3312988	263.0299988	296.3375854	274.1583862	305.1546021	299.2341003	329.591095	323.6111145	326.4294128	188.0151062	196.6972961	234.8701935	193.9889984	230.9777985	211.5269928	210.495697	227.1802063	212.2722931	156.9199982	132.9983063	169.3148956	144.7375031	163.7713928	155.1708984	151.5724945	147.4196014	128.8090057	193.1817932	202.7796936
21412	2.9302	591.4872765	0	24.60829926	19.63629913	27.40430069	30.12400055	18.0890007	38.9408989	26.29360008	32.45439911	26.50919914	31.86860085	0	21.6201992	0	34.5387001	40.93479919	0	31.39629936	27.83329964	30.39349937	0	40.77059937	54.57210159	49.22129822	22.51479912	48.78939819	50.01319885	40.68379974	27.87969971	47.43909836	58.80149841	41.32910156	47.00979996	53.05130005	29.11009979	35.64149857	103.2902985	128.6036072	145.3444977	162.6934052	144.6210938	158.326004	151.7610931	149.3811951	123.0432968	19.84420013	22.78790092
17069	3.4689	968.4820265	24.75219917	23.1875	0	31.23209953	29.69879913	14.18239975	55.39749908	79.23449707	43.55659866	106.3543015	109.1929016	108.5414963	114.7043991	111.0289993	104.615303	107.5158005	105.6545029	97.79149628	0	0	0	0	0	0	29.18239975	0	25.59059906	31.62940025	20.46590042	25.50839996	28.83699989	56.34109879	12.10369968	0	0	0	0	0	0	0	0	0	0	0	0	0	4.351200104
22351	6.3297	404.3276265	0	0	3.807300091	0	12.15400028	0	0	0	0	0	0	3.612600088	0	0	0	0	0	22.89170074	0	0	20.89959908	0	33.91329956	0	0	0	0	0	10.18109989	12.24499989	26.71319962	0	0	0	0	0	67.94090271	62.44029999	54.64559937	68.96459961	66.23149872	61.83409882	58.71780014	60.17559814	60.35860062	0	0
8974	2.8572	820.4605765	868.5322266	895.8485718	772.6143188	774.2603149	852.335022	811.3417969	1724.556641	1687.239258	1447.369141	2022.802734	1897.839844	1837.488281	1955.472656	1779.139648	1994.5625	1376.583984	1688.416992	1360.899414	1641.709961	1443.754883	2035.655273	1854.604492	2055.023438	2283.320312	1632.405273	1786.478516	1751.40625	1724.740234	1340.736328	1444.188477	1566.582031	1383.704102	1629.21582	1197.554688	1393.492188	1585.011719	0	1.333099961	0	8.384300232	0	0	0	0	10.54319954	7.383399963	0
8059	3.4694	884.5138521	0	0	33.31539917	30.66710091	51.77569962	39.69950104	128.6470947	107.9817963	99.14929962	198.8576965	178.9839935	204.7290955	196.4136047	165.763504	171.7079926	215.971405	191.9571991	172.3603973	0	32.05369949	41.53369904	33.94169998	0	51.91579819	0	0	0	54.72829819	44.40850067	35.84410095	34.53419876	0	52.9219017	23.4946003	53.39699936	44.34130096	0	0	0	0	0	0	0	15.59879971	0	0	22.06900024
14876	2.4913	292.2009971	55.35100174	0	0	0	0	0	0	0	0	0	0	0	0	0	72.68060303	66.18009949	0	0	205.9862061	0	0	0	167.0915985	0	127.1144028	0	0	0	195.9606018	0	0	158.6051025	0	0	143.9916992	0	0	0	0	0	61.76179886	46.54570007	71.50559998	0	48.94120026	230.8117981	252.6195068
7262	2.4019	882.4948765	37.62799835	0	24.60650063	37.36899948	32.97850037	0	136.0897064	143.0852051	148.7362061	242.9700928	280.6465149	226.6083069	216.910202	274.6698914	271.2239075	188.2631073	218.9371033	166.7584991	238.6959991	262.4914856	287.4621887	287.6427917	262.3161926	269.7550964	253.1716003	265.8616028	234.7621002	201.2313995	214.5153046	184.1584015	237.3014069	174.8507996	171.0850067	167.2832947	185.1194	142.945694	0	0	0	0	5.831200123	4.435599804	0	0	0	0	0
18770	6.0161	841.5478765	249.6504059	279.7773132	320.7702942	280.4520874	301.2217102	321.9823914	319.9762878	350.8745117	339.8059082	362.5246887	340.6771851	354.1169128	317.2932129	372.959198	364.1965027	375.864502	387.0993958	372.8525085	586.8687134	570.6807251	612.5449219	587.6270142	738.5853882	673.6992188	595.3646851	567.1229858	551.8604126	295.5750122	379.5116882	390.8818054	380.9263	349.407196	393.8525085	323.1066895	288.6171875	358.0403137	312.7424011	295.9567871	321.6130066	310.7416992	318.6525879	272.4635925	328.364502	320.8291016	359.7019043	335.0336914	310.6292114
8192	5.5802	761.5636765	2715.419922	3536.060547	3686.585938	3807.033203	3947.248047	3961.279297	4388.304688	4635.660156	4293.417969	3740.644531	3851.201172	3544.958984	3510.164062	4337.761719	4291.230469	4634.175781	4652.253906	4675.523438	6393.5	6396.386719	6772.007812	6067.464844	7051.496094	6831.585938	6762.707031	6246.851562	6542.484375	4348.546875	4554.140625	4709.648438	4931.261719	4552.914062	4739.886719	4013.941406	4052.427734	3909.064453	4092.636719	3874.943359	4637.257812	4659.59375	4589.402344	4706.496094	4403.363281	4946.410156	4882.15625	3594.123047	3514.189453
8766	5.5789	761.5638265	1238.664062	1593.083984	1685.810547	1692.714844	1745.945312	1803.006836	2017.189453	2063.691406	1973.204102	1691.762695	1651.990234	1574.050781	1597.594727	1959.421875	1891.258789	2029.617188	2077.263672	2075.408203	2947.376953	2932.636719	2968.291016	2748.148438	3114.570312	2968.560547	3055.246094	2777.175781	3089.025391	2055.878906	2069.5	2110.664062	2266.542969	2004.136719	2129.171875	1829.013672	1808.035156	1776.140625	1838.366211	1791.139648	2087.554688	2131.828125	2026.481445	2100.517578	2102.404297	2230.96875	2181.058594	1648.048828	1629.660156
13825	6.4643	1024.684876	0	112.6340027	0	23.45059967	117.9173965	59.74039841	109.0557022	86.7723999	81.68540192	145.9098053	159.9768066	128.2610931	180.4624939	283.7428894	273.1059875	192.3309021	201.6602936	184.0946045	184.9542999	169.0847015	320.9130859	365.2087097	348.0740051	432.2348938	233.7113953	189.9376068	190.2796936	188.6925964	202.5758972	255.2521057	289.9858093	339.3581848	315.8879089	213.1011047	181.5101013	176.2407074	61.01480103	72.21389771	35.48400116	42.62409973	64.23069763	76.68509674	50.43529892	91.23989868	122.9888	988.6166992	973.5883789
18832	5.9444	1059.699752	0	0	0	0	0	0	0	0	0	69.84269714	27.30599976	40.35350037	0	47.46269989	60.77550125	30.18460083	0	41.78210068	118.3142014	102.3510971	77.79100037	85.59169769	129.8708038	93.73529816	100.990303	113.1196976	107.3003998	80.70819855	83.66169739	92.45659637	111.7630997	120.0283966	93.8553009	80.34300232	91.85469818	83.46730042	0	0	0	0	0	0	0	0	0	0	0
14015	6.47	1024.683826	0	0	0	0	32.14319992	28.49180031	31.09729958	31.7826004	21.51440048	0	81.02410126	47.86149979	124.5367966	174.5460052	134.7102966	108.990799	68.9598999	108.0775986	94.56739807	136.4458008	156.1582031	191.6553955	184.6416016	218.4481964	112.2470016	103.8970032	106.0046005	106.6455994	97.11710358	149.2389984	148.282196	174.5397949	153.6560974	108.5983963	103.4347	139.7227936	0	28.98480034	26.85880089	0	29.50709915	0	23.89999962	0	32.14300156	626.2860718	625.7235718
3454	2.8593	813.4262765	40.52510071	40.30739975	35.99649811	40.96440125	25.13269997	21.63159943	59.10720062	0	57.16559982	86.9315033	109.6103973	89.31210327	106.1127014	112.8993988	114.0257034	90.60849762	104.5975037	76.95729828	99.60720062	107.8431015	111.7865982	102.7250977	137.1542053	106.6959991	93.63430023	92.37619781	61.18769836	77.70240021	65.79000092	87.99220276	89.13269806	89.73539734	90.76470184	87.62560272	71.75309753	70.15769958	0	0	0	0	0	0	0	0	0	0	0
18724	3.2776	569.3687765	10.78979969	16.58569908	25.77630043	28.90360069	19.33410072	18.07449913	23.92130089	14.15740013	10.86089993	41.1568985	52.3348999	33.04219818	26.41290092	34.07929993	36.94760132	38.62279892	39.9518013	54.98080063	90.98670197	98.38619995	130.8856049	109.530899	136.8054962	117.8621979	114.1927032	89.87930298	110.2783966	53.520401	44.37739944	41.08679962	47.60860062	47.93030167	66.73819733	39.80929947	43.85309982	38.58810043	33.09600067	48.78239822	17.70459938	25.84449959	20.00309944	22.98940086	18.78980064	21.87010002	18.73209953	30.02339935	30.16069984
16903	7.0588	1030.732076	0	0	0	0	0	0	151.2653046	149.0670929	158.1401062	0	31.75769997	134.2418976	88.85279846	241.4031982	279.2145996	313.2001953	355.7909851	299.8652039	193.4810028	149.7104034	489.0509949	383.7102051	786.5308228	733.371582	761.8314819	60.61420059	808.5424805	120.3298035	58.8504982	287.8356934	336.6330872	401.8062134	467.5483093	410.501709	445.9985046	388.6713867	13.23139954	48.55680084	0	36.2120018	28.7928009	48.37749863	25.79299927	53.53179932	46.47399902	629.5253906	694.8300781
17233	0.5057	836.2735765	552.9838867	677.559082	702.262207	699.9395142	702.4130859	642.0239258	925.2197266	910.8125	940.234375	633.1270142	568.835022	614.8789062	651.5087891	576.5249023	607.7592773	602.7822266	593.1309204	579.727478	516.2069702	529.0405273	556.0814819	531.3457031	683.7426758	676.5249023	649.0878906	648.8726196	633.8900757	208.1555023	217.0894928	316.351593	343.5622864	262.7333984	277.4462891	252.908905	237.6080017	237.0466003	453.6261902	467.3703918	478.677002	480.8811035	508.3638	560.6508789	563.7484741	497.5426941	526.628418	228.3932037	227.2440033
12990	6.029	781.6054765	0	0	0	0	0	0	0	0	0	0	0	0	0	0	0	0	0	0	0	0	0	0	0	0	0	0	0	53.08169937	101.7285995	105.4773026	130.4219971	87.70320129	84.50489807	61.33340073	70.92690277	61.49079895	0	0	0	0	0	0	0	0	0	0	0
2579	0.5044	582.1495971	284.4548035	281.8406067	201.9839935	196.5511017	270.8895874	275.2871094	234.7120056	238.4152985	263.7756042	220.8350067	200.8946991	184.6036072	186.7823029	202.6566925	252.8789062	198.9447021	225.870697	227.3502045	140.0097961	142.5583038	162.7686005	156.5951996	189.4855042	167.9136963	156.0758057	182.3439941	142.6044006	85.70539856	81.68460083	117.3542023	131.8117981	114.2546005	109.6151962	70.83889771	104.6667023	73.93319702	99.5109024	67.64440155	87.84230042	107.9806976	90.32969666	83.59719849	89.34829712	78.02749634	89.61000061	102.4990997	125.3800964
2238	3.0467	870.4921521	65.64050293	90.53230286	69.68229675	80.23239899	71.45480347	66.71140289	193.3975983	239.7124939	249.0238953	270.8999023	219.0032043	288.864502	304.6914062	271.0900879	286.8320007	339.0632019	342.5913086	286.969696	48.13759995	64.54579926	68.24880219	52.9844017	124.4940033	91.09889984	73.6733017	58.80879974	80.4559021	64.44709778	54.06710052	67.76399994	54.17699814	81.33930206	82.2661972	72.4937973	105.2675018	53.29169846	0	0	0	0	3.295799971	0	0	0	0	0	0
18645	5.9502	1058.684752	0	0	0	0	0	0	11.5618	0	64.93569946	86.05079651	94.63559723	58.35990143	86.01239777	85.09179688	109.0715027	82.61959839	71.5279007	90.33000183	151.4093018	151.8710022	132.8766937	169.486496	156.7993927	129.9346924	155.1349945	136.9356995	127.5746002	138.5912933	126.5186005	178.6838074	149.9938965	157.2913055	142.656601	120.7108994	109.0056992	158.6660004	12.18729973	0	0	0	0	11.75749969	0	0	62.73759842	0	0
17010	2.4197	701.3837265	0	21.66729927	0	0	0	0	0	0	35.19419861	43.28379822	0	0	16.23310089	0	27.80540085	52.2743988	0	0	123.0789032	104.3300018	123.343399	105.6489029	101.2713013	120.1225967	127.9040985	99.3164978	117.2770996	88.43589783	0	67.82640076	77.22239685	76.77230072	70.51860046	62.92269897	55.08570099	58.21709824	0	0	0	29.15029907	0	14.77670002	0	12.36079979	0	0	37.46920013
22533	0.529	222.1255471	15.13720036	27.05419922	23.35199928	25.89699936	17.68840027	12.8348999	35.8628006	32.04000092	32.34199905	43.87590027	27.86779976	37.69490051	40.52610016	42.73880005	36.86339951	41.81940079	47.05619812	43.14770126	42.89390182	51.23460007	54.13700104	52.01250076	59.63710022	63.91910172	52.95059967	64.41239929	62.58969879	41.92979813	38.3647995	59.66880035	64.35160065	67.29920197	67.18240356	48.50460052	66.4469986	49.97729874	32.08959961	40.7466011	34.69710159	47.1106987	38.84809875	46.81159973	33.41040039	40.45019913	45.06019974	57.44309998	63.06819916
9344	5.5802	761.5612765	375.1325989	452.7750854	479.5891113	485.5793152	581.272522	531.1704102	572.4550781	546.2728882	570.0814819	467.3825989	475.8024902	508.7383118	500.614502	562.1978149	595.1566772	592.5864258	612.6273804	617.1367188	827.9213867	824.7758789	851.5098267	846.5648804	972.0537109	909.5825195	919.6342773	824.0770874	811.3574219	587.2719727	580.8275757	586.6796875	608.6035156	604.8261719	605.1328125	474.6990051	530.1201172	535.4569702	531.0059204	516.8895874	604.0112305	633.7313843	644.371582	600.472229	600.5004883	654.4633789	583.7822266	470.3529968	456.467804
18394	5.7857	839.5335265	459.6723938	549.8319702	585.4398804	557.2919922	637.7001953	545.3637695	596.835022	639.1386719	570.9301758	556.9453125	604.5712891	547.4735718	548.300293	679.2061157	599.1942749	621.3555298	620.7792969	618.1229858	816.7675781	867.6522827	877.7290039	981.8251953	1080.176758	1123.366211	929.5546875	912.0952148	930.2650757	543.0996094	527.2451172	552.4146118	598.9829102	521.4735718	507.410614	465.2087097	433.5090027	509.7156067	572.8270874	506.0950012	564.8353882	587.8334961	603.5565796	605.0917969	601.7567749	604.968811	668.9155273	426.0173035	486.3974915
10461	0.7261	493.8748765	0	0	0	0	0	0	0	0	0	39.27880096	14.0461998	61.58420181	56.37919998	77.92759705	74.45500183	46.07709885	35.86759949	62.80739975	119.3967972	135.0211029	103.6894989	84.07430267	107.1139984	133.197403	115.2153015	188.0061951	170.6641998	8.237299919	0	0	31.16279984	0	0	0	21.09329987	0	0	0	5.80919981	0	0	13.19299984	0	0	0	0	0
8557	3.7509	658.4064765	0	0	0	0	0	0	0	0	0	284.7392883	292.3374023	234.6448975	230.1544037	250.7234039	252.0975037	117.0315018	128.5843964	105.1093979	481.6292114	530.0117188	526.4946289	512.3505859	506.9360046	508.2467957	365.5115051	390.2312012	350.1462097	266.6401062	232.5348969	198.8074036	0	0	204.0807037	125.7570038	0	104.9297028	0	0	0	0	0	0	0	0	0	0	0
6549	3.3438	1074.594376	53.88420105	42.69850159	49.04790115	61.02539825	44.34820175	42.0544014	144.8155975	144.2702942	105.566803	263.0541992	175.6730042	267.0570984	280.3391113	193.2498932	227.7398987	241.8424988	249.8672028	179.2949066	47.74940109	41.32089996	68.77339935	84.61299896	101.764801	99.61239624	0	59.16849899	48.37590027	61.32320023	0	0	35.86180115	85.52999878	55.21139908	61.21789932	82.6969986	41.38290024	0	0	0	0	0	0	0	0	0	0	0
15852	5.5586	532.3786265	6.176099777	16.05990028	0	36.90679932	37.03590012	33.50910187	47.16550064	41.35609818	31.7968998	24.08909988	18.24110031	0	19.93899918	32.9056015	45.19269943	40.72750092	29.55240059	51.35620117	10.19690037	21.50639915	34.61439896	20.43250084	69.9618988	50.25099945	25.7385006	64.14230347	53.01060104	0	5.55340004	33.27489853	33.73040009	58.08819962	53.06669998	30.24580002	31.33349991	36.98350143	151.2451935	165.9481049	196.3103027	237.042099	217.7317963	211.2946014	155.0879059	148.8162994	149.5764008	38.88190079	37.64559937
16297	2.861	904.4246765	71.90709686	116.3704987	95.97049713	115.5453033	94.8368988	90.14600372	183.6477966	213.7079926	233.699707	267.1684875	208.6851044	209.9602051	229.8347015	251.2241058	244.4125977	213.2810059	209.1134949	190.8699951	218.2799988	222.9076996	279.0282898	252.6786957	243.0231018	232.8780975	159.3939056	262.6806946	221.3468933	218.6938019	212.0540009	189.1177063	204.7521057	183.6322937	202.0164948	219.6242981	178.5384979	222.8065033	0	0	0	0	0	0	0	2.000799894	0	0	0
24019	4.695	1164.790376	202.0245056	280.0509949	296.0791016	297.9363098	301.1330872	282.8197937	332.3179016	304.9866028	346.0109863	301.2744141	336.3378906	262.2106934	289.8540039	300.5297852	318.1162109	334.0693054	337.1950989	334.4663086	486.7249146	508.6592102	632.6151733	640.1732788	648.5712891	605.2871094	559.0474243	511.5999146	561.9345703	373.4136047	357.2854004	402.4447937	367.0852051	369.7344055	348.1416016	324.8250122	285.7174988	299.9277039	313.9545898	299.335907	409.5072937	359.6293945	386.8962097	436.6413879	339.8778992	394.9753113	413.3837891	280.0715027	272.0419922
5937	2.8612	950.4201765	95.43029785	132.6598053	127.3227997	130.1584015	101.8082962	127.0994034	295.1745911	318.4433899	288.6947937	362.7510071	324.1575012	298.1120911	327.0062866	342.5653992	345.6669922	275.7580872	283.9812012	279.8521118	293.6687012	333.9482117	325.0062866	314.615509	328.2348938	321.9672852	288.5295105	320.4621887	313.5071106	237.1959076	279.1936035	266.2119141	278.1899109	264.2969055	297.4638977	234.0458069	248.9272003	254.6127014	0	0	0	0	0	6.844900131	0	0	0	0	0
10544	2.8639	888.4484021	69.97989655	100.2951965	77.96720123	61.55780029	104.0774002	84.94460297	184.0812073	158.1116028	199.3506012	247.9795074	217.6824951	193.9279938	227.4723969	267.2629089	235.1347961	211.3865051	172.6356049	206.9085999	188.0679932	220.2929993	249.8665924	224.4586945	237.488205	245.436203	268.4377136	227	249.4145966	219.7077942	177.0628967	194.2888031	194.3227997	151.8453064	201.963501	188.1533051	192.4163971	194.5269928	0	0	0	0	0	0	0	0	0	0	0
18224	4.6949	971.5444765	154.3132019	211.0982971	276.0087891	236.0737	231.8253021	238.8294983	294.3203125	283.0635071	261.3569031	241.3957977	232.5010071	238.6889954	238.5372009	259.3110046	313.6554871	309.5671082	286.8458862	296.5744934	385.2756042	408.302002	524.2080078	503.8337097	598.7490234	543.4398804	520.3671875	482.1564941	477.0343933	271.9208984	265.2218933	300.0614929	349.4995117	286.6003113	289.6841125	277.7528992	257.478302	282.2179871	268.957489	256.3757019	351.0448914	340.1818848	286.6647949	372.9590149	352.5364075	394.9408875	369.9318848	228.5684052	257.153595
3932	4.2599	1066.619226	0	5.278100014	0	0	0	0	0	6.888299942	0	30.44179916	0	33.90090179	10.31439972	53.81420135	20.06299973	0	23.88780022	4.84679985	116.7070999	104.3788986	174.8029022	170.5359955	138.5104065	59.91830063	143.0370026	124.3093033	143.112793	79.08499908	60.99869919	67.34200287	52.03179932	61.43389893	70.76290131	34.62009811	42.15729904	41.10279846	0	0	0	0	0	0	0	0	0	0	0
6300	6.2326	817.5549265	270.1387024	411.0375977	464.2051086	517.2681274	506.9023132	497.7099915	559.9556274	594.8251953	604.0712891	587.8223267	563.8062134	641.1635742	625.4716797	712.2998047	690.5170898	773.4561157	821.3145142	749.3710938	1015.521484	1113.913086	1381.275391	1344.336914	1519.709961	1498.291992	1349.410156	1351.418945	1360.075195	624.6610718	610.8394165	714.9058228	745.585022	692.9188843	724.6685181	610.4916992	633.1768188	621.3892212	523.2548828	532.9448242	628.4282227	589.1713867	565.0488281	595.1851196	692.6680298	614.0551758	696.7241211	556.6040039	600.4492188
11294	2.8635	820.4580521	152.3439941	213.9443054	190.4382019	180.6692047	177.8495941	178.2185974	415.0885925	423.4753113	414.2099915	472.7414856	470.6863098	455.5801086	451.0469055	489.5596008	495.2438965	424.2041016	397.2036133	408.2941895	449.7651062	492.967804	529.5150757	522.3397827	536.6000977	508.6025085	482.1669922	465.6462097	469.1733093	407.6794128	420.0155945	396.8623047	396.0479126	393.5954895	453.9858093	408.5961914	414.4989929	350.0195007	0	0	5.205800056	0	0	0	1.665699959	0	0	74.79579926	0
19369	3.8514	866.5300971	32.72689819	52.98720169	41.0522995	0	85.76129913	0	80.8132019	108.7917023	110.9011993	239.2729034	218.5966949	234.951004	215.0951996	169.4403076	197.7888031	183.3574066	171.3616028	175.995697	46.25490189	55.74300003	87.80940247	100.0551987	96.30970001	54.81349945	61.33179855	51.10129929	0	65.74659729	57.3370018	47.40629959	0	0	64.03669739	70.08139801	40.05070114	47.20009995	11.59679985	0	0	21.08309937	0	0	0	0	0	0	4.299799919
23701	0.5061	418.1867765	0	51.95080185	45.33029938	0	0	39.93349838	54.8628006	53.39279938	46.79790115	91.34059906	66.48719788	94.3239975	103.1694031	84.4414978	90.35119629	88.39350128	52.58229828	57.50389862	145.2434998	196.5970001	192.636795	187.1770935	176.8560028	245.2033997	186.733902	160.4214935	222.4642029	282.8666992	252.0258026	315.1624146	296.5148926	224.3484039	261.1171875	240.652298	231.122406	242.1844025	48.46049881	0	36.95449829	0	53.60480118	42.26079941	0	0	0	0	63.92100143
17477	7.0548	1030.734326	0	0	0	0	0	0	105.9209976	68.07089996	94.7621994	0	51.95930099	110.331398	96.72589874	141.4707947	206.7911072	204.887207	214.5648041	215.2687988	83.97200012	107.615303	266.0491028	135.4996033	538.5834961	506.2370911	531.5103149	525.6367188	560.8754883	79.60620117	30.15909958	204.5314026	146.9443054	262.6034851	295.7575989	281.9494934	298.7770996	269.158905	24.94370079	19.23929977	0	0	26.39959908	27.0515995	36.84460068	26.91640091	0	392.6086121	446.466095
3934	6.1796	1066.691426	0	0	21.68989944	0	18.78549957	8.875599861	130.7664032	166.5446014	124.3628998	217.3323059	222.8130951	259.717804	225.679306	79.01580048	290.0342102	273.7182922	303.9198914	302.9504089	344.717804	351.4552917	508.7766113	549.8275757	646.4135742	655.0775757	533.1547852	602.1226196	592.940918	249.2059021	243.3618011	360.3669128	374.875	288.4159851	331.6850891	311.7919922	275.3085938	332.4440918	0	0	0	0	0	0	0	0	0	142.7301941	192.5615997
4873	3.7392	637.4292765	1056.076172	1528.364258	1834.911133	1731.78125	1539.614258	1471.581055	1625.28418	1428.767578	1650.833008	1952.962891	1784.527344	1596.849609	1584.184448	1778.447266	1755.057617	1816.87085	1966.293945	1764.527344	2519.787109	2610.103516	4011.667969	3773.765625	4015.962891	4049.546875	3588.429688	3473.240234	3531.304688	1863.18457	1746.352539	1715.797852	1783.680664	1538.495117	1479.050781	1460.027344	1382.087891	1473.320312	1828.72168	1724.356445	1893.118164	1888.80957	1969.46875	2065.49585	2141.447266	2337.866455	2349.257812	1630.676758	1655.848633
9050	4.5917	1084.626776	0	0	7.663099766	0	1.954300046	9.534999847	0	0	0	47.59700012	51.57260132	45.52880096	42.38209915	36.39170074	56.27109909	45.82929993	40.63779831	38.50159836	102.8881989	98.16549683	200.6056061	174.1040955	248.0108948	226.7418976	214.5121002	244.1925964	203.3527985	46.11249924	35.99010086	80.59719849	87.5809021	82.80439758	0	65.39170074	56.64419937	57.1814003	0	0	0	0	0	0	0	0	0	0	0
14117	3.16	518.3615265	26.16740036	23.49010086	0	31.18740082	0	0	36.68090057	29.07920074	44.30749893	60.53730011	62.85520172	73.78669739	65.02719879	55.98910141	65.395401	73.3207016	67.1631012	80.48809814	34.25090027	0	31.94239998	0	31.48699951	33.60480118	0	29.53350067	35.36270142	48.09410095	50.66699982	0	41.45619965	41.43439865	63.39989853	0	0	31.76469994	149.8159943	177.1136017	255.4029999	239.2330017	254.1228027	217.566803	200.126297	183.8220978	203.5523987	29.78590012	0
11448	0.5028	676.1321765	182.7234955	255.8952942	231.9855957	188.6371002	262.2341003	268.9721985	282.8994141	304.0046082	270.6105957	209.4243011	199.3977051	196.1284027	195.084198	222.6806946	206.4230042	215.1974945	191.7057037	222.7633972	144.6078033	179.5426941	159.5704041	197.8533936	185.2958984	185.6477051	175.8081055	158.6096039	180.5019989	92.60250092	74.58360291	91.77529907	103.7990036	99.44480133	95.57350159	99.18699646	95.20729828	63.23849869	112.5531006	64.88420105	94.92070007	74.50869751	94.896698	98.07969666	91.5515976	57.86230087	94.37550354	111.9953995	114.1091003
16037	2.2575	534.3550765	85.96479797	115.5139999	146.0388947	105.9340973	135.9033051	134.1284027	157.3085938	148.1766052	174.8264008	227.4049988	211.7722931	253.5664978	232.1759033	335.9407043	311.4121094	266.0598145	223.6600037	0	152.0606995	118.5393982	142.316803	126.2884979	121.0326996	133.1195984	141.8822021	0	131.7445984	200.9868011	202.8399963	215.3699951	198.9833069	200.1056061	203.5731049	153.8117981	162.4546051	139.5856934	635.9487305	586.7484741	829.4794922	883.6762695	842.7495117	708.5761719	709.8041992	711.8433228	666.2694702	136.8332977	176.7409973
21985	0.5039	593.1752765	112.7172012	118.9878998	92.77690125	82.27010345	112.4868011	118.7680969	120.6053009	131.0281982	107.2593994	90.36569977	100.0173035	99.56199646	81.6242981	90.6108017	97.02120209	76.71430206	84.11070251	84.1894989	64.84339905	69.35030365	93.11650085	66.5141983	79.49019623	67.95210266	80.40249634	58.73320007	70.68019867	48.74760056	26.7385006	37.3117981	40.3103981	33.66870117	56.12580109	44.92589951	61.66759872	36.39550018	31.81949997	43.4695015	22.45000076	31.38389969	26.90340042	20.92300034	26.08090019	24.00810051	21.94000053	30.67180061	32.94549942
13758	4.2249	785.4816765	1255.640625	1772.759766	2304.357422	2407.306641	1839.543945	1924.716797	2274.482422	2151.355469	2225.564453	2428.167969	2347.449219	1965.285156	2195.189453	2248.728516	2317.050781	2632.785156	2672.345703	2692.556641	3852.931641	3761.535156	6445.183594	6178.527344	6716.222656	6558.457031	5532.019531	5822.609375	5907.410156	2559.248047	2671.162109	2829.173828	3016.396484	2568.863281	2587.082031	2344.117188	2271.298828	2260.669922	2269.064453	2404.679688	2760.115234	2847.355469	2746.1875	2976.925781	2980.710938	3409.445312	3400.369141	2062.894531	1951.889648
17877	4.9232	1122.682876	0	0	0	0	0	11.31299973	10.6899004	0	0	280.9115906	288.8129883	244.9174957	170.2301941	394.1134949	399.0758972	485.5961914	472.4631042	459.6229858	888.1748047	875.7119141	1753.639648	1788.249023	2354.027344	2171.470703	2250.158203	2213.685547	2233.724609	403.7427063	430.8349915	785.0518188	927.8720703	729.0585938	696.6182251	607.8291016	553.0673828	611.9833984	0	0	0	0	0	0	0	8.190500259	0	0	0
7455	2.4028	882.4958265	0	0	0	14.90009975	9.492600441	0	71.94619751	0	41.75370026	163.8851013	131.8079987	103.7125015	149.3699036	121.811203	121.7867966	92.92440033	107.0063019	90.6780014	110.9138031	126.5802994	123.5447006	138.0243073	125.7847977	152.1183929	128.6327057	104.3443985	117.9176025	107.2766037	96.78710175	88.25160217	110.5440979	93.58850098	87.34490204	78.30870056	80.90080261	54.17770004	0	0	0	0	0	6.099899769	0	0	0	0	0
12690	7.057	1030.734952	0	0	0	0	0	0	27.46199989	24.03129959	22.29719925	17.27260017	0	0	0	39.57440186	33.28120041	36.52109909	71.94200134	42.64339828	0	26.95120049	74.8789978	60.84939957	125.9854965	85.53849792	124.8543015	128.655899	140.1820068	19.61300087	6.269100189	0	26.68700027	58.37210083	0	105.2245026	106.017601	54.07229996	0	6.210700035	0	9.834600449	8.540399551	0	10.60770035	8.328100204	0	141.5614929	124.1013031
12265	6.0068	824.5626521	511.185791	655.5039062	802.0576172	759.4434204	816.3154297	791.6693726	1010.73291	939.8457031	957.2749023	831.0355835	892.2139282	859.0518188	866.6293945	1000.206482	932.8994141	1105.544922	1061.499023	1060.866211	1475.305664	1483.413086	1654.119141	1614.27832	1857.813477	1767.395508	1691.473633	1635.641602	1539.405273	855.6630859	910.5913086	987.4418945	1009.106873	909.6660156	1104.654297	939.6835938	937.6826172	928.335022	776.0092773	692.3018188	812.4232788	821.5770874	784.7495117	909.9257812	893.1425781	811.3950195	870.4052734	753.8427734	745.4160156
4438	6.0844	458.3023765	37.03659821	27.67989922	52.48400116	67.73329926	103.7863007	60.31209946	0	32.18840027	43.18619919	24.13820076	33.99209976	64.31500244	91.53250122	70.44550323	51.00759888	74.93340302	100.0194016	93.01329803	35.15219879	35.28419876	154.2720032	133.5968933	116.1008987	97.58860016	67.56400299	62.00600052	90.5381012	54.01139832	42.53490067	119.0438004	98.65000153	35.98680115	26.85989952	50.71500015	67.8117981	54.6719017	405.9768066	373.1704102	406.5332031	411.4219055	414.1238098	490.1025085	453.9296875	209.7030029	249.4514008	0	43.19029999
2068	4.5899	1178.621926	0	0	0	0	0	0	0	0	0	18.13129997	0	0	21.69890022	0	0	29.04929924	8.847800255	0	64.0109024	50.03720093	84.57830048	88.31690216	95.75720215	87.96710205	87.70870209	93.34670258	109.0543976	40.61309814	32.02109909	0	52.7154007	43.73910141	26.37890053	20.73800087	0	21.36829948	0	0	0	0	0	0	0	0	0	0	0
18073	4.9229	1122.685926	0	0	1.409199953	0	0	0	8.643400192	0	0	190.6118927	220.6593933	197.5615997	215.0404968	229.1260986	300.8862	328.4721985	346.8725891	288.218811	600.0889282	611.2949219	1209.03418	1173.070312	1576.707031	1509.033203	1484.899414	1433.524414	1595.188477	263.5783997	290.1398926	662.0546875	529.0083008	523.8046875	476.2301941	434.4541016	401.2663879	243.7906036	0	0	0	0	0	0	3.885999918	7.170899868	0	0	0
13961	4.2228	785.4816265	579.2246094	772.3632812	1052.267578	1038.620117	822.8853149	849.4647827	1160.595703	1057.885742	1045.354492	1114.381836	1150.660156	919.4082031	963.3886719	1129.850586	1027.104492	1180.8125	1242.105469	1205.105469	1701.155273	1703.764648	2770.03125	2787.720703	3004.441406	3005.75	2564.492188	2635.615234	2612.802734	1207.746094	1139.564453	1365.835938	1366.381836	1209.085938	1150.516602	1093.22168	1095.235352	982.3134766	1021.447327	1033.026367	1289.173828	1271.302734	1290.822266	1365.644531	1339.199219	1610.330078	1584.644531	844.1605835	880.2139282
17432	2.8578	837.4507765	190.1452942	236.4290924	198.7144928	220.4844971	193.4049988	183.7095032	544.9384766	598.503418	551.9628906	724.7860718	595.0396118	550.7290039	571.3563843	587.2354126	563.7529297	582.453125	468.5610046	513.2841797	583.6376953	598.0112305	615.4896851	621.5853882	601.746582	592.4556274	548.0117188	562.5297852	531.7938843	483.603302	493.8340149	476.351593	470.6541138	459.6362	445.2323914	489.0231934	469.0231934	441.060791	0	0	0	0	0	0	0	0	0	0	0
9894	0.7262	489.8794765	11.95180035	16.1371994	0	0	0	0	0	0	0	50.6739006	0	0	36.18740082	105.117897	104.2006989	50.76390076	40.48139954	42.70750046	121.3655014	139.6260986	117.2304993	98.42870331	160.7763977	161.5930939	152.9429932	171.0137024	162.780304	0	40.55509949	0	0	0	0	0	31.18059921	0	0	0	0	0	0	0	0	0	0	0	0
21138	2.0828	1145.569476	0	13.82839966	0	4.877600193	3.546099901	0	9.813500404	10.47229958	9.769399643	0	42.12020111	0	57.18000031	51.16279984	0	30.8260994	28.31240082	25.33670044	91.6292038	97.78440094	101.9835968	96.98999786	91.45780182	116.7462997	75.72619629	110.0425034	102.2562027	37.34550095	0	9.761699677	61.08739853	0	41.26890182	23.15850067	29.94239998	29.16049957	0	0	1.546900034	0	0	0	0	0	0	0	0
5074	3.7393	637.4293265	354.9866028	530.9351196	681.925293	638.9437866	550.9125977	533.5791016	588.7368164	526.3676758	600.140625	661.3613281	669.9780273	645.9805298	607.7357788	620.1898804	620.7456055	742.6879883	626.2227173	594.809082	901.6166992	902.4501953	1421.866211	1384.8125	1469.987305	1471.658203	1274.856445	1215.733398	1275.643555	659.762207	658.3936157	581.3895874	652.5786133	518.4824219	489.2033997	518.6713867	571.9608765	538.1646118	616.3154297	620.8989258	698.1455078	698.690918	769.8809204	726.0941772	759.1854858	797.2412109	849.6621094	588.1616211	612.1226196
5291	3.7391	637.4294765	76.76719666	118.8648987	104.5836029	149.709198	126.129303	99.07450104	96.42510223	117.2429962	133.8764954	157.058197	171.3050995	139.1448059	144.7501068	122.7966003	115.8859024	161.903595	164.4197998	129.433197	213.4992981	220.2790985	338.655304	322.2272949	335.3132019	308.7246094	305.1636047	310.6628113	332.3594055	153.7655945	123.6248016	128.9521027	152.0213928	130.1408997	129.9205017	126.3066025	97.13510132	127.3627014	144.848999	133.0128021	172.8229065	155.5269012	163.6190948	192.5413055	184.0238953	186.4391022	185.9685059	136.6197968	122.3738022
4486	6.0166	815.5321765	653.3164062	841.1055298	866.4008789	893.5430298	869.5996094	814.465271	971.9326172	983.0463867	950.3095703	840.6005859	946.7017212	892.296875	886.6762695	994.027771	1017.404785	1028.282227	909.784729	1088.15918	1530.603516	1494.966797	1567.422852	1514.902344	1806.138672	1645.678711	1519.438477	1396.359375	1453.364258	1064.774414	1063.393555	1144.574219	1177.486328	1051.048828	1147.566406	924.2930298	965.9398804	887.4614258	886.8983765	884.7988281	895.2885742	944.5927734	897.277771	1074.507812	964.3374023	950.3773804	956.3145142	887.3441772	827.8740234
9287	5.6813	216.0445765	70.40940094	68.93489838	157.3238983	153.6990967	105.854599	145.9011993	120.4682007	107.8638	101.9348984	166.6748962	143.1882019	137.2200928	99.0460968	125.6297989	177.4257965	160.6806946	240.1405029	113.642601	381.248291	335.4642029	482.6274109	445.6029968	602.4282227	548.7124023	334.9753113	410.2983093	430.4258118	154.9268951	170.6183929	182.0249023	164.2245941	127.3134995	154.7285004	103.9567032	102.5058975	101.0479965	127.9450989	103.9227982	249.4073029	195.9203033	206.7975006	207.5296936	156.929306	154.8307953	161.6840973	119.3091965	118.0880966
3849	8.6459	743.6631765	0	0	0	0	0	0	36.62490082	39.02190018	40.98699951	23.10849953	7.374100208	0	0	0	0	0	0	0	0	0	0	0	50.28699875	0	52.46080017	0	43.02730179	0	0	0	0	0	0	0	32.72320175	0	102.6875992	97.25530243	101.3556976	104.9488983	117.5263977	112.392601	113.0283966	123.4056015	135.2106018	0	0
11308	5.7896	890.5326765	3047.019531	3662.306641	4063.671875	4109.265625	4243.503906	4008.607422	4791.761719	4746.121094	4505.167969	3877.326172	4313.457031	3987.646484	4095.251953	4485.308594	4499.042969	4573.382812	4567.3125	4742.960938	5890.445312	5661.816406	6132.015625	5879.765625	6157.539062	5957.742188	5934.414062	5745.847656	5752.074219	3628.320312	3961.396484	3966.777344	3966.556641	3636.488281	3868.375	3507.126953	3565.765625	3557.509766	3797.679688	3408.154297	4272.078125	4196.808594	4036.664062	4480.839844	4349.964844	4429.113281	4539.289062	3313.529297	3163.410156
8802	3.4583	885.5161765	0	53.35509872	0	0	0	0	147.0998993	150.2292023	133.3040009	260.6592102	275.3528137	259.1000977	248.0675964	214.3164062	223.1396027	254.1074982	220.5310974	218.2537994	0	0	0	0	89.26820374	0	0	0	0	0	0	45.18429947	26.72089958	62.80609894	57.8913002	0	41.39319992	59.26089859	0	0	0	0	0	0	0	0	0	0	0
23404	2.8595	928.3729765	42.21630096	38.08140182	31.29240036	39.17279816	21.41869926	38.00159836	53.28699875	91.15100098	68.10620117	120.2229004	102.6025009	108.3656006	115.1165009	91.03720093	101.1001968	75.17500305	70.19869995	91.66280365	67.63549805	102.367897	99.33309937	107.3983002	75.38310242	105.3881989	91.9437027	103.0852966	83.06929779	95.2779007	81.2315979	93.83670044	85.14350128	86.80390167	76.87020111	86.95670319	63.98540115	74.21309662	0	0	11.28170013	0	0	0	0	0	0	0	0
3723	4.258	1066.618076	0	0	0	13.64659977	0	0	13.63599968	0	0	69.10489655	59.6291008	56.17179871	0	71.0802002	33.45190048	0	0	50.2195015	195.4425964	189.7714996	85.78980255	281.2043152	293.8345032	310.6079102	229.4938049	227.5420074	218.610199	109.6793976	121.0370026	127.6391983	100.5323029	116.7257996	105.0000992	59.71620178	64.69889832	85.10389709	0	0	0	7.138800144	6.491099834	0	5.318099976	0	0	0	0
1659	4.5912	1178.618976	0	0	0	0	9.08880043	13.44019985	0	0	0	0	0	0	0	0	0	0	20.33359909	18.12610054	47.42179871	51.94449997	68.89360046	70.5535965	82.09680176	95.3035965	86.74980164	69.42849731	61.66389847	32.6814003	13.36159992	43.57099915	0	31.29389954	29.53639984	29.63050079	32.09230042	0	0	0	0	0	0	0	0	0	3.607700109	0	0
21147	2.7882	1078.534852	40.65909958	61.43019867	0	0	48.6405983	35.4673996	140.1967926	109.6246033	102.998497	171.8191071	137.9304047	167.850296	166.6705017	183.7556	180.625	119.9606018	152.7494965	153.8647003	180.9008942	148.4096985	169.3688965	178.2438965	179.2057953	196.502594	181.5243988	168.5731964	120.0065994	107.6092987	91.70680237	105.1725998	84.77670288	122.2748032	101.8769989	114.4932022	101.2618027	96.5565033	0	0	0	0	0	0	0	3.057499886	0	0	0
21303	3.8516	912.5451021	9.586899757	25.33939934	25.93969917	0	22.36580086	0	20.20269966	34.96440125	23.74780083	102.5588989	103.2245026	112.2117996	79.73049927	103.5817032	85.89150238	70.64450073	51.15449905	89.27780151	0	0	26.30360031	0	44.21369934	0	0	0	15.89260006	0	25.00559998	0	0	12.02589989	19.3159008	25.10099983	0	0	0	0	0	9.708200455	0	0	0	0	0	0	0
11734	6.3554	1094.729276	0	0	0	0	12.37899971	0	48.31850052	21.23769951	52.58760071	134.1246033	124.0842972	156.2687073	139.1654968	219.5299072	196.9785004	164.9528961	205.3957977	194.2792053	219.0238953	241.8314972	444.5327148	413.905304	521.5136719	513.7197266	444.0180969	434.1924133	449.0679016	151.9694977	169.8513031	241.6455994	219.7288971	234.9129944	296.310791	235.0917053	241.3480072	234.3887939	0	0	0	0	0	0	0	0	0	139.0706024	103.6929016
9695	1.4109	418.3284021	0	24.3302002	10.29930019	0	11.06219959	21.94319916	12.11050034	0	8.659700394	33.44070053	56.00289917	41.81159973	56.35110092	49.38000107	51.70920181	44.79330063	42.19850159	45.49209976	15.05130005	17.72369957	18.4545002	0	21.01639938	17.18149948	24.0156002	21.24180031	22.25919914	13.65600014	10.79529953	17.91550064	19.86669922	16.2968998	23.73450089	15.23260021	8.84869957	15.55930042	49.35039902	38.46390152	57.41289902	67.69309998	67.98320007	62.12609863	55.25740051	51.63550186	46.52009964	12.23779964	17.09129906
15182	5.7535	1108.703376	0	0	0	0	0	14.20619965	8.45510006	9.389499664	0	67.56819916	57.88090134	0	104.5752029	74.61190033	78.2016983	0	49.79349899	96.3647995	126.5018997	89.26239777	129.8800964	118.7934036	163.2816925	142.0330963	122.3735962	174.7371063	148.1145935	62.91910172	71.55269623	104.1391983	80.876297	88.23320007	73.96050262	72.51439667	69.67849731	65.02410126	0	0	0	5.659200191	0	0	0	4.295700073	0	0	0
9242	4.5924	1084.622126	0	6.590400219	0	0	0	0	0	0	0	41.76639938	33.82310104	21.84140015	0	22.20870018	0	0	25.77099991	16.44029999	72.30400085	64.4865036	104.9845963	100.6334	148.4503021	172.3986969	144.9214935	148.137207	126.1188965	45.67599869	30.48660088	58.8973999	34.11650085	61.93239975	53.68759918	39.41889954	23.83959961	31.63660049	0	0	0	5.387000084	0	0	0	0	0	0	0
14369	3.4625	901.5065765	15.22999954	0	27.13500023	31.2859993	0	30.64710045	112.044899	77.65989685	49.77999878	139.9333038	158.9234924	141.764801	165.7476959	116.7200012	130.5039978	155.3159027	163.5162048	130.3441925	0	0	34.49549866	0	37.01900101	41.18199921	0	0	0	0	0	24.84129906	0	0	25.19540024	68.09449768	42.30649948	0	0	0	0	0	0	0	0	0	0	0	0
5721	6.233	817.5528765	583.1771851	710.546875	1099.836914	1111.040039	1049.879883	1087.695312	1261.989258	1203.9375	1341.541016	1181.041016	1131.825195	1370.573242	1338.18457	1480.216797	1399.133789	1621.030273	1678.411133	1683.110352	2221.638672	2336.537109	2953.558594	2809.085938	3434.417969	3295.84375	3027.699219	3008.105469	2958.890625	1206.683594	1283.766602	1557.991211	1605.428711	1471.170898	1619.961914	1425.150391	1404.597656	1325.824219	1132.732422	1109.952148	1361.356445	1262.036133	1257.783203	1342.804688	1359.805664	1450.25293	1426.001953	1255.078125	1351.232422
21791	6.0366	592.4679265	0	0	0	0	0	0	22.08889961	19.38800049	27.44960022	0	0	0	22.28219986	0	0	44.22679901	29.30610085	51.26330185	0	0	0	0	0	41.51089859	0	0	0	0	0	20.56809998	0	31.12369919	39.27080154	30.82589912	19.43930054	31.8404007	103.8964996	91.76159668	123.9484024	119.0487976	127.3526993	124.8663025	136.0281982	100.3682022	137.261795	0	0
13249	4.6943	1022.540676	1465.295898	1931.830078	2604.695312	2732.017578	2541.853516	2496.9375	3157.701172	2939.880859	3028.554688	2398.623047	2422.244141	2368.46875	2477.421875	2718.496094	2786.865234	3266.962891	3355.496094	3116.173828	3747.976562	4099.183594	5546.03125	5221.046875	6051.78125	5995.046875	5435.964844	5274.980469	5342.839844	2828.017578	3023.037109	3441.46875	3453.779297	3126.460938	3313.271484	2979.884766	2950.484375	3019.875	2929.853516	2851.664062	3634.822266	3468.597656	3599.146484	3679.353516	3751.208984	4094.203125	4000.115234	2552.832031	2563.773438
21600	6.0358	592.4663765	0	0	0	0	53.77370071	52.6332016	70.4280014	62.23139954	59.59249878	97.44460297	0	53.42760086	0	0	0	86.62460327	100.8631973	78.96060181	0	0	58.42499924	0	73.46700287	74.71779633	55.94350052	42.02780151	61.51779938	79.07240295	0	100.9737015	78.20559692	86.83480072	84.38990021	70.417099	60.94869995	67.76670074	221.7124939	211.3872986	300.0087891	320.4884949	264.6583862	351.5033875	287.4377136	285.074707	296.1304016	47.0685997	0
21403	5.1091	398.3386765	0	40.40810013	46.66049957	37.47299957	0	0	55.1955986	50.03609848	51.4457016	49.48289871	0	54.66880035	54.24209976	65.58889771	66.93479919	29.50760078	36.82820129	50.14780045	51.16109848	37.19290161	55.60169983	52.72159958	42.0882988	50.04140091	28.70050049	31.56679916	29.00399971	42.09609985	53.76729965	0	0	61.13959885	0	57.01409912	40.04240036	48.37390137	242.1100006	232.7736969	195.1324005	178.9008026	176.1101074	188.9423981	173.9145966	135.3504944	117.4670029	69.40000153	58.36899948
23895	2.8526	420.3433765	62.41049957	98.34649658	117.8141022	81.78379822	110.2228012	94.03489685	96.1867981	86.28919983	88.43730164	289.9309082	261.3416138	267.9552917	291.7090149	261.644989	274.5454102	193.8265076	182.5709076	216.0476074	196.3345947	191.2359924	197.3860016	202.4595947	247.2863007	258.8384094	223.796402	210.1905975	197.3220978	185.3663025	188.5605011	127.6989975	103.8183975	147.0628967	140.7400055	124.4201965	130.0796051	133.5059052	313.3301086	309.0419922	293.5986023	302.675293	282.7224121	251.0121002	229.6721039	193.7136993	241.4320984	160.8509979	175.2680969
6735	6.1514	1077.700476	0	0	0	0	0	11.43099976	9.80700016	0	0	0	0	19.85560036	21.07550049	21.14049911	10.80049992	0	0	0	79.33460236	37.69800186	57.2112999	61.45550156	67.18489838	51.65050125	51.87260056	55.79219818	69.05919647	13.19890022	25.26499939	28.33909988	35.22060013	27.0788002	29.16970062	20.77729988	28.23310089	0	0	0	0	11.73649979	6.755099773	10.62419987	0	0	9.369700432	0	0
13388	3.923	783.4678265	370.1885071	481.3562012	631.2626953	607.2606812	529.5869141	489.1835938	493.6691895	574.5375977	557.1210938	633.4229126	650.8540039	608.0551758	597.4169922	652.4135742	639.5048828	605.190918	571.1240234	561.6060181	1103.451172	1089.770508	1740.078125	1781.410156	1707.349609	1855.688477	1308.40332	1389.111328	1375.467773	748.3793945	717.5366211	794.4833984	716.7694702	784.2333984	740.5601196	604.5283203	491.1575012	508.1221008	609.215271	588.664978	620.8041992	566.4716797	675.3521118	579.2329102	613.6992188	746.9639282	763.4644165	598.3726196	619.2504883
5757	2.7867	1000.510226	20.69389915	37.60089874	19.67980003	0	0	20.98209953	68.16570282	63.24739838	61.73059845	130.3914948	110.2126007	90.07920074	98.16200256	125.3471985	126.7706985	111.4968033	90.46499634	88.62850189	74.58779907	100.1815033	101.4375992	114.4284973	119.9440002	129.3423004	102.5306015	73.96209717	111.4543991	63.61190033	70.02400208	49.32820129	73.35070038	81.98370361	64.50309753	64.57939911	74.27559662	47.26509857	0	0	0	0	0	0	0	0	0	0	0
13414	3.1282	852.4866971	60.8470993	107.0398026	106.1171036	0	124.419899	0	295.4472961	297.7951965	299.689209	458.916687	444.2520142	430.1654968	433.3782043	374.656311	349.2135925	377.8562012	376.408905	414.0469055	65.29910278	0	67.70230103	62.07080078	133.6033936	118.5250015	76.45870209	0	82.03620148	0	72.73220062	72.23739624	0	0	0	102.9561005	95.52629852	92.7480011	0	0	0	0	0	0	0	0	0	0	0
20063	0.8654	574.2976265	7.001699924	17.12070084	21.01930046	0	19.91690063	0	47.13819885	0	0	68.75540161	87.06809998	78.7460022	79.17269897	95.56030273	90.91179657	97.41819763	0	85.73040009	92.70400238	97.10420227	123.6557999	125.884903	150.3213959	118.1397018	108.2030029	95.28340149	102.4710999	85.41030121	100.656601	103.9373016	89.2960968	114.316803	112.5170975	102.7522964	122.1446991	97.06230164	0	0	0	0	0	0	0	0	0	0	0
22836	3.284	916.4762521	33.3246994	29.86639977	32.16640091	39.39659882	52.25600052	42.1697998	155.5681	121.4569016	99.69869995	121.0519028	128.6172943	128.4925995	113.1676025	113.4486008	115.7052002	123.0764999	97.29530334	97.20469666	137.4833984	128.9127045	126.2223969	166.7438049	144.6956024	130.9131012	159.3173981	161.3296051	145.0503998	97.61239624	101.6380997	84.07710266	81.978302	99.35089874	85.78170013	85.66819763	86.5510025	56.66040039	0	0	0	0	0	0	0	0	0	0	0
13192	3.923	783.4677765	709.5039062	978.3295898	1356.301758	1313.550781	1082.733398	1056.668945	1064.972656	1160.220703	1104.34375	1404.459961	1422.482422	1257.71582	1256.041016	1429.399414	1409.367188	1221.955078	1290.791992	1260.624023	2349.251953	2236.849609	3985.171875	3967.447266	3973.177734	3991.230469	2829.017578	2944.201172	3156.841797	1547.53125	1629.923828	1825.114258	1652.768555	1602.138672	1564.537109	1310.504883	1147.257812	1230.705078	1311.71582	1255.65625	1349.230469	1441.269531	1444.110352	1274.322266	1462.646484	1693.124023	1576.297852	1253.613281	1235.62793
15127	4.511	761.4822021	219.3650055	272.7431946	443.2166138	415.4562988	345.7453918	340.6841125	386.4137878	353.3796082	383.3760071	365.5929871	383.2249146	345.5907898	359.552002	388.2568054	391.7536926	455.8132019	386.9807129	466.0891113	573.0811157	624.2017212	971.4404297	926.7943726	1023.912598	978.3062134	736.0664062	829.6333008	839.800293	390.7323914	425.6899109	508.8703918	449.1895142	409.6506042	382.582489	378.6445007	372.896698	391.873291	395.4424133	435.709198	467.415802	491.9099121	498.0592957	462.3996887	507.8850098	576.8223267	563.4790039	377.2087097	352.3551941
13450	4.6942	1022.542126	812.7476196	1152.758789	1451.365234	1435.974609	1409.825195	1389.84082	1740.866211	1638.325195	1746.860352	1328.499023	1334.640625	1272.641602	1370.246094	1557.166016	1478.381836	1768.900391	1812.052734	1758.741211	2035.522461	2143.482422	2854.894531	2786.462891	3200.441406	3172.867188	2757.572266	2824.796875	2892.3125	1525.417969	1589.34668	1816.832031	1949.46875	1750.707031	1806.102539	1529.326172	1605.299805	1590.338867	1629.547852	1605.957031	2010.350586	2092.119141	1972.333984	2038.520508	2060.185547	2248.416016	2246.103516	1418.643555	1393.271484
9975	6.166	956.5976765	447.3228149	531.0869141	619.8187866	600.3032227	533.5029297	450.3583984	697.1704102	675.1021118	652.5375977	702.3184204	598.8842773	622.4766235	596.5458984	621.7905273	668.0770874	784.6328125	802.0048828	802.7700195	1053.661133	1047.493164	1130.601562	1082.179688	1361.913086	1249.129883	1312.183594	1331.359375	1287.908203	607.4672852	642.8853149	775.2772827	808.7719727	708.3311157	780.1317749	740.5585938	724.121582	719.3021851	725.262207	750.8228149	799.9345703	783.1890259	751.5253906	733.4838867	796.5272827	780.9810181	825.6533203	762.2788086	796.5170898
24207	4.6958	1164.785826	132.283905	216.0540924	219.0662994	236.6098938	199.1315002	197.9761047	243.7799988	223.7796936	221.5820007	231.6963043	206.927597	191.0487061	169.5117035	211.9788971	222.2386017	239.1338959	227.4718933	237.9938049	307.1803894	366.6072083	422.7893066	396.405304	451.0773926	420.6676941	381.1704102	419.9425964	381.1832886	266.158905	257.914093	254.3419037	239.3804932	263.1582031	253.6327972	210.1737976	205.566803	192.4810944	217.030304	230.8144989	245.3296967	266.3916016	267.410614	301.1195984	271.4992981	263.7865906	295.1946106	217.3972015	222.9701996
17393	3.739	637.4294521	133.6786041	226.0765076	242.1152039	260.0629883	234.9636993	208.3186951	240.4237976	204.7138977	231.4411926	267.8840027	303.5227051	267.1223145	233.9588928	241.3311005	235.7722931	277.3288879	290.4963074	248.827301	362.6503906	358.3175964	578.4873047	549.7280273	559.3759766	591.7733765	549.0557251	498.2998047	530.8599243	260.4992981	274.9342957	250.8484955	252.7955017	241.9037933	214.3403015	207.9600067	186.504303	221.8865051	286.5304871	252.2637939	301.0515137	295.583313	300.1672058	307.791687	315.0078125	366.8678894	342.262207	238.7949066	217.912796
3671	3.0491	870.4944765	0	207.9064026	162.3325043	125.9113998	118.8925018	122.8564987	358.6292114	351.2871094	312.9443054	352.4299011	347.1759949	385.7467957	396.6247864	358.4851074	381.5986023	432.509491	474.2437134	428.6911926	112.0215988	141.1045074	0	91.33529663	160.565094	134.4626007	135.6170959	131.7935944	118.905899	97.5684967	127.928299	70.1289978	106.7680969	136.6867981	154.8271027	115.5916977	140.5214996	118.5646973	0	0	40.66410065	0	51.18379974	0	0	0	0	0	0
14336	4.2254	785.4834765	166.0426025	242.6945953	295.6824036	313.8835144	264.8911133	247.4351044	266.5769043	272.7103882	288.4023132	294.5320129	353.8752136	248.2075043	285.6982117	324.667511	291.1903992	346.6322937	295.5192871	298.2345886	449.6242981	495.8721008	795.4370117	805.460022	862.2119141	855.8140259	737.6533203	668.8657227	736.2495117	365.4667969	284.1394043	366.1510925	370.0549011	322.0627136	333.9302063	332.9950867	299.0906067	272.5625	320.8181152	264.5209961	336.8911133	359.4360046	336.1216125	343.0119934	362.7983093	412.7585144	427.7963867	246.6757965	278.6112976
16144	6.1596	1112.745976	0	22.47520065	0	0	0	2.778599977	0	0	0	10.53969955	11.00529957	0	15.56000042	30.31089973	23.96890068	0	26.70969963	52.19599915	56.07139969	69.95010376	123.3376007	132.1147003	134.2462006	154.0404968	122.3320007	153.513504	154.6665955	60.68719864	34.48270035	74.3187027	64.82649994	56.43700027	49.31969833	48.99169922	50.89139938	80.72219849	0	0	0	0	0	0	0	0	0	0	0
18050	7.0551	1030.732176	0	0	0	0	0	0	39.82149887	0	42.72669983	25.37380028	0	0	12.22360039	21.08230019	34.73509979	84.44309998	68.18710327	65.76730347	0	0	108.8105011	60.77080154	198.8085938	0	181.6094971	186.8536072	180.8209076	0	21.38260078	0	67.79000092	56.31169891	106.6948013	110.379303	127.3695984	109.0450974	0	0	9.270600319	0	0	7.511099815	15.39480019	10.6243	0	148.9458008	131.6145935
22234	4.2254	853.4753765	269.8761902	431.969696	457.9143066	428.689209	384.0378113	361.1541138	542.4970703	551.128418	496.2304993	457.4526062	453.7782898	360.645813	356.8927917	489.4241028	445.3978882	477.3674011	495.4621887	460.7791138	761.7709961	697.503418	1098.489258	1037.06543	1169.549805	1214.791016	1058.240234	1055.538086	1015.99762	470.9009094	485.1478882	552.0756836	551.1146851	490.968811	482.0205078	458.4755859	425.3859863	416.9197083	405.5220032	399.4916992	552.0585938	522.0023804	464.9645996	559.6688843	534.5654297	618.5352173	585.7938843	350.8400879	392.5036926
21501	6.6311	1042.683526	0	0	0	0	0	0	118.8113022	138.5480042	131.1799011	0	0	23.71759987	21.80929947	84.82839966	83.72440338	106.8572006	146.4120941	134.7725067	17.81579971	33.69449997	96.75859833	92.15350342	244.7068024	209.2682953	205.5718994	237.9664001	269.6838074	0	11.92420006	54.46440125	76.49230194	90.15119934	105.8482971	129.6571045	97.78320312	133.8137054	0	22.45400047	7.039599895	0	0	37.10720062	0	0	0	262.4672852	285.8424988
11627	0.7261	499.9048765	0	12.72980022	0	0	0	6.917500019	0	0	0	68.27130127	64.85320282	51.44060135	67.15450287	72.30180359	80.58869934	65.49759674	60.71709824	66.18360138	49.68920135	27.53019905	77.17269897	89.84590149	67.04930115	75.14900208	72.27120209	76.66950226	85.46340179	0	22.74020004	27.46089935	0	25.26619911	26.53680038	0	0	20.67490005	0	0	0	0	0	0	7.445600033	0	0	6.005899906	0
17940	2.0848	292.2065021	0	11.17920017	0	0	8.338500023	0	2.038199902	12.78209972	13.32789993	20.37599945	36.7016983	24.25729942	17.46279907	29.97529984	20.71809959	39.6697998	35.85020065	37.62400055	23.41309929	43.16540146	52.82979965	58.12070084	48.71450043	42.96360016	48.24349976	61.00450134	46.35739899	33.0033989	35.85150146	42.32989883	50.10929871	40.08959961	54.42010117	31.03779984	34.6753006	31.65559959	0	0	0	0	0	0	0	0	8.688599586	1.643300056	0
14546	4.5108	761.4818521	438.760498	650.4110718	902.4896851	865.4291992	781.7753906	800.4854126	864.0228882	853.1680298	905.8521118	828.2509766	855.2529297	732.4105835	768.347229	920.4351196	896.3242188	1022.402771	940.5228882	981.4141235	1316.662109	1302.046875	2242.830078	2122.480469	2327.929688	2283.845703	1891.514648	1895.509766	1962.672852	917.6566772	894.9185181	1051.882812	1055.767578	947.6859741	971.2056274	842.9799805	836.4556274	825.546875	875.8358765	856.3555298	1194.389648	1118.797852	1151.935547	1110.916016	1148.703125	1263.959961	1278.260742	780.5927734	843.8208008
9534	4.7851	764.4671765	297.0840149	418.907196	491.6719055	497.1162109	470.8617859	484.9121094	623.6934204	610.8422852	610.4561157	451.3869934	490.8591003	414.9335938	434.9787903	522.7177734	518.9033203	636.4506836	662.0985718	650.8007812	820.1973267	905.4238281	1297.140625	1264.209961	1466.273438	1563.928711	1266.250977	1256.433594	1246.245117	580.7318726	532.199707	664.6542969	682.3477173	591.1835938	674.1353149	547.3726196	565.0150757	573.309082	484.375	550.3939819	626.5692749	669.3076172	649.7056274	743.0878906	683.5419922	835.5819702	807.0853882	453.6802063	468.8664856
17428	0.5048	836.2738265	224.0894012	279.957489	322.5614929	308.3669128	294.2236023	315.802002	409.5125122	393.5620117	368.1022949	230.3020935	219.809906	295.7504883	273.9670105	244.0245056	268.096405	262.3738098	257.8041992	272.0801086	238.3925018	208.7006989	229.0991058	209.5559998	254.7368927	291.4599915	294.7195129	283.8646851	296.3595886	80.87940216	78.30740356	142.4019928	131.3356934	128.0800018	86.72820282	114.7101974	119.9459991	118.4511032	189.9835052	195.2877045	257.7637024	232.8946991	238.8114929	266.1748047	241.3739929	203.5523987	191.4080048	110.1584015	115.283699
23138	3.1122	606.3389765	0	0	0	0	0	0	0	0	0	0	0	0	0	0	0	0	0	0	0	0	0	0	0	0	0	0	0	0	0	0	0	0	0	0	0	0	0	0	0	0	0	0	16.72660065	0	0	134.0746002	111.5276031
11880	5.7879	890.5335265	1502.702148	1921.484375	2031.772461	1995.958008	2137.935547	2078.966797	2380.248047	2381.177734	2304.28125	1989.363281	2089.259766	1964.041016	2026.643555	2223.457031	2206.466797	2374.617188	2299.355469	2476.335938	2969.345703	2819.287109	2989.580078	2909.269531	3044.080078	2994.792969	2893.927734	2919.382812	2786.779297	1911.618164	1846.865234	1882.681641	1910.268555	1901.615234	1845.352539	1756.819336	1725.931641	1741.070312	1878.251953	1780.438477	2054.978516	2194.615234	2016.032227	2206.404297	2120.839844	2346.412109	2287.435547	1529.751953	1587.766602
15362	6.6226	1027.675176	0	0	0	0	0	11.89490032	0	0	0	28.51070023	0	0	21.38240051	69.95310211	7.037499905	86.56600189	84.84140015	109.7946014	47.13249969	0	0	66.37359619	0	146.7566071	0	0	127.7015991	0	12.12590027	37.11529922	15.38099957	61.71659851	86.89289856	89.17680359	0	64.7559967	0	0	0	0	0	0	0	0	0	126.294899	133.7171936
20951	3.3456	1142.591926	15.6843996	16.96339989	0	36.54809952	27.70009995	0	74.47969818	61.16360092	67.17749786	76.4803009	90.47910309	102.8552017	100.5428009	92.2016983	82.29570007	97.82009888	100.9952011	100.0691986	10.81620026	0	26.48019981	0	0	23.81349945	24.36709976	0	13.49790001	36.08509827	25.97400093	26.30649948	24.54240036	39.56819916	47.73920059	0	39.35910034	31.32990074	0	0	0	0	0	0	0	0	0	5.94119978	0
15040	5.6505	195.0095971	0	35.3288002	55.97259903	66.98870087	64.90090179	62.85169983	64.33119965	59.19879913	0	73.27549744	54.78519821	68.29239655	72.5943985	63.72750092	63.42900085	67.2818985	81.98519897	76.17649841	185.7516937	179.2984924	143.6072998	145.9918976	210.4300995	178.0919037	190.0957947	186.6658936	135.427597	72.49069977	42.37739944	98.95339966	104.8370972	80.44309998	98.32520294	47.51670074	44.89609909	61.14400101	70.84909821	58.45909882	113.6116028	85.61289978	103.0090027	68.76979828	63.51200104	80.44259644	83.20570374	87.90499878	77.38289642
2083	5.9121	53.65117646	70.2263031	110.5429993	116.1825027	81.23829651	104.5432968	132.9743958	93.78140259	142.0720978	123.0010986	111.7390976	139.8708038	105.4968033	116.0922012	145.2460938	165.8126984	95.2661972	185.4582977	185.1306	223.4918976	208.7854004	266.6830139	288.4779968	318.8283081	332.7280884	297.1169128	301.5479126	275.0271912	105.4684982	136.7507019	130.0527954	167.7727966	112.060997	116.5314026	139.5115051	149.0110931	134.1432037	188.5569	129.5668945	178.2084961	127.5559006	172.5738068	186.2124023	131.5283051	230.2857971	271.3442993	138.6932068	116.6158981
9340	4.296	665.4595765	118.3106995	148.278595	194.2875977	189.4651947	0	177.8036041	168.6858978	141.0366058	154.4306946	164.9335022	159.2854004	142.1923065	155.1864929	136.8638	158.4716949	205.1582031	181.540802	192.8728027	261.9513855	268.0658875	420.0429993	407.4941101	488.5093079	425.6975098	369.5929871	364.5205078	412.5505066	148.5717926	147.9613953	176.4705963	152.2409973	163.7886047	142.9680939	111.7270966	142.5305939	125.9005966	142.4447937	152.9324036	176.1172028	199.800705	198.669693	187.2272034	168.6708984	193.1544952	143.129303	129.1365967	119.0671997
19786	4.6955	1038.522026	132.3475037	147.5890045	213.5467987	230.4756927	226.1873016	199.5742035	252.251297	265.9919128	237.7048035	200.8000031	217.7030029	181.3722992	198.6580963	236.4008026	223.3101044	211.9385986	280.9845886	254.2221985	309.3117981	292.6018066	426.2720032	394.4396973	461.8891907	462.4049988	411.8681946	417.1300964	430.0266113	222.383194	240.6394958	261.050293	250.5563049	261.6029968	246.9485931	253.4351044	211.8058929	233.3406067	242.5242004	235.6681976	305.2084961	257.3760071	253.8444977	292.3266907	268.9670105	281.1955872	287.7437134	204.3193054	231.3652039
23835	5.6446	1096.577552	540.2705078	457.4613953	345.8052063	337.8340149	426.0454102	382.7128906	408.1213074	376.4220886	401.2871094	302.5990906	336.0021973	381.052002	404.2991028	415.8258972	412.0103149	357.3240051	389.2715149	390.2103882	244.2481995	261.2070007	88.18109894	92.82350159	80.50099945	69.08370209	136.7507019	157.3771057	145.7447968	355.8474121	309.0332031	277.0508118	270.0275879	303.3559875	287.5024109	328.644989	367.4047852	378.8633118	336.9009094	327.5515137	331.7666016	314.398407	325.3778992	351.1018066	375.2218933	310.5304871	273.156311	384.0783997	327.0148926
6552	6.1565	1076.684976	0	0	0	0	0	0	0	0	0	51.93830109	0	0	55.37720108	0	0	34.90390015	0	5.566999912	79.32820129	109.7549973	149.5511017	86.33450317	140.4799042	105.873703	101.620697	155.6699982	105.8809967	63.95840073	56.84799957	89.3742981	95.46029663	65.38680267	67.92299652	65.30049896	34.16540146	82.60030365	0	0	30.45499992	0	0	0	0	0	0	0	0
22031	3.1557	852.4849765	1451.893555	2102.613281	2243.865234	2073.095703	2061.291016	1933.731445	4951.273438	4653.589844	4912.101562	4017.943359	3782.267578	4089.105469	4122.949219	3687.173828	3757.181641	4704.144531	4817.957031	4471.106934	1952.250977	1974.334961	2450.824219	2380.271484	2879.912109	2763.242188	2284.691406	2297.691406	2302.652344	2877.447266	2864.025391	2663.103516	2716.386719	2798.513672	2766.117188	3325.539062	3210.458984	3314.025391	29.64369965	0	0	15.23910046	0	15.28079987	28.59390068	0	15.50829983	0	0
6303	2.8696	810.4293521	81.09690094	83.4693985	67.64959717	65.92759705	81.63210297	78.1160965	95.89980316	81.23560333	108.7949982	125.7268982	141.4458008	101.1344986	109.0884018	149.4687958	92.63610077	100.6269989	100.5802994	88.48120117	151.0077057	137.9691925	156.9091949	150.0045013	145.6912994	154.0697937	118.5399017	150.6492004	131.4734039	106.5557022	108.7261963	144.9434052	144.6483002	116.5572968	122.7618027	107.3144989	102.5830994	109.2581024	0	0	0	0	0	0	0	0	0	0	0
11929	6.3462	1094.729026	0	0	0	0	0	0	14.82849979	0	30.36660004	82.25550079	89.15049744	97.92389679	107.8618011	142.2142029	166.6862946	115.865303	128.3159943	117.9294968	126.6877975	166.2877045	264.7954102	257.5574036	326.8037109	367.9880066	272.5852051	341.3263855	287.2685852	108.4442978	101.6356964	164.8612061	182.8036041	158.3002014	185.417099	161.0312958	160.8444061	167.1262054	0	0	0	0	0	0	0	0	0	0	74.70939636
17005	0.5024	702.0901765	136.550293	160.1175995	140.4187012	150.9324951	178.1510925	163.5699005	177.0220947	177.3818054	181.1842041	135.0189972	133.3034973	124.6925964	121.1140976	134.482193	170.6976013	139.5695953	132.1195984	133.0738983	106.0254974	112.6792984	91.60009766	105.2342987	94.90989685	108.0344009	107.2405014	121.2657013	91.37380219	51.34109879	81.0809021	99.86940002	73.84909821	71.38300323	70.95680237	56.875	69.74749756	48.34389877	61.2881012	75.96160126	59.08440018	64.02429962	54.53250122	58.52619934	62.95449829	44.72100067	54.27159882	87.12809753	0
24738	3.2867	864.4702521	22.86459923	19.21839905	28.89550018	25.47559929	22.40640068	9.636400223	0	51.09349823	58.81100082	58.29769897	66.06269836	71.07330322	76.6230011	50.67359924	46.12549973	49.72079849	30.17449951	42.58200073	81.19809723	88.81690216	72.8132019	78.65720367	94.39839935	82.16929626	71.75160217	58.16820145	65.145401	54.35169983	64.12190247	39.97840118	49.22200012	52.16690063	57.4272995	47.46780014	47.73799896	21.9708004	0	0	0	0	0	0	0	0	0	0	0
6320	2.8597	950.4181265	45.99879837	59.91149902	60.05289841	58.02640152	53.56230164	30.42429924	145.9461975	173.0877991	132.1351013	145.6947937	114.6352997	141.7489014	136.8237	140.6571045	149.5299072	132.5765076	135.4196014	112.490097	154.8041992	130.1000061	162.8323975	151.589798	158.9922028	139.0099945	148.925293	116.4812012	157.9920959	125.4505997	122.0419006	122.4134979	124.7033997	115.9307022	129.4694977	129.5957947	121.3674011	132.3392029	0	0	0	5.499499798	0	0	0	0	0	0	0
22061	6.1688	981.6114265	273.6398926	290.4465027	437.7355957	446.6440125	376.4111023	347.2742004	497.115509	503.6312866	509.0614929	461.5766907	416.4028015	472.5664062	440.5874023	446.7367859	480.7060852	565.3477173	558.6113281	577.1469727	732.9818726	736.1851196	944.9976196	868.5795898	998.6317749	1019.546875	970.9243164	951.1875	1010.178223	507.0129089	435.653595	579.9849243	580.5316772	552.753418	522.6680298	520.4838867	542.1439819	471.7680969	428.3005066	444.9567871	543.7133789	556.4550781	530.4437866	541.9003906	574.0332031	618.5521851	640.4462891	466.2166138	467.7773132
3655	4.6979	812.5225265	113.4636002	147.4992981	171.6204987	148.270401	122.8471985	115.5372009	186.5509033	175.5133972	187.0028076	202.7389984	116.1981964	92.17440033	177.6389008	0	189.2218933	244.8191986	218.399704	214.4039001	236.0388031	221.1172028	354.1221008	319.7084961	371.5527039	345.4395142	331.3096008	344.0033875	346.4049988	182.1549072	177.1432037	220.0749969	214.3419952	215.5415955	218.5487061	199.4299011	152.4232941	157.6571045	225.053299	200.0247955	262.223114	219.7575989	230.745697	255.3545074	268.2648926	263.2532043	234.2816925	161.6950989	109.8627014
20942	3.3445	1074.599752	19.5904007	32.57479858	37.70619965	52.97610092	30.60350037	21.50099945	110.1445999	113.3992004	81.89730072	202.9606018	106.3592987	173.2321014	159.5686035	163.5753937	147.7787018	182.5731964	152.6125031	190.2570038	26.9659996	0	58.16830063	45.9095993	59.45640182	78.8914032	47.06850052	0	45.03170013	65.26239777	0	54.33810043	48.89279938	52.34189987	76.12680054	0	64.63749695	0	0	0	0	0	0	1.396999955	0	4.919499874	0	0	0
2042	5.676	995.4796765	95.2766037	80.13860321	84.91249847	94.07409668	111.4819031	110.0836029	79.90219879	83.92630005	81.52760315	72.96469879	73.90419769	89.45970154	68.00789642	103.4231033	86.85250092	58.41930008	63.67480087	95.51339722	32.26259995	25.30699921	11.33959961	0	0	15.77980042	9.977499962	17.20240021	7.248899937	67.58450317	44.02080154	61.73590088	84.29579926	83.92949677	78.54489899	96.2417984	87.61049652	80.4355011	86.98179626	93.30169678	73.87339783	77.90910339	79.86460114	73.29499817	75.9940033	35.14369965	51.10300064	115.4459991	122.8591003
3384	2.0836	292.2056265	4.857200146	0	9.205599785	7.901500225	0	8.989500046	10.90380001	11.72840023	8.169699669	33.48089981	21.16749954	27.39629936	21.35899925	26.26250076	28.73150063	22.70499992	19.08959961	24.13549995	54.07419968	32.65000153	35.43320084	24.77969933	37.76570129	25.9470005	28.44569969	54.00960159	40.30550003	23.52799988	36.23600006	25.81870079	33.97259903	27.63559914	38.18259811	20.86899948	29.64889908	26.15909958	0	0	0	0	0	0	0	0	0	0	5.71999979
9545	4.7827	764.4687265	138.6282959	190.6880035	231.4105988	224.5540009	237.3070068	208.9859924	277.0521851	279.5722961	283.5983887	218.7272949	188.3394012	177.0126038	167.9799042	240.6403961	250.1613007	281.655304	296.3104858	268.4775085	369.1296082	392.6430969	545.7451172	531.1533203	686.2827148	685.8842773	559.3306274	541.1577148	565.727478	246.8061981	226.6620941	279.4450989	317.3371887	257.0541992	290.4494934	237.6994934	249.4721985	247.5724945	239.7263031	223.1670074	310.7431946	306.9179993	311.7668152	340.4057922	310.5582886	373.6583862	381.3821106	208.6815033	201.7445984
21084	4.5131	849.5358765	201.3417969	345.1877136	495.4721985	528.347229	402.3104858	389.5292969	450.9267883	415.8168945	402.6499023	505.2020874	553.2559204	403.3721008	421.0531921	453.158905	479.5697937	550.0391235	497.3422852	539.453125	616.5844727	694.840271	1275.955078	1169.966797	1245.158203	1264.323242	1125.498047	1070.5625	1168.083008	424.1195984	467.966095	484.8081055	476.342804	443.7759094	456.0365906	399.4957886	423.8970032	368.2871094	497.8869934	514.7592773	560.2523804	560.0316772	520.5933228	659.0562134	618.0161133	702.3588867	685.8173828	397.5674133	428.1604004
22611	4.225	785.4849021	120.0428009	176.0950012	223.3220978	220.9586945	177.4248962	168.2873993	244.827301	254.5675049	238.7848053	215.6569977	227.1219025	153.3916016	169.0137939	200.6743927	192.4651031	274.2358093	225.3527985	262.532196	328.460907	349.4971008	517.4727173	527.2523804	545.8754883	547.1450195	450.0198059	464.2814941	466.1252136	198.4944	243.976593	229.1549988	244.4842987	233.023407	229.3992004	205.6737061	203.9293976	196.8240051	216.1221008	183.9049072	272.0292969	214.7328033	211.7026062	280.1637878	223.7243958	279.6440125	300.0534973	179.4237061	170.6410065
3239	3.0431	812.4485765	62.04230118	120.0276031	105.6418991	101.4570999	144.0872955	91.15390015	391.6095886	437.3442078	362.594696	447.3747864	431.1350098	536.0664062	548.2158203	466.8110046	471.8374023	447.7388	423.4099121	452.3703918	0	107.4825974	101.3908997	0	138.485199	161.6996002	58.64580154	0	0	109.9091034	140.8851013	125.5494003	112.8928986	178.4403076	199.1869049	166.7514954	158.2333069	0	0	12.2585001	0	0	0	0	0	0	0	0	0
4641	5.8342	412.3908471	21.60510063	8.633000374	7.0697999	24.7276001	0	0	22.17639923	22.70330048	0	24.73460007	27.36660004	16.9598999	24.6345005	45.61019897	0	15.67500019	35.95420074	44.38819885	0	14.13659954	33.21340179	54.58179855	69.13670349	56.36909866	49.89599991	43.34909821	30.83419991	19.47990036	19.03079987	37.92350006	31.74150085	55.90259933	51.86869812	48.97610092	38.31409836	0	109.5218964	137.1533051	118.4235001	135.1233063	142.2496033	136.8630066	139.6376953	97.69509888	105.0751038	28.88229942	31.26339912
8248	4.6955	954.5535765	5091.011719	6228.519531	7930.113281	7284.734375	6435.140625	6685.847656	8115.910156	8046.566406	8136.304688	6294.605469	6796.046875	6758.019531	6963.1875	7621.851562	7078.488281	9598.292969	9342.203125	8861.8125	10854.13281	11625.21875	17446.09375	15917.96875	20131.32812	20226.23438	15778.20312	15902	15730.67188	7499.648438	8386.070312	9055.585938	10157.52344	9190	9541.554688	8462.773438	7964.367188	8296.078125	8732.546875	8563.386719	10138.90625	10569.36719	9728.976562	9808.6875	10209.45898	11853.53906	11118.39062	7474.871094	7294.026855
9436	4.5942	1084.623876	0	0	0	0	0	10.51980019	0	3.490200043	0	35.33259964	21.28809929	0	0	25.44639969	24.9442997	0	19.75510025	18.35140038	69.26200104	65.40129852	101.9954987	77.13929749	133.0614014	165.6459961	117.9195023	112.5940018	132.6858978	13.85919952	30.8227005	56.4742012	60.72639847	55.96770096	49.31900024	26.60390091	32.22829819	18.41300011	6.261099815	0	0	0	0	0	0	0	0	0	1.719099998
22414	3.1583	852.4848265	735.1807251	1044.77832	1087.069336	1085.804688	980.4755859	991.1729126	2519.853516	2389.070312	2386.884766	1959.780273	1829.620117	2031.255859	1973	1844.013672	1891.473633	2296.640625	2270.695312	2156.105469	993.3549805	1032.737305	1256.921875	1207.640625	1370.945312	1448.273438	1174.404297	1115.720703	1171.890625	1480.327148	1393.066406	1310.324219	1358.06543	1411.02832	1365.969727	1626.169922	1566.631836	1568.005859	0	0	0	12.87129974	15.68929958	34.49280167	9.510899544	15.56140041	20.09799957	0	0
13245	5.6747	1022.503876	88.20729828	67.32969666	89.39510345	72.55799866	136.839798	108.9315033	92.31520081	88.81230164	52.9720993	83.70179749	76.2213974	123.3529968	107.7092972	121.5727997	111.5836029	101.8667984	100.1635971	74.94390106	24.03160095	41.6719017	0	18.2329998	15.86190033	9.907799721	0	0	0	97.00460052	107.4673004	68.76499939	94.29060364	100.3311005	98.93060303	121.8651962	108.6847	97.55770111	84.67880249	88.41179657	82.45510101	95.07029724	85.0565033	69.48470306	103.2320023	61.90829849	67.73269653	94.48739624	109.8034973
18268	4.9269	1122.683876	0	5.937699795	0	0	0	10.79290009	0	0	3.380399942	70.88200378	82.36979675	77.43250275	53.45000076	108.2537003	85.46849823	134.8126984	128.1846008	117.5455017	125.6110992	234.214798	483.0032043	467.0591125	631.0922852	551.6665039	604.0186157	538.5507812	591.4984741	138.6110992	96.74710083	152.642807	136.1757965	170.0088043	96.06539917	166.917099	149.0874939	179.1842957	1.789899945	2.952100039	0	0	0	0	0	0	0	0	0
17563	4.7213	356.3273765	0	19.4715004	0	18.91489983	0	32.01119995	0	36.48709869	35.6269989	55.66839981	59.5304985	57.5766983	51.52310181	55.62829971	69.97579956	43.22740173	53.74629974	66.18979645	24.28709984	32.65390015	0	39.05149841	43.30550003	0	43.43999863	32.44189835	35.17020035	20.46199989	34.25370026	37.57509995	0	0	26.85619926	0	33.59909821	26.80559921	143.5565948	130.0426025	100.2697983	104.3654022	91.60510254	141.4044952	131.9990997	112.9260025	97.47109985	27.86660004	20.02639961
9121	6.4039	482.4267265	0	0	0	0	0	0	35.10620117	0	18.51689911	0	0	0	0	0	28.10339928	34.02299881	35.13729858	37.90060043	0	25.76230049	0	0	30.30929947	0	26.83480072	12.83979988	25.17550087	0	0	0	8.774399757	29.90159988	34.33169937	19.18490028	0	23.42679977	79.5164032	72.43599701	107.7014008	117.7667007	110.973999	124.1741028	122.2902985	94.2519989	117.0552979	0	0
9199	6.1639	954.6006265	478.8605957	625.7227173	724.5565796	772.3662109	585.5479126	552.5703125	792.4805298	805.3306274	799.7069702	798.7285156	758.5565796	698.6201172	731.690918	776.375	745.3007812	966.5150757	903.9603882	951.7089844	1211.598633	1194.34082	1370.644531	1390.758789	1564.442383	1566.642578	1540.712891	1480.541992	1566.053711	711.8101196	769.5756836	949.4398804	1028.651367	905.5103149	932.9984741	846.1845703	809.8729858	820.1796875	842.4677734	934.5336914	905.2412109	907.8828125	893.7802734	881.7103882	938.2896118	1058.074219	994.0106812	985.4248047	935.0819702
23907	6.3325	542.4343521	0	0	22.75989914	12.42169952	0	0	0	23.14970016	0	26.64719963	0	7.434100151	0	28.27910042	36.28250122	0	0	14.73029995	0	0	29.45019913	11.0302	17.54240036	17.95969963	0	0	0	23.68309975	0	24.0923996	40.20429993	0	0	0	0	0	77.47299957	78.75540161	83.99349976	88.05180359	65.47419739	92.30069733	79.5094986	91.74569702	88.14450073	11.73190022	0
22053	4.2237	853.4768521	50.65430069	105.3279037	112.6203995	92.9858017	86.1344986	78.43990326	118.3767014	121.9036026	114.9196014	101.0731964	98.40100098	96.44020081	96.62960052	103.5152969	86.71970367	97.00229645	116.8282013	93.36519623	146.9145966	158.6717987	276.3005066	231.7532043	278.1781921	274.894989	238.5706024	215.0686035	238.4680023	121.7498016	112.7145004	126.3574982	118.6696014	152.0164032	120.8071976	98.85250092	112.7366028	85.46009827	109.646698	89.16290283	129.3903961	129.5261993	126.1147995	115.7503967	149.3034973	108.6054993	145.6127014	88.6344986	110.5996017
600	6.7878	1055.736676	0	0	0	0	0	0	0	94.52539825	109.1223984	0	0	82.49240112	0	152.919693	168.6300964	142.3695068	149.030899	170.2068939	0	0	159.4878998	180.476593	415.7062988	535.8959961	290.9945984	307.710907	260.9042969	55.21889877	0	130.8898926	133.1519012	247.1757965	227.4747009	148.6351013	172.3865967	150.5652008	0	0	0	7.562799931	6.822700024	29.58410072	19.91189957	31.04739952	0	476.773407	474.1278992
3442	4.6975	812.5233765	215.7263031	250.1687927	285.7239075	281.1383972	232.0652008	217.9033966	399.8700867	380.9536133	361.9375	354.0310059	320.6841125	149.3448029	319.4248047	334.5432129	357.2992859	425.5310059	452.135498	447.2019043	479.3215027	455.1742859	710.9008789	726.7202148	748.7407227	751.7559204	687.2988281	674.4575195	706.2764282	327.6440125	350.1088867	431.6896973	423.3225098	461.8149109	432.0559082	415.9883118	360.3942871	321.1791992	329.7099915	353.0614929	402.5364075	444.1901855	427.2868958	483.8454895	497.8926086	483.623291	519.828125	267.7861023	324.8445129
21339	2.7902	1078.529202	0	22.375	16.92259979	0	30.04509926	11.21809959	70.6371994	61.27909851	86.54139709	101.8729019	119.5398026	100.8644028	104.2649994	126.0335007	95.36070251	64.17099762	85.07219696	95.47779846	90.38749695	111.1304016	142.3831024	102.0957031	109.6191025	111.0820999	112.8675003	93.96759796	109.1498032	61.2378006	58.55469894	71.45189667	50.85990143	85.71620178	88.11250305	51.65779877	57.93650055	69.66629791	0	0	0	0	0	0	0	0	0	0	15.60990047
11870	2.8597	821.4611521	35.86869812	31.62919998	0	22.20540047	39.00550079	43.95759964	62.32590103	48.93130112	93.89730072	116.3892975	110.1895981	103.0895996	85.65640259	126.5874023	100.0861969	70.97419739	97.68520355	59.19409943	118.0739975	93.63349915	116.5011978	102.2524033	107.4832001	81.24459839	112.9672012	70.72699738	109.2210999	89.41639709	109.4328995	81.6556015	89.69560242	80.14969635	92.36669922	85.70120239	71.30930328	81.84770203	0	0	0	0	0	0	0	0	0	0	0
13606	3.1196	852.4878471	0	37.87919998	0	46.33409882	0	0	135.2980042	154.8079071	140.1533966	218.7866974	229.0308075	212.5944977	226.6875	183.5128937	216.5731049	203.6799011	197.3392029	163.3988037	0	0	0	0	77.11470032	61.66339874	0	0	22.75979996	38.2159996	35.95800018	0	42.39310074	33.39360046	43.39220047	14.40369987	0	59.0788002	0	0	0	0	10.42879963	0	0	0	0	0	0
21134	2.0847	1144.558076	0	0	6.475500107	0	0	0	0	0	0	96.95089722	86.45500183	72.64559937	63.64410019	66.65149689	83.88050079	52.33639908	43.55149841	52.34469986	55.15069962	152.5348053	178.0337067	186.3294983	169.886795	169.0460052	95.45089722	157.6472015	175.4617004	66.68240356	10.25300026	66.51180267	0	58.23270035	0	49.33110046	35.15190125	0	0	17.97430038	0	0	0	0	0	0	6.683000088	0	0
4906	6.018	815.5280265	399.0515137	495.3279114	500.7645874	471.9838867	423.7958984	474.050293	563.5200195	483.6960144	481.3279114	518.7011719	572.7025757	526.4077148	486.8804016	600.9193726	529.784729	580.3491211	617.3530273	586.1923828	851.2714844	845.5678711	817.4691772	758.8833008	990.022522	829.3964844	817.1547852	743.0430298	831.652771	589.465271	583.9066772	692.3637695	683.781311	569.3745117	634.7832031	514.7949219	480.2297058	560.0952148	452.3250122	443.9342957	521.434082	476.6282043	465.8129883	548.565918	569.5717773	480.1146851	513.4268188	445.2663879	481.8792114
21406	3.4365	590.3394765	0	0	0	0	0	0	0	0	0	0	0	0	14.04769993	0	0	0	0	0	0	0	0	0	0	0	0	0	0	0	0	0	0	0	0	0	0	0	0	0	0	0	0	0	0	0	0	95.88819885	84.61920166
24410	4.696	1164.790176	63.56150055	69.83840179	81.43849945	98.81839752	79.86769867	66.72969818	90.62059784	84.89649963	88.54329681	82.30249786	68.47709656	72.51260376	72.60690308	88.39830017	67.3082962	91.28769684	81.15049744	78.34590149	130.1325989	141.9105988	167.6423035	153.365097	169.8522034	187.0437927	150.3392029	153.5155945	152.3148956	89.92610168	97.54460144	86.77010345	66.24919891	112.3198013	102.9269028	85.18959808	52.84889984	75.80380249	96.20539856	88.3769989	97.68170166	106.947403	103.8181992	103.2882996	130.8403015	108.7759018	106.6523972	74.68589783	80.3993988
23114	0.5016	226.1197471	0	0	0	7.729800224	0	0	0	0	0	0	0	0	0	0	0	0	0	0	0	0	48.14250183	53.51509857	48.42279816	63.24969864	0	0	0	95.93080139	83.71250153	80.24980164	89.79550171	73.50839996	69.70120239	83.72810364	69.33650208	72.40100098	0	5.969500065	0	0	5.729300022	12.07199955	0	4.980500221	0	0	0
22666	7.0569	1047.724376	0	0	0	0	0	0	6.650100231	0	3.539999962	0	0	0	0	19.21279907	31.40800095	0	0	31.19639969	0	0	0	32.89759827	83.54959869	83.74189758	70.39489746	76.37490082	50.78699875	0	0	0	0	54.84479904	26.07049942	27.93020058	40.17750168	0	0	0	0	0	0	0	0	0	0	34.71009827	76.5318985
15114	6.232	790.5338765	1381.819336	1483.297852	1555.132812	1556.327148	1538.817383	1471.703125	1754.280273	1726.829102	1881.825195	2120.580078	2018.009766	2021.239258	1952.345703	2144.15625	2200.818359	2353.929688	2420.349609	2368.984375	3362.203125	3432.429688	3834.677734	3669.451172	4444.402344	4510.292969	4216.667969	4175.4375	4213.738281	1733.630859	1861.931641	2586.365234	2637.845703	2230.013672	2275.980469	1941.923828	2089.736328	2052.318359	1825.480469	1929.411133	1863.106445	1862.743164	1846.051758	1892.229492	1931.736328	1986.254883	1959.819336	2241.957031	2362.568359
10575	4.6944	1022.543152	341.3258972	387.5737	582.1845703	550.4418945	559.5488281	540.7363281	678.5668945	675.1625977	626.2700195	500.4104004	468.303009	513.5004883	546.4932251	606.6854858	565.2606812	657.4838867	646.1685181	676.5883789	715.8325195	763.402771	1074.974609	1059.444336	1118.462891	1090.426758	1004.679688	1066.013672	1014.794373	580.6748047	590.6381836	687.0482788	741.1381836	695.6381836	685.8192749	609.6621094	625.8295898	645.6392212	622.3765259	591.9633789	723.3925781	736.2871094	764.7407227	769.1494141	805.1533203	763.7930298	844.6312866	520.3129883	605.6973267
13218	4.5114	829.4719521	110.036499	159.6233063	243.2902069	228.2649994	212.8778076	177.6936951	183.2319031	183.3549042	172.0872955	180.2073059	195.1851044	197.8607941	186.0397034	219.8975983	220.1188965	213.803299	223.3533936	222.971405	302.6228027	307.5333862	520.6610718	494.8301086	509.6886902	532.1967773	402.0732117	424.0387878	424.1875	224.7902069	231.1430969	241.5225067	240.066803	238.7702942	252.1701965	211.3175964	195.2207031	203.9971008	190.6520996	204.8927002	224.7973938	260.3850098	230.9591064	259.3815918	247.5825043	263.8569031	305.8493958	191.7841034	177.839798
16533	7.0588	1047.726452	0	12.65330029	0	0	0	0	0	0	0	0	0	15.8427	0	0	12.46280003	18.63269997	0	29.94490051	0	0	11.73849964	9.869000435	0	0	35.20339966	17.87610054	0	0	0	29.12380028	7.276800156	20.34880066	27.18899918	25.30319977	18.97809982	20.47179985	0	0	5.363500118	0	0	0	0	0	0	9.394000053	43.55329895
686	5.6552	239.4695971	139.0807037	91.05239868	312.1452942	185.6529999	288.2020874	239.6958008	356.5187988	380.7275085	338.6187134	159.4293976	293.9047852	318.5281067	161.6226044	265.9508972	404.2692871	391.842804	381.0499878	209.2451935	613.4711914	548.0947266	833.2709961	944.7495117	1205.113281	973.8461914	977.3187866	871.3007812	756.2998047	349.7558899	363.9258118	333.2067871	359.3218079	356.8005066	342.2817078	222.4174042	249.9824066	181.5122986	422.2836914	417.1950989	464.5256042	454.1420898	387.6494141	335.0740051	400.6653137	362.0133972	406.5093079	238.2028961	136.0558929
1739	6.3324	440.4231765	43.33840179	0	58.95000076	0	0	0	0	0	0	0	0	0	0	0	49.45679855	0	0	0	0	0	67.6446991	0	55.99980164	60.36579895	51.51570129	50.94609833	0	59.42620087	56.41350174	27.57449913	44.88299942	61.96310043	58.83850098	0	49.0359993	52.30059814	171.4268951	138.3719025	134.3535004	147.4476013	134.1690979	157.5428009	156.0518951	135.641098	122.7833023	46.75149918	0
17207	0.5048	702.0854765	101.8920975	108.7613983	78.24939728	98.41220093	105.9761963	110.5730972	131.7366943	141.9022064	137.3800049	121.7615967	96.61049652	96.88670349	88.95030212	121.8058014	103.4860001	80.70639801	97.29940033	94.24140167	72.57060242	77.40640259	77.54360199	66.37789917	99.46309662	73.28309631	70.49510193	71.59929657	70.36009979	32.47190094	43.65819931	56.68640137	48.39789963	42.64350128	54.12239838	62.90719986	58.51530075	32.020401	51.82310104	49.94060135	50.98350143	40.9007988	37.69960022	41.12039948	35.11489868	38.11029816	65.32230377	69.55609894	55.37739944
9130	0.5017	484.2245765	916.7686157	1208.479492	1089.554688	1125.03418	1300.46582	1302.825195	1408.382812	1349.506836	1365.154297	946.6768188	941.4564819	989.2128906	871.8140259	851.5913086	800.7290039	833.9248047	774.2393188	829.8848267	651.6234741	649.0004883	724.5770874	724.9204102	778.059082	796.6801758	656.6552734	679.9702148	698.1934204	655.7490234	731.5092773	677.7094727	714.0966797	617.9404297	683.414978	625.8231812	666.3447266	620.1060181	841.9481812	884.8521118	884.9912109	807.2816772	841.8148804	717.9907227	782.7177734	791.4008789	843.4453125	637.2061157	624.9345703
5729	5.9385	829.5804471	237.3798065	252.6372986	439.3825989	426.4408875	433.6647949	367.4468079	375.9219055	434.1138	375.8422852	408.8356934	427.427002	384.3999023	394.6034851	444.7016907	411.137207	489.302002	424.3302917	478.7843933	473.3662109	478.1333008	796.9760742	761.1835938	706.1782227	770.527771	751.4584961	731.2788086	773.2250977	392.9028015	459.5466003	475.7156067	482.074707	369.4013977	421.9862976	422.5260925	415.0046082	432.623291	394.5651855	412.7243958	472.8916016	437.8378906	472.8994141	457.1791992	486.4099121	438.7012024	489.0827942	400.6911926	373.1711121
11919	2.7919	1094.518926	23.94560051	0	22.2989006	0	13.9442997	19.72990036	59.01890182	60.87250137	66.86070251	80.21389771	84.91110229	99.13580322	83.876297	85.6332016	99.48459625	65.24479675	64.08650208	50.88199997	94.33959961	74.7519989	93.89089966	88.93460083	85.21389771	94.90229797	67.61830139	86.51760101	80.35959625	53.75019836	47.4878006	59.06489944	42.50709915	37.92129898	50.16019821	33.50490189	41.2140007	53.957901	0	0	0	0	0	5.405600071	0	0	0	0	0
15681	6.2342	790.5346265	619.6000977	687.3334961	758.2017212	708.8203125	717.9301758	625.074707	861.2167969	793.847229	799.8422852	971.4976196	928.8632812	962.5375977	890.184082	992.9937134	940.4780273	1104.760742	1114.788086	1135.769531	1596.165039	1494.586914	1755.31543	1726.25	2092.994141	2053.650391	1886.008789	1882.856445	1900.25293	848.1815796	857.1831055	1139.196289	1160.56543	993.1762695	1098.248047	914.9326172	941.5717773	1035.579102	872.2069702	965.8540039	831.2266235	884.0595703	865.3969727	920.4755859	961.7144165	882.8964844	921.5336914	985.1826172	1139.150391
19592	4.6953	1038.517476	116.7208023	176.4548035	237.3697968	201.0056	203.7881927	199.1121979	259.0715027	227.1076965	210.6197968	216.4649963	188.3484039	195.3863983	198.7897949	217.2537994	243.8840027	284.8512878	236.1575928	255.4268036	325.460907	347.2323914	445.1713867	412.0537109	508.7533875	487.7497864	423.0734863	405.8479004	433.0895996	234.8193054	217.6273956	275.7309875	266.6567078	288.348114	254.512207	172.8325043	216.4329987	237.8354034	238.5193939	222.5865021	268.2331848	261.5527039	263.0024109	306.4128113	305.0762024	313.3905945	314.8945007	225.8771973	185.2832031
21124	6.6244	1042.685676	12.83479977	0	0	0	0	31.5156002	173.3648987	180.1408997	172.4944	47.8125	0	0	50.76850128	136.6051941	122.2409973	202.017807	204.4188995	212.8361053	38.05099869	12.35680008	173.785202	138.7996979	369.3987122	382.3583984	345.9031067	335.2987976	360.9844055	48.89559937	27.35989952	108.8227997	126.6650009	142.1703949	178.3063965	185.4741058	177.8867035	206.2306061	0	0	37.34550095	0	0	41.12400055	31.95079994	0	43.78580093	431.3612976	387.7329102
8935	2.0857	437.1245971	0	0	18.81979942	5.752200127	0	0	25.65870094	23.08289909	17.28079987	41.38790131	49.58029938	53.85440063	39.76229858	34.29919815	36.44409943	45.43849945	36.66949844	48.94100189	56.84730148	60.21220016	38.77690125	33.71630096	52.51110077	40.64179993	61.6529007	60.03850174	41.7928009	61.17760086	52.78290176	48.05410004	37.90990067	53.12360001	33.40129852	42.51399994	37.27190018	43.84939957	0	0	0	0	0	0	0	0	0	0	0
19085	4.5414	370.3106265	0	0	0	20.42160034	0	0	26.60379982	34.66910172	21.46800041	23.72859955	28.24370003	24.55879974	26.55629921	34.25389862	35.79290009	26.03520012	26.42079926	21.84900093	0	0	9.313500404	0	27.03030014	17.29100037	13.85499954	15.89560032	19.98329926	0	0	0	9.612999916	11.00269985	12.10309982	0	20.01720047	18.57710075	81.82240295	51.53290176	69.40640259	79.80410004	48.86619949	74.84809875	84.06020355	82.00099945	70.59320068	13.66779995	0
4667	3.9835	635.4133765	643.4375	897.6030273	1075.160156	1059.868164	871.6514282	828.9077148	1117.175781	1145.518555	1199.904297	1173.365234	1111.946289	970.1552734	939.6362305	1075.594727	978.3803711	1298.025391	1287.356445	1336.555664	1622.813477	1634.624023	2496.341797	2489.150391	2379.214844	2298.338379	2021.478516	1961.348633	2060.728516	1239.518555	1201.824219	1205.71582	1194.957031	1241.549805	1153.427734	1047.663086	979.8466797	1030.523438	989.9116211	1079.896484	1457.378906	1361.65918	1402.359375	1394.223633	1367.892578	1754.438477	1641.727539	1052.236328	1085.229492
23897	2.8509	420.3430265	24.51300049	21.26959991	21.80039978	29.54610062	34.77500153	29.80349922	25.83670044	15.37549973	16.64699936	71.70110321	75.40390015	80.38770294	74.43229675	90.0345993	64.38349915	58.19990158	56.51959991	60.39979935	58.24769974	45.16139984	55.63710022	60.49250031	61.94490051	55.62390137	52.27159882	38.44950104	45.09980011	43.02740097	47.89300156	19.74510002	25.54430008	41.46210098	41.9822998	31.83320045	24.72310066	23.44949913	77.62989807	87.97419739	73.03299713	78.45999908	77.82749939	51.59170151	63.81890106	65.30760193	66.12059784	37.67279816	45.37739944
12827	6.2962	826.5791765	478.9197083	629.7979126	936.3115234	1010.383789	1181.801758	1141.5	1319.398438	1265.180664	1375.886719	848.8544922	819.2836914	866.6220703	906.414978	1271.702148	1223.55957	1284.62207	1270.838867	1305.333984	1699.776367	1878.712891	2463.712891	2349.771484	3214.083984	3181.744141	2849.037109	2838.103516	2755.869141	847.550293	904.8330078	1087.333008	1214.527344	1228.791992	1218.089844	1092.625	1110.999023	1096.595703	959.6918945	994.4434204	1136.206055	1208.357422	1084.300781	1144.925781	1180.060547	1296.545898	1286.378906	836.9760742	911.6680298
1622	6.2196	990.6501265	189.6217957	243.7794037	345.6882019	359.5380859	339.8937988	356.7048035	471.5358887	493.2030945	450.4666138	324.9888	328.0942078	417.5986023	348.7460938	411.8569031	393.8276062	518.4404297	471.7749023	450.8413086	606.0316772	591.8666992	747.7094727	708.203125	1020.753418	976.8452148	798.4794922	782.7416992	786.9307251	345.5585938	316.1729126	361.846405	388.9229126	368.8525085	411.1975098	349.4092102	331.1525879	355.714386	450.4804993	449.6286926	457.0591125	482.1921082	437.2619934	478.6549988	531.3959961	514.1431274	551.1835938	315.1914062	332.2392883
20047	5.305	384.3597765	0	27.54770088	50.57960129	0	0	0	41.28110123	52.39870071	42.38740158	0	52.07509995	56.18510056	58.39730072	0	52.66400146	80.14579773	55.90250015	65.2335968	45.82550049	67.15940094	74.88379669	67.03749847	86.7743988	69.94599915	54.43190002	42.83760071	46.19409943	53.53969955	46.46689987	50.81309891	39.39820099	65.20030212	53.78369904	49.14179993	59.76710129	61.92789841	163.178299	161.3784027	141.6100006	156.9037018	159.5397034	152.8153076	170.3529968	156.2848969	151.4259949	38.23239899	0
87	5.7305	615.5047765	103.6199036	107.1519012	121.9179001	99.45839691	83.10990143	103.0412979	167.4389954	161.9049072	158.7556	206.0536041	176.0001068	203.8054047	194.1432037	215.4873047	209.1788025	186.3074036	191.3471985	206.2805939	411.3241882	475.7680969	493.8158875	470.1841125	711.0302734	658.3978882	507.7421875	476.5740051	447.5209961	316.2897949	326.9779968	384.8471985	363.2383118	380.4807129	364.2041016	235.9385986	219.7344055	258.8952942	91.79570007	97.54930115	99.34519958	105.3473969	103.7837982	89.22049713	108.1044006	126.528801	113.8230972	121.2446976	159.3188019
12638	6.0152	846.5487471	229.8318024	287.2954102	332.3363953	335.9099121	344.2954102	414.0183105	458.0751953	447.7026062	422.9749146	401.6946106	397.2249146	363.0971985	372.6531067	436.5132141	441.3742981	533.647522	503.8052063	456.0700989	660.5634766	711.164978	739.3959961	775.8212891	818.8261719	875.7446289	730.0355835	703.8632812	647.8178711	385.8818054	397.2663879	406.5757141	456.5415039	449.410614	514.2562866	381.8082886	429.8671875	405.8796082	359.651886	346.6347961	419.9740906	366.4538879	445.0365906	334.7954102	324.084198	457.4472961	407.5470886	357.0856934	307.2333984
12236	4.9849	778.4846765	168.1199036	203.9741058	307.6366882	290.3796082	245.0014954	287.4599915	406.4823914	440.8695984	404.7759094	255.5608978	300.8652039	241.9340973	224.5852051	300.9558105	322.8840027	397.0447083	405.4082031	430.3770142	463.2648926	469.7358093	690.7207031	657.5170898	876.2606812	831.6182251	773.4766235	715.2451172	778.7255859	321.3930969	295.6791992	346.6803894	359.5190125	353.0989075	410.7029114	358.7145996	354.2970886	365.2007141	372.1488953	348.5862122	415.5725098	494.6538086	409.9570007	506.5712891	496.5968933	554.4121094	572.3334961	271.4041138	292.2007141
5775	5.6795	1005.518252	116.9195023	99.44539642	123.1388016	122.1446991	122.3443985	135.8220062	142.1703033	116.8618011	103.9841003	90.27580261	103.607399	107.509903	123.8130035	107.7526016	115.5034027	98.21399689	103.5214996	95.50050354	53.47050095	52.19449997	0	0	0	0	0	0	27.82460022	70.49839783	90.89179993	60.59090042	87.9763031	77.97260284	89.84880066	97.40440369	97.64839935	120.1297989	102.1255035	134.6717987	116.0596008	85.07170105	83.02149963	81.9375	132.3430939	73.04789734	92.28849792	101.6396027	99.77909851
4662	3.492	634.3863765	29.95000076	45.06480026	45.68270111	49.46210098	0	0	37.49119949	48.35290146	0	56.29790115	60.44300079	74.70120239	69.45040131	74.95130157	84.50900269	54.16600037	0	63.82180023	54.9109993	0	0	0	0	0	0	0	0	64.73870087	56.82559967	51.60359955	62.40269852	53.12599945	67.43319702	47.33750153	54.26070023	0	179.8379974	200.6977997	256.2542114	251.1183014	237.6759949	156.300293	179.2501068	156.9813995	143.0713959	0	77.04149628
11909	2.8611	950.4153521	18.54509926	40.00400162	32.96039963	56.26089859	0	45.45000076	101.7110977	99.58840179	94.72380066	96.43969727	94.98320007	100.8179016	106.7817993	90.01260376	99.37889862	91.80470276	91.10900116	110.6135025	105.3289032	89.58809662	104.2389984	96.87660217	102.4003983	120.0879974	101.593399	120.6906967	109.0963974	87.13240051	99.10620117	96.09660339	95.87349701	53.78340149	102.4925003	74.26499939	90.08899689	86.02089691	0	0	0	0	0	0	0	0	0	0	0
19928	4.5104	846.4503765	49.38700104	46.11869812	71.51159668	59.93130112	53.54240036	56.8470993	68.64990234	72.13420105	66.32959747	85.57230377	61.20069885	52.52090073	46.4056015	71.71499634	60.16419983	84.6588974	68.63700104	66.11000061	95.20429993	96.17769623	151.3950958	140.4595032	150.0041962	160.3834991	151.5596008	135.0912933	143.425705	80.33309937	100.8352966	93.19580078	72.20809937	80.24909973	99.18650055	66.07089996	71.18019867	64.97740173	74.39070129	87.24909973	103.4031982	81.59989929	85.99220276	91.56400299	85.47059631	96.53769684	124.2819977	58.82640076	61.83679962
18047	6.1672	964.6305521	988.0737305	1220.806641	1896.658203	1871.05957	1523.65332	1386.411133	2248.535156	2224.289062	2111.332031	1797.18457	1860.858398	2078.861328	1906.088867	1870.223633	1925.206055	2511.791016	2510.525391	2438.595703	3216.052734	3230.183594	3848.882812	3607.330078	4235.875	4144.609375	4432.554688	4372.574219	4149.132812	1996.037109	2058.830078	2399.765625	2285.107422	2279.880859	2468.484375	2183.375	2203.240234	2196.941406	1822.905273	1958.308594	2332.833984	2283.099609	2127.755859	2318.677734	2252.962891	2471.052734	2538.261719	1900.401367	1820.630859
12887	7.0534	1030.738802	0	0	0	0	0	0	0	24.4803009	29.49060059	0	0	0	0	38.63779831	0	36.27489853	60.5481987	54.11589813	0	9.132200241	32.27109909	0	85.5963974	74.09780121	122.0478973	100.8460999	130.7048035	0	0	0	30.18040085	76.73899841	59.32730103	57.1094017	70.87190247	75.14520264	0	9.281700134	0	0	0	10.06529999	0	0	0	92.16660309	87.5428009
382	5.6634	986.6184265	952.3051758	1159.892578	1180.803711	1129.021484	1112.269531	1076.410156	1308.685547	1409.393555	1316.191406	1225.064453	1193.356445	1123.852539	1146.208984	1209.026367	1318.274414	1328.607422	1275.173828	1305.716797	1781.755859	1725.240234	1715.649414	1658.522461	1838.931641	1867.320312	1631.458984	1689.204102	1728.054688	1275.266602	1190.62793	1297.823242	1275.835938	1246.226562	1255.581055	1135.841797	1143.904297	1130.429688	1283.322266	1320.865234	1268.461914	1370.450195	1322.808594	1344.59375	1372.893555	1324.267578	1373.290039	1087.373047	1097.917969
7304	6.1643	936.6111521	160.1470032	162.8910065	277.2023926	284.0439148	293.2189941	268.1879883	314.862793	290.4657898	316.373291	222.4544983	184.9676971	279.0762024	264.2392883	258.8493958	262.1593933	315.8424988	280.4617004	336.2958984	390.980011	381.0205078	468.3554993	450.3981934	498.9775085	536.5175781	477.7999878	452.5625	494.3564148	243.8807068	296.091095	291.1601868	294.3659973	260.7141113	278.1777039	228.0426025	276.6391907	230.2738953	273.0961914	289.7441101	342.9137878	326.5297852	342.9010925	343.7106934	346.5317078	376.1217957	333.903595	257.459198	220.1320953
20756	2.7871	1140.504326	16.94589996	10.09140015	8.971199989	22.92250061	10.83520031	13.94760036	0	0	39.75619888	49.75329971	57.68209839	52.44430161	66.97019958	58.96960068	50.87680054	45.60300064	40.88420105	43.20619965	36.07770157	63.26269913	77.4598999	76.501297	72.98459625	83.83200073	81.12889862	64.2039032	53.6106987	30.05800056	44.65459824	25.33720016	26.18630028	0	0	30.14789963	19.63610077	0	0	0	0	0	0	0	0	10.31429958	0	0	0
9944	5.7753	822.5467265	2970.275391	3472.193359	4162.34375	5289.851562	4038.21875	4134.128906	5998.699219	5302.960938	5113.015625	4568.058594	4329.097656	3990.083984	4613.578125	4680.996094	4741.675781	5572.625	6412.632812	5794.917969	7050.175781	8238.0625	8732.023438	8349.5	9606.015625	10373.32031	10543.76562	9360.304688	10013.47656	3567.066406	3959.25	4521.820312	5012.550781	4177.804688	5097.761719	4164.652344	4297.988281	4196.195312	4157.347656	4847.847656	5316.039062	4959.320312	5023.683594	4790.214844	5169.039062	5777.03125	5640.035156	3846.96875	3807.740234
14954	3.4702	902.5196765	0	0	0	22.68740082	0	0	0	35.2879982	41.98049927	75.92179871	50.16640091	62.04859924	62.81290054	67.44059753	65.25119781	64.49620056	67.16000366	69.62670135	0	0	0	0	0	0	0	0	0	39.57630157	0	0	0	0	0	0	0	0	0	0	0	0	11.7869997	0	0	0	0	0	0
23198	0.5024	880.3247971	181.5348053	316.6972961	252.3594971	282.3174133	373.8945007	361.4411926	286.7041016	306.9861145	288.1011047	276.2645874	230.5126038	198.7234039	234.2660065	253.2770996	261.4552917	168.9205017	178.2167969	132.6681976	172.3406982	196.953598	260.5990906	234.2958069	265.0671082	267.7833862	205.035202	152.1840973	234.7494965	108.3187027	93.31980133	134.1779938	174.1040955	127.074501	135.441803	102.0404968	108.5632019	61.57099915	64.38369751	52.54079819	85.09940338	62.4742012	77.41819763	67.58300018	60.70859909	85.83260345	85.61289978	84.65070343	63.46139908
21975	4.7138	356.3244971	0	65.33889771	0	84.98410034	0	71.8615036	97.07859802	71.70929718	80.52149963	115.4313965	137.5431976	121.7720032	120.7520981	164.3648987	175.1407013	127.5578003	115.9994965	130.9266052	84.51979828	0	89.1969986	85.71199799	129.4586945	124.9105988	89.46109772	100.3082962	89.12619781	68.44210052	89.65809631	71.8859024	81.98960114	53.85340118	53.84149933	79.93009949	70.48459625	70.85639954	321.8458862	315.1716003	235.160202	234.0881042	153.8502045	310.8804016	258.1882019	293.3241882	286.189209	80.34600067	0
19022	3.7951	1128.658876	0	0	0	0	0	0	0	0	0	157.3712006	157.0108948	143.6273956	0	150.2707977	138.990799	72.07920074	48.07799911	55.14630127	346.3913879	352.3544922	442.3059082	382.9743958	404.408905	420.5062866	269.9836121	246.5491943	245.8043976	244.2731934	298.3092957	0	164.8656006	201.9125977	185.6687927	103.4628983	110.172699	0	0	0	0	0	0	0	0	0	0	0	0
9934	2.8629	821.4611765	193.4237976	264.8053894	262.0237122	240.3538971	241.1853943	226.0623932	510.3761902	430.8511047	309.8518066	486.5802917	377.1040039	472.7846985	460.759491	244.6374969	456.6860046	368.6076965	418.1908875	421.2658997	456.571991	348.739502	531.8848267	423.1579895	507.0957031	421.2658997	345.8375854	460.759491	656.2979126	473.9241028	263.2909851	355.976593	447.5950012	421.2658997	342.278595	257.9147949	269.8413086	506.6799011	0	4.524300098	0	0	0	0	0	0	0	0	0
21662	2.8596	920.3864765	74.40049744	139.0608978	130.5072021	102.1809006	92.60040283	113.9688034	204.7763977	165.0375977	239.1470947	344.5924988	385.8136902	330.0862122	276.9045105	264.6452942	259.8624878	214.023407	206.3177032	202.8666992	337.9092102	343.884491	346.655304	283.7846985	282.783905	263.4772949	251.9620056	227.4335022	161.5751038	267.8096008	304.9536133	236.7810974	268.7038879	190.9804993	185.2415924	217.6737061	187.8607941	227.2492981	0	0	0	0	0	0	0	0	0	0	0
8166	6.7348	478.3971765	0	0	0	0	8.581899643	0	0	0	0	0	0	0	0	0	12.93350029	0	9.999699593	0	0	0	0	0	0	10.63570023	0	0	0	0	0	0	0	0	0	0	0	17.45319939	33.00220108	35.44670105	54.49309921	62.20090103	78.57569885	68.33499908	66.23629761	32.40879822	43.99169922	0	0
21888	6.6264	1044.682476	0	0	0	0	0	0	132.1394958	111.3662033	107.5177994	0	0	27.72380066	0	63.10279846	59.43450165	63.00249863	113.7418976	127.2154999	0	0	84.66770172	62.18780136	197.2306976	184.4801025	208.4844971	173.8047943	235.0874939	0	20.81089973	62.45500183	0	60.51639938	107.6761017	105.9514008	119.2752991	110.2682037	0	0	0	0	0	0	36.55329895	23.67370033	0	237.4951019	272.1984863
23785	3.0448	929.5414765	0	14.0703001	18.77059937	17.50149918	30.82819939	30.17320061	84.10700226	80.9992981	78.82129669	86.95290375	109.0866013	78.86969757	82.56700134	75.81340027	81.5963974	104.6563034	106.8975983	91.78269958	0	6.157700062	6.16809988	15.53050041	16.63839912	15.74120045	0	0	21.73150063	0	10.28380013	16.34020042	0	9.64109993	22.03750038	20.34700012	11.97259998	17.66419983	0	0	0	0	0	0	0	0	0	0	0
15758	6.6259	1042.687352	0	0	0	0	0	0	0	61.9897995	0	0	26.47699928	0	0	0	0	68.50469971	0	56.0923996	0	9.614299774	42.79539871	36.14910126	89.00559998	55.29470062	106.3772964	115.6603012	103.7231979	0	0	0	0	50.26380157	50.94490051	33.54169846	21.78820038	55.43220139	0	8.951600075	0	0	0	8.758799553	0	0	0	119.2996979	130.2937927
21487	6.1654	981.6197765	407.7900085	444.3948059	681.1342773	721.6226196	516.5380859	552.1962891	755.4354858	720.4901733	858.1713867	683.8568726	655.0819702	794.4580078	707.3540039	716.1812134	739.7387695	920.7167969	1016.08197	957.875	1217.018555	1213.076172	1500.297852	1370.734375	1730.459961	1596.257812	1576.780273	1613.770508	1637.902344	758.3267212	812.6729126	920.9478149	900.5430298	889.6625977	941.0562134	807.3383789	835.5181274	833.2001953	714.9564819	764.6981812	903.1854858	824.6240234	796.3134766	864.7905273	922.862793	970.387207	977.4536133	700.1923828	803.4628906
20749	2.7859	1140.502776	0	0	17.75359917	23.63549995	9.599300385	0	62.20980072	92.50189972	64.71420288	109.9223022	110.4915009	115.2827988	96.43810272	107.137001	122.9039001	89.74259949	68.62680054	86.81809998	88.44509888	116.6517029	110.6323013	100.235199	105.8756027	121.2046967	91.47229767	89.07109833	98.48040009	74.66419983	72.33730316	65.35600281	78.92459869	59.70569992	80.74710083	50.44950104	60.82730103	63.83110046	0	6.591100216	0	0	0	1.928200006	0	8.751700401	0	0	0
11131	2.8581	956.4428765	27.03030014	20.47929955	0	27.43540001	33.3268013	53.35010147	96.72489929	62.59489822	73.69689941	106.8648987	84.75309753	96.32099915	81.71700287	79.54489899	103.7036972	65.47280121	72.21589661	73.61460114	90.040802	99.08170319	83.33570099	109.8839035	106.9973984	112.5670013	103.5457993	74.1493988	104.2835007	58.99000168	35.00500107	83.42720032	82.73819733	79.71700287	88.53510284	75.69499969	72.44270325	58.59840012	0	0	0	0	0	0	10.06719971	0	13.95860004	0	0
9835	2.8289	62.42727646	0	0	0	0	0	0	0	0	27.93540001	57.60169983	49.92509842	51.20899963	42.10559845	50.58739853	58.83969879	43.79600143	31.04599953	41.93289948	66.59149933	32.80329895	54.4469986	50.82590103	71.63189697	56.15000153	59.75899887	62.74430084	58.37960052	43.55459976	0	20.3810997	12.36470032	0	32.08420181	31.29249954	20.85409927	0	0	0	0	0	0	0	0	0	0	0	0
7657	6.2329	884.5237765	155.9667969	171.5019989	186.9026947	213.8197021	273.8955078	223.7306061	305.1917114	275.6159973	314.1347961	270.7312012	280.8293152	322.0945129	286.8356934	368.4679871	400.5592957	412.3190918	378.115509	413.6064148	499.0205078	471.4700012	653.859375	601.0615234	737.7197266	734.5728149	648.1478882	626.3101196	639.9525757	271.6388855	319.343811	354.2043152	342.9816895	392.2257996	416.1528015	296.3624878	352.4729004	331.1582031	235.6134949	266.6455078	328.7536926	256.9966125	280.2698059	301.9245911	309.1958008	337.8583984	299.398407	346.2362976	311.5028992
13578	2.5974	784.4212265	112.7779999	147.6717987	125.1957016	115.3598022	160.0614014	183.3587952	687.5463867	677.5834961	661.4833984	592.477478	664.059082	731.0770874	695.3978882	620.3911133	607.6953125	759.5537109	823.6514282	841.5908203	105.4141998	109.0877991	78.28140259	85.12090302	144.0287933	149.9017029	85.19290161	83.51719666	107.1910019	162.2794952	125.1018982	165.7550964	193.7142029	255.7084961	251.8874969	231.7693939	221.0924072	222.1038971	0	0	0	0	0	0	0	0	0	0	0
2638	6.2322	868.5510265	496.9950867	629.539978	1003.210388	1057.234375	1006.88092	966.940918	1254.658203	1209.916992	1278.035156	1006.287109	1027.020508	1253.273438	1193.250977	1332.155273	1354.145508	1597.803711	1668.173828	1459.635742	1999.546875	1966.001953	2522.666016	2420.941406	2702.675781	2587.785156	2529.867188	2603.494141	2478.808594	1097.270508	1150.624023	1344.558594	1414.911133	1343.271484	1445.506836	1244.650391	1360.314453	1278.785156	938.1748047	989.4561157	1259.104492	1256.157227	1201.177734	1215.693359	1253.304688	1365.029297	1310.126953	1132.808594	1132.080078
2426	6.2332	800.5615521	1210.543945	1276.357422	1913.788086	2036.228516	2142.845703	1926.350586	2668.826172	2577.642578	2659.113281	2001.287109	2166.103516	2458.410156	2447.292969	2822.966797	2867.003906	3434.503906	3321.419922	3279.224609	4063.865234	4206.773438	4993.664062	4923.3125	5789.542969	5618.878906	5243.46875	5409.761719	5346.175781	2365.8125	2536.923828	2943.679688	2843.359375	2747.457031	3004.478516	2632.033203	2669.136719	2546.269531	2056.4375	1965.84375	2473.453125	2615.212891	2366.482422	2651.091797	2475.521484	2741.566406	2882.591797	2470.398438	2198.878906
3665	2.8712	872.4452765	106.1242981	208.383194	105.4841003	114.2966003	114.9078979	107.517601	288.3684082	315.5885925	311.6860046	278.3044128	251.4629059	241.2136993	272.2336121	262.8286133	287.8110046	289.6395874	261.9790039	250.5834961	255.2476959	249.1829071	274.0090027	279.8310852	270.1369934	270.9772949	228.0709991	177.7189026	234.9790039	189.3522034	204.8578949	175.1383057	190.9768066	178.3444061	213.1049042	166.7709045	180.4407959	163.0393066	0	0	0	0	0	0	0	0	0	0	0
3236	2.86	812.4282765	131.537796	161.1118011	126.8348999	108.7985001	143.6280975	127.8416977	295.6308899	274.792511	261.9513855	337.7645874	304.3659973	280.5291138	283.1931152	0	319.5173035	258.6592102	268.2384949	264.8981934	280.1697083	292.4826965	343.4169922	318.9255066	318.4953918	366.8346863	292.9812012	302.4229126	313.4198914	270.5758972	217.7447968	254.7032013	254.8202057	257.4249878	284.8901062	243.0052032	259.4226074	232.4029999	0	0	0	0	0	0	0	0	0	0	0
8950	3.4434	661.4295765	685.0380859	896.034729	1124.274414	1142.78418	807.1104126	776.7553711	900.8706055	858.2056274	880.4893188	1224.073242	1176.045898	1047.891602	1003.31842	1100.706055	1033.032227	927.0571289	934.7802734	920.3358765	1329.912109	1389.131836	2200.513672	2209.048828	2145.955078	2056.607422	1925.979492	1813.632812	1891.070312	1149.582031	1136.634766	1050.838867	973.2836914	1044.780273	1002.981873	838.0966797	879.5087891	860.0385742	1142.832031	1144.671875	1246.756836	1264.884766	1289.905273	1109.644531	1123.390625	1186.136719	1134.261719	1100.944336	1021.200684
7774	2.0021	475.2661765	138.7084045	203.4313049	191.4658966	196.237793	243.4517975	239.5702972	187.1501007	200.8690948	192.1831055	371.8703918	362.6238098	315.6216125	351.5913086	351.1359863	404.5456848	323.7345886	340.064209	326.523407	418.5	383.8879089	509.2633972	495.3988953	465.0874023	444.6286926	472.4995117	480.3100891	473.2070007	332.6528015	300.5942078	305.2020874	299.0400085	278.6337891	294.105011	284.1809082	291.9450989	81.77590179	294.7973938	316.1111145	249.9385071	249.7086945	237.350296	216.2322998	233.2803955	208.3657074	208.3392029	319.3792114	327.658905
10700	5.7317	770.5148765	419.6362	535.809082	586.3505859	516.4658203	563.25	556.9863281	627.7368164	659.675293	621.0078125	507.3528137	525.0488281	545.8378906	503.0382996	581.7587891	652.0424805	579.9229126	539.2382812	646.7056274	875.8032227	812.9473267	967.5966797	915.0678711	1097.949219	1132.499023	962.3477173	932.3076172	879.5864258	590.9545898	553.8842773	710.4857788	634.3369141	641.9901733	638.2396851	471.9147949	556.0302734	490.9778137	551.4199219	538.550293	697.0551758	628.1499023	666.3516235	624.2484741	566.4810181	599.2310181	541.8579102	464.0004883	499.8103027
6143	2.789	1000.508876	22.11170006	0	0	0	0	0	46.69480133	73.77909851	66.49539948	119.7153015	94.39420319	78.24590302	110.0008011	95.53559875	105.0507965	83.95320129	75.17140198	82.20210266	93.79160309	77.30799866	96.97090149	108.0345001	108.8003006	138.0256042	84.07289886	77.64409637	96.21900177	52.30720139	44.48180008	67.73190308	64.89289856	62.84560013	70.77189636	52.1556015	58.41519928	58.0868988	0	0	0	0	0	3.056499958	0	0	0	0	0
21464	3.9224	783.4685521	100.4049988	136.5202942	192.7507019	197.0169983	187.5868073	176.9523926	171.6593018	197.523407	185.6748047	206.1844025	208.5236053	175.8903046	180.1054993	218.929306	217.4842987	228.0431061	209.4718018	209.1427002	375.3315125	345.6299133	614.3051758	667.503418	578.7495117	601.625	451.4031067	443.9945984	431.3340149	259.8988953	255.8088074	310.7583008	277.7526855	262.4848938	252.7108002	246.2615967	190.360199	189.862793	211.1672058	205.0166931	217.7210999	252.4911957	228.9120941	195.8493958	221.3152008	248.885498	259.6108093	215.8610992	222.5655975
15171	2.7981	1026.537526	35.14210129	48.08169937	39.59560013	23.58340073	25.21549988	41.91260147	151.2149963	159.9669952	133.0480957	189.6905975	178.6743927	156.4810944	171.0727997	172.9165955	197.1638031	150.8457031	116.3537979	139.3923035	178.5482025	208.2156067	167.530899	175.8717041	176.3497009	185.1575012	133.8889008	136.9423065	149.3479004	98.84480286	92.18440247	120.5734024	107.0149994	104.5644989	110.4441986	63.87490082	81.5358963	81.86740112	0	0	0	0	0	0	0	0	0	0	0
17627	3.4594	838.4928765	116.7642975	0	157.129303	146.0061951	104.9355011	113.3506012	412.137207	406.3789062	428.1353149	501.4599915	498.8681946	551.9677734	499.9179993	442.8196106	462.8240051	496.0639954	483.4443054	480.1011047	0	0	204.9389954	186.2769012	0	260.8015137	210.2438965	230.3571014	183.3800964	99.65609741	133.6062012	125.0723038	144.0061035	184.1999969	211.3975983	134.7758026	144.1799011	144.5373993	0	67.21730042	0	32.32460022	0	0	0	0	0	0	0
209	3.483	51.20427646	0	0	0	0	0	0	0	10.21049976	0	0	58.89490128	62.71530151	55.57189941	57.41960144	50.86759949	52.20339966	75.34929657	65.00740051	0	0	0	0	0	0	0	0	0	0	0	0	0	0	6.93930006	0	0	8.302499771	0	0	0	0	0	0	0	0	0	0	0
2640	3.0305	870.4961021	21.95429993	47.06499863	30.45980072	33.19390106	25.24189949	32.92070007	109.5350037	106.887001	87.9280014	123.5975037	110.674202	151.3554993	172.3726959	133.4109039	156.0205994	143.3975983	152.6475983	169.3955994	24.22319984	0	0	0	41.67620087	22.87809944	0	49.64479828	0	34.26929855	18.6970005	26.79179955	0	32.3445015	40.80709839	47.3594017	34.40990067	58.37319946	9.613699913	0	0	0	7.403399944	0	0	0	0	0	67.09290314
17785	5.0068	709.4670765	85.9516983	96.45469666	193.8786926	197.9519043	222.0563965	226.7015076	190.6829071	186.6213074	183.4297028	160.5399933	162.1235046	166.4335022	165.0834045	226.9541016	207.0191956	183.3540955	185.8592987	196.3914948	242.4965973	246.4120026	566.6044922	531.3270874	577.2250977	611.6000977	460.0974121	475.104187	435.3113098	203.4375	233.0050049	304.7724915	301.7724915	292.239502	280.1177063	206.384903	237.8950043	222.0662994	220.4185944	198.3141937	250.7633057	259.1982117	225.4956055	209.571701	228.0962067	206.7731018	223.5032959	188.7216034	174.760498
2081	5.6193	53.62767646	85.27709961	135.1542969	125.4085007	121.8839035	130.6896973	132.3220978	179.1036072	198.9826965	161.8545074	123.5552979	111.805397	120.8692017	112.1772003	114.0854034	119.8249969	168.1813965	191.889801	142.3905945	215.2046967	249.2147064	241.9505005	208.4633026	296.0003967	258.5286865	281.9719849	281.4713135	284.039093	119.9001007	133.7922058	110.7480011	151.639801	144.2897949	169.4282074	169.0406036	173.6067963	145.918396	125.6520996	123.347702	194.4734039	157.9010925	156.0921936	122.0850983	185.6571045	210.1049042	179.4120026	130.4049988	109.524498
8430	6.1648	954.6003765	949.1040039	1040.001953	1188.174805	1204.009766	983.4785156	868.8062134	1314.697266	1287.175781	1301.891602	1447.170898	1184.081055	1216.640625	1232.96875	1256.890625	1209.191406	1543.186523	1685.645508	1523.695312	1915.71582	2051.423828	2290.472656	2149.433594	2739.453125	2655.123047	2710.03125	2540.238281	2637.986328	1163.883789	1196.791992	1650.320312	1671.549805	1494.720703	1612.763672	1404.728516	1346.036133	1379.806641	1453.239258	1422.597656	1408.540039	1370.009766	1400.061523	1499.248047	1453.761719	1548.875977	1590.798828	1649.958984	1615.015625
17397	3.7395	637.4283021	70.44129944	67.86489868	90.2990036	102.7179031	77.43499756	65.62409973	99.53610229	79.01129913	100.5598984	75.28559875	70.59999847	97.80000305	74.2798996	78.73880005	89.88210297	94.29489899	86.56400299	72.29019928	123.6212006	149.8594971	203.1127014	213.2588043	206.7406006	188.0653992	197.1638947	174.4866943	161.2996063	93.92070007	112.8506012	87.6867981	93.90609741	78.29270172	87.28430176	58.19749832	73.01210022	71.34429932	104.7525024	110.7645035	111.8423996	114.8466034	103.3777008	90.96589661	102.520401	116.4047012	126.9596024	55.7641983	88.23449707
15313	5.9733	829.5814265	781.2603149	952.1312866	1092.268555	1696.347656	1543.41748	1094.567383	1632.602173	1637.290771	1543.90918	2198.871094	1572.224609	1999.275635	2043.072021	2344.269531	1362.460205	2617.680176	2644.799316	1683.546509	2906.128906	2974.1875	3460.339844	3242.693359	3342.761719	3059.453125	3262.835938	3175.306641	3443.642578	2246.390381	2290.572266	2096.241455	2735.644531	2391.171387	2499.618652	1882.367188	2428.035156	2489.041016	1630.198364	1627.699219	1894.31543	1841.773438	1841.749023	1912.750977	1792.687744	1595.401855	2248.242188	2102.234131	2173.46875
2256	2.9429	1060.581676	77.77230072	86.06839752	92.36910248	95.12819672	0	0	340.1018066	301.3146973	302.375	317.3534851	327.6166992	367.3432922	318.4650879	362.696991	339.5492859	351.5020142	364.6395874	389.4147949	94.49990082	84.34889984	85.2826004	0	109.1801987	124.4356995	83.9681015	95.34799957	87.86399841	73.16860199	73.36990356	85.37539673	100.7995987	144.8352051	129.8607941	148.7727051	148.7321014	157.6931	0	0	0	0	0	0	0	0	7.053999901	21.59320068	0
13397	6.2987	826.5832265	236.9183044	306.7007141	474.7851868	463.6365051	584.3809204	570.7617188	687.0078125	629.5791016	662.9155273	396.2316895	370.550293	438.8811035	436.9487	632.0352173	635.277771	699.2816772	704.5917969	715.222229	883.0209961	913.5269165	1281.662109	1192.557617	1653.893555	1605.907227	1513.301758	1440.297852	1398.3125	428.783905	409.3266907	630.8120117	636.468811	640.1875	626.6688843	565.2426758	532.0825195	563.9395142	489.208313	507.1149902	594.4335938	599.1558228	536.8618164	601.1137695	634.2733765	646.9901733	695.5249023	462.5036926	429.4617004
20185	6.6251	1136.672076	15.30510044	0	0	0	0	11.36349964	79.22160339	29.94210052	72.73799896	0	0	10.42210007	0	0	0	53.34680176	55.21220016	60.09980011	0	0	30.08419991	14.2524004	135.0348969	124.9629974	119.641098	119.2098007	103.5016022	0	0	0	0	35.43510056	56.63470078	65.27320099	62.13629913	65.0089035	0	0	0	0	0	0	0	0	0	147.9241943	128.0196991
9774	2.8772	888.4516521	131.9524994	198.9405975	190.8894958	0	183.407196	165.1231995	419.9237976	415.1831055	399.6210938	498.9299011	439.4548035	437.2992859	490.4538879	479.520813	503.4096985	412.5295105	422.0869141	407.7361145	440.526886	438.4331055	485.8063965	470.5552063	487.1523132	512.8950195	441.6315918	480.6907043	431.1366882	403.0253906	392.7731934	371.0205078	402.3764954	439.8695984	414.1116028	397.535614	407.1864929	325.3945007	0	0	0	0	9.477399826	15.49890041	0	0	0	55.87340164	66.16649628
9539	5.5854	762.5645765	60.45589828	102.0982971	126.7426987	113.205101	144.5175934	111.7767029	134.0921936	112.1733017	123.5486984	97.69259644	104.6804962	100.7740021	107.0702972	122.873703	148.5673981	127.7207031	141.6459045	126.1148987	181.4187012	156.3616028	235.7102966	199.566803	225.5697937	238.3654938	184.9873047	206.7133942	205.4049072	119.3361969	126.1808014	138.7006989	127.6473007	138.0294037	145.7366028	114.3812027	171.662796	108.8693008	114.2994995	133.9524994	135.4761963	144.3462067	166.8731995	139.798996	146.5077057	167.0021057	138.0670929	97.12950134	110.7974014
13411	4.5116	829.4704021	57.23849869	63.43999863	105.3100967	94.0868988	81.7736969	56.52939987	58.74290085	88.33260345	101.2001038	75.05000305	97.36399841	79.78630066	92.52210236	96.74530029	90.52549744	105.9079971	82.19539642	97.86460114	122.9608994	124.893898	213.4340973	172.8479004	215.8217926	230.7969971	191.7559967	177.0142975	171.7649994	97.03150177	101.9926987	86.20500183	120.4181976	109.6022034	113.4936981	103.3809967	86.33860016	90.30319977	102.0138016	103.8143005	102.6341019	109.0301971	117.344101	101.3826981	111.2496033	121.2733002	121.0334015	101.1902008	90.94010162
9535	4.5097	762.4857765	63.87929916	79.09980011	119.2870026	154	100.918602	129.5753937	127.1186981	135.7519989	118.757103	112.5024033	116.531601	101.7070007	65.51329803	125.5233002	120.5798035	129.4772034	111.0999985	142.4756012	169.8764954	193.3424988	273.0133972	271.6614075	315.9271851	320.6057129	268.5900879	265.5591125	273.6445007	134.4512939	136.5834961	153.6665955	171.896698	134.0413971	140.3645935	123.5783997	136.7422028	117.6781998	124.9856033	126.7801971	157.1268005	163.3887939	137.4906006	144.5839996	161.8616028	175.0196991	155.5205994	108.2888031	98.87509918
18249	6.1636	964.6326021	611.9379883	677.8081055	1029.873047	1050.835938	842.2318726	733.7167969	1259.618164	1252.359375	1233.915039	980.5332031	1061.31543	1099.963867	1100.004883	994.0742188	1139.657227	1397.136719	1472.945312	1399.536133	1740.269531	1823.575195	2007.416016	1978.886719	2281.710938	2258.482422	2281.326172	2365.769531	2325.34375	1128.068359	1186.688477	1289.118164	1313.753906	1197.961914	1285.713867	1194.484375	1158.602539	1191.194336	1006.646973	1010.412109	1266.041992	1353.782227	1251.999023	1228.310547	1218.519531	1384.543945	1409.682617	995.8828125	1005.015076
10776	4.6959	1022.544702	166.6000977	244.9584045	345.0769043	308.0145874	313.0154114	297.2590027	380.9779968	370.5834961	383.1159973	276.6442871	283.5856934	310.6166992	295.8273926	317.0168152	326.092804	439.2521973	372.6520996	374.1636047	408.0400085	429.7497864	593.6395874	559.3173828	619.5126953	608.5336914	588.0474243	539.5205078	548.9564819	324.2963867	317.0250854	368.4711914	413.3127136	382.8024902	428.5212097	363.9263	367.5209961	334.9507141	370.4880066	310.4657898	444.9424133	417.0166016	423.5354004	455.4320984	452.9431152	487.5900879	468.7731934	305.435791	307.9284973
3481	3.4757	874.4778521	28.68090057	12.04979992	24.74629974	0	19.4416008	20.48609924	46.49489975	0	46.43489838	88.49970245	55.69889832	64.31369781	64.03610229	83.04579926	57.23049927	76.21029663	76.75080109	54.07300186	0	0	21.1487999	0	14.80790043	27.36230087	0	0	10.75860023	27.75779915	25.93470001	0	0	26.00799942	17.26519966	8.029500008	21.04710007	0	0	0	0	0	12.49190044	0	0	0	0	12.23649979	0
21315	4.5728	974.5814021	0	0	11.08390045	0	22.19400024	3.934499979	0	0	0	27.30800056	0	18.69949913	35.3246994	32.96310043	0	44.67210007	32.4068985	52.40589905	51.64770126	60.59429932	61.15330124	67.01560211	99.32820129	75.58380127	65.16470337	59.63389969	94.02259827	27.18939972	0	43.5135994	28.7098999	27.95389938	29.07839966	16.13010025	32.91350174	0	0	0	0	0	0	0	0	0	0	0	0
14602	6.5922	1026.678576	0	0	0	0	0	0	124.5714035	0	90.03829956	0	0	0	0	88.63800049	65.23200226	45.2378006	147.1737061	152.0534973	67.3022995	38.87789917	68.24620056	121.6001968	211.7998962	191.6869965	149.4309998	240.3883972	231.1419983	27.88229942	53.54660034	69.00039673	0	130.0240021	119.6505966	145.027298	186.809906	135.304306	0	0	0	16.14010048	0	0	0	0	0	254.2462006	212.8551941
1828	6.2286	992.6636765	56.03430176	69.09629822	107.7673035	113.9550018	103.402298	97.8690033	109.4990997	128.7037048	147.6643066	95.30390167	128.1255951	115.4271011	114.1381989	121.0201035	144.4651947	154.2731018	145.3047943	161.5162048	168.5283051	211.3688965	230.6184998	201.6123962	312.6488953	260.0456848	235.6320038	214.832901	208.7550049	94.85250092	105.8871002	124.8172989	117.6464005	101.1305008	119.8305969	90.10030365	123.5836029	131.3728943	160.7406006	137.3943024	149.5923004	128.4250031	139.1351013	144.8368988	133.524704	173.1961975	149.7700958	84.01989746	93.32980347
12055	3.2409	825.4793765	0	0	0	0	0	0	0	0	0	0	0	0	0	0	0	0	0	0	0	0	0	0	0	0	0	0	0	0	0	0	0	0	0	0	0	83.19069672	0	0	0	0	0	0	0	0	0	0	200.6150055
1377	3.2828	864.4792265	0	10.00860023	53.04499817	0	21.81329918	16.03039932	149.3141022	114.3322983	110.009903	143.7299957	134.3771057	99.30979919	116.1003036	114.9301987	89.62930298	87.07929993	67.51779938	75.38739777	140.7283936	142.9149933	170.8970947	161.3793945	171.5606995	155.2033997	147.7478943	155.1959076	150.196701	120.6605988	118.4604034	100.3226013	101.1794968	95.86940002	92.229599	95.31710052	91.68959808	73.28240204	0	0	0	0	0	0	0	0	0	0	0
10308	6.3625	768.5322765	157.6676941	162.6215057	203.9544983	217.5372009	190.6233978	170.6371002	196.9203949	190.7530975	212.7789001	153.4506989	182.8213959	175.3312988	195.7252045	183.6539001	195.0509033	240.1616974	206.2256927	243.6354065	249.5415955	291.032196	327.489502	314.4281921	405.5138855	363.6199036	323.0613098	294.4118958	339.716095	176.1788025	175.4629974	209.938797	176.5032959	214.5713959	223.908905	198.5337067	197.6688995	215.8045959	170.5691986	183.2763977	212.6360931	218.9651947	210.148407	262.0671082	221.1269989	245.8943024	256.012207	160.4723053	145.8497009
6921	5.6719	937.5295521	305.8942871	279.3591003	334.4045105	324.6965027	394.8435059	383.2341003	322.5327148	341.5929871	302.8796082	273.3554993	306.5922852	392.4130859	336.9638977	352.4724121	336.0078125	293.0278015	276.3263855	322.3930969	234.7180939	167.8748016	82.63580322	103.1221008	69.82029724	72.09909821	120.1761017	112.892601	107.0802002	315.041687	323.4953918	241.8941956	294.584198	289.7849121	307.4529114	329.6749878	331.2609863	342.7309875	309.6286926	345.5297852	286.4353027	313.3942871	282.5715027	240.767807	308.6276855	283.2326965	266.4997864	319.4768066	327.8092957
19907	4.9851	797.5185765	292.4736023	376.5085144	841.5512695	810.1533203	727.5375977	720.3413086	905.5526733	854.0194702	826.184082	682.8999023	605.7832031	617.0844727	633.2020874	736.2490234	746.4628906	974.2523804	1080.072266	1021.421875	738.6542969	838.4110718	1832.824219	1763.00293	2127.333984	2006.416992	2228.642578	2327.576172	2336.414062	740.3950195	766.5316772	1087.363281	1166.125	968.3604126	1014.23877	1029.489258	1032.411133	1012.899902	815.3837891	896.4741211	1001.900879	1095.270508	1061.862305	1213.335938	1137.1875	1366.953125	1313.425781	767.7056274	765.265625
17558	0.727	355.0458265	0	0	0	0	0	0	0	0	0	78.12989807	86.06369781	73.30509949	65.51869965	74.63929749	65.92160034	68.89450073	78.35910034	0	86.04759979	87.76200104	68.96019745	72.71730042	76.59500122	78.33779907	88.74150085	46.58369827	71.69560242	25.38339996	0	0	33.76350021	26.4951992	24.22890091	0	20.7901001	0	0	0	0	0	0	0	0	0	0	0	0
4111	4.6944	944.5244765	365.8027039	428.5888977	521.2855835	513.6005859	472.6994934	514.0458984	578.5684204	563.1469727	550.6420898	442.2571106	489.7294922	406.2336121	432.0620117	555.9970703	583.2080078	610.8773804	655.3256836	610.3374023	716.1270142	672.1605835	1012.734924	991.815918	1276.681641	1273.753906	1118.795898	1134.511719	1091.756836	448.5215149	487.2909851	695.5083008	715.7938843	615.4296875	672.027771	615.612793	624.5209961	607.5811157	673.8275757	750.6229858	762.5415039	690.6079102	727.4213867	804.4780273	730.7456055	806.2163086	776.9584961	627.7313843	666.6928711
4555	6.6257	1069.706976	0	0	0	0	0	0	220.3220062	249.574707	260.8537903	39.67539978	41.44710159	0	67.12249756	179.358902	147.0475006	227.763504	248.8553009	197.2469025	0	0	145.2158051	190.4788971	401.5	369.4201965	449.3857117	374.5830078	461.0473938	54.34339905	0	74.72470093	145.6289062	155.2657013	184.1920013	225.6269989	218.8493958	273.4414062	0	0	20.59230042	14.13430023	0	48.85319901	78.82759857	53.97990036	53.33819962	416.5058899	430.6005859
21100	2.8606	919.3756765	24.29840088	85.30470276	72.77480316	60.83000183	68.86869812	48.86209869	150.906601	130.6511993	137.3040009	220.0675964	249.8455963	219.7812958	192.5166016	156.4768982	190.3141022	129.7062988	109.2490997	128.6436005	233.5552979	238.4286041	250.4364014	237.9750977	175.6842041	187.1251984	168.2859039	154.8152008	152.6051941	220.7985992	192.2274017	141.4701996	169.2451019	102.0437012	137.1600037	127.4288025	142.558197	136.8352051	5.534399986	0	0	0	7.932099819	0	0	0	0	8.452199936	0
11263	3.7357	771.4674265	111.1233978	138.3132019	154.495697	159.6414948	112.5146027	106.199501	200.8421936	189.6797943	225.7024994	216.6405029	217.8047028	159.0993958	166.0175018	163.7084961	138.0731049	213.8040009	222.4376984	222.3809967	247.3441925	257.4656067	375.4650879	341.0830078	351.262207	385.5780945	385.7314148	371.5448914	380.9443054	200.5643005	170.6284943	182.4015961	177.8152008	184.6625977	201.0399933	165.7017975	170.103302	160.4122009	180.5926971	159.0283051	203.7861023	196.9044037	224.4750061	238.9116058	192.1584015	215.2633057	190.4981995	176.3901062	221.0870056
21830	6.2279	800.5647765	5615.425781	7029.335938	6517.863281	5815.253906	4013.998047	5181.082031	6666.371094	6307.273438	7184.792969	6462.492188	5628.964844	6769.289062	6167.445312	7353.339844	7511.195312	8222.71875	8242.484375	8935.914062	11107.50781	11685.1875	16026.28125	16656.71875	21041.25586	20307.9375	19054.24414	17625.09375	17387.59375	5322.066406	5856.851562	7242.886719	7029.292969	7900.046875	7890.164062	7129.425781	6342.390137	6235.410645	5198.398438	6062.875	6747.967773	5995.312988	6404.8125	6043.96875	6444.902832	7116.027344	7491.980469	6908.261719	6062.054688
3673	3.9172	871.5208265	127.3121033	197.7675018	293.8445129	277.677002	224.3992004	202.3446045	293.5639954	278.2125854	300.1395874	378.5770874	342.6159973	280.1889954	301.237793	306.1206055	312.0549011	311.6333008	308.4963074	253.0617981	383.8021851	429.2246094	756.597229	771.1708984	648.2396851	675.9697266	745.9116211	740.0858765	725.3021851	322.2825012	302.5144043	268.1238098	269.0517883	289.6223145	297.714386	257.032196	291.4367981	311.3594055	254.6492004	297.1895142	288.8581848	284.7434082	301.1813965	313.6223145	302.2864075	367.7441101	375.1853027	313.4784851	295.4289856
22677	6.1477	1086.722302	0	0	0	5.84499979	0	1.193799973	0	0	0	0	0	0	0	28.99710083	18.09259987	27.30439949	17.8227005	8.8125	30.9211998	56.43190002	65.52999878	78.45500183	88.89679718	91.40249634	89.98020172	89.35179901	83.08270264	39.68170166	49.09700012	66.79959869	57.95650101	41.17200089	63.70259857	58.42689896	0	41.62950134	0	0	0	0	0	0	0	0	0	0	0
17216	2.8618	794.4088765	0	0	85.96530151	0	108.9822998	99.72329712	156.5446014	135.4774933	171.8231049	210.414093	231.4346008	181.8209076	186.5632019	201.7250061	198.290802	144.3473053	169.4152985	181.7288971	164.5355988	165.3740997	182.2891998	183.0106964	204.7563019	159.9163055	183.1968994	179.2731934	193.5417023	174.0375061	147.936203	178.3943024	165.7648926	146.9822998	188.4898987	152.8833008	151.0153961	170.7971039	0	0	0	0	0	0	0	0	0	51.40250015	0
21767	1.6249	266.1876765	0	0	0	0	0	0	0	0	0	0	0	0	0	0	0	0	0	0	0	0	0	0	0	0	0	0	0	0	0	0	0	0	0	0	0	0	0	0	0	0	0	0	0	0	0	127.2633972	94.84940338
23363	5.658	801.5499265	4341.101562	5152.644531	8359.5625	7800.402344	7980.214844	7566.195312	7039.597656	6877.195312	7284.335938	7005.457031	6708.191406	7500.253906	7723.460938	8215.242188	7733.234375	7606.035156	8088.46875	7798.171875	8068.664062	7941.894531	12238.63281	12332.5	12511.78125	11876.20312	11644.44531	11342.02344	11063.69531	7591.953125	7827.550781	9618.234375	9049.40625	7685.117188	8058.046875	7781.90625	7628.527344	8048.53125	7740.101562	7518.152344	8472.984375	8211.164062	7929.105469	7576.550781	7404.710938	8103.5625	8782.28125	7317.800781	7864.664062
13382	2.5975	784.4214765	297.3564148	418.0386047	328.1860046	307.7991028	352.626709	378.9801941	1658.038086	1590.594727	1590.927734	1338.630859	1366.868164	1588.708008	1605.313477	1434.011719	1450.549805	1896.088867	1942.051758	1890.450195	288.2882996	250.1826019	218.7344055	220.582901	373.3887024	371.126709	232.8101959	239.3939972	232.0469971	336.0020142	319.7858887	377.7195129	395.7043152	567.0283203	553.8828125	502.3489075	508.2396851	505.7939148	0	0	23.25119972	0	0	0	0	0	0	0	18.18899918
23395	5.6728	859.5108521	275.8439941	229.1083984	233.4725037	220.8798981	310.987793	277.1487122	186.4243011	219.5912018	237.4118958	226.2884979	197.7774963	216.584198	230.865799	252.2984924	245.9622955	208.3497009	187.7870026	248.3556061	141.5740967	103.1694031	62.04180145	72.39839935	50.57249832	66.6638031	93.19270325	98.54329681	78.04489899	184.5274963	176.9411926	186.6520996	195.4835052	206.5554047	211.1172943	232.7012939	244.8173065	236.4479065	277.7612	244.9129944	214.9447937	220.6300964	195.8768005	210.0050964	192.7841949	176.2808075	176.4472961	285.4602051	293.1177063
5494	0.5026	640.1771765	120.7203979	163.1674042	114.5707016	134.9535065	149.9828033	137.8932953	154.1643982	147.3937988	164.0227966	109.0267029	119.8209	68.73049927	122.2975998	92.09580231	128.7359924	122.6620026	112.8868027	120.5736008	87.48729706	75.96510315	78.4673996	77.6135025	67.86979675	71.97049713	52.61320114	76.85890198	72.90190125	37.23910141	51.6772995	44.42570114	47.79499817	35.51739883	51.62659836	58.3769989	50.08470154	60.59019852	53.92169952	53.82709885	69.08540344	45.45510101	60.5041008	48.99769974	51.30870056	48.71350098	61.4054985	87.67690277	57.31980133
9216	4.6958	944.5268521	139.0764008	168.6381989	174.4799957	193.3728027	203.4508057	198.738205	225.5771027	234.0431976	231.1011963	159.8740997	169.688797	167.8728943	171.0782013	220.4010925	202.0162048	224.1412048	242.2478943	231.0408936	251.2987061	253.2151947	335.9957886	309.0929871	402.6520996	414.1570129	344.9208984	392.1500854	357.7138977	166.2906036	173.1819	218.4705048	264.9111023	268.5812988	237.7897034	211.7106934	253.1940002	233.3587952	232.5626068	291.0801086	272.387207	271.0744934	240.6679993	282.9396973	292.5780945	286.7174988	293.4826965	223.1820984	231.7221985
21672	3.1528	852.4891521	299.2351074	401.5950012	335.3808899	330.5834961	290.0342102	292.721405	755.4735718	683.7191772	734.8876953	556.6439819	548.4863281	559.6630859	635.9282227	535.8062134	534.4506836	675.7681274	671.4921875	667.6317749	326.2271118	332.2117004	385.1965027	386.916687	450.2749023	446.4267883	356.7309875	364.0891113	352.6749878	443.0202942	432.9945984	393.689209	410.5163879	420.8699036	421.3700867	494.760498	506.3521118	514.0015259	59.50159836	60.38389969	0	0	0	0	0	0	46.65620041	88.36930084	95.16719818
3648	3.0435	812.4508265	22.43460083	0	43.31219864	47.02780151	52.55080032	50.08890152	176.1564026	190.4801941	170.6665955	233.7465973	157.466095	221.5442047	235.3106995	206.4069977	180.6696014	183.2763977	185.8256073	189.3903961	0	0	0	42.36270142	50.67309952	55.04520035	0	0	18.34309959	42.48609924	53.77090073	61.98099899	61.23500061	57.17350006	88.41269684	0	74.31159973	66.34670258	0	0	0	0	0	0	0	0	0	0	0
22419	5.7341	853.5882765	129.5903015	149.8887939	280.8305969	284.0664062	264.1289062	288.7799988	199.1781006	207.8406067	187.9756927	235.0746002	266.4838867	211.7767029	268.1193848	269.3158875	253.1929932	214.0569	237.2140961	265.1207886	254.0171051	219.4291992	470.751709	493.540802	453.3190918	449.2243958	399.1494141	389.519989	389.2521973	263.6759949	300.2502136	319.5783997	263.7087097	272.5375977	307.7278137	222.115799	254.6766052	209.808197	320.8384094	409.4580078	350.8716125	377.8918152	449.0582886	336.2380066	333.2041016	367.6596985	393.5849915	244.0162048	267.2348938
18179	4.6954	795.5034765	286.6749878	392.6081848	749.2631836	740.9644165	608.9926758	622.0742188	612.2520142	641.3041992	581.7230835	644.3657227	641.8812866	552.4003906	615.2559204	692.2080078	665.664978	685.5609741	637.9893188	708.6693726	795.5775757	779.6132812	1725.488281	1696.807617	1764.680664	1736.734375	1692.958984	1608.337891	1661.708984	791.772522	864.9799805	1025.104492	996.4691772	790.6079102	828.0371094	798.9268188	824.5341797	812.4315796	644.6791992	575.8535156	709.5083008	717.6635742	664.2147827	743.4116211	713.3881836	835.2539062	834.5585938	583.6196289	603.3018188
8855	7.0307	1082.764826	0	0	0	0	0	0	0	43.60820007	47.84989929	20.71559906	43.96659851	48.73210144	60.0544014	114.8968964	103.8281021	0	113.9288025	102.4608994	55.27159882	55.91540146	196.3836975	147.6934052	356.6086121	284.8422852	388.8500977	331.9032898	327.4440918	27.3076992	60.11360168	79.6108017	101.6513977	128.6352997	137.4373932	141.2745056	102.8034973	130.8258972	6.132800102	0	0	0	0	12.78660011	41.82239914	0	0	205.0491028	223.1042023
9316	5.846	485.4011765	0	0	0	0	0	0	15.39999962	0	0	0	0	20.60219955	0	27.99150085	18.15329933	0	0	0	0	0	0	0	0	0	14.65750027	12.13990021	0	0	0	0	0	19.79290009	31.15559959	24.14410019	21.93989944	20.85420036	48.58570099	72.80239868	65.64420319	61.0141983	75.65329742	82.45829773	57.18510056	55.75799942	54.30270004	0	0
8470	5.4876	1082.685976	7.6177001	0	0	0	0	0	0	0	0	0	52.46080017	53.58599854	0	64.37819672	56.1405983	71.03089905	68.37609863	79.29149628	92.83779907	76.33969879	112.1201019	109.4718018	140.0991974	151.2216949	131.2030029	95.21800232	93.07450104	39.9640007	26.33250046	85.4496994	82.87180328	110.6575012	99.41169739	76.75559998	54.21709824	82.88430023	7.092000008	0	0	0	0	0	0	0	0	0	0
9315	0.5017	484.2233265	206.2655029	259.0878906	248.0182037	220.4232025	288.8965149	263.1903992	311.1260071	308.3688965	313.0620117	188.7606049	173.6564026	177.9799042	174.9902039	174.8468933	179.7794037	175.9580994	189.5709076	172.1929016	163.273407	165.1322937	125.6993027	154.9226074	159.7888031	173.4272003	154.2516022	120.7033997	166.6515961	146.5019989	143.0148926	124.2108994	101.5905991	147.3018951	159.9364014	127.7673035	134.7727051	109.7358017	167.8130951	164.2194977	174.6163025	182.3746033	175.6291962	181.9736023	160.3679047	178.6273956	199.9356995	143.3914948	132.5182953
19378	3.7557	974.5569765	0	0	0	0	0	0	0	0	0	88.46029663	62.45750046	58.09339905	88.77850342	87.19180298	76.20059967	20.31839943	0	0	132.3105011	118.9989014	131.6141052	117.5761032	144.296402	133.9129944	124.7052994	108.3937988	79.90329742	134.2290039	124.7757034	117.3072968	92.43540192	119.3442001	73.75679779	61.50569916	52.8716011	62.75400162	0	0	0	0	5.586699963	0	0	0	0	0	0
797	6.0062	988.6308765	2293.654297	3120.478516	3115.992188	3331.976562	3824.787109	3759.578125	4520.992188	4340.113281	4678.050781	3193.333984	3309.171875	3242.630859	3206.402344	3795.265625	3832.646484	4302.289062	4441.230469	3971.453125	5124.933594	5373.917969	6556.777344	6758.480469	5400.3125	5037.308594	6520.992188	6059.695312	6758.816406	3653.898438	3620.685547	3788.21875	3830.316406	3290.132812	3269.34375	3687.535156	3771.527344	3660.390625	3814.921875	3451.980469	3845.441406	3601.304688	3898.197266	4529.777344	4727.785156	5254.785156	5276.632812	2896.482422	2728.414062
1048	5.6613	52.34097646	0	0	0	0	0	0	0	0	0	0	0	0	0	0	0	0	0	0	44.92409897	34.73910141	93.67440033	112.594902	118.7341003	106.6917038	99.17019653	99.83039856	113.604599	29.49160004	0	0	29.89649963	0	0	0	0	0	0	36.19950104	0	0	0	30.51749992	0	0	0	0	0
21	5.9011	80.68197646	133.5937042	240.2940063	467.5151062	402.42099	357.5404053	295.2979126	655.8837891	629.7266235	662.8134155	338.5838013	457.4978027	355.7185974	348.8493958	333.0924988	439.4302063	689.2332153	697.9091187	864.7371826	568.9168091	1300.925171	1526.517334	1420.282959	1960.31897	1577.512085	1444.930664	1637.01062	1425.649292	473.3362122	463.5757141	675.132019	551.0548096	573.690979	863.4578857	569.1885986	528.3516235	587.0108032	554.5238037	631.3839722	928.6069946	687.7186279	730.8378296	957.1740723	954.6030884	1071.472656	910.6784058	265.3330994	413.3161011
20917	5.8967	979.6063265	477.5244141	543.3505859	655.5244141	637.347229	434.9966125	504.6066895	640.3510742	650.7617188	676.3900757	647.7167969	591.875	679.6146851	611.1049805	610.8140259	640.1514282	658.6987305	706.3208008	657.3745117	829.8018188	895.1796875	817.2645874	842.3026733	916.6234741	828.8311157	800.531311	815.3881836	793.762207	667.9818726	676.6708984	731.362793	714.6298828	662.6953125	679.234375	591.1904297	619.4561157	611.3364258	695.8314819	772.2954102	857.5039062	798.7841797	793.1845703	723.4790039	778.2305298	833.4979858	744.7603149	515.2539062	594.4141235
1793	6.0136	798.5458521	1322.462891	1499.311523	1893.933594	1851.65918	1924.983398	1983.761719	2310.746094	2259.962891	2166.654297	1691.054688	1930.571289	1909.509766	1907.90625	2146.003906	2144.708984	2224.28125	2294.566406	2352.921875	3052.177734	2950.816406	3279.025391	3131.710938	3626.136719	3486.947266	3234.105469	3257.419922	3023.476562	2196.5	2187.355469	2307.064453	2294.453125	2189.269531	2291.572266	2016.621094	2073.447266	2053.224609	1736.630859	1606.796875	2027.392578	2074.767578	2013.273438	2253.070312	2062.818359	2217.28125	2156.59375	1533.123047	1516.109375
18705	0.7259	366.0444765	0	0	0	0	0	0	0	0	0	52.50389862	57.93099976	69.73549652	0	49.24969864	64.33889771	57.59569931	62.05310059	64.67769623	46.67279816	52.75500107	66.11710358	60.00889969	50.19639969	76.09359741	51.17770004	80.92009735	58.83140182	21.58569908	18.20879936	0	15.20750046	27.67210007	12.63899994	21.1772995	13.40779972	16.24620056	0	0	0	0	14.94839954	0	0	0	0	0	0
23591	4.6953	928.5028765	134.9506073	172.9664001	192.4962006	205.6320953	211.0473938	212.9683075	214.0807953	193.1876068	229.3404999	186.8121033	181.8345947	188.649704	201.3054962	211.8726044	208.3753967	221.0218964	206.0894928	216.1096954	282.7507019	246.1007996	286.9949036	315.8398132	305.9682922	284.1124878	286.354187	283.1420898	282.5358887	221.3285065	245.0623016	246.6024017	235.8157043	228.6528015	200.9725037	198.0868988	239.536499	225.991806	227.2256012	227.6732941	296.3564148	263.6496887	280.0250854	255.2388	238.6616058	253.721405	257.4372864	216.0854034	207.798996
2295	5.9215	53.98797646	0	0	52.4618988	47.31409836	49.64640045	64.91290283	113.052803	90.8513031	60.50320053	0	70.28450012	75.00450134	56.17340088	77.87850189	86.2039032	70.46730042	88.50460052	0	155.8470001	141.6716003	179.0675964	201.5267029	316.7562866	213.6517029	251.4669037	203.8437958	244.6184998	84.78119659	82.09030151	71.03320312	66.62729645	71.89779663	68.95880127	58.5304985	66.94400024	58.7655983	66.88310242	60.11529922	85.14430237	104.6136017	96.09089661	86.94680023	77.91400146	119.1218033	82.01110077	57.26190186	49.93880081
4917	6.167	874.6581765	144.6605072	189.5386047	218.3502045	183.5699005	192.1206055	200.3287048	278.0815125	279.2355957	299.5581055	183.6573029	202.2642975	218.179306	185.0928955	195.6226959	222.1018066	277.273407	273.2424011	243.0567932	330.1691895	351.6007996	443.6347961	453.3158875	548.8895874	592.2733765	480.3146973	530.9755859	526.0415039	222.5614929	254.889801	244.4842987	230.5706024	247.6325989	250.2180023	245.9199982	254.0487061	252.2980042	211.0901947	209.8572998	285.3310852	246.5576935	272.6195984	280.4220886	290.5603027	317.9919128	329.7846985	176.0193024	165.6228943
8212	5.5321	820.5334265	15217.33594	16928.04688	20033.82812	19810.25	25459.66992	23654.28125	23998.94922	23642.42188	22248.0625	18407.67188	18111.96875	18576.8125	18908.78125	24215.70312	22626.21875	22453.26562	22554.875	21927.76562	24403.51562	25528.85938	30329.34375	31970.90625	33245.84375	32976.09375	28426.5	27743.73438	28076.20312	18573.66016	19076.48438	23233.96875	22356.5	22364.73438	21523.45312	19556.92188	21259.1875	20736.07812	23308.64062	22049.70312	24280.42188	24371.10938	24761.125	22855.56836	22844.06641	25136.85938	24740.95312	20233.125	20350.3457
4970	6.6192	1069.704526	0	12.09720039	0	0	12.89890003	0	157.6885071	181.914093	195.2210999	0	42.79190063	66.36930084	54.23830032	111.1639023	114.1399002	181.8153076	150.940094	196.6851044	50.58259964	84.67649841	138.5659027	116.414299	255.0146027	254.2727966	324.9873047	319.1025085	298.2361145	0	69.19940186	0	82.0707016	139.6098938	152.4806976	158.4972992	181.4302063	170.0664062	0	30.16349983	0	0	0	72.57240295	65.89700317	41.72980118	39.55889893	318.8853149	286.8283997
21137	3.9339	1144.672476	3.949700117	0	0	0	8.350600243	0	3.738800049	4.502399921	0	48.27339935	49.92580032	46.91120148	0	38.46709824	42.57410049	0	18.66670036	17.67880058	85.4285965	78.00710297	83.50170135	80.50309753	99.33200073	90.88809967	59.20289993	64.14199829	62.34759903	41.39070129	62.88389969	0	27.75009918	47.4034996	45.32659912	0	0	25.84129906	0	0	0	0	0	0	0	0	0	6.733399868	0
18627	6.1651	964.6343521	177.3937073	194.3943939	370.6570129	323.6217957	279.8024902	257.2804871	427.3729858	366.0083008	411.5132141	301.9364929	370.7550964	404.4949036	340.7153015	352.8212891	361.7445984	457.0238953	503.1238098	472.3725891	580.6815796	560.8485718	683.2979126	669.2387695	796.5576172	746.3378906	810.1353149	711.9315796	739.9185181	385.4645996	440.7893066	401.1758118	431.2580872	423.6650085	385.2980957	335.5687866	414.4455872	342.4379883	311.2983093	350.5317078	445.4484863	426.0380859	406.7958984	427.8187866	382.8859863	434.2211914	494.7492981	335.3471985	330.8337097
18637	6.345	1125.943676	86.8105011	89.61299896	100.3983994	95.9803009	86.1835022	88.50229645	81.45939636	99.72280121	101.2633972	109.4380035	111.7401962	76.11460114	93.72049713	88.5687027	73.70770264	99.93520355	90.5007019	77.8839035	191.8161926	181.438797	188.9833069	166.7653046	169.9779968	178.2649994	156.6479034	156.2854004	148.726593	126.5758972	131.9766998	94.44129944	97.02059937	90.3167038	121.1323013	86.54329681	79.40090179	80.54239655	78.93849945	83.3022995	95.00489807	101.8442001	116.4681015	116.9365005	50.92150116	101.1896973	100.3147964	72.53199768	76.7845993
2433	5.6676	869.5399021	485.2338867	470.979187	529.8770142	541.5375977	587.0620117	558.3516235	523.3999023	474.7539062	486.9596863	467.4831848	502.6206055	541.4667969	546.4887695	545.7788086	545.890625	481.1111145	480.1426086	480.1749878	346.4829102	367.0314941	282.7712097	258.2827148	217.7411957	224.0868073	247.8845978	268.3887024	254.5496063	471.2170105	493.7666016	474.1228027	470.1860046	481.1758118	510.7167969	537.7998047	502.9237976	501.3398132	522.3720703	519.6674805	516.309082	513.8853149	457.7533875	485.5288086	451.4354858	452.3122864	427.4801941	569.1791992	535.5385742
3155	0.5934	145.0511971	62.19509888	73.38040161	57.3526001	62.32279968	64.64640045	67.50589752	83.25810242	68.33769989	77.14089966	118.202301	118.9896011	105.4775009	107.3935013	136.2953033	109.7983017	126.4276962	123.6486969	153.8339996	100.3615036	102.4520035	104.1270981	87.0510025	133.4196014	89.09770203	119.3030014	110.7714005	124.9402008	46.87210083	66.29789734	85.83390045	69.39099884	85.53109741	75.11769867	74.16020203	69.15599823	73.46389771	48.20429993	54.09569931	60.87269974	48.19250107	49.11199951	48.98070145	53.5868988	44.30419922	43.96139908	75.97920227	58.96969986
16503	3.5045	968.5248765	60.81240082	0	0	46.37879944	42.12799835	45.86809921	218.2158051	190.4698029	204.1629944	141.2409973	148.3164978	156.8542023	147.9801941	131.7532959	151.5655975	140.7335968	95.9292984	152.4546051	184.4720001	214.1372986	229.9936981	237.080307	229.0661926	228.1779022	212.1163025	222.1721039	172.7794037	95.14720154	97.77149963	74.15470123	67.92160034	104.0348969	96.23110199	75.24659729	77.45899963	73.07450104	0	0	0	0	0	0	0	0	0	0	0
22839	2.7981	916.5025521	0	0	31.7614994	25.49979973	34.93289948	26.11580086	90.73139954	106.8305969	113.6393967	131.0209961	131.113205	165.2198029	190.6481018	123.1808014	142.1907043	163.7935028	175.6631927	147.4340973	60.08509827	0	74.00839996	84.14150238	125.1305008	109.3740997	85.47080231	80.13069916	82.91400146	52.18500137	0	62.34280014	63.4958992	62.3669014	84.11489868	60.19480133	62.38150024	54.97079849	0	0	0	0	10.18789959	12.49870014	0	0	0	0	0
7630	5.5333	820.5313765	30341.5625	34293	38264.52344	39638.46875	49864.69922	47012.25	46254.49219	46779.4375	46835.5	35440.53125	36777.23047	35113.72656	35567.84375	44164.25	44282.25	43269.375	46079.1875	43006.6875	47418.28125	47975.875	61247.65625	58866.84375	64337.75	65547.3125	56111.4375	55930.3125	57295.21875	37960.58594	37698.15625	43675.84766	45018.28125	44406.59375	46101.5	39947.5625	40434.28125	42196.34375	44509.21875	42704.90234	47347.3125	48316.18359	47170.96875	47806.29688	46070.35938	49981.02734	49816.5	38353.40625	38950.78516
19754	2.8138	916.4990765	0	162.0319977	109.2110977	128.0350037	138.9918976	103.1588974	498.3059082	500.2878113	500.2463074	517.9022827	528.2880859	791.5181274	830.9677734	433.8092957	462.1199036	917.7954102	813.0604858	861.2144165	121.4272003	70.85410309	101.2914963	100.7649002	277.4395142	246.3414001	222.8489075	260.3882141	234.8399963	0	99.42279816	127.8944016	96.25080109	143.2949066	134.8041992	198.3865051	0	184.002594	0	31.58200073	0	0	0	0	0	0	0	0	33.09560013
11544	2.7906	1094.515976	23.93370056	26.89949989	22.15049934	0	22.15730095	28.78580093	90.97360229	74.49549866	59.68730164	94.76599884	119.1620026	74.48020172	94.69429779	94.61109924	109.294899	80.21369934	70.58609772	47.27600098	89.5401001	97.74230194	108.2217026	101.2527008	96.5490036	109.3080978	79.21970367	90.75789642	84.93589783	55.82929993	55.04600143	60.36859894	61.16070175	52.43289948	58.67959976	59.53089905	54.71979904	66.50340271	7.579400063	0	13.03509998	0	0	0	0	4.906400204	0	22.62170029	0
24026	5.6519	1096.580502	296.1593933	268.5620117	209.0095062	207.3135071	254.7966003	231.0718994	274.8926086	248.8076019	264.3244934	190.7187958	201.7942963	251.5753021	224.3489075	224.3688965	254.8923035	240.891098	216.4044037	217.9277039	161.5435944	190.9259949	67.22579956	61.80770111	58.79550171	58.08029938	93.90200043	85.4756012	81.52570343	217.6938019	195.2061005	175.0762024	160.910202	199.3009949	167.1414948	210.3424988	213.905899	239.1882019	188.8025055	217.3589935	188.0045013	166.0986023	197.5632019	211.6486969	218.7050018	207.1546936	181.903595	183.098999	186.063797
9292	5.6513	216.3264765	74.60639954	73.48490143	112.4048996	93.34929657	80.08719635	111.3208008	117.2220001	124.6854019	112.1373978	0	105.2929993	0	57.39580154	99.30560303	105.4648972	92.57969666	88.29810333	111.8778992	232.4875031	314.976593	225.2897034	411.3927917	373.3540039	360.8139954	285.2062988	278.7542114	321.7257996	111.9990005	92.60160065	0	97.57060242	117.3504028	100.6155014	103.1968002	67.76920319	95.27529907	77.5789032	114.089798	168.2288971	76.45449829	164.308197	138.4364014	137.3303986	166.9398956	238.2129974	0	120.2636032
12867	5.661	1021.521476	346.5578918	228.7664032	204.6649017	184.2048035	282.614502	278.8865051	229.9342957	206.1262054	237.5565948	211.7131042	218.1692047	228.699707	211.2476044	268.5582886	220.4792023	207.4656067	219.2911072	222.9499969	157.7861023	131.0644989	75.87239838	50.80929947	56.07009888	42.79579926	108.1121979	120.114502	105.2388	193.7006989	148.0930023	198.678299	204.3683014	204.9606018	206.1858978	213.0157013	281.4403992	236.785202	271.4628906	247.9750977	213.4633026	180.2736969	221.5314941	237.1094055	222.6096954	189.2893066	188.0175934	233.5807037	251.7118073
22056	3.1507	852.4869021	127.514801	176.1145935	165.1804047	177.362793	132.5644989	149.9868927	378.7226868	352.2128906	356.9233093	258.0598145	260.8729858	310.8110046	305.6630859	296.1235046	278.3454895	326.6816101	359.9465027	333.6577148	156.5892029	148.6421051	207.5850067	171.1542969	256.2243958	226.2489929	202.3760986	166.7142029	211.6802063	238.1298981	238.1970978	216.1625977	215.6757965	231.5823059	226.6596985	242.1163025	262.373291	279.2750854	0	29.22920036	0	0	17.97970009	0	25.20339966	0	17.66819954	39.30599976	0
16346	7.0515	1114.696176	0	0	0	0	0	0	0	0	0	0	6.477200031	0	0	0	0	0	17.91430092	20.77359962	0	0	0	0	12.24769974	9.359999657	29.55550003	20.43400002	41.67279816	0	0	0	0	0	0	0	0	0	0	0	0	0	3.527699947	0	0	0	0	28.42490005	22.88059998
21261	5.907	803.5617971	751.7772827	905.6118164	1403.474609	1466.199219	1459.69043	1473.098633	1609.012695	1593.021484	1534.709961	1374.325195	1427.323242	1283.874023	1367.379883	1478.541016	1449.796875	1792.628906	1742.665039	1764.831055	1496.233398	1570.241211	2570.828125	2462.890625	2747.068359	2641.652344	2978.820312	2878.912109	2860.384766	1422.610352	1378.194336	1528.921875	1599.294922	1476.833008	1594.875977	1544.013672	1534.020508	1568.527344	1553.833984	1443.768555	1790.181641	1809.71582	1837.504883	1891.637695	1737.770508	2118.101562	2134.226562	1357.958008	1241.09668
14200	1.3943	964.4844765	0	0	11.43330002	0	16.16729927	0	48.35110092	0	71.03700256	94.39589691	88.02380371	111.2188034	96.22440338	92.94319916	96.5164032	82.87270355	83.74510193	101.213501	0	51.39889908	39.08440018	0	48.42139816	50.55220032	40.21409988	48.29159927	0	26.6215992	0	0	52.39820099	51.59859848	28.35549927	32.29710007	44.65190125	42.98749924	0	0	0	0	0	0	0	0	0	0	0
1426	7.0271	1056.747526	0	0	0	0	0	0	0	41.57429886	45.52840042	0	19.88929939	23.76110077	0	0	0	106.7798004	58.29159927	37.39070129	34.84320068	41.19739914	107.2586975	112.1314011	231.1752014	183.7066956	237.4654999	219.1950989	239.8583069	16.68040085	0	70.79499817	69.7661972	78.67890167	90.70999908	79.5714035	100.8915024	103.6773987	0	0	5.945300102	0	0	0	0	0	12.84939957	184.7425995	0
12998	5.0523	782.4385765	0	13.52670002	0	9.98690033	16.79929924	0	0	0	0	0	0	0	8.949500084	11.95730019	24.86849976	0	0	25.74220085	0	0	0	20.77949905	0	0	0	0	0	46.68230057	34.96860123	66.70950317	70.60710144	55.10169983	63.13779831	55.88339996	65.89749908	72.30780029	0	0	13.4083004	0	0	0	10.85109997	0	11.3739996	0	0
22594	5.6584	801.5507765	8615.732422	10562.25781	15574.8125	17158.40039	15235.45605	15381.95605	14452.60547	14885.82812	14426.22656	15425.55469	14460.46094	15079.6709	15027.75781	16470.41602	14793.17871	15526.2168	16178.77344	16581.59375	16372.80664	16086.35938	24478.34375	25367.125	23889.75586	23832.89062	24256.17578	23715.10938	22271.59375	15625.92383	16230.6875	18898.08984	19207.14062	15863.66016	16326.73242	15947.56348	15318.55469	15666.36621	16186.46387	15452.28223	16657.12109	16844.26953	16692.62695	16602.875	16945.67188	17193.30273	18338.74414	15137.32812	15892.70703
12831	6.2932	826.5751521	93.23989868	102.3387985	159.388504	138.0939026	246.0294952	192.9589996	223.9266052	209.9934998	242.4624023	112.5647964	145.2460022	187.3014984	146.6755066	214.9364929	193.8103027	185.758194	189.2389069	184.3013	267.4844055	295.4836121	432.1921082	449.4519043	574.7382812	518.8916016	422.7048035	419.1437988	388.9513855	155.1782074	159.9750061	183.0110016	234.1737061	197.8274994	187.1741943	151.1257019	136.1909943	183.8836975	164.2613983	88.17649841	179.1719971	198.5166931	226.9210052	202.7351074	170.8717957	215.8119965	236.1417999	142.5142975	119.4375992
20479	4.9888	797.5189265	141.6967926	159.2317963	329.6749878	366.2467957	371.9083862	316.7045898	436.6433105	417.4880066	375.8400879	316.9245911	299.8551941	295.9985046	277.1207886	374.6260071	349.6697083	431.928009	499.4533997	464.0282898	370.8581848	355.2437134	920.7001953	759.9213867	966.6704102	960.5	1095.193359	1017.123474	1133.163086	305.0906067	340.9418945	529.2382812	491.7702942	448.7478027	460.4670105	466.9862976	485.2052917	482.3857117	361.3063965	402.7354126	525.6494141	499.2233887	485.6763	545.3032227	531.7930298	655.3793945	637.6508789	372.7651062	343.5062866
9161	4.5151	761.4837765	318.2045898	425.6289062	589.9243164	543.1967773	527.7437134	517.0512695	615.6279297	591.8657227	599.9359741	593.7354126	532.4697266	488.6471863	500.7583008	585.9995117	567.8646851	637.8682251	623.0966797	670.4857788	760.5717773	749.3828125	743.4619141	874.2686157	874.1923828	820.6953125	882.0253906	732.3140259	1012.076721	595.2836914	585.2144165	645.1439819	657.9707031	603.7446289	646.5112305	535.434082	566.2988281	549.7133789	582.0562134	537.593811	729.5581055	699.2280273	721.2753906	755.343811	771.1469727	711.4619141	696.7666016	493.092804	500.8279114
2231	5.838	869.5829521	98.72399902	128.4129944	179.0868073	170.9907074	164.5406036	175.1766052	162.4620056	203.1421051	159.8730011	116.6878967	175.6381073	153.7519989	157.0113983	235.303299	174.8459015	155.0299988	170.6685028	194.2947998	216.7561035	248.9313965	384.6478882	321.0382996	414.7467957	382.810791	298.9236145	313.093811	281.1908875	190.2631073	187.9503937	202.2848053	211.5065002	216.7608948	198.6638947	166.7738037	146.1076965	172.2425995	173.4913025	171.2008972	223.5043945	202.6439056	206.763504	200.052002	168.2799988	212.3811951	173.1627045	152.2758026	126.8936996
4094	4.2211	873.5376765	364.8605957	589.1831055	856.5145874	854.6859741	590.1522827	638.8765259	645.1987305	742.8466797	622.8452148	1015.312012	944.8311157	773.9716797	830.0244141	843.6542969	867.8203125	679.8643188	717.3433228	760.6875	1022.648926	1115.084961	2193.216797	1939.082031	2205.107422	2148.205078	1627.857422	1698.663086	1579.066406	825.1771851	784.1333008	993.0150757	844.3895874	881.1190796	784.5004883	642.4683228	533.3706055	645.8480835	824.4735718	804.9887695	946.9525757	872.8267212	908.6713867	893.1937866	853.5150757	841.8959961	906.1381836	770.1566772	731.0043945
12605	4.9839	778.4862265	93.51180267	116.0155029	113.9250031	133.770401	109.3466034	137.5946045	183.3231049	195.0971985	201.1329041	127.126297	102.7651978	117.0233002	115.2833023	155.3916016	167.7001953	194.9925995	201.5890961	175.2698975	214.3722992	215.741806	307.8175964	321.6863098	456.3082886	408.2677917	357.4372864	394.7963867	345.9353027	108.5027008	115.1884995	174.915802	192.0012054	149.2870941	160.1040039	194.1430969	167.4302979	168.8834991	169.7241974	165.1434021	203.3755951	225.6598969	200.8164062	246.5117035	257.3782043	270.0629883	257.3203125	139.8000031	123.990097
4514	4.6964	944.5262265	194.925705	248.7814941	229.6958008	228.1748962	262.7217102	285.5939941	308.8005066	304.6228027	312.6914062	224.1459045	231.4837952	225.6934052	239.7859039	308.8320007	292.6832886	291.6994934	337.2970886	331.1330872	357.2414856	380.4753113	551.0360718	524.7553711	674.4813843	697.9556274	578.3500977	563.4545898	574.8261719	244.3688049	290.0732117	360.9003906	402.9718933	354.2145996	325.1716003	328.7067871	315.5900879	331.748291	392.0744934	387.0620117	395.3981934	342.2991028	408.9934082	412.7677917	385.9934082	440.3640137	463.7875977	316.3301086	368.6636047
12221	5.8767	777.5460765	184.723999	283.1755066	405.2539062	470.5852051	389.0732117	410.5112	439.3522949	422.0007019	436.4287109	425.6357117	396.8671875	371.501709	383.6379089	405.1337891	430.8096008	505.2113953	475.4184875	513.9146118	437.958313	454.2399902	871.5438843	860.4102173	870.4506836	958.0664062	926.9790039	918.6538086	959.7114258	403.0342102	369.7709961	466.6474915	524.6182251	396.4179993	429.604187	385.1304016	449.6784973	425.9379883	494.8888855	469.2366028	530.6187134	498.1007996	495.9341125	528.0493164	551.7333984	595.2739258	598.6768188	434.6759949	461.4978027
9411	5.7321	1012.632776	204.2978973	315.7336121	270.1586914	316.1011047	292.2355957	358.1312866	310.2488098	322.5758972	354.6706848	269.8151855	292.289093	295.9916992	259.848114	294.7683105	286.896698	297.5209961	314.723114	331.3381042	444.5176086	386.966095	455.1684875	469.0429993	503.6907043	486.2683105	428.5505066	406.1621094	403.2963867	270.9621887	237.160202	334.3677063	299.6925964	292.4206848	267.5737	257.9921875	287.9077148	269.0827942	339.1159973	286.4523926	348.1353149	331.2396851	347.6271973	414.9809875	365.8818054	469.3776855	396.4370117	266.8825989	203.8636017
4299	6.1726	873.6471765	233.2272034	278.3507996	458.4927063	413.2192078	421.3044128	349.6583862	581.8237305	530.5410156	544.6762695	295.3796082	353.1936035	404.8167114	355.5032043	281.9083862	441.6340027	523.6356812	506.5116882	515.9735718	632.1035156	699.3613281	953.6757812	811.9155273	1167.942383	1063.226562	1000.745605	1001.562012	1057.348633	383.7478027	383.6636047	492.910614	552.2299805	546.8773804	499.8752136	480.783905	534.4926758	467.5010071	436.1459961	478.5780945	530.5288086	562.2827148	566.840271	596.6317749	550.6499023	636.5341797	626.9896851	361.730011	355.6636047
19023	3.8263	1128.666576	0	0	0	0	0	0	0	0	0	157.3712006	157.0108948	143.6273956	0	116.1873016	138.990799	72.07920074	66.32949829	55.14630127	346.3913879	352.3544922	442.3059082	382.9743958	404.408905	220.3717041	269.9836121	246.5491943	170.1354065	244.2731934	298.3092957	193.8368073	79.43009949	201.9125977	185.6687927	103.4628983	110.172699	0	3.100699902	0	0	0	0	0	0	0	0	0	0
1647	7.0428	1058.735676	0	0	0	0	0	0	0	0	0	0	0	0	0	24.03470039	59.8647995	0	0	0	0	0	39.1548996	51.37210083	58.13339996	77.98680115	124.7005997	92.20300293	80.31020355	3.592099905	0	0	0	0	34.21060181	0	0	0	0	0	0	0	0	0	0	0	0	68.61630249	57.62239838
23596	3.0448	928.5316765	0	62.39970016	0	45.4518013	36.60089874	44.55939865	147.7286072	179.1522064	150.4190979	194.7758942	172.3052063	198.9031982	174.5283051	141.052002	134.828598	208.7333069	185.966095	193.0534973	38.33649826	0	28.37059975	0	62.85779953	58.4233017	42.81750107	59.79449844	67.31999969	38.71300125	17.13019943	32.0483017	0	59.5583992	42.10070038	65.85269928	56.44580078	56.94929886	0	7.516300201	0	0	0	0	4.236499786	0	0	0	0
13638	2.8613	956.4345521	0	29.73180008	53.97079849	39.88000107	41.37519836	44.49309921	92.79519653	82.86309814	65.58979797	104.9637985	79.39320374	71.82749939	119.3703995	96.99849701	115.4504013	68.23770142	62.10309982	74.4539032	67.73539734	61.7356987	95.67199707	97.08110046	105.1570969	87.18080139	80.30329895	81.0358963	73.26850128	77.01540375	72.18109894	69.25450134	83.18139648	67.65070343	83.52539825	70.10440063	72.13929749	71.82540131	0	0	0	0	0	0	0	2.483299971	0	0	0
12025	3.4975	680.3854765	0	0	0	77.86309814	0	0	54.54909897	0	0	0	104.3733978	122.4375992	0	122.4083023	96.45179749	86.88529968	95.59889984	74.42099762	0	64.32450104	0	73.54779816	0	86.69999695	0	79.60749817	0	54.270401	0	74.62010193	71.08270264	103.1432037	88.96089935	0	57.37200165	33.15340042	259.0575867	268.1895142	356.3818054	342.7355957	329.1816101	268.9912109	241.2642975	187.399704	206.8338928	0	0
15637	2.326	340.2227765	0	96.71949768	0	0	0	0	183.6616974	185.8717041	156.4542999	0	0	80.78990173	92.65519714	0	0	0	119.7330017	0	0	0	0	0	391.5816956	155.3692932	382.1306152	100.4589996	0	136.4360962	0	0	0	148.2297974	164.6322021	104.9030991	0	0	0	134.5561066	187.2855988	187.5937958	175.8675995	219.2310028	172.5332947	208.5628967	173.6320038	812.4478149	834.039917
20726	5.9072	979.6063765	874.9882812	1073.076172	1283.287109	1204.294922	824.0742188	871.1323242	1222.231445	1240.25	1252.946289	1229.396484	1100.527344	1246.030273	1195.852539	1207.457031	1102.746094	1287.995117	1253.610352	1240.46582	1763.71582	1711.369141	1579.473633	1541.967773	1716.354492	1698.042969	1489.100586	1404.142578	1469.266602	1246.169922	1288.317383	1268.911133	1303.657227	1231.631836	1355.959961	1109.317383	1177.241211	1141.626953	1346.224609	1401.208984	1501.458008	1490.302734	1415.34375	1434.217773	1517.248047	1546.672852	1461.137695	1061.652344	1113.164062
3331	5.6619	54.70007646	390.5122986	558.008728	743.6480713	963.6149292	769.7711792	646.6434937	532.6802979	627.6038818	625.6984253	756.5236206	924.3552856	711.1845703	809.6605835	698.1973877	736.4520874	796.9202271	845.218811	838.6049805	1087.996094	1230.049683	1515.720581	1643.916138	1443.910645	1458.244385	1092.994263	1067.857666	1191.004761	1157.861938	866.3942871	1019.358398	958.4243774	700.6586304	804.005188	665.6481934	620.7230835	562.567627	757.1251221	728.0675049	1015.342896	1119.058472	1153.756104	739.8278198	849.6298218	942.7346802	917.9370728	557.958313	620.6384888
24321	5.9634	803.5662765	6671.819824	7508.141113	14041.91797	12762.21777	12287.90332	14195.03906	7563.718262	12933.83594	13407.39844	12297.9375	9603.725586	11929.71875	8199.374023	13021.89941	10721.2207	13456.82812	9601.185547	14395.17188	14448.30469	14087.35156	25483.69141	24701.9375	27320.7168	25817.84766	25292.39062	25201.6875	24731.78125	11835.75781	12177.67188	14018.62891	12775.95117	11454.10156	9583.078125	9428.790039	8857.650391	9407.298828	12202.25	11823.30469	12493.96484	13847.53711	12347.14844	11457.51172	13208.67383	14979.79883	13901.3916	12432.35645	12256.93164
19769	5.8435	974.6133265	253.3538055	343.7067871	427.4447937	474.2702942	433.0700989	413.5649109	418.9558105	450.4988098	421.5195007	440.0734863	444.1066895	410.4854126	378.6188965	405.9064941	421.0881042	318.7019043	374.6073914	420.9848938	718.3134766	719.9442749	930.8911133	825.6176758	1108.421875	1032.876953	732.0800781	734.5703125	694.8408203	483.4672852	443.0221863	476.3866882	539.9907227	466.1416016	462.4121094	282.7887878	335.6437988	304.0097961	524.2329102	458.1166992	569.512207	565.5443726	596.6044922	449.353302	431.730011	390.851593	486.0329895	379.9086914	427.449707
2226	5.6665	869.5398521	948.3916016	984.265625	1124.722656	1137.610352	1264.183594	1252.185547	1025.000977	1022.986328	1027.089844	968.8168945	1024.56543	1149.618164	1146.795898	1141.836914	1173.991211	981.6602173	996.4970703	991.6367188	752.1762695	730.6459961	484.7489929	584.8745117	517.0029297	465.887207	518.8770142	537.6791992	508.3942871	1040.516602	1015.116211	969.6323242	1008.227478	1002.407227	1110.90918	1092.581055	1150.339844	1059.248047	1128.211914	1014.165527	1059.831055	1036.419922	1024.709961	1061.035156	931.1851196	909.222229	922.2119141	1169.162109	1098.803711
7759	0.7245	308.1020765	0	0	0	0	0	0	0	0	0	0	27.09770012	32.96490097	45.16579819	0	44.10380173	40.26440048	53.82770157	51.79579926	43.80939865	41.60599899	50.32440186	49.45289993	44.59149933	43.58520126	63.60419846	44.11240005	62.53390121	0	0	0	0	0	0	0	0	0	0	0	0	0	0	0	0	0	10.89710045	0	0
14417	4.6967	1038.517552	60.48880005	66.19249725	87.38559723	96.03900146	82.81590271	84.95960236	121.3957977	107.1585999	119.5833969	66.76699829	94.9980011	82.99359894	94.74079895	79.52580261	97.43319702	105.5766983	97.29859924	101.7042007	101.0577011	135.0930939	154.8766022	173.3945007	180.6226959	177.2550964	159.5699005	153.8367004	162.3925018	101.4692001	106.8106995	112.5062027	106.6355972	108.9616013	96.21040344	100.5245972	108.3143997	125.3046036	128.4972992	110.5196991	129.4290924	162.9199982	140.8798981	148.2899933	131.3701935	126.1194	119.1707993	86.2365036	104.0967026
3259	3.9185	871.5200765	285.895813	402.3149109	624.2880859	559.0806274	439.4858093	383.1398926	578.8555298	615.9155273	552.9105835	711.5239258	675.2891235	580.4603882	592.9307251	629.4946289	613.5	618.977478	527.1494141	538.5112305	761.8041992	753.9102173	1550.051758	1449.881836	1399.084961	1267.384766	1534.705078	1502.162109	1515.204102	650.9204102	609.9458008	628.5396118	554.2915039	600.534729	616.9180298	525.3012695	530.3867188	528.2020874	537.3452148	584.0894165	562.1270142	567.2603149	572.1533203	664.8358765	649.7816772	699.4271851	740.175293	570.0228882	605.4741211
8944	6.31	660.4949765	60.09640121	113.2270966	103.9645004	167.9958038	124.2083969	137.7846985	91.96440125	105.6489029	90.37779999	161.094101	119.4813004	113.5353012	100.5214005	134.126297	106.6792984	79.68440247	80.25789642	95.17710114	100.0927963	141.5879059	278.8499146	298.2532043	258.1408997	244.7722931	268.4888	258.5361023	231.6237946	145.9185028	133.5821991	154.0516052	157.1342926	152.1049957	165.7823029	131.3323975	125.7991028	124.1147995	142.1875	153.3999023	127.4587021	178.7803955	175.8715973	128.8908997	112.4343033	139.3330994	125.7729034	96.27719879	116.0416031
21864	6.3322	920.5908765	0	82.40650177	84.5326004	129.3143005	98.3214035	138.3972015	176.2832947	174.9241943	181.1885986	142.1298981	120.5390015	75.71859741	129.1873016	142.7946014	142.0919037	168.8141022	150.1604004	183.6555939	319.2546082	312.6549988	229.5706024	230.9548035	311.596405	311.9938965	330.1816101	341.9424133	316.446991	127.3648987	119.571701	153.5617981	119.2189026	142.091095	170.7310944	126.7099991	162.6338959	154.2953949	186.240799	194.691803	164.0543976	134.3677979	161.0225983	186.264801	194.8296051	178.8379059	179.4380951	139.9185944	133.3529968
7602	4.3078	654.2700765	0	0	0	0	0	0	16.87689972	0	0	0	0	0	0	0	17.87599945	0	22.41880035	0	77.21420288	72.66490173	97.18009949	78.17320251	113.9616013	65.24629974	83.31999969	87.52469635	88.33439636	0	83.91989899	61.94919968	57.03269958	67.34739685	72.42440033	58.49309921	55.46160126	65.1339035	0	0	0	0	0	0	0	0	0	0	0
13644	4.9833	1024.557076	411.6245117	554.9481812	863.5712891	862.2636719	882.3394165	973.9644165	1262.385742	1250.578125	1293.415039	714.1107788	688.2144165	827.5269165	860.4979858	1161.477539	1119.462891	1339.206055	1337.166016	1246.333984	1301.87793	1225.640625	1988.713867	1922.84082	2649.052734	2681.443359	2372.583984	2188.283203	2243.255859	875.7875977	882.0985718	1209.658203	1253.178711	1214.53125	1258.618164	1151.142578	1171.125	1128.428711	1177.480469	1173.746094	1481.813477	1460.529297	1477.231445	1633.243164	1567.802734	1698.741211	1740.291992	982.3203125	953.5352173
15896	5.9769	829.5816765	213.2631989	265.4670105	415.7645874	448.998291	433.1509094	411.3167114	414.478302	445.7249146	455.4919128	571.6577148	560.1835938	623.7075195	567.9741211	595.8560181	608.4780273	711.3125	697.6680298	720.1176758	744.5067749	780.2075195	1036.638672	883.5546875	724.2108765	1078.929688	1013.673279	772.1303711	940.3505859	701.6630859	610.8765259	731.7255859	746.4428711	660.2617188	635.7290039	665.3676758	639.8666992	616.647522	408.1794128	468.5949097	503.4541016	490.7428894	505.6791992	521.4213867	507.3062134	543.9561157	526.4951172	584.0488281	612.3383789
7393	6.1989	472.3181765	0	0	0	0	0	0	0	0	0	7.386300087	12.48400021	0	30.4314003	0	0	29.58230019	21.86380005	0	0	15.09879971	49.12490082	0	53.96839905	40.10879898	27.00989914	0	0	0	16.83040047	0	44.82419968	0	0	0	0	0	394.5773926	361.3483887	452.8908997	446.031311	454.9966125	270.6134949	278.0679016	110.3156967	93.78890228	31.95859909	0
906	1.8553	432.3435765	0	40.3995018	52.87060165	0	63.12360001	68.55970001	63.69469833	57.07080078	0	228.2872009	221.2073975	228.0789032	198.9163971	221.8253021	206.1461945	181.2841034	204.1811981	149.6284027	91.35540009	84.71199799	103.5952988	83.34480286	129.014801	113.6056976	102.7573013	107.9128036	99.15550232	101.5562973	103.8277969	83.46949768	90.49559784	89.36630249	95.75869751	84.09700012	85.60389709	80.2960968	211.0991974	201.315094	225.9586945	244.9761963	231.7689056	0	209.9989929	184.8020935	187.1228027	107.7730026	108.2483978
9523	4.3008	665.4598265	38.27759933	65.90599823	86.44309998	66.74620056	58.29230118	60.26139832	56.35029984	57.23910141	64.78359985	61.27140045	64.99620056	63.82540131	60.0992012	55.24449921	55.84659958	66.43190002	63.56560135	76.08999634	88.65010071	102.0146027	163.5930023	156.3536072	161.1903076	166.1347961	149.3013	131.3475037	119.4268036	55.23749924	50.7533989	58.61309814	54.79399872	42.20460129	80.30899811	57.60660172	35.10860062	59.8628006	61.66189957	46.24739838	77.09349823	83.32109833	57.27230072	60.43799973	50.56909943	49.05350113	85.49880219	48.91960144	50.03749847
10892	3.7362	771.4681765	235.8822937	366.6037903	373.9350891	344.9478149	250.3726044	283.0668945	475.0632019	474.7612	454.7249146	468.6199036	391.0456848	364.0141907	326.0432129	394.3258972	368.7903137	473.730011	442.2388	495.9233093	525.0723267	498.2138977	851.5874023	805.2089844	885.7974243	875.0654297	867.710022	930.1400757	825.6586914	378.2539062	393.7944031	393.9468079	419.574707	412.9070129	458.7958984	368.9577942	389.5757141	383.9226074	444.910614	395.0275879	462.3153992	473.1907043	452.2742004	468.2427063	448.3529968	452.0374146	456.1510925	508.0386047	495.9997864
11942	6.3348	64.72717646	0	0	44.3268013	0	52.21709824	45.06269836	86.52249908	115.0919037	94.08950043	29.76589966	0	68.37049866	34.81719971	80.56860352	83.95379639	75.58139801	75.4835968	98.72949982	53.45050049	92	188.6602936	159.3632965	198.1593018	234.5751038	235.0838928	242.2218933	239.3793945	0	51.2154007	83.19090271	86.28910065	102.8274002	94.67569733	68.03369904	63.84540176	71.9917984	61.14070129	87.85720062	62.05530167	104.221199	94.73819733	125.1597977	118.8499985	104.7237015	119.0616989	62.95339966	50.60089874
23052	6.1653	981.6163521	188.4841003	200.5393066	402.3005066	407.9670105	381.0629883	292.6111145	503.7958984	449.3496094	427.5636902	355.0603027	312.0155945	411.8110046	430.4455872	417.3070984	392.9172058	554.9545898	495.1152039	499.3815918	590.4232788	637.5751953	722.9229126	696.2769165	814.8125	800.9838867	788.7797852	775.0435181	811.6040039	342.9165039	430.1108093	472.8240051	505.410614	427.0885925	516.6376953	438.509491	480.2526855	440.9045105	373.0566101	352.6646118	486.3557129	538.9517212	473.5853882	464.2297058	460.876709	505.9726868	527.3168945	386.0776062	372.8149109
21742	5.7554	164.4178765	0	0	0	0	0	0	0	0	0	0	0	0	0	0	0	0	0	0	52.76869965	66.54290009	151.8153076	112.2024002	162.4687958	157.8108063	80.9858017	99.28659821	170.4261017	0	0	0	0	0	0	56.39379883	0	0	0	0	0	41.29740143	0	0	0	0	0	0	0
21136	4.7912	1144.633276	0	0	0	0	0	0	0	11.35630035	7.947999954	0	16.37789917	0	14.34350014	0	15.54710007	0	0	0	81.55130005	46.53919983	190.251297	137.3199005	214.6504974	191.8076935	155.3715057	157.5919037	144.3119965	36.44630051	0	40.17979813	56.41009903	65.16529846	0	62.41699982	76.38490295	38.99430084	0	0	9.41740036	9.319000244	5.680600166	0	7.45690012	0	0	0	14.39680004
18163	5.0095	709.4622265	0	69.42310333	81.91439819	87.44200134	101.8059998	103.5915985	100.6147003	101.3342972	122.4749985	86.56680298	91.22869873	92.3973999	90.76200104	94.41439819	94.14040375	106.9962006	99.02330017	113.2802963	104.8753967	159.6869049	242.1750031	266.4425964	336.8240051	294.1697083	132.6786957	204.1112061	218.1215973	106.9968033	98.59780121	160.4234924	159.6320953	141.797699	166.3856964	84.04270172	113.9664993	114.7360001	96.36129761	103.1533966	111.6222992	101.808403	130.6609955	109.6511993	104.0479965	118.1156998	138.3211975	93.58470154	119.5796967
22430	2.6093	922.4564765	0	0	16.14990044	0	0	0	0	0	0	0	0	0	0	0	0	0	0	0	0	0	0	0	0	0	0	0	0	0	0	0	0	0	0	0	0	0	0	0	0	0	0	0	0	0	0	447.8457031	409.915802
18956	4.6962	795.5052265	140.8227997	183.2377014	381.8122864	344.4657898	308.9338074	266.0932922	305.9092102	282.9523926	311.8511047	266.3771973	298.832489	270.4848938	272.6520996	331.834198	305.2663879	312.7502136	327.093811	369.3965149	347.9838867	387.8149109	892.597229	825.6279297	834.0751953	761.1455078	767.4658203	778.7792969	717.7694702	352.6260071	404.8525085	499.339386	496.355011	353.2204895	439.6156921	356.6117859	364.5703125	383.8008118	301.6929016	282.3634949	336.4775085	315.4136047	325.3988953	362.3081055	350.3913879	396.3952942	406.5521851	282.335907	271.1149902
15012	5.9373	68.13777646	0	40.51570129	0	0	0	0	0	0	14.9314003	40.0802002	0	0	0	0	0	35.59130096	0	64.1780014	76.15329742	68.01809692	134.4098053	114.7595978	166.1013031	195.8125	104.7462997	138.9203949	122.2557983	59.53319931	68.13200378	61.98989868	81.89849854	92.50930023	58.10100174	59.7641983	73.69219971	63.20460129	0	0	0	0	0	0	0	0	0	11.87360001	0
10990	6.4813	95.14697646	0	0	0	0	0	0	0	0	0	0	0	0	0	0	0	0	0	0	0	0	0	0	0	0	0	68.31310272	0	0	0	0	0	0	0	26.43330002	41.23389816	19.50370026	0	0	0	0	0	0	0	32.53290176	0	0	0
16147	5.6546	1112.559226	341.6330872	311.0795898	233.219101	238.3937073	295.8994141	280.973114	294.6359863	279.104187	240.1466064	215.2924042	232.8103027	268.5476074	291.1162109	272.5375977	243.3468933	234.4472961	259.4753113	221.1885986	190.6179962	205.6929016	74.938797	62.50049973	73.39499664	89.31610107	93.89830017	91.542099	83.25559998	227.8688049	225.1074982	180.5272064	200.9701996	249.8043976	221.5950928	266.5635071	231.4595032	230.3737946	251.6414032	259.5849915	254.7100983	235.0354004	230.3507996	242.2671967	224.4774933	205.7879944	198.2467041	228.0827942	221.5874939
22597	6.2279	800.5634265	2740.701172	3232.310547	3259.896484	2798.171875	1990.526367	2270.558594	3410.697266	3383.712891	3269.873047	3099.898438	2681.730469	3410.367188	2914.619141	3663.683594	3421.964844	4259.574219	4099.15625	4837.160156	5136.308594	5667.722656	8355.390625	8059.839844	10830.39062	10155.13379	8926.890625	8888.140625	8997.492188	2670.617188	2960.849609	3503.087891	3609.390625	3787.154297	3912.072266	3424.601562	3087.150391	3331.990234	2611.267578	2926.640625	3378.3125	2628.882812	3289.392578	3390.09375	3340.277344	3460.185547	3743.691406	3407.886719	3036.9375
3955	5.9784	55.39967646	0	60.72140121	73.7220993	60.33599854	60.60219955	60.14450073	92.73989868	81.47170258	108.5654984	94.15950012	82.31490326	114.2277985	85.52899933	99.0605011	68.06009674	107.5203018	82.5868988	153.521698	224.1300049	201.527298	286.9220886	395.0678101	482.4849854	354.4038086	265.1073914	245.0691986	259.4950867	116.8468018	96.2806015	124.3455963	103.5879974	120.4542007	97.73370361	93.06210327	83.60780334	77.67819977	81.3572998	79.70749664	121.7032013	144.9423981	93.44740295	108.7547989	130.8659973	144.2348022	173.7415924	72.65969849	79.15589905
2022	5.8394	936.6010765	103.2656021	140.212204	126.1334991	154.1891937	144.5191956	147.2178955	180.0449982	160.0545959	135.4774933	143.884201	146.421402	158.1943054	140.0753937	157.8159027	176.3137054	174.1826019	175.1987	217.4822998	289.9530945	253.4412994	336.5498047	372.1990051	484.7661133	443.7709961	348.8581848	384.2067871	309.0588074	184.9143066	186.0944977	184.8495941	204.2033997	216.4669037	178.1217957	151.1596985	184.7283936	141.6703033	166.4031067	142.7398987	207.5998993	203.5825043	181.7447968	70.21450043	218.146698	209.0655975	177.2958069	156.983902	122.6962967
21589	5.1281	398.3419265	0	0	0	11.52970028	16.99650002	0	16.8064003	0	0	0	0	0	0	0	20.06609917	0	0	0	13.88449955	0	0	0	9.947600365	17.15099907	9.276200294	0	10.52600002	0	16.11580086	7.185100079	0	0	0	10.87479973	9.043700218	22.27910042	64.60160065	53.37630081	47.32860184	47.60950089	50.63389969	46.74119949	33.31110001	28.73559952	40.57529831	14.91300011	19.47940063
17812	4.4016	838.5070765	0	225.3188019	255.2411041	0	0	0	0	1122.460938	0	1066.485352	1059.084961	1160.53418	1106.46875	1053.100586	1028.099609	1436.142578	1435.023438	1518.614258	0	0	527.7548828	0	0	911.1987305	0	0	0	0	0	0	197.1676941	0	354.9287109	302.6405945	0	313.7556152	0	0	0	0	0	0	0	0	0	0	0
8579	4.5125	761.4834265	1217.177734	1629.139648	2184.117188	2248.5	1909.607422	1855.523438	2270.166016	2047.277344	2176.072266	2105.369141	2159.859375	1890.758789	1912.499023	2150.007812	2124.230469	2404.287109	2515.058594	2421.730469	2793.658203	2896.095703	3509.601562	2853.654297	3218.757812	3283.730469	2754.65625	2715.941406	2687.400391	2126.791016	2105.630859	2638.162109	2613.322266	2316.345703	2385.552734	2036.821289	2185.992188	2204.658203	2132.402344	2111.191406	2617.769531	2686.324219	2659.291016	2879.5625	2766.640625	2634.59375	2692.130859	1906.291992	1924.308594
2471	2.9554	1061.591176	53.3307991	62.53590012	58.18000031	67.14510345	58.3973999	35.27730179	194.0242004	178.8625031	195.5794983	183.1477051	184.9947968	200.4736023	209.6273956	191.3921051	182.309906	226.5231934	208.6208038	62.01760101	34.67739868	52.87319946	55.93529892	50.19950104	67.96679688	73.99620056	62.18190002	55.3158989	53.88999939	62.52560043	55.98500061	61.33959961	40.15769958	59.84730148	68.84010315	71.35099792	74.00839996	90.65319824	0	0	0	0	0	0	0	0	0	0	0
9433	5.6478	1018.565052	374.4724121	285.5026855	194.3455048	159.5973969	259.5776062	283.5805969	273.4482117	256.5639954	254.9640045	183.8182068	187.0888977	236.4978943	223.2966003	256.821991	225.8560944	201.3921051	248.574707	224.0973053	123.5263977	145.287796	0	35.35979843	62.99840164	59.29800034	101.4273987	81.60030365	95.12650299	171.5653076	185.7532043	154.4718933	180.4586029	207.6963043	218.0292053	232.8755035	231.1009979	229.5550995	277.7001953	252.1914062	246.0122986	202.1013031	233.6837006	291.6474915	255.6932068	173.8181	210.197998	291.4032898	263.166687
2007	6.014	798.5447021	601.3911133	712.2915039	885.6782227	917.3500977	818.9921875	867.6068726	1128.25	1087.725586	1123.279297	825.3208008	890.5858765	923.434082	849.406311	953.8104858	981.2313843	1103.356445	1057.93457	1070.946289	1429.495117	1378.837891	1497.672852	1490.390625	1678.060547	1576.005859	1424.662109	1396.241211	1411.728516	1075.972656	957.8856812	1106.945312	1018.335022	989.781311	1051.759766	973.4335938	912.1337891	967.6386719	729.1870117	779.5092773	967.2416992	955.550293	914.1942749	1010.253418	910.3881836	1065.608398	1019.776917	767.0098267	741.9121094
9233	7.3132	1084.777276	0	0	0	0	8.256400108	0	23.10330009	21.01709938	0	21.55089951	16.9762001	19.15810013	21.22200012	0	0	50.26380157	49.41460037	51.16669846	57.83259964	34.50009918	110.0700989	96.20539856	148.3455048	144.9938049	132.8876038	101.2968979	125.8358994	15.93200016	0	41.46900177	45.02629852	51.75970078	0	0	46.2635994	50.52140045	19.82640076	18.97319984	0	0	0	0	11.74020004	0	0	83.3812027	82.36019897
14960	4.5117	897.4586521	28.77029991	23.03590012	51.84859848	68.97720337	55.76399994	52.10749817	64.12779999	38.66379929	56.04710007	69.53299713	53.87580109	41.40610123	41.3730011	36.91460037	46.25130081	70.71019745	61.63050079	78.3839035	101.5563965	71.96949768	144.6685944	125.1276016	161.7756042	151.787796	113.3862991	107.107399	99.19529724	79.5582962	46.26350021	65.9210968	74.80699921	64.45120239	66.07369995	56.32799911	59.40280151	51.78440094	70.25520325	49.03580093	67.16629791	71.94400024	63.88380051	63.67359924	68.18910217	72.91639709	77.06310272	49.40679932	41.71989822
5706	4.0122	747.4683765	43.88090134	46.00490189	66.82830048	62.65090179	55.83010101	36.14279938	97.24150085	71.06459808	36.73429871	76.44869995	69.97730255	48.8830986	53.47489929	59.23289871	59.43519974	109.6882019	82.87490082	100.5859985	105.667099	82.65170288	139.5231934	146.6504059	154.2162933	168.7904053	87.8707962	176.934906	197.7200928	53.87459946	78.34400177	56.57149887	87.27709961	82.02330017	107.5185013	63.64350128	86.30290222	72.03099823	79.4213028	60.65660095	81.65440369	109.5999985	74.58580017	145.578598	105.2219009	104.0597992	106.5184021	88.79979706	66.44550323
23661	5.7736	129.3891971	0	0	0	0	0	27.36149979	0	0	23.8015995	0	31.23380089	0	0	26.25040054	0	0	0	0	81.73660278	91.15319824	216.1320038	186.9393005	202.1338959	145.3936005	135.6309052	124.2654037	214.1098938	0	0	0	0	0	0	0	0	37.8370018	0	0	0	0	0	0	50.84410095	0	0	0	0
6219	5.5289	202.1698765	779.227478	1117.505859	1934.935547	1710.614258	2276.794922	2213.09375	2907.525391	2929.480469	2834.884766	1011.571289	1806.492188	408.6225891	1290.804688	2077.007812	2187.373047	2887.535156	2775.865234	3058.654297	3359.949219	3628.373047	4511.601562	5262.878906	5677.464844	5316.402344	5016.453125	5093.875	5195.976562	1461.237305	1552.720703	2424.755859	2074.353516	2441.90625	2477.224609	2532.916016	2098.732422	1699.151367	2048.634766	1865.878906	2686.232422	2490.607422	3169.789062	3557.244141	3035.988281	3799.908203	3518.734375	1399.371094	1594.005859
6734	3.3455	1077.597376	7.553500175	15.8263998	16.2045002	23.55050087	0	0	0	45.93840027	35.62779999	59.13959885	46.76250076	55.62810135	61.05799866	64.96430206	53.5658989	52.28369904	59.9659996	74.07990265	0	0	0	0	17.40850067	26.48660088	18.55649948	8.144800186	15.54080009	0	0	13.12479973	0	0	20.71829987	43.76570129	16.45660019	15.98490047	0	0	0	0	0	0	3.365600109	0	0	0	0
211	5.9267	51.22887646	0	58	86.96559906	83.30660248	105.5173035	99.44300079	91.1996994	76.36869812	94.07929993	112.2244034	122.0569	117.4290009	107.4770966	83.02649689	80.1115036	107.7124023	130.1952057	110.2888031	130.2881012	132.9459076	261.9118958	242.9378967	255.7964935	272.0101929	237.8654022	238.8278046	236.5039978	108.1028976	150.0059967	151.8556976	140.8674011	85.58529663	97.52490234	114.1278	123.098999	94.82810211	108.5386963	86.61109924	135.1781006	147.3908997	97.0326004	106.0025024	92.25440216	151.8171997	144.6894073	91.4611969	99.48970032
4502	5.0374	874.4459765	0	15.35599995	0	0	4.436800003	0	12.22109985	0	0	0	0	25.99360085	13.99370003	0	14.45110035	13.56499958	12.55560017	0	7.546899796	0	0	15.82520008	0	8.544300079	0	0	0	56.36130142	51.43619919	54.06969833	72.66699982	42.41790009	55.94800186	24.02020073	51.63199997	48.98479843	0	9.454400063	0	0	0	0	20.39159966	0	13.82649994	18.28019905	0
15565	2.791	1109.464726	18.93540001	23.0156002	15.00570011	18.63669968	26.20009995	0	72.50669861	54.53530121	53.61600113	106.7093964	123.4657974	106.2435989	86.39360046	83.05319977	102.1371994	61.58860016	78.27590179	57.60290146	94.61979675	149.9788971	102.9403992	102.7326965	96.93389893	83.14179993	76.91000366	96.83260345	92.97109985	65.1187973	69.11740112	59.5768013	77.81490326	30.27709961	38.82730103	29.50760078	59.29320145	0	0	14.11870003	0	0	0	0	0	4.994999886	0	0	11.7244997
8555	3.2655	481.3141765	0	18.44120026	0	13.85739994	0	0	10.79920006	0	13.69299984	35.27399826	17.72640038	21.09119987	16.83289909	27.53680038	23.57349968	0	0	0	45.73389816	45.94210052	64.58999634	79.91049957	71.00460052	76.43180084	59.79650116	63.60570145	56.17969894	33.16799927	25.36700058	22.11190033	20.68840027	31.35269928	20.30010033	23.73789978	27.28070068	20.31130028	0	0	3.684299946	10.35560036	12.04220009	0	0	12.43669987	0	0	12.6782999
500	5.7385	615.5053265	0	0	0	0	39.12220001	30.38899994	57.45980072	62.53340149	72.77539825	0	172.9985046	112.5009995	110.3656998	82.11070251	66.62490082	104.6227036	85.52279663	65.32710266	241.1271973	252.9418945	186.1943054	217.7062988	296.5553894	285.521698	191.8408966	209.5449982	179.4777985	150.162796	144.0209045	133.2232971	162.5419006	156.2687988	154.0626068	81.74970245	106.5792007	92.14700317	59.27429962	0	63.97790146	62.71509933	35.88420105	37.12549973	37.75040054	52.01269913	55.08060074	49.8783989	72.1312027
22322	5.7559	167.4125765	0	0	0	0	0	0	33.35380173	0	0	0	0	0	44.04029846	35.61220169	0	49.27899933	52.63399887	65.47679901	178.3737946	114.3701019	201.322403	189.258194	313.6741028	249.4552002	215.6383057	189.8589935	173.3562012	0	53.86320114	54.56750107	0	52.76409912	55.02019882	0	0	0	0	0	0	0	0	56.51010132	40.44459915	0	0	0	29.6984005
3271	4.2217	873.5395521	73.63690186	90.38539886	160.0711975	126.3628998	115.2030029	126.219101	109.6281967	137.3394928	107.6545029	157.8479004	171.1501007	143.7299042	133.6631927	174.2521057	154.6089935	126.2110977	136.9524994	156.2312012	184.0072937	196.9241028	333.3926086	331.3078918	350.6846008	361.5674133	272.2807922	279.9902039	262.0950012	110.286499	138.9387054	170.0149994	134.8815002	165.6927032	156.1483002	107.5095978	72.82700348	99.93589783	134.8780975	162.0417023	163.3937073	204.002594	159.898407	153.6459961	118.9483032	190.5207977	151.2987976	139.7447968	126.760498
9565	3.4678	888.5155765	0	0	0	0	0	0	0	0	0	56.08319855	67.40190125	53.17739868	60.20090103	81.85690308	57.21020126	52.41019821	0	64.58170319	0	0	0	0	0	0	0	0	0	29.18260002	0	7.832300186	8.135399818	0	0	0	0	0	0	0	0	0	0	0	0	0	0	0	0
17935	2.4913	292.2018521	0	0	0	0	0	0	0	0	0	0	0	0	0	0	0	0	0	0	0	0	0	0	0	0	0	0	0	0	0	0	0	0	0	0	0	0	0	0	0	0	0	0	0	0	0	0	0
18008	3.4701	838.5001265	40.05899811	71.75109863	0	0	57.84289932	44.77099991	180.7854004	187.0615997	207.0960999	230.1029053	214.9176025	246.8876038	220.5787048	190.4508972	202.7565002	237.4232941	225.063797	207.2118073	43.64020157	0	91.25559998	17.85020065	86.5109024	0	0	33.39009857	89.22920227	0	72.57800293	29.79969978	0	68.1548996	0	65.93659973	56.57440186	66.29360199	36.66839981	0	29.94659996	0	0	0	0	0	6.674200058	0	0
10180	3.4795	1014.496676	22.39520073	0	0	0	0	0	0	0	0	55.72190094	58.47719955	29.6201992	63.72299957	63.89870071	71.69470215	67.29460144	67.60610199	50.79309845	0	0	0	13.05200005	0	0	0	31.84000015	0	0	0	0	35.90620041	0	0	25.42889977	0	40.61600113	0	0	2.993000031	0	0	0	0	0	11.38790035	0	17.29000092
6870	4.5122	751.4491521	51.78089905	54.68619919	70.28669739	89.94000244	75.02390289	75.81790161	76.95659637	61.36809921	48.43489838	57.20619965	63.82500076	68.67340088	65.35980225	65.69290161	67.14640045	66.34049988	72.89649963	54.37789917	86.18699646	94.75630188	169.7915955	125.5407028	201.362793	171.0829926	147.3544006	132.5603943	164.5592041	52.50630188	55.95849991	74.04250336	78.14649963	57.00189972	75.77719879	61.53820038	55.89250183	53.44960022	98.54029846	73.63600159	83.39649963	82.53510284	72.08100128	90.43509674	91.48549652	101.5074005	107.6249008	68.41459656	80.86360168
17296	6.6249	1052.718352	0	0	7.856900215	0	0	0	319.2705078	279.7705078	321.7571106	0	0	0	67.35820007	217.4418945	219.2095032	334.6697083	273.6221008	294.4443054	0	75.96060181	209.7801971	231.455307	541.7714844	483.6719055	567.1914062	556.4916992	654.5175781	55.43809891	54.49850082	55.95759964	69.38369751	225.0704041	241.8894043	359.0741882	320.0763855	371.1955872	7.743299961	40.22539902	45.12779999	47.15829849	0	105.0141983	101.2659988	73.88760376	86.63179779	587.210022	524.1259766
15129	8.0554	830.4842765	0	0	85.29049683	0	0	0	0	0	0	335.2206116	305.050415	350.4346924	356.6922913	347.6047058	334.5909119	233.0769043	0	209.6333008	560.9291992	650.3878784	781.3892822	737.9299927	755.3668213	961.4014282	730.0521851	692.7396851	625.086792	601.3353882	639.9146729	486.441803	0	452.1748047	0	447.814209	0	0	0	25.0503006	25.89439964	0	0	22.74290085	0	0	0	0	0
21459	5.9573	803.5664471	374.7612	425.6247864	723.1353149	685.0551758	766.9979858	700.4896851	802.2896118	726.5443726	661.1845703	665.289978	640.3676758	697.9525757	559.1605835	653.796875	638.8057251	783.335022	801.1279297	890.2529297	714.0985718	727.9644165	1232.683594	1194.128906	1284.344727	1290.079102	1402.977539	1370.572266	1357.416016	647.2313843	646.3256836	707.2387695	733.0200195	660.835022	708.3959961	698.1566772	677.3012695	702.8706055	706.2689819	709.8853149	869.4501953	832.6547852	843.246582	868.9663086	889.7069702	995.772522	994.3427734	663.0083008	611.3671875
477	7.5678	284.8617765	25.71139908	39.10129929	28.2996006	70.95999908	0	0	81.59130096	24.12899971	46.54410172	69.85780334	47.00479889	58.63079834	51.79249954	0	24.78949928	22.45630074	37.52959824	11.69779968	100.8660965	164.026001	144.9487	177.6938019	180.1448975	218.0214996	167.0655975	165.1685944	159.2895966	47.72359848	73.68289948	41.38980103	72.39240265	25.55179977	57.76070023	0	29.07789993	50.54909897	61.0583992	23.7439003	55.43970108	45.55329895	17.77319908	77.68289948	50.47669983	52.90850067	89.25669861	0	20.72120094
13834	4.9831	1024.559026	251.207901	272.0325012	469.1592102	477.4429016	496.6037903	542.3535156	711.6621094	736.6934204	737.2416992	399.5884094	442.8583984	467.145813	456.1665039	654.7476196	647.2133789	763.2612305	740.0922852	740.2924805	670.2446289	785.6439819	1189.412109	1025.073242	1605.763672	1474.228516	1270.765625	1266.55957	1216.818359	488.9624023	505.9172058	645.6835938	734.4014282	710.0352173	739.1942749	639.565918	662.5166016	653.4481812	645.2437134	669.6962891	842.2539062	791.039978	806.5615234	853.4760742	864.8745117	950.7139282	975.6815796	575.0648804	518.0430298
702	5.3098	384.3607471	8.50510025	8.997900009	14.50969982	7.049699783	0	28.69939995	37.55469894	25.47800064	40.24029922	16.80410004	0	0	24.98419952	43.89080048	16.18969917	37.31790161	46.20629883	51.94430161	28.81469917	38.32929993	47.60010147	35.78760147	51.53269958	62.01819992	65.70819855	41.02759933	44.99219894	25.16749954	32.33330154	40.84170151	39.08259964	0	38.13000107	69.24909973	61.98709869	40.39509964	95.18509674	96.47550201	107.2025986	94.87879944	105.7677002	116.2738037	123.9337997	107.5384979	107.4440002	26.94199944	0
533	5.9526	803.5661265	3146.740234	3123.352539	6478.910156	6956.261719	4969.973633	7449.824219	4228.286133	6307.179688	5879.074219	5567.730469	5188.079102	5494.753906	4546.055664	6870.835938	5689.574219	5010.289062	7393.130371	7186.21875	6978.863281	6800.15625	12568.91992	11376.39941	12988.17676	12066.2168	12135.12793	10965.43164	11257.40625	4609.679688	5844.265625	6226.539062	7459.873047	6779.960938	5336.28418	4127.299805	4800.845703	5939.254395	5805.461914	5677.878418	6881.173828	7091.325195	7554.3125	6252.536133	6906.478516	7722.365234	8379.366211	4778.50293	5572.035156
6208	5.5352	203.8909765	758.4404297	1016.036621	1166.038086	1501.789062	2216.695312	1204.899414	1974.706055	1985.175781	1974.904297	792.093811	1251.860352	1167.280273	847.984375	1629.740234	1447.241211	1872.097656	1669.890625	2251.554688	2270.912109	2554.765625	3679.171875	3320.365234	4878.09375	3983.818359	3997.394531	3604.75	4007.283203	1226.123047	961.3911133	1030.011719	1311.054688	1344.541992	1666.891602	1712.380371	1273.227539	1713.582031	1282.635742	1624.447266	1724.894531	1838.223633	1756.119141	2799.158203	2165.984375	2860.28125	2576.472656	969.3632812	970.1400757
18393	5.122	840.5225765	107.071701	151.1903076	154.532196	178.2306976	192.6611023	180.9338074	160.3527069	144.8540039	141.0816956	151.0292053	136.8455048	164.9575043	132.3979034	145.5402069	140.1372986	139.014801	152.3336029	146.8316956	232.0803986	210.7378998	266.4023132	269.1733093	195.9004974	251.4147949	232.1284943	216.0991974	219.947998	169.3975067	161.6851959	182.6309052	178.8076935	150.2532959	153.7581024	162.1436005	164.8992004	153.0726013	147.1974945	167.9272003	153.0630035	160.7035065	148.1006927	154.3975983	192.5200043	181.2169952	227.9380951	151.4414062	161.1421051
7770	1.3253	308.1975765	5.79489994	0	0	0	0	0	0	0	0	0	0	0	11.66110039	0	0	0	0	0	0	0	0	0	0	13.59309959	0	0	0	0	0	0	0	0	0	0	0	0	0	0	0	0	0	0	0	0	0	21.83860016	0
2357	0.5103	444.2003765	0	0	0	0	0	0	0	0	0	105.4355011	93.74510193	93.83029938	143.9555969	112.0353012	125.415802	93.97920227	123.3324966	124.6434021	80.71459961	79.79550171	67.95829773	91.29940033	0	91.21559906	0	99.30169678	98.15589905	100.5939026	102.9152985	101.9934998	139.6605072	103.8013	112.8897018	106.072403	104.6054001	113.3704987	24.1616993	0	0	0	0	0	0	0	0	0	38.40879822
3121	5.6556	54.52317646	812.3583984	897.5565796	1262.411255	1673.231689	1478.365356	1369.400269	1426.277466	1102.925049	1253.732422	1380.230591	1499.049561	1409.001343	1466.028198	1356.014282	1427.638672	1254.385254	1030.160767	1363.539062	2093.099121	2168.160889	2759.545166	2617.071289	3600.000244	2813.79248	2312.847656	2708.481201	1969.665405	1747.254883	1581.977539	1769.850952	1633.74585	1679.473145	1055.477051	1040.802612	970.3450928	1435.464233	2040.062744	1700.354248	1967.465332	1817.780273	1694.809082	1535.40918	1729.802002	1690.999023	1739.350098	1258.781738	1457.67334
24282	4.7307	356.3235521	0	0	0	0	0	0	0	0	24.93619919	0	0	0	0	29.5454998	35.1053009	22.67700005	19.10989952	27.69779968	0	0	0	0	0	0	0	0	0	0	0	0	0	0	16.54820061	0	14.4282999	0	77.48370361	77.60310364	59.46429825	61.15710068	61.82960129	45.10219955	65.59629822	69.87989807	42.73749924	0	0
18424	2.8601	904.4217521	30.16799927	0	37.14070129	0	26.85079956	50.57139969	59.14640045	55.31719971	40.68610001	72.7111969	88.89759827	69.48020172	75.70120239	74.99359894	70.4417038	78.68360138	58.26160049	54.05260086	74.84829712	71.04499817	74.51280212	77.12339783	60.85950089	83.17539978	79.15070343	28.23450089	59.91759872	73.52120209	65.8730011	32.95449829	61.13710022	73.31839752	66.27100372	38.1189003	42.04700089	66.25430298	0	0	0	0	0	0	0	0	0	0	0
22303	4.6957	77.78637646	0	35.27080154	0	52.12789917	0	87.9673996	102.5205002	78.94689941	87.79309845	72.2743988	56.0245018	60.85480118	62.20470047	66.50959778	67.12519836	93.62249756	119.652298	159.578598	155.219696	151.0090942	326.512207	271.7466125	466.3940125	344.2533875	354.6867981	213.7991028	391.2867126	65.82389832	67.64759827	127.4297028	113.2136002	135.8759003	73.07389832	80.72119904	102.7705002	88.16069794	75.45600128	53.6731987	96.73590088	142.4046936	120.0479965	186.6611938	129.2993927	133.4485931	132.7501984	72.64019775	63.66059875
21728	4.6951	77.18117646	63.5265007	139.5124054	161.3329926	180.0357056	276.7619934	199.423996	317.5852966	310.5190125	300.1965027	160.6540985	124.1753998	147.9394073	249.0426941	346.2853088	235.2877045	318.5024109	394.1874084	298.942688	327.5924988	458.3362122	1190.404297	1372.942383	2173.825684	1432.818359	1333.338623	1434.436523	1335.144531	342.433197	326.4401855	379.0490112	454.6864014	353.7886963	301.3406982	311.3398132	328.9031067	358.7460022	343.3275146	236.7734985	402.172699	478.7431946	472.4822083	487.1958008	424.7112122	601.8604126	613.3178711	219.0554962	193.5077057
19723	4.5115	751.4535971	37.94530106	50.98379898	60.61320114	54.02569962	65.98680115	62.32529831	62.42459869	72.02420044	61.42409897	62.37939835	53.62189865	55.58000183	52.54570007	71.33580017	58.39310074	91.75019836	77.7437973	53.40879822	87.90769958	99.31259918	146.6078033	144.2485046	181.6670074	188.7991028	140.5419006	156.7675934	175.3701019	53.73699951	60.96440125	63.38890076	93.33830261	68.55239868	74.75119781	51.48960114	40.03099823	56.78839874	73.47329712	84.41470337	66.31220245	78.83930206	75.19740295	85.17569733	100.6035004	107.3960037	108.4847031	61.77000046	69.23709869
9548	5.8153	765.5300765	55.7901001	59.58649826	96.70010376	94.75920105	88.98079681	86.49410248	90.09249878	90.97049713	94.03099823	86.12740326	65.3411026	82.87210083	78.05789948	91.57460022	56.25759888	118.2304993	85.78769684	87.06819916	106.2027969	91.64510345	184.2698059	183.1864929	203.9880066	167.7505951	164.5227966	148.1423035	150.843399	94.09470367	74.31210327	105.1668015	106.4988022	75.0510025	98.06269836	77.76039886	84.34529877	101.6202011	110.1580963	104.8488998	0	138.6392059	133.0823059	141.2752991	128.9680023	133.7268982	159.9087982	81.65779877	100.955101
13611	5.9534	829.5763521	53.50529861	60.81299973	105.1085968	90.23000336	93.31220245	70.9240036	74.16249847	114.2866974	104.3172989	127.8769989	124.8832016	117.172699	83.04699707	137.0652008	139.6053009	161.2397003	125.4999008	127.5102997	173.4470978	156.8016052	239.6181946	228.7037048	221.9676971	221.2935028	208.472702	221.6280975	199.1394043	113.9380035	133.5576935	136.2178955	178.6161957	122.8209991	131.078598	136.9871063	150.4183044	146.925293	79.6760025	97.78549957	116.6019974	100.9786987	94.37319946	95.97000122	93.00430298	114.1827011	101.5477982	125.2798004	108.4238968
20564	6.6296	1069.702102	0	0	0	0	0	0	98.66629791	53.36840057	75.46080017	0	0	11.93360043	0	71.15869904	36.18519974	88.38349915	88.03269958	56.71590042	17.79409981	29.17889977	50.95389938	46.64429855	125.1125031	95.11060333	114.9608994	127.7583008	124.2249985	15.83930016	0	19.46360016	43.91199875	0	66.02259827	50.76240158	78.50189972	85.82710266	9.649900436	0	0	0	16.2064991	21.37969971	17.86540031	0	0	122.7904968	116.9609985
20884	5.6541	801.5520471	454.4111023	518.1586914	706.5941772	785.2407227	753.2880859	759.1928711	799.1176758	840.8115234	808.4907227	728.3828125	711.7930298	673.1104126	665.4702148	737.0957031	755.8544922	818.7124023	802.8607788	876.4810181	763.0023804	793.9395142	1129.989258	1090.693359	1185.507812	1104.123047	1180.443359	1248.78125	1296.308594	671.5717773	748.515625	815.2368164	870.2354126	773.5712891	834.3062134	849.578125	905.5474243	815.3178711	722.0375977	702.2167969	870.2681274	822.2084961	850.2387695	861.7694702	956.0059204	948.8037109	1017.700195	701.4545898	743.7476196
23790	2.7838	916.4992021	9.590000153	0	0	15.8142004	0	14.54329967	47.08599854	53.45209885	65.67189789	62.18980026	65.39040375	84.98600006	65.85910034	80.3010025	49.85029984	67.19280243	73.0632019	85.87480164	24.36079979	17.1215992	46.81949997	29.71750069	51.92610168	42.76979828	33.9219017	62.0768013	25.50289917	18.50799942	0	14.35270023	31.28470039	20.43120003	13.7173996	0	18.86770058	28.07559967	0	0	0	0	0	0	0	0	0	0	0
23207	3.4562	926.5272765	32.20460129	35.21409988	50.04539871	48.55390167	33.37440109	0	104.5908966	85.48660278	76.56620026	150.8650055	154.596405	144.4911041	79.51930237	98.87129974	98.59359741	52.36439896	111.5442963	116.6216965	0	44.83679962	41.01210022	44.28229904	56.86640167	41.02320099	24.35619926	28.08690071	31.51379967	43.30400085	23.52820015	15.21800041	33.57040024	23.21479988	24.64349937	36.25080109	0	24.51919937	0	0	0	0	11.18369961	0	2.990700006	11.67860031	2.754199982	0	0
11637	0.5033	676.1383265	66.47940063	96.59919739	77.24389648	90.80570221	105.3479996	98.61779785	123.7741013	119.8242035	115.5516968	95.25189972	86.37220001	84.45809937	90.96080017	81.51300049	102.3149033	83.17500305	73.75520325	91.31590271	58.67350006	70.89949799	93.46800232	75.43769836	78.05069733	75.03500366	73.61710358	52.41930008	81.8309021	32.54710007	33.08200073	45.42200089	44.93830109	38.48799896	27.21179962	19.30130005	0	41.2397995	28.5447998	37.65990067	29.54179955	59.39569855	30.91720009	41.40579987	32.55690002	31.01370049	35.13169861	0	39.6391983
17045	4.4993	835.5128765	0	0	0	0	0	0	603.2642212	603.6478882	577.9810181	0	0	156.9082031	0	0	0	0	0	0	541.5687866	563.7260742	754.1669922	696.0800781	896.8295898	884.484375	606.4077148	644.3607788	622.0209961	0	0	0	0	0	0	0	0	0	0	0	0	0	0	0	0	0	0	0	0
10203	5.6651	1089.502676	140.1298065	101.4191971	69.39589691	71.71369934	140.2481995	68.43810272	72.79450226	89.06400299	99.71569824	60.76710129	69.37480164	80.87799835	100.9143982	73.38990021	100.9539032	66.52420044	88.39949799	61.08119965	0	0	0	6.273200035	7.782700062	0	23.39999962	0	13.29259968	90.11100006	32.00130081	43.30160141	79.92259979	81.18139648	73.54930115	59.64099884	86.39969635	68.30509949	87.03949738	107.5716019	68.61979675	76.02639771	74.65529633	95.92960358	104.5523987	55.49219894	49.61470032	103.4648972	86.37039948
15817	5.6544	243.2001765	89.60700226	149.7727966	282.085907	221.9434052	265.9220886	297.1362	281.2992859	215.9492035	258.5043945	298.1440125	297.4263	308.6059875	234.5895996	329.3367004	346.603302	314.5780945	324.9296875	228.8739014	437.6416016	356.0458984	644.7114258	865.3666992	937.1845703	935.3916016	849.2772827	1078.766602	933.4257812	365.6300964	428.8952942	496.5671082	456.9596863	254.8583984	327.209198	315.8996887	199.4868927	241.9938965	254.3414001	331.949707	462.2268066	477.980011	429.3375854	314.8923035	324.4281921	465.6404114	453.4851074	211.179306	116.7506027
1230	6.0073	988.6345021	333.0256042	401.8703918	408.8021851	480.1086121	492.0154114	501.1787109	611.5839844	579.6386719	633.4116211	413.0674133	458.7882996	437.395813	430.2067871	516.9766235	441.7373047	532.5908203	514.9916992	513.7709961	681.4146118	582.4058228	718.9224243	648.2700195	752.3510742	704.1577148	673.2744141	602.0142212	644.6508789	489.3875122	502.990509	489.8965149	486.7705078	421.6924133	420.4931946	453.6863098	460.7663879	484.1388855	465.9083862	390.4545898	421.7820129	435.7268066	521.8740234	529.4199219	530.0571289	588.6646118	642.0498047	348.848114	326.6391907
480	2.0829	360.1953521	0	0	21.18300056	0	0	18.48730087	26.56469917	25.20890045	0	54.24240112	33.65769958	0	48.37770081	35.02090073	42.8567009	56.54380035	46.45809937	34.54380035	46.14849854	50.13779831	45.18009949	49.00749969	45.83349991	45.70389938	56.55810165	42.56800079	53.32849884	40.00889969	29.26980019	41.1230011	44.2439003	41.70849991	55.55099869	36.77750015	46.42039871	52.80770111	0	0	0	0	0	0	0	0	0	0	0
9800	5.7319	1012.634026	117.3439026	133.3580017	146.3058014	123.8880997	199.4039001	149.3827057	209.2091064	171.8737946	209.3493958	115.0145035	174.6215057	130.3625031	146.7068024	180.8983002	136.0189972	184.0697021	205.3760986	147.9808044	190.6062012	225.8258972	272.3664856	230.294693	290.2314148	301.6637878	202.7976074	229.9093018	243.8323059	144.1912994	174.7781982	188.0776062	207.6652985	153.2727051	135.8798981	172.6407013	148.5310059	157.5619965	191.9418945	158.8002014	191.7978973	185.2640076	190.072998	150.1875	197.6526031	199.9608002	242.7843933	140.2691956	146.741806
2442	6.1593	936.6067765	784.2167969	903.8021851	1456.615234	1411.543945	811.2935181	1109.904297	1693.514648	1559.988281	1673.314453	1233.648438	1203.741211	1275.117188	1164.669922	1698.081055	1253.223633	1475.21582	1474.355469	1502.745117	1926.285156	1996.974609	2612.748047	2423.089844	3498.173828	2965.453125	3060.335938	3112.574219	3086.265625	1313.4375	1349.543945	1599.552734	1602.666992	1567.983398	1648.998047	1670.092773	1603.411133	1603.431641	1349.594727	1480.547852	1676.226562	1712.668945	1665.304688	1739.297852	1788.487305	2046.388672	1970.280273	1276.936523	1243.379883
16525	6.3909	1114.749476	0	0	0	0	0	0	0	0	0	0	0	27.80719948	0	13.11870003	35.9858017	21.63750076	13.64410019	16.0461998	31.53499985	27.54470062	65.53029633	69.37409973	75.81639862	88.61959839	67.56410217	84.34249878	80.57790375	0	0	0	0	0	45.09970093	0	15.46430016	18.71109962	0	0	0	0	0	0	0	0	0	0	0
18009	4.3134	838.5086265	380.0231934	590.8076172	519.9594727	443.8691101	391.2820129	386.8611145	1515.766602	1676.255859	1529.098633	1356.145508	1300.033203	1390.510742	1352.688477	1354.992188	1327.49707	1619.739258	1658.274414	1787.666016	873.2733765	942.164978	1118.856445	1034.885742	1525.467773	1514.506836	866.2260742	792.1693726	771.0233765	366.791687	360.4508972	416.209198	389.1654968	758.6348267	663.1439819	439.7297058	62.83160019	500.714386	55.15599823	0	0	0	0	63.12689972	0	0	0	0	79.07649994
1202	6.005	988.6322265	1296.351562	1569.104492	1765.847656	1816.263672	2212.160156	2083.724609	2556.755859	2400.179688	2620.222656	1701.083984	1864.789062	1708.537109	1741.933594	2143.271484	2125.300781	2359.986328	2447.539062	2241.205078	2948.408203	2865.525391	3644.880859	3657.654297	2781.392578	2664.451172	3459.990234	3321.027344	3696.998047	1979.099609	1869.874023	2040.366211	2138.175781	1866.283203	1887	2036.859375	2117.384766	1966.674805	2046.484375	1922.234375	2146.054688	2000.520508	2105.210938	2608.681641	2572.677734	3115.306641	3057.443359	1621.931641	1554.81543
14538	4.583	788.4999765	63.42919922	69.5358963	96.9469986	0	80.00659943	78.49320221	74.49349976	76.93509674	63.09370041	90.7059021	88.34829712	100.6395035	91.60849762	91.65329742	108.9024963	86.98549652	85.83879852	113.6707993	145.1134033	166.3285065	315.8507996	234.3258057	272.7593079	279.1682129	223.777298	256.9487	258.585907	112.4353027	126.2048035	130.3641052	121.9045029	145.2263031	142.0140076	104.3556976	99.251297	87.98290253	94.87000275	0	0	0	119.2584991	114.009697	101.8447037	138.6631012	124.395401	76.81860352	88.53869629
6907	5.8844	952.5857765	2116.214844	2334.712891	2181.921875	2094.255859	1555.109375	1793.625977	2327.878906	2218.412109	2355.746094	2626.984375	2358.712891	2128.109375	2093.902344	2229.214844	2199.583984	2472.386719	2486.837891	2445.392578	3012.759766	2976.476562	2808.703125	2752.75	3397.919922	3251.517578	2983.369141	2847.957031	2996.65625	2065.660156	2092.292969	2646.136719	2699.429688	2512.65625	2614.328125	2329.929688	2324.800781	2327.777344	2992.939453	3055.675781	2788.005859	2797.751953	2692.945312	2802.554688	2842.382812	2875.792969	2877.275391	2518.892578	2605.603516
22292	5.9527	1152.711376	0	0	0	0	0	0	0	0	0	0	38.17819977	43.15449905	0	0	0	19.71190071	25.27210045	0	81.56800079	72.60169983	68.57649994	59.57820129	67.26869965	56.62409973	60.91989899	73.45069885	81.60320282	19.32150078	0	0	0	39.55979919	40.36330032	39.10749817	0	27.47649956	0	0	0	0	0	0	0	2.579699993	0	0	0
11265	5.9795	772.5200765	107.7230988	93.40409851	135.4651947	134.9181976	117.6716995	133.1271057	200.3800964	203.9674072	161.0520935	145.1128998	180.0393982	146.0841064	164.195694	151.0032043	156.8339996	174.4468994	205.8462067	186.0662994	226.5236969	241.8995056	181.4568939	257.9648132	255.5899963	247.3005066	250.7135925	240.5780029	257.4941101	134.052002	127.9688034	150.1403961	178.1481018	169.2042999	139.9801941	183.3905945	137.7436981	152.0861969	123.9029999	170.5861969	166.8798981	164.3412018	142.9862061	182.4830017	165.1436005	181.9432068	177.1876984	116.0911026	78.79989624
12666	5.6435	960.6024265	7436.746094	8639.90625	9836.210938	10419.60938	9554.71875	9057.726562	10099.13281	9533.21875	9629.039062	9469.21875	8833.710938	9462.835938	9667.601562	10036.125	10248.375	8917.476562	9428.054688	9361.570312	14782.79688	13155.71094	13426.03906	13581.1875	14503.85938	14573.71094	11842.25781	12044.70312	12048.61719	10179.125	9639.1875	11012.17969	10660.89062	10155.14844	11571	8028.121094	8559.507812	8176.164062	11147.0625	11287.72656	11857.9375	11923.72656	12190.24219	11119.23438	10267.41406	9857.585938	10692.96094	9345.757812	9283.0625
1322	2.0835	437.1205265	0	0	0	0	0	18.95269966	0	0	9.032899857	35.87960052	36.89459991	21.35589981	37.98040009	19.40069962	41.33969879	23.17149925	0	30.51099968	30.97839928	45.56969833	48.59289932	49.71549988	41.93170166	55.23080063	44.98220062	58.2303009	58.86999893	53.40330124	40.88040161	41.75510025	27.47579956	29.31769943	0	49.7859993	34.41690063	34.7621994	0	0	0	0	0	0	0	0	8.706100464	0	0
11095	6.0154	824.5613765	2380.568359	2976.341797	3532.46875	3637.302734	3754.546875	3684.414062	4859.714844	4561.875	4468.773438	3781.412109	4237.238281	4095.224609	3947.667969	4555.519531	4540.25	5469.722656	5052.910156	5181.042969	6313.273438	6563.453125	6657.363281	6007.414062	6824.128906	7254.511719	5900.871094	5411.160156	6033.957031	4270.492188	4417.421875	4887.289062	5149.574219	4667.171875	5127.769531	4300.828125	4550.226562	4796.945312	3907.199219	3858.849609	4274.957031	4048.666016	4095.167969	4297.832031	4269.410156	4400.289062	4480.066406	3774.742188	3764.371094
8082	6.81	1080.749126	16.01749992	0	24.33699989	11.81700039	26.35479927	0	375.1239929	350.395813	461.7956848	149.9842987	157.5959015	183.0570984	177.6743927	515.2617188	415.9906921	430.5327148	425.4739075	401.6899109	351.8595886	308.2550964	493.9753113	668.1220703	983.5430298	1299.726562	942.2753906	878.5375977	927.5297852	53.97159958	227.7212982	391.1108093	404.5393066	493.1541138	462.6615906	491.271698	460.1312866	532.4995117	46.05680084	51.75830078	22.54299927	0	49.00650024	132.5245056	86.95780182	104.8191986	0	890.3540039	910.5791016
7080	4.6956	882.4481765	108.6529999	152.3708038	194.6327057	170.7675934	168.1475983	164.5343933	197.1107941	198.0021973	172.8233948	152.7821045	179.6287994	143.7084045	180.6824951	182.0709991	175.3529968	193.0670929	184.1595001	172.0153046	230.675705	217.2984924	259.2192078	254.3152008	280.5942078	250.3020935	237.6499939	244.0014954	233.816803	183.8258057	209.9570007	210.655899	199.938797	242.6237946	209.0142975	193.232193	190.5973969	183.4835968	214.3513947	180.0397949	244.7229004	224.9335938	234.0659027	256.0116882	212.6508026	212.0368958	235.2086029	182.6027069	189.892807
6404	5.5318	204.4711765	463.7073059	1081.0625	1364.599609	1258.178711	1745.12207	1609.291016	1886.510742	1542.800781	1685.295898	1260.053711	923.4702148	1018.451172	1204.93457	1672.448242	1811.741211	1777.011719	2078.105469	2660.300781	2070.179688	2436.361328	3389.261719	3178.164062	4415.761719	3669.980469	4124.988281	3621.228516	3849.130859	1161.681641	1146.402344	1353.750977	1414.398438	1456.370117	1526.538086	1386.429688	1113.990234	2004.100586	1312.592773	1323.958008	1209.416016	1826.620117	1318.544922	2133.175781	2092.802734	2195.794922	2291.255859	742.0687866	1040.90332
15247	0.5149	339.2037765	0	0	0	0	0	0	0	0	0	12.39159966	0	0	12.58279991	0	0	14.8696003	0	0	78.87580109	62.96509933	128.7465973	135.5440979	144.4768066	128.8058929	0	112.3536987	100.1986008	169.8022003	185.6784973	223.5975037	242.7221985	0	182.4824982	187.8610992	172.9288025	179.0601959	0	0	0	0	0	0	0	0	0	0	0
17811	4.2971	838.5058765	787.8203125	1138.025391	1009.02002	971.8339844	791.8754883	756.5604858	3296.074219	3413.113281	3034.378906	2577.699219	2623.275391	2845.755859	2748.988281	2716.798828	2562.791016	3340.792969	3321.904297	3600.541016	1687.605469	1773.617188	2197.941406	2089.316406	3087.025391	3005.115234	1610.921875	1518.470703	1497.764648	741.8613281	662.1621094	843.5297852	811.4213867	1459.755859	1484.645508	941.9022827	1018.882324	951.9916992	11.89309978	0	0	0	0	0	0	7.42689991	0	0	0
17448	4.2985	838.5075521	122.0102997	212.5184021	207.5345001	160.3961945	142.489502	142.798996	648.5302734	601.2753906	529.4932251	445.6245117	491.4226074	531.1323242	493.8664856	513.6586914	480.4851074	617.8344727	607.0761719	662.397522	280.6825867	312.6630859	373.9455872	366.1713867	540.050293	561.9639282	315.1643066	264.7412109	282.5144043	163.0014954	140.4656067	164.1062927	155.3563995	273.625	268.9111023	177.7498016	204.9326935	161.9268951	0	0	0	0	0	0	0	0	0	0	0
1882	5.9124	53.47397646	74.33699799	81.27980042	94.47180176	134.5502014	109.9276962	130.1553955	170.8665924	168.0301971	145.1195068	120.543602	179.3851013	58.23020172	150.010498	130.3981018	105.1270981	154.5196075	197.5081024	141.3742065	208.5522003	293.5360107	277.0875854	227.6100006	401.4168091	343.4621887	312.913208	392.1311951	309.958313	132.3406067	119.7751999	126.0307999	171.9918976	122.4121017	115.6819992	123.7572021	146.0238037	101.9980011	143.6880035	117.8527985	184.076004	165.8939056	174.8540955	148.7608032	131.8159943	246.865097	190.6748962	76.5460968	128.8916931
23246	4.6953	1090.526752	81.81819916	125.3065033	130.9541931	131.3621979	155.4317932	162.8144989	203.6515961	176.0617981	177.7465057	123.6847992	157.9355011	157.2657013	137.2257996	168.705307	176.7245941	183.3439026	183.3778992	181.4808044	185.0090027	217.0592041	245.455307	254.9790039	270.1982117	289.4287109	262.2814941	233.6130066	236.9972992	160.010498	176.5715027	171.156601	196.5908966	179.2478027	168.2317047	159.6188965	197.3988953	160.7012939	168.4412994	142.9290924	230.6053009	201.5236053	207.8771973	188.9552002	204.9127045	238.7270966	221.6347961	162.4678955	133.7606964
23469	5.7858	174.6008765	0	0	43.61849976	49.29949951	0	0	30.80559921	0	39.8893013	0	0	0	0	0	0	38.25939941	0	0	84.21690369	91.98000336	176.1100006	213.247406	244.3179016	167.4857025	121.2537994	140.0227051	121.3535004	52.74959946	65.96450043	0	0	0	0	35.78950119	0	0	0	0	0	0	0	32.56140137	0	0	0	0	0
10	5.9153	51.07027646	53.50049973	104.6729965	207.6190033	178.0124969	155.2212982	227.0330963	179.4418945	254.2386017	218.7348022	224.3925018	219.154007	154.5558929	185.9309998	217.095993	187.3694	227.822403	281.7236023	201.5785065	369.2839966	289.730896	474.3038025	464.2153015	632.7354126	493.7948914	567.9857178	458.0917053	623.0515747	164.1929016	183.9441986	287.5304871	271.501709	228.6499023	172.2978973	175.4582977	167.5310059	213.3820038	196.598999	168.4467926	243.8406982	220.4402008	305.5598145	268.3756104	323.425415	432.1487122	326.5155945	179.3843994	126.8927002
22088	6.6188	1043.685176	0	2.771600008	0	0	0	0	28.78800011	8.118900299	21.02400017	0	0	0	0	34.40359879	0	0	1.043599963	0	68.81340027	0	0	102.1160965	0	43.94520187	75.79290009	140.0644989	116.2235031	0	0	82.6548996	0	0	0	0	0	26.96839905	1.787400007	4.513899803	0	0	0	0	15.26720047	0	0	99.02549744	104.6993027
23573	5.6679	859.5136765	529.1055298	505.4331055	528.3198242	530.5181274	578.6693726	601.6478882	464.4403992	476.103302	482.0212097	477.185791	464.468811	486.9182129	559.1928711	528.5878906	545.5571289	495.8288879	498.6953125	504.2290039	344.5317078	318.8837891	224.6873016	240.1134033	211.2574005	245.8804016	276.4060059	279.5050964	308.8458862	419.7351074	439.3356934	455.526886	545.453125	503.1500854	514.9370117	519.2504883	560.503418	533.9937134	580.9863281	592.8936157	498.240509	486.4757996	483.1708984	529.8477173	474.0249023	437.9096985	469.478302	647.0980835	672.0595703
9254	6.4513	61.54437646	0	0	0	0	0	0	0	0	0	0	0	0	0	33.21820068	0	0	0	0	27.45829964	0	60.48870087	0	56.63750076	80.23750305	60.14009857	67.35320282	0	0	0	0	0	52.91540146	0	0	0	11.91320038	0	0	0	0	0	0	0	0	0	83.45279694	53.51660156
10528	6.3365	887.6692765	805.0435181	956.1303711	1179.213867	1311.172852	1288.369141	1009.47052	1914.008789	1556.78125	2001.65918	988.8944702	1226.711914	1054.508789	898.8062744	1493.238281	1628.777344	1569.325195	2008.128906	1690.174805	1976.819336	2015.233398	2699.392578	2603.484375	3556.892578	3464.020508	3373.447266	3048.257812	3301.355469	1228.515625	1067.104492	1899.063477	1401.552734	1905.026367	2027.4375	1700.438477	1723.139648	1813.142578	1755.557617	1579.043091	1959.810425	1832.107422	1976.90625	2207.613281	1708.819336	2191.587891	2265.828125	1578.09082	1419.776367
1010	6.0081	988.6321521	574.8959961	702.9771118	785.3560181	806.7230835	960.3485718	897.2025757	1065.540039	1057.418945	1072.194336	696.6958008	795.637207	698.6898804	784.4335938	929.6196289	861.5297852	958.272522	965.2324219	891.7147827	1138.425781	1197.837891	1189.750977	1177.729492	1294.71582	1272.857422	1201.583008	1067.345703	1167.525391	855.1591797	784.8344727	827.5620117	833.3720703	723.9077148	644.6298828	723.9008789	793.5009766	809.2396851	832.8223267	763.1835938	840.5405273	806.6884766	833.1068726	1044.4375	1019.61908	1137.478516	1253.461914	633.5410156	563.809082
9422	7.3126	1084.775526	0	0	0	0	0	0	0	15.61970043	0	0	17.41830063	0	0	14.07680035	22.22559929	15.58460045	20.16360092	36.22389984	0	0	56.97869873	52.44620132	116.7447968	110.4828033	101.0417023	101.5027008	81.59870148	20.90040016	0	15.68490028	28.56240082	40.52799988	34.28730011	38.27619934	0	14.61289978	0	3.923799992	0	0	0	0	0	0	0	45.23609924	0
4028	1.4106	454.3055765	13.41230011	0	0	0	15.25969982	15.44320011	19.07550049	8.582799911	21.37220001	50.18360138	53.85699844	52.36539841	48.3594017	44.36470032	52.7798996	43.27159882	61.04140091	49.71039963	0	0	0	27.95000076	38.49470139	23.99909973	31.71450043	26.70829964	25.2656002	0	9.847399712	0	21.21240044	26.95070076	20.86310005	0	15.93959999	36.28499985	70.0042038	58.33869934	72.99990082	65.43609619	82.73880005	68.09670258	46.97249985	48.6053009	52.56840134	27.29899979	35.05659866
8007	4.512	761.4821765	2778.716797	3673.542969	5049.160156	4907.386719	4277.496094	4188.976562	5303.383301	4870.371094	5016.335938	4792.871094	4818.800781	4437.917969	4396.867188	4917.285156	4776.234375	5741.164062	5728.109375	5500.160156	6304.554688	6507.84375	6504.5	6248.746094	7513.949219	7467.828125	6318.183594	6230.347656	5977.726562	5303.859375	5002.324219	6249.066406	5986.847656	5381.089844	5395.289062	4841.816406	4792.503906	4951.050781	4903.453125	4964.914062	6378.40625	6100.460938	6047.472656	6754.96875	6457.191406	6175.132812	6065.695312	4355.375	4349.460938
8242	5.6725	954.5284765	327.0375977	310.1577148	308.1953125	338.8551941	343.6029968	340.2475891	265.2467957	272.053009	295.7333984	259.0779114	264.7980957	312.398407	299.5917969	318.4826965	320.8200989	271.2878113	235.1945038	261.0815125	192.3092041	179.8406982	132.4311981	120.9521027	158.4187012	130.7798004	135.5391998	132.9109039	153.2597961	259.6477051	233.0352936	245.1531982	276.5227051	304.1958008	297.5224915	281.4324036	294.310791	281.726593	329.7690125	296.9739075	285.4612122	262.8688965	275.8633118	258.3920898	301.5170898	200.7288055	219.6421967	350.4854126	364.5521851
2716	6.0073	54.34567646	0	93.40660095	105.7391968	89.16880035	92.76940155	98.85410309	130.2351074	136.3999023	100.385498	70.81349945	89.1026001	74.41729736	75.5164032	120.0061035	114.2972031	146.282196	120.9932022	113.6253967	190.6880951	295.0185852	367.3035889	382.6539001	418.0924988	530.7390747	330.5726929	311.2457886	311.5133972	96.30180359	119.7164993	154.350296	159.4199066	117.9315033	121.2900009	91.00769806	89.854599	127.4413986	92.2457962	103.5165024	152.4089966	144.4232025	127.4817963	81.74099731	132.0585022	122.1788025	177.9057007	76.55130005	63.60860062
19135	5.742	796.5304765	7001.375	6914.640625	7022.117188	5445.105469	6120.757812	5606.011719	6068.402344	6643.539062	5661.082031	6147.570312	6017.867188	5759.027344	5952.125	6882.074219	6898.066406	6360.988281	6570.503906	6967.355469	10220.09375	10719.13281	11609.90625	11632.14844	13502.41406	12981.51562	10241.15625	10567.4375	9613.414062	6236.367188	6238.675781	7051.480469	7812.738281	6614.703125	7217.085938	5763.800781	5892.359375	5694.109375	5510.789062	6673.996094	6117.933594	5833.910156	6028.390625	5825.644531	5757.410156	5714.5	5646.066406	5676.394531	6802.65625
6764	5.9752	58.96837646	20.70050049	0	0	55.19990158	71.23439789	59.44950104	56.95460129	0	71.88179779	0	65.57710266	51.41320038	64.12220001	55.52959824	66.25730133	64.13490295	52.94630051	74.18710327	140.6054993	102.8563995	217.5823975	107.1990967	233.0498962	206.5437012	146.6269989	112.8840027	148.5184021	65.89849854	56.85979843	82.67720032	67.28530121	53.73870087	51.06969833	57.74000168	55.06679916	51.8030014	63.1916008	63.457901	66.64830017	69.75090027	73.3286972	69.01490021	52.7140007	69.10700226	83.72489929	51.19210052	55.48139954
4710	4.2217	873.5334265	231.7861023	320.7134094	428.8904114	427.6781921	331.7510071	343.2759094	334.0878906	385.7904968	279.6679993	517.9160156	486.0275879	423.1691895	461.1689148	437.1271973	459.2449036	364.635498	439.2172852	398.3015137	566.9072266	562.8876953	1076.692383	1119.265625	1052.123047	1112.587891	822.6411133	861.4901733	858.0150757	383.7727051	433.3301086	461.3656921	466.9032898	456.2995911	395.0935059	360.7224121	293.1213074	310.343811	430.9552917	410.6907043	499.7658997	472.2036133	499.8317871	434.6741028	445.5534973	437.4679871	465.1618958	395.1062012	393.1665039
17495	6.6271	1052.719502	0	0	12.78219986	0	0	0	270.873291	241.6246033	221.4638977	27.00799942	0	0	0	168.5182953	166.1685944	242.9131012	204.2783966	190.285202	0	59.42219925	174.2147064	134.7274017	373.4504089	284.9945984	480.3117981	387.625	433.7861023	0	65.31369781	8.326800346	142.0626984	157.3742981	163.7006073	253.7286072	252.6759949	258.7797852	33.60789871	0	0	29.24629974	0	97.56340027	75.72419739	51.26940155	70.46630096	411.6990051	337.1365051
15381	5.7541	1109.714176	0	0	0	0	0	0	0	11.34689999	0	54.63169861	0	0	59.23550034	55.47629929	68.11049652	45.69329834	29.84410095	0	56.76729965	48.13850021	109.9832993	85.07649994	93.19460297	87.60160065	94.74019623	91.77580261	86.27780151	0	23.27120018	74.17810059	57.77980042	42.49509811	56.79140091	59.28340149	41.59180069	53.12329865	0	0	0	0	0	0	0	0	0	0	0
23737	3.45	661.4245521	100.8318024	148.4385071	160.1345978	140.3838043	99.86769867	77.24189758	133.9029999	143.327301	147.0424957	146.3874969	133.2626953	133.7162933	121.7490997	95.02950287	129.3961945	133.6551971	125.0299988	139.5912933	190.2223969	172.6929932	312.2976074	301.9755859	288.9740906	278.428009	246.5776062	260.9653015	269.9291992	119.0758972	158.895401	124.5939026	141.9152985	121.3410034	137.3110046	110.6760025	112.9403	128.2850037	160.1670074	162.4483948	156.6381073	176.9436035	176.1717987	161.4481049	148.111496	185.4382019	175.9812012	91.90930176	147.6009979
2715	5.6588	54.34527646	674.9450073	1183.888062	1300.323242	1811.72229	1265.97876	1647.112305	1008.443726	1350.637695	1196.005493	1697.090942	1857.828857	1390.507812	1668.281372	1723.397095	1822.784424	1461.349487	1243.825073	1785.385742	2330.128662	2396.744385	2524.477783	2837.925049	3529.319824	3436.802246	2101.880859	1746.322632	2083.673096	1632.200928	1735.566528	1834.800171	1555.467773	1823.244507	1585.836914	1294.700317	1460.14563	1237.466187	1813.794678	1751.611206	1518.192627	1851.174072	1963.679321	1598.244995	1628.30249	1488.940186	1773.92749	1283.476074	1402.549927
559	4.6972	795.5011521	50.61149979	61.71319962	102.521698	134.8679962	116.9215012	129.1970062	112.8391037	88.87129974	106.4203033	98.81980133	117.8338013	97.86519623	101.5326996	105.5262985	103.3873978	114.9835968	100.1583023	103.6286011	135.2671051	132.6148987	261.4054871	251.7176971	251.6188965	261.6012878	260.7954102	262.5259094	286.7179871	120.7907028	154.8896027	154.4064026	137.6555939	151.3621063	140.0812073	145.837204	142.5476074	146.9875031	115.2595978	108.0692978	151.8013	138.2951965	125.6978989	161.5628967	140.2135925	151.0514069	150.9286041	108.9189987	95.25090027
1248	6.3393	52.45867646	0	64.44020081	97.8565979	113.7921982	149.7575073	148.7958069	237.2743073	226.1040039	207.6159058	70.8214035	101.5102997	92.09649658	94.88639832	133.0498047	151.6712036	262.069397	216.4909058	215.3672943	228.0209045	241.2709045	549.3720703	502.6817932	915.765686	776.1859741	698.8452759	791.7301025	660.7272949	94.58280182	133.0681	253.1031036	245.894104	234.7612	273.3057861	189.7897949	225.4232941	199.7221985	183.9353027	156.1495972	313.214386	311.1998901	240.321701	288.8186035	263.5635071	334.5062866	396.4219055	123.1463013	137.1186981
177	4.4999	1054.611876	0	0	0	0	0	0	0	4.322199821	0	0	19.44370079	18.39030075	13.22369957	0	18.72509956	0	0	0	35.75439835	29.91749954	73.46150208	46.92210007	68.29419708	74.19889832	46.89789963	21.8519001	45.8708992	18.77269936	9.014200211	27.87290001	18.51819992	0	0	0	0	0	0	0	5.122700214	0	0	0	0	0	9.748900414	0	0
18950	4.0439	796.4479765	0	83.99780273	49.20959854	48.11849976	33.27339935	40.14889908	176.9109039	176.9573975	192.6817932	56.90299988	0	36.04589844	45.61050034	71.66190338	50.46519852	51.2010994	54.46780014	0	143.5391998	165.3058929	162.1748047	173.5532074	218.7908936	207.7552032	146.8444061	142.5800934	157.195694	41.56489944	34.66669846	30.5109005	44.8185997	47.18529892	50.77550125	29.61700058	35.63850021	46.69469833	0	16.17560005	0	0	0	0	0	0	0	0	0
275	5.1896	427.7315765	88.33010101	54.92359924	237.5281982	51.58819962	257.165802	319.5690918	315.0083008	199.6215057	268.1943054	173.0359039	147.1963959	240.1985016	109.8255005	346.1108093	167.5937958	239.2729034	290.6653137	311.0087891	442.019989	429.210907	762.6937866	583.5864258	1224.125	1012.523376	801.0952148	419.4350891	580.6732788	170.5034027	370.9529114	334.3666992	335.9433899	277.8927917	297.7893066	289.7388	217.0312958	388.8059082	200.4472961	234.3164978	313.4512024	244.8549957	250.2960052	402.1689148	327.1774902	468.5898132	456.6982117	145.4501038	270.9187012
991	6.1947	933.5709265	86.41419983	231.0348969	205.2823029	185.7971039	221.447998	209.6470947	191.401001	226.4461975	191.7285004	235.1085052	259.2200012	256.283905	275.4596863	296.8310852	269.9318848	293.3027039	371.4204102	285.5250854	261.3082886	298.1662903	446.9823914	479.2641907	479.4541016	453.4101868	367.1040039	300.1318054	343.3529968	206.0437927	205.9550934	277.603302	251.3733063	385.6105957	393.0957031	191.7727051	172.7619934	161.1943054	95.94259644	107.4914017	163.7425995	256.1149902	235.8157959	195.5792999	169.6340027	155.3567963	171.2722931	231.7830963	222.6486053
7893	2.7886	1011.548452	4.661399841	0	9.93999958	0	0	9.748600006	24.31909943	33.2820015	30.75709915	61.0279007	60.29800034	68.87870026	58.62649918	0	56.57109833	28.13199997	51.28010178	46.18510056	52.33250046	58.27330017	68.27449799	65.8588028	73.79820251	64.75180054	57.87260056	65.81700134	54.03960037	45.17079926	36.04769897	48.49599838	51.89139938	25.83919907	45.68379974	0	37.78739929	30.11079979	0	0	0	0	0	0	0	0	0	0	0
631	5.0602	51.89757646	0	0	19.84880066	0	27.94280052	30.92569923	0	0	20.02449989	0	38.88650131	39.75450134	59.95190048	55.18489838	51.45080185	58.07600021	0	65.34249878	0	24.59189987	53.83420181	52.22750092	79.04859924	52.83800125	63.13199997	70.09760284	78.2173996	86.50389862	108.1832962	124.0776978	198.3132019	181.7716064	172.5753021	135.688797	182.9163971	195.0561066	0	0	30.38570023	0	0	0	40.99110031	0	51.15869904	0	30.11680031
22163	4.7261	356.3232471	12.63840008	10.10879993	0	23.5177002	0	19.09930038	0	22.93630028	19.25659943	20.55879974	31.4810009	30.30190086	33.82780075	0	29.65410042	30.31340027	31.93709946	21.2336998	25.86330032	0	20.96829987	21.90360069	31.05150032	19.47389984	30.25020027	0	9.075799942	0	0	0	16.39489937	0	0	17.01799965	0	10.13759995	103.5606003	62.44070053	67.16020203	46.39020157	49.53020096	73.26499939	72.42019653	70.3844986	64.42340088	27.33139992	0
8469	6.0342	1082.685076	14.2468996	0	30.36630058	22.99749947	0	9.217000008	38.04970169	0	25.24729919	0	0	0	0	0	0	0	0	0	0	0	0	0	0	0	0	35.31669998	0	0	0	0	0	0	0	0	0	0	0	0	0	0	0	0	32.13560104	21.19529915	0	76.98049927	127.018898
14241	6.0293	66.98647646	0	0	30.98480034	0	0	0	17.7996006	20.82069969	0	0	0	0	23.5359993	0	13.6843996	0	0	0	86.42040253	60.62810135	77.73970032	79.71109772	92.40119934	72.16970062	61.90190125	34.13589859	64.69760132	0	0	0	0	28.89089966	0	0	0	0	0	34.63510132	0	0	0	0	0	0	0	0	0
22387	3.967	723.4693765	81.50260162	127.9190979	106.4509964	158.6717987	137.0357971	126.7679977	155.0276031	130.3757019	118.2279968	178.3518982	176.673996	183.0021057	153.7062073	187.1741028	145.1714935	163.4998932	146.6284943	146.0204926	216.3908997	175.7886047	382.5891113	336.9978027	281.5722961	276.4379883	253.0540924	264.3591003	228.3237	168.9938049	167.6177979	137.0010986	130.2514954	122.2020035	145.955307	121.9835968	108.1166	105.8248978	184.8632965	170.5213928	182.7689056	172.0673981	176.2722931	172.4528046	155.941803	196.052002	194.6118927	184.7346039	188.4624939
17878	6.6295	1052.717952	0	0	0	0	0	11.82199955	85.61250305	104.1019974	90.11380005	0	0	0	0	75.95140076	0	85.46700287	81.89009857	91.895401	0	0	0	0	140.5825043	144.8466949	75.46230316	162.9302979	143.7729034	0	0	27.8689003	67.53919983	61.49219894	89.37120056	87.62239838	71.0134964	95.19889832	0	0	18.69400024	0	0	0	0	0	0	146.6844025	128.4501953
22803	4.2248	855.4928765	46.20009995	72.2036972	65.96479797	72.09069824	73.85119629	60.64229965	87.42240143	0	0	74.61759949	0	60.72340012	63.58890152	68.31030273	67.96360016	0	90.21109772	71.4355011	166.4225006	116.2813034	187.1306	175.4295959	219.1755066	235.0973053	207.0195007	203.7655945	194.4183044	77.0428009	76.20040131	80.70040131	92.66139984	73.96360016	0	76.22429657	62.9048996	70.36289978	84.65640259	103.1203003	88.68080139	99.05049896	82.36910248	82.1384964	117.4115982	86.8667984	69.92819977	73.6785965	76.99279785
22386	1.8656	722.3697265	173.7993011	275.460907	82.13089752	50.08819962	117.4497986	108.9554977	816.8607788	751.2207031	758.2158203	332.3356934	299.8544922	275.0916138	279.2958984	316.7329102	322.6955872	287.2297058	274.5263977	276.8825989	749.1582031	903.9771118	874.6420898	854.6646118	909.4697266	896.6635742	778.5601196	840.4569702	776.6635742	420.740509	467.4967957	508.6991882	481.5266113	502.0043945	466.3529968	363.9197083	349.7077942	362.6615906	129.3565979	124.2275009	137.1138	159.5083008	132.3862	222.0142975	201.7738037	115.8616028	118.1894989	311.6599121	263.5581055
16253	6.2335	792.5314765	664.7460938	764.9976196	720.9896851	791.8920898	750.4038086	702.6270142	883.4873047	848.4390259	880.6176758	1063.207031	920.6464844	870.3095703	852.7603149	0	957.0625	1076.835938	1154.262695	1135.844727	1611.724609	1556.109375	1693.668945	1769.386719	2083.152344	2004.355469	1931.505859	1927.174805	1988.570312	904.4105835	871.6088867	1099.339478	1229.671875	1089.211914	1036.128906	974.3662109	1013.440918	889.4896851	844.9354858	955.2197266	886.6582031	866.8192749	875.3286133	959.977478	938.8657227	1040.761719	947.9730835	1025.785156	1011.529785
19730	4.5128	845.4384765	47.86520004	45.9640007	61.76150131	56.94630051	58.34349823	51.57910156	0	52.27949905	41.47629929	60.94120026	46.82360077	50.56999969	46.63489914	58.0345993	53.34339905	70.12290192	50.20429993	59.28649902	93.55380249	90.87069702	146.1132965	142.5686951	172.3565979	138.938797	118.8396988	130.6356964	133.2362976	72.99079895	53.0605011	82.59539795	63.07960129	75.563797	79.62059784	47.12129974	65.2358017	48.71120071	67.69180298	64.90989685	95.4367981	67.85070038	56.13619995	85.85759735	93.66860199	89.0490036	79.55239868	54.94960022	54.87680054
24202	6.6258	1052.715176	86.11170197	81.91030121	48.042099	87.40989685	159.978302	147.2671051	2291.486328	2209.509766	2340.236328	426.7526855	530.7119141	602.6151733	670.9042969	1593.317383	1402.007812	2163.357422	2194.667969	2278.261719	923.2354126	869.718811	2252.902344	2114.5	4212.019531	3841.244141	4896.738281	4682.445312	4799.796875	692.0980835	662.625	1096.491211	1348.655273	1568.176758	1709.665039	2372.423828	2372.433594	2234.242188	249.3096924	175.7698059	264.2514954	80.39880371	237.330307	767.3041992	771.2559204	534.5150757	508.6577148	4127.921875	4045.257812
9629	2.8507	62.05647646	0	0	0	0	0	0	55.43230057	56.36660004	34.07229996	93.20539856	122.1388016	94.77110291	64.74099731	80.04859924	96.86389923	55.36740112	62.80059814	56.39810181	75.11419678	102.049202	86.52050018	86.03749847	81.37680054	117.4329987	64.59349823	74.21459961	95.936203	57.74250031	0	30.47179985	36.27099991	67.69999695	37.51779938	23.6019001	29.33160019	63.66830063	0	0	0	0	0	0	0	0	0	0	0
1986	4.0391	806.4790765	1038.116699	1582.85437	1292.427246	1232.663086	841.3397217	935.4271851	5488.700684	5320.46875	5405.092285	1594.932617	1550.740845	1380.989868	1346.320312	1578.973633	1527.548828	1655.072632	0	0	4341.503906	4349.140625	5120.408691	4854.472656	5525.925781	5208.746094	4481.773438	4254.164062	4242.027344	0	1179.799805	1018.507812	1025.970703	1223.086914	0	1094.423828	1152.317383	1104.259766	0	0	0	0	0	0	0	0	0	0	0
3262	5.9334	803.5645521	2870.693848	3232.529297	5169.839844	5260.121094	5129.449219	5077.864258	5187.791016	5099.972656	4905.811035	4650.320312	4641.046875	4625.554199	4554.993652	5173.563965	4829.138672	5004.214844	5145.542969	5083.153809	4597.109375	4658.199219	6018.679688	5955.171875	6011.390625	5651.179688	6000.636719	5956.078125	5952.042969	4570.347656	4865.183594	5218.617188	5218.71875	4645.183105	4778.538574	4373.230469	4697.257812	4596.046875	4969.417969	5031.54248	5693.428223	5625.953125	5432.628906	5743.726562	5551.686523	5919.969727	5831.332031	4507.5625	4487.425781
2652	6.1639	939.6076765	437.7947083	538.3408203	1007.51123	1085.748047	584.1680298	1219.337891	1049.868164	981.5228882	937.8242188	745.3037109	1026.651367	735.6182251	763.3198242	1074.913086	1001.099121	923.8911133	883.3115234	956.7227173	1172.368164	1140.464844	1836.824219	1769.642578	2024.521484	1944.650391	1820.511719	1784.774414	1843.364258	792.0927734	746.3862305	942.4556274	955.9780273	902.1000977	1120.222656	861.1776733	961.8085938	951.4550781	944.6942749	908.9326172	1084.363281	1065.853516	1032.15918	1113.987305	1130.427734	1166.841797	1196.740234	796.1987305	793.6289062
7678	6.172	1006.597226	69.43699646	110.0337982	165.4259033	165.322403	209.283905	203.6278992	177.1268005	189.1461945	207.0529022	127.4731979	156.8648987	153.7471008	176.6470947	145.8822021	173.1941071	156.4615021	167.0644989	159.4967957	237.5740967	213.7068024	263.2019043	227.7765045	314.3512878	287.3308105	276.344696	255.9347992	258.1057129	172.3063049	159.1907959	186.4371033	196.7769928	170.3898926	173.2294006	137.2904053	131.1517029	150.8323975	126.6036987	152.1585999	206.559906	219.4290924	214.5821991	186.9470978	207.1623993	248.8612976	186.4651947	143.6342926	141.4002991
624	5.0626	51.73237646	0	0	29.02899933	0	0	0	0	0	0	38.37670135	57.33269882	22.1909008	26.55669975	56.68360138	0	72.39929962	73.7059021	92.53659821	29.66320038	0	67.84940338	49.96469879	82.48660278	0	54.16569901	52.27389908	74.41239929	108.1484985	117.6622009	164.3173065	133.0765991	156.9815979	104.1215973	149.0718994	179.9866028	154.4871063	0	34.05039978	0	36.48590088	0	0	0	50.0945015	0	29.5814991	0
4003	5.6586	294.4096765	43.13100052	79.58580017	169.2449036	113.6554031	126.3280029	131.6605072	185.212204	203.865097	127.6186981	159.3665924	82.1359024	96.27909851	154.6439972	173.1502991	122.0954971	203.4226074	128.8910065	162.3211975	345.8669128	347.5957031	652.7158203	591.953125	605.4379883	499.0791016	393.028595	305.9541016	440.8257141	101.7917023	71.33119965	148.4308014	135.7310028	165.0213928	168.741806	129.0541992	111.3820038	74.28579712	214.1150055	254.9994049	199.4855042	239.8294983	336.6054993	181.9924011	251.258194	215.9304047	248.4640045	179.8356934	135.2082977
9	6.1523	51.05657646	0	0	0	0	0	0	62.9836998	59.55759811	59.71480179	42.10960007	0	65.78230286	54.14229965	65.03600311	64.83159637	91.22740173	84.0848999	58.0904007	112.8158035	105.0847015	224.4337006	243.1152039	279.6380005	316.7390137	299.7703857	210.857193	212.0767059	57.74420166	37.38529968	0	0	25.94109917	63.80329895	52.16930008	88.7437973	52.68270111	62.7030983	0	79.15029907	102.7902985	58.29059982	109.3565979	100.7166977	86.34449768	97.25669861	70.57119751	0
676	5.6575	239.1365971	40.39789963	150.4087982	140.4980011	205.2422943	118.2874985	184.4512024	163.5951996	198.5480957	113.8118973	191.3181	65.49710083	115.6501007	80.45580292	131.2091064	133.5328064	205.4994965	181.3296967	228.8654022	337.1841125	411.2390137	253.5177002	119.7302017	563.0004883	690.8867188	505.4296875	464.5683899	370.7314148	138.5110931	176.3130035	133.1004944	262.9143066	224.4387054	363.5050964	149.9367981	68.35030365	170.6161957	207.2991028	185.780304	270.4487	340.2290039	278.0476074	253.0818024	263.7192078	264.773407	207.6575928	79.64450073	110.221199
3120	6.0119	54.52037646	23.25079918	0	80.22129822	0	53.31629944	63.57830048	95.54530334	74.16899872	69.80390167	0	66.28160095	0	75.23899841	85.64849854	83.91690063	72.24900055	70.77020264	76.72499847	153.4440002	209.438797	250.5305939	205.5738983	316.8051147	301.5028992	180.5583038	168.4320984	193.0563049	84.84940338	64.26519775	97.5062027	92.8246994	71.94219971	66.79309845	61.09149933	50.26470184	57.28519821	90.96959686	57.89799881	66.06909943	114.3005981	61.70589828	74.29660034	84.02380371	0	96.92269897	78.6364975	0
23763	3.0439	812.4463971	14.43739986	29.25670052	0	0	0	0	0	48.68450165	33.09759903	71.98639679	44.44889832	73.80509949	41.83869934	38.92549896	50.4272995	51.72740173	66.22499847	62.1916008	2.131299973	31.46850014	8.193900108	7.743000031	16.54980087	0	29.77210045	16.80960083	6.590499878	27.73189926	0	9.881799698	0	14.12129974	26.4720993	17.35040092	0	10.44489956	0	0	0	0	0	0	0	0	0	0	0
3756	5.9652	55.22117646	0	68.07620239	133.6911011	93.55760193	109.4813004	114.7496033	175.8437042	190.6660004	142.0883026	164.7483063	192.5890961	173.0865021	106.4177017	162.1535034	159.8323059	161.9284973	200.0263062	174.8697968	252.0270996	340.987915	527.0878906	503.4999084	599.4592896	711.6967163	426.8782043	416.2365112	451.0397949	171.3202972	159.9949951	287.9760132	217.2431946	197.0233002	166.5025024	123.5345993	124.4259033	126.2730026	168.3898926	205.0424042	154.019104	174.7485962	202.1452942	179.7371979	175.0119019	252.4705963	273.4472961	119.7782974	103.3999023
19384	4.2212	928.5795971	0	0	0	0	0	0	0	0	0	0	0	0	0	0	0	0	0	0	0	0	0	0	0	0	0	0	0	0	0	0	0	0	0	0	0	0	19.2303009	0	24.66279984	15.70359993	0	0	20.43000031	40.22579956	0	18.50639915	11.83549976
7816	5.7313	692.5062521	130.6746979	150.0142975	141.1685944	171.3101044	156.2108002	136.353302	163.1134949	155.5498047	153.9326019	135.2281036	131.0298004	133.2017975	148.9680023	173.8339996	134.3919983	148.8460999	172.6894989	148.5646057	170.1914978	182.1732025	245.2489929	213.2158966	318.342804	264.6818848	239.0126038	231.1813049	235.5050964	159.0615997	158.3905029	207.9772949	202.9409943	181.9485931	206.0648956	176.3567963	179.1629944	165.6260986	167.0021057	156.1846924	167.0968018	179.7720032	184.078598	188.3408966	172.0077972	181.3334045	192.2411957	147.1282959	143.5216064
6277	2.5817	752.3942765	0	0	0	0	0	0	0	0	0	0	0	0	0	0	0	0	0	0	0	0	0	0	0	0	0	0	0	0	0	0	0	0	0	0	0	0	389.8190918	355.501709	330.835907	286.6366882	330.9551086	289.1140137	298.8652039	243.7736969	264.6720886	1041.064453	984.590271
19908	5.7455	796.5291265	3700.550781	3893.185547	3650.197266	3320.332031	3430.960938	3018.574219	3132.144531	3288.783203	3268.416016	2799.992188	3236.076172	2846.753906	3081.916016	3981.515625	3808.167969	3527.462891	3340.666016	3857.021484	5023.132812	5688.542969	5367.882812	5693.148438	6620.539062	6670.574219	5417.289062	5624.601562	4439.085938	3596.857422	3234.386719	4196.992188	3872.427734	3411.625	3861.042969	2965.816406	3153.994141	2965.046875	2813.734375	3442.472656	2741.025391	3222.998047	3243.576172	3098.556641	2964.259766	2956.914062	2892.533203	3363.599609	3203.783203
14537	6.0135	788.5160765	1217.333984	1428.677734	1081.849609	1023.985413	1033.449219	1099.239258	1289.663086	1238.59082	1213.353516	1322.845703	1271.987305	1116.694336	1142.916016	1240.99707	1197.40625	1323.296875	1303.890625	1420.973633	1875.009766	1782.145508	1845.381836	1701.514648	2159.349609	2203.972656	1851.916992	1961.50293	1803.237305	1238.767578	1282.785156	1442.222656	1564.072266	1322.62207	1385.71582	1187.257812	1231.454102	1233.630859	1333.756836	1181.03125	1183.240234	1173.435547	1162.725586	1367.831055	1295.301758	1245.880859	1217.650391	1156.90918	1275.450195
5329	5.9711	875.5962765	101.3395004	119.8005981	148.0946045	164.9689941	180.7749023	202.5469055	181.6508026	180.7949982	118.1893005	227.2543945	274.1813965	207.7568054	219.1240997	238.3448029	200.4409027	281.0158997	290.5333862	0	292.0451965	308.3706055	578.2709961	497.6340027	571.9248047	566.0620117	627.7871094	601.3900757	627.2772827	243.302002	237.2543945	250.7881927	239.800705	216.9606018	241.1277008	276.2676086	210.9824066	243.4667053	119.9068985	149.2523041	182.8894958	198.4519043	160.0121002	203.4313965	99.3911972	256.2067871	235.4190979	176.0131989	215.5097961
23473	5.7784	174.8297765	25.42679977	51.01240158	114.2830963	55.63190079	60.81940079	64.40589905	68.35639954	78.05580139	46.15499878	110.1337967	53.58649826	0	0	73.23500061	0	63.65370178	140.4960938	101.6135025	184.7196045	170.532196	592.2470703	558.1635742	733.8330078	673.5288086	674.7822266	381.4320984	475.1108093	70.5196991	58.10900116	65.47039795	78.51300049	73.38710022	110.6837006	74.89749908	56.05310059	53.02870178	0	34.57109833	104.3152008	55.69749832	78.81539917	96.28489685	58.36759949	116.3588028	130.0281067	0	0
8653	7.0366	1082.763076	0	0	0	0	0	5.69119978	111.927597	107.1596985	87.59580231	31.43059921	0	51.01589966	0	129.7919006	137.3970032	160.2095032	151.2783966	171.4915924	114.2610016	82.43260193	248.3108063	234.7949982	500.093811	472.4989929	511.8075867	497.446991	454.3356934	0	96.71669769	127.7934036	153.8076019	225.0205994	224.4353943	200.0729065	226.1304016	168.3191986	10.93459988	0	0	16.76709938	14.20860004	0	12.84000015	0	3.980600119	311.0263977	0
4508	4.0437	806.4805521	0	287.0327148	208.2984924	227.5095062	144.1880951	166.5106964	975.9882812	913.5288086	863.7974243	277.4603882	283.6086121	226.2310028	233.1161041	275.1112976	274.9360046	312.0173035	237.9913025	282.1387024	704.3560181	737.2836914	791.8417969	793.8798828	877.9072266	951.3231812	716.9243164	738.0717773	718.6812134	198.0957947	194.8598938	176.0480042	147.9734039	196.9976044	210.636795	203.8446045	189.2714996	176.4745941	0	0	0	8.334400177	0	0	0	0	0	0	0
22459	6.1684	981.6119765	61.47029877	63.18080139	126.4427032	138.084198	125.384697	110.8823013	155.4409027	166.6867981	162.8970947	121.8865967	137.1582031	137.6195068	168.5827942	99.71140289	168.0294952	226.6737976	210.2557068	182.3672028	239.7095947	231.7778015	260.3046875	235.4353943	321.7195129	323.1174011	291.5380859	290.9831848	303.5976868	110.0100021	147.0393066	132.6445007	175.9282074	170.3932953	173.0016937	164.986496	171.6959991	207.6712952	123.3902969	138.963501	167.3195953	177.6280975	136.3699036	158.1011047	170.3356934	193.6174011	214.5861053	144.2626038	122.6760025
18652	6.3457	1126.940376	54.8927002	87.69450378	58.07509995	89.4763031	51.68479919	59.21870041	65.92700195	71.99310303	72.14450073	91.81079865	78.85350037	52.24079895	62.46170044	67.71520233	62.80580139	55.90679932	65.0463028	58.82860184	132.1707001	125.6035995	130.8007965	126.6978989	111.6140976	132.9694061	118.2022018	89.04640198	99.29219818	77.7582016	95.63899994	78.51830292	84.48529816	66.83139801	79.48370361	58.68370056	60.81650162	53.8280983	66.22519684	65.80190277	74.05979919	62.04040146	72.37020111	63.70550156	66.24220276	80.39209747	84.30639648	50.30699921	38.91830063
2484	5.6568	1112.558052	176.3804016	139.8139954	125.4092026	103.4534988	139.2530975	135.9857025	126.5986023	122.0084991	128.925293	90.52690125	111.7621002	133.9199982	135.9568939	126.9620972	142.7024994	129.1791992	132.7456055	143.5289001	92.98509979	107.4955978	53.61619949	0	61.86000061	53.37189865	52.71839905	61.80569839	63.0807991	88.48149872	105.4785995	100.9292984	100.5224991	120.6197968	120.7008972	103.4080963	102.4544983	140.495697	117.5567017	119.7052002	117.3912964	128.8607941	118.9032974	114.6573029	99.98709869	100.5335007	101.6735001	115.0550003	121.3529968
23292	5.7758	174.5549765	0	0	0	0	0	0	0	56.25619888	63.47539902	0	0	0	0	0	60.52539825	78.78220367	68.21170044	52.65999985	233.1502991	164.5449982	264.4348145	268.8200989	497.7421875	555.8104858	258.6283875	280.8752136	290.5888977	0	65.96450043	0	63.89310074	55.31010056	53.03440094	0	0	0	65.03279877	38.97280121	0	0	0	80.54499817	89.75489807	104.8472977	83.62969971	0	0
24665	5.1897	426.9755765	175.4324036	284.6308899	221.3789978	350.3978882	535.6356812	431.0004883	555.2866211	530.9984741	662.9130859	328.0582886	365.1159973	322.8978882	385.3205872	346.834198	319.1207886	511.3537903	486.3835144	514.890625	614.3413086	794.5645142	1615.083008	1594.530273	1605.120117	1597.802734	1215.308594	1310.091797	958.4624023	337.5657043	348.2673035	458.2842102	456.2287903	483.6889954	383.2742004	397.0342102	450.6955872	469.5492859	284.9396973	323.1665039	482.2775879	455.2951965	554.0454102	739.0449219	744.5800781	956.8101196	871.6503906	370.8521118	215.4992981
3746	6.2969	55.06357646	0	18.75429916	0	50.05110168	0	0	39.44589996	0	56.9762001	0	0	0	0	0	58.73870087	40.26959991	65.25589752	64.69360352	103.963501	89.47579956	159.4302063	171.7162933	253.5821991	239.9291992	204.3852997	207.736496	139.5440979	0	0	50.03179932	0	0	63.4701004	0	0	0	53.31800079	0	52.33720016	0	0	52.79869843	53.4076004	83.2460022	66.60220337	0	0
1018	7.0264	1056.749376	0	0	0	0	0	0	70.29660034	78.55439758	80.32720184	0	15.86369991	42.69979858	0	0	62.82360077	117.4576035	131.8224945	132.1065979	0	59.33440018	0	194.4125977	355.2791138	296.2687988	353.7406921	368.2200012	373.2145996	0	38.75569916	89.5358963	57.50680161	109.1865997	155.5991058	150.594101	91.70140076	114.5586014	0	9.874300003	0	0	0	35.24890137	0	0	0	261.3620911	280.0461121
3676	5.9187	871.5546265	1327.667969	1454.089844	2384.863037	2438.404297	2418.669922	2330.927734	2314.951172	2188.017578	2266.78125	2103.509766	2175.744141	2166.681641	2151.087891	2275.869141	2247.660156	2379.357422	2303.851562	2460.6875	2166.550781	2146.976562	2833.695312	2732.361328	2690.570312	2620.244141	2697.503906	2754.416016	2829.429688	2147.339844	2260.382812	2398.912109	2411.140625	2080.988281	2174.439453	2125.349609	2193.650391	2092.649902	2298.748047	2203.560547	2562.445312	2647.05249	2560.683594	2665.242188	2624.87915	2689.871094	2706.675781	2138.935547	2078.339844
17429	2.2993	768.3864021	12.2663002	33.97129822	0	1.958899975	6.494400024	0	0	0	0	0	0	0	0	0	0	34.07640076	0	0	0	0	0	0	0	0	0	0	0	0	0	0	23.18919945	0	0	0	0	0	35.88019943	36.90499878	26.09029961	0	0	0	43.30749893	0	22.81550026	95.98590088	76.88150024
16003	5.6555	243.8310765	0	49.18080139	113.4005966	58.4054985	88.38179779	70.87870026	55.00170135	50.02669907	0	63.35079956	57.79769897	79.52970123	56.24649811	65.54049683	65.45629883	74.55349731	90.98470306	78.58260345	137.9490051	117.3647003	149.9170074	224.3179016	174.9006042	147.7164001	150.5930023	217.0205994	152.5529938	86.38410187	116.3543015	118.7907028	99.49759674	83.00990295	119.3499985	112.9621964	67.41799927	83.88500214	70.55580139	70.17019653	75.16719818	68.96720123	137.5767975	85.72589874	81.85150146	91.21350098	89.6917038	66.38629913	71.22019958
9764	6.3509	887.6696265	2397.054688	3071.412109	3870.822266	3564.412354	3915.664062	4033.982422	5927.464844	6105.972656	5534.945312	3027.810547	3447.746094	3505.046875	3738.277344	4854.390625	4347.3125	5348.121094	5438.574219	5630.558594	5513.539062	6034.730469	8335.621094	8450.34375	10837.24219	10709.47461	10509.03906	10122.92188	10348.72656	3412.507812	3718.644531	4516.472656	5417.390625	5485.36377	5854.332031	4732.644531	5016.976562	5201.722656	5032.220703	4855.226562	6399.867188	5844.429688	5473.46875	6105.558594	6320.113281	5942.322266	7022.972656	4413.945312	4353.328125
11351	4.9834	1024.558902	0	70.63600159	127.5487976	145.1425934	126.0976028	115.7665024	192.2436981	172.886795	178.2873993	109.3730011	92.80439758	110.3834	114.8581009	154.0182037	127.6269989	195.6174011	174.7628937	185.6737061	169.6808929	187.7660065	240.2106018	235.5121002	340.2561035	327.5849915	285.6729126	296.5473938	285.8895874	121.5659027	109.8555984	128.813797	184.1945038	158.6134949	168.7624969	154.1150055	140.3634949	160.3453064	170.7949982	173.2407074	197.0323029	197.9268036	207.7998962	229.2935028	219.0037994	229.0505066	263.9628906	126.5899963	99.1977005
22189	1.8609	722.3681765	573.8145142	769.4208984	272.0065918	243.6983948	302.7304993	268.1315918	2279.074219	2242.378906	2194.183594	887.1107788	796.6157227	747.2495117	747.9951172	823.6187134	837.4072266	809.5795898	848.5684204	825.1220703	2249.197266	2230.855469	2354.400391	2252.707031	2340.501953	2310.361328	2020.625977	2174.839844	2138.431641	1183.599609	1209.893555	1268	1331.037109	1270.536133	1236.703125	977.3275757	1072.230469	934.0668945	353.8070984	362.6615906	399.6116028	446.7358093	386.6789856	541.5292969	595.5341797	336.7612	311.6423035	767.4702148	744.1021118
8033	6.2344	817.5499521	211.1884003	312.6960144	393.8315125	439.0646973	465.4674988	455.2456055	575.7631836	554.2108765	561.4105835	388.4396973	420.5080872	557.5878906	534.0853882	606.8026733	618.1732788	726.8828125	688.1890259	741.7191772	755.2183228	805.7993164	1000.799316	1015.443787	1266.617188	1169.30957	1115.970703	1097.53125	1069.549805	498.0856934	532.2509766	631.0991211	660.6688843	619.1771851	659.8353882	538.7852173	537.215271	597.3500977	414.4784851	434.5378113	511.8835144	534.2559204	571.0913086	565.1547852	574.4185181	672.3740234	588.1157227	490.6604004	495.6318054
8849	5.7326	1082.673726	0	0	0	0	0	0	0	0	0	0	59.00329971	0	34.85029984	0	0	41.68640137	0	0	55.82040024	48.70569992	69.08470154	86.50669861	90.03990173	69.55049896	100.981102	98.46900177	78.94680023	37.50320053	25.00580025	44.30619812	69.540802	61.94309998	31.54700089	36.70809937	0	0	8.674500465	0	0	20.29249954	0	0	0	0	4.076900005	0	0
21192	1.3304	264.1719765	0	0	0	0	0	0	13.86340046	0	0	65.92240143	67.90429688	77.78540039	66.49690247	84.62239838	68.26570129	56.25180054	65.76999664	64.8884964	0	62.31990051	0	48.96260071	51.09420013	40.73400116	0	0	0	39.90909958	40.27410126	38.99580002	40.27360153	43.53030014	26.96559906	0	0	0	0	0	0	0	0	0	0	0	0	0	0
937	0.5038	691.0939471	90.85320282	144.4517975	107.0774994	120.3554993	110.8419037	102.1389008	110.7405014	125.7471008	107.7899017	116.334198	112.6456985	82.22360229	95.46260071	94.3035965	87.05500031	99.97920227	115.6948013	101.0742035	77.82589722	119.5658035	85.9253006	80.49819946	76.65709686	86.61569977	57.22219849	72.9838028	66.66600037	74.21140289	51.60169983	57.80879974	45.29700089	58.63779831	0	45.4294014	59.48550034	41.93849945	63.72040176	0	48.77550125	40.3769989	39.50500107	46.90390015	40.90840149	50.24000168	52.33570099	54.41120148	49.32849884
18173	2.8601	795.4066765	0	41.37960052	60.65159988	40.15800095	0	57.58050156	49.70159912	49.75230026	65.6710968	63.9516983	74.03489685	77.03859711	93.13379669	69.22579956	105.0177994	48.85329819	64.63780212	78.93699646	78.07969666	52.29069901	101.9821014	101.7171021	72.11940002	70.55210114	68.85569763	71.186203	62.27600098	54.86719894	53.85110092	71.70200348	74.87660217	66.32949829	67.84089661	67.12220001	81.40409851	74.26069641	9.181200027	0	0	0	0	0	0	17.68280029	0	14.89850044	31.32169914
19863	5.6968	382.3425765	0	0	28.6753006	0	0	9.855600357	18.22380066	0	0	0	0	0	0	0	0	0	0	0	0	45.6427002	0	0	56.0461998	49.5904007	54.70690155	0	46.93999863	68.52420044	0	0	0	0	65.62409973	42.18640137	43.23519897	42.04359818	0	0	0	0	0	0	0	0	25.2791996	0	0
13262	6.164	1032.619852	246.338501	300.0801086	514.3369141	547.6582031	494.2804871	429.199707	653.949707	684.440918	668.921875	472.0779114	488.3760071	617.4556274	585.0316772	535.5825195	555.0292969	733.4321289	727.5756836	734.3480835	754.9058228	762.4818726	988.5219727	816.4296875	1054.917969	995.2338867	1150.230469	1050.615234	1102.6875	539.402771	578.4467773	627.8710938	652.284729	625.8018188	636.9243164	585.6923828	631.965271	620.9404297	570.3809204	555.9188843	696.3535156	685.0980835	635.2470703	653.6923828	683.4979858	815.9291992	709.7020874	506.3713074	580.4799805
21117	5.8441	974.6152521	159.5503998	196.6349945	252.0959015	237.9351959	225.7306976	242.8798065	162.3600006	255.254303	179.0269012	225.1985016	217.835907	250.3715057	210.7234955	225.892807	214.5733948	173.6670074	181.5818939	195.7855072	319.3157043	366.3222961	412.8833008	394.4258118	454.2150879	443.873291	329.2571106	300.8537903	313.2947083	243.8876953	212.7658997	264.5715027	219.7962952	246.6392059	209.5162048	140.9716949	154.4497986	188.5451965	216.7845001	220.320694	290.3987122	307.4350891	261.5770874	194.8334961	220.0939026	182.6280975	155.9105988	206.0084991	192.9069061
20708	3.287	848.4869521	0	0	35.73880005	32.07979965	38.68259811	0	0	0	0	76.07289886	71.26270294	104.5926971	100.5951996	109.7770996	111.3797989	50.0705986	91.61979675	90.55400085	144.6793976	118.1649017	137.8159943	138.9674988	0	132.5158997	150.0021057	133.4611053	130.5585938	98.48940277	93.97059631	99.26869965	80.65779877	74.27899933	0	79.60639954	59.20909882	78.8105011	0	0	0	0	0	0	0	0	0	0	0
13735	5.9176	514.3632765	51.25630188	0	57.22529984	55.93930054	39.42660141	54.29710007	63.47639847	83.09400177	67.96910095	75.80570221	64.79499817	56.40409851	47.50849915	76.60489655	68.58200073	76.4835968	73.28130341	76.64880371	98.06089783	105.8507996	133.4093933	134.2472992	167.4954987	197.2102966	148.3294983	151.0847015	164.2875061	73.34329987	58.13399887	92.33170319	78.56459808	82.9068985	62.74209976	63.56800079	57.0041008	56.99060059	49.80530167	52.61660004	67.92389679	51.23680115	51.20429993	83.45290375	61.47129822	65.64109802	62.47240067	47.70069885	54.15390015
20374	6.6299	1137.684476	17.07819939	0	0	0	0	0	134.3715973	139.5397034	133.7588959	0	0	0	22.81550026	70.80149841	36.37020111	109.8014984	114.3079987	113.6004028	0	0	64.69740295	79.76049805	198.0205994	188.5751038	222.2664948	183.2966003	210.158905	0	0	0	83.30370331	94.61209869	95.39479828	124.4477005	164.9770966	100.9033966	25.80520058	13.11800003	0	0	0	25.36580086	37.06909943	28.6012001	17.47699928	172.4969025	199.5081024
7811	5.2101	760.4252765	169.7489014	186.9082031	189.7568054	191.3656006	226.1416931	204.3816986	204.2386017	219.1401062	207.2248993	192.399704	186.8905945	221.460907	214.9960938	236.9158936	231.8612976	207.0955963	198.8916931	213.9091034	171.7769928	151.5236969	142.2024994	149.0225983	144.050293	129.4716949	155.5617981	197.1195984	182.3806	179.6127014	201.0279999	199.5509949	201.5823059	201.3809967	209.3374939	214.8603973	205.7064056	212.2982941	234.1428986	240.9331055	205.6985931	211.1210938	199.1714935	191.8170013	174.1383972	193.4841003	182.2218018	228.0312958	218.9248047
2403	5.7238	739.5086521	1050.03418	1037.982422	1469.182617	1292.886719	1361.15918	1227.859375	1373.574219	1323.055664	1298.381836	1125.779297	1179.100586	1128.920898	1109.918945	1087.220703	1185.720703	1359.852539	1309.15625	1225.993164	1151.582031	1089.039062	1178.261719	1212.380859	1105.606445	1098.092773	1042.677734	1093.628906	1022.391113	1128.449219	1146.46582	1168.194336	1119.685547	1018.695801	1239.855469	1118.213867	1178.094727	1191.175781	1120.417969	1208.628906	1388.848633	1280.533203	1271.779297	1305.12207	1235.576172	1427.97168	1400.503906	1023.353516	991.9501953
18106	5.6605	132.9735765	0	0	18.01549911	0	0	0	0	0	0	0	0	0	0	0	0	0	0	0	28.9428997	0	54.30210114	61.14670181	103.1436005	77.86380005	46.95399857	64.53420258	73.51979828	0	0	23.44910049	0	0	0	0	0	0	0	0	0	0	0	0	0	0	0	0	0
13098	5.909	66.01837646	0	60.86009979	89.32839966	93.6072998	90.86990356	75.28330231	130.1378937	99.16020203	67.9598999	66.24629974	90.95429993	61.47019958	91.80639648	135.5941925	90.22820282	105.2825012	121.2061005	128.8287964	138.9304962	152.3179016	188.5406952	174.1795044	231.4705963	180.4069061	210.7946014	209.4629059	175.4813995	66.69480133	133.3919067	95.48100281	97.85209656	73.0585022	68.59519958	105.6099014	153.9718933	91.31420135	135.237793	98.18240356	89.31700134	107.8000031	144.3984985	128.5496979	135.4194031	155.2734985	152.9842072	64.67739868	104.7446976
13927	6.1912	472.3174971	0	0	0	0	0	0	0	0	0	0	0	0	0	0	0	0	0	0	0	0	0	0	0	0	0	0	0	0	0	0	0	0	0	10.9467001	0	0	83.80400085	52.65829849	95.0911026	77.84079742	88.66570282	62.49269867	70.60070038	28.1053009	0	0	0
18725	5.207	522.5368471	126.6184998	139.4042969	87.09880066	83.44960022	176.7324982	163.9194031	63.3844986	74.91200256	87.59369659	96.07099915	84.50409698	88.12049866	108.2142029	130.3383026	111.6572037	55.44100189	50.67779922	79.44290161	0	57.207901	0	0	0	0	0	24.31089973	0	87.79470062	91.2390976	75.59020233	103.319397	115.9688034	126.5762024	93.20780182	71.06210327	66.34130096	118.7761002	130.2091064	136.084198	110.189003	71.88870239	73.9210968	74.74060059	65.2338028	65.02770233	136.1369934	138.4324036
14633	5.9552	67.54617646	0	0	65.15609741	57.57799911	58.43249893	57.67910004	64.56829834	89.12950134	72.36620331	50.90259933	92.41120148	51.72520065	70.04060364	82.74680328	76.40249634	83.55439758	94.59750366	97.15239716	119.4328003	131.1271973	173.3309937	149.2236023	180.3128967	196.8002014	189.7566071	151.8638	131.1293945	79.42780304	88.60520172	82.22679901	121.8641968	67.17279816	84.96350098	53.03699875	71.43139648	84.81880188	82.77429962	54.74750137	79.10160065	64.09940338	70.94309998	104.3764038	106.393898	88.81369781	109.5367966	51.52349854	90.77999878
21740	4.6968	77.38697646	89.40019989	120.9457016	239.0072937	229.535202	287.4914856	218.0112	363.9009094	296.1875	369.7998962	160.6950989	213.7819977	169.2720032	167.489502	148.5594025	265.8988953	326.4655151	390.1263123	497.9367981	449.4820862	489.6931152	1389.209961	1244.053955	1934.021484	1814.54187	1233.024536	1104.162598	1233.003296	222.2292023	326.4578857	327.0407104	362.4823914	329.7044983	368.449585	312.405304	322.110199	281.9971008	353.6712036	364.3146973	367.9460144	410.2622986	441.7117004	390.4526062	561.7235718	477.3841858	741.5125732	185.398407	237.7973938
21236	0.8557	716.3223265	0	88.10340118	23.60350037	34.62549973	32.64780045	0	118.8595963	118.0759964	121.9008026	71.0503006	88.19490051	86.2806015	80.60870361	90.76930237	67.52110291	85.9437027	98.10440063	105.7636032	44.17169952	51.84000015	31.00860023	0	21.14019966	0	0	17.86759949	29.34880066	30.68790054	0	0	25.61809921	59.43429947	71.62809753	0	34.5306015	44.70270157	136.8468933	115.5279999	102.531601	106.2401962	112.5410004	126.2078018	121.5173035	92.27290344	112.4449997	210.6887054	225.6772003
19986	6.168	1135.668176	0	0	0	0	0	3.13560009	62.93149948	0	23.51519966	41.43069839	69.39089966	69.11329651	0	85.26239777	80.1780014	76.20050049	84.93720245	62.97510147	87.87640381	90.2562027	100.9872971	129.2440033	138.2595062	131.6520996	157.6343994	168.8784943	142.9546967	86.31340027	50.86569977	135.6759949	82.10440063	98.04840088	87.74320221	97.30220032	73.24510193	87.42790222	0	0	0	0	0	7.462500095	0	0	0	19.57169914	0
22113	4.6969	77.59197646	69.77480316	100.4718018	115.5935974	139.6000061	159.0984955	142.4620972	245.0162048	173.3668976	251.3305054	115.8682022	126.6651993	117.2823029	160.780304	131.1716003	134.4730988	252.719101	260.6235962	248.9409027	319.4285889	255.7615051	915.6270142	662.6210938	1102.953613	1102.467773	478.0898132	650.2487183	788.3192139	185.6103058	180.504303	320.055603	238.133194	248.5805969	220.8047943	179.3262024	228.6875	191.7158966	179.0247955	153.3370972	202.2792053	316.0201111	238.8184967	313.8857117	355.8739929	398.9621887	244.0789032	134.4485016	116.364502
23392	0.5021	880.3274471	83.3082962	143.1199036	132.7915039	119.1705017	173.3621979	195.778595	112.7923965	100.0765991	127.0643005	123.8253021	107.9841995	106.3065033	106.0139008	122.0052032	120.7452011	77.60030365	85.01519775	76.01229858	54.52320099	84.37129974	108.6582031	126.4440002	149.7658997	120.7118988	100.6113968	110.9450989	95.12290192	56.270401	59.46250153	70.5094986	87.62660217	52.87379837	59.10469818	38.74250031	33.8268013	35.91820145	28.69050026	30.66430092	29.34420013	34.90000153	0	17.89340019	0	36.04539871	41.26190186	26.45070076	34.80160141
7737	4.696	91.63687646	0	59.02009964	77.98470306	80.52349854	94.80310059	95.1434021	124.5230026	92.40029907	144.9850006	57.2159996	67.19509888	58.53620148	62.02759933	131.6172943	99.3839035	160.2718964	136.1215973	182.5955048	122.3699036	137.0431061	387.005188	353.0929871	545.7183228	482.3811035	408.3774109	358.729187	280.4977112	111.9101028	105.9778976	125.091301	122.5715027	104.7983017	96.35569763	63.17750168	122.3802032	97.92590332	83.24539948	82.69460297	111.1669998	142.922699	160.6062927	229.1719971	199.9833984	180.9411926	194.7931061	73.79509735	90.45809937
2677	2.7879	1062.536876	0	78.93409729	44.41059875	0	29.50399971	0	80.47709656	0	96.85279846	113.5393982	76.77249908	108.9175034	108.3607025	101.2197037	86.98500061	66.74510193	90.65440369	76.03800201	104.8011017	117.714798	85.21510315	99.54250336	117.0294037	101.7873993	113.3134003	106.6352997	116.2552032	71.66529846	0	66.40390015	53.58380127	83.60720062	54.19369888	63.05189896	70.91439819	51.04579926	0	0	0	0	0	0	0	0	0	0	0
16518	0.5042	1030.397576	57.28979874	97.54419708	80.17819977	78.47769928	82.47949982	109.6653976	143.8231964	129.5200958	147.9185944	72.73190308	62.37540054	64.31569672	33.12779999	67.95120239	53.67839813	61.21730042	60.65750122	58.6833992	0	45.5766983	46.29930115	45.9836998	50.84960175	0	0	31.5720005	9.108499527	0	27.34320068	22.05150032	29.47340012	0	0	0	33.2521019	40.8064003	18.63269997	24.52370071	15.17840004	21.03910065	0	0	13.5642004	18.51569939	18.68040085	0	26.64669991
16654	4.7849	833.5096765	0	69.15000153	0	0	0	94.91169739	79.270401	127.9091034	0	60.36970139	87.44650269	0	0	0	118.2829971	150.4680939	149.2416992	144.6134033	155.6786041	149.2200012	254.3856964	282.6225891	299.4236145	323.4523926	305.3100891	327.1749878	340.8782043	0	0	0	0	0	0	0	0	0	0	169.4962006	0	0	0	0	0	0	170.1143951	0	0
7294	5.6788	937.5282021	171.5659027	145.2534027	190.2980042	169.0413055	219.9306946	179.4588928	175.2180023	169.5688019	158.0243073	156.2353973	152.6399994	169.6414948	195.7310028	197.383194	184.0231934	135.2391052	135.6575012	127.6027985	104.5028	84.02480316	61.49560165	0	26.75009918	56.11959839	60.11650085	50.43259811	51.24969864	154.0424957	160.9456024	166.5299988	136.0341034	151.4658966	147.5128937	171.5820007	173.985199	176.4033051	140.2781067	147.5153046	156.0966949	128.4638977	170.4055939	122.8672028	128.7297058	142.6920929	125.9049988	148.550705	160.6893005
3063	6.1764	940.6058765	203.4071045	238.2505035	333.5	357.3237	390.0751953	387.6112976	307.7084961	280.5534973	280.783905	268.2495117	356.8988953	294.5788879	320.8540039	347.8799133	309.6413879	259.2995911	292.4377136	296.7932129	351.9768066	378.9880066	547.421875	612.6605835	565.0380859	580.7318726	546.4995117	549.9926758	579.8754883	371.8340149	344.9219055	372.3793945	275.6758118	354.8005066	321.1984863	264.3786926	302.3977051	259.0888977	254.1549988	294.5093079	338.9801941	346.1742859	291.0783997	330.8700867	310.862793	399.3110046	446.6943054	360.6062012	304.0249023
3478	4.044	874.4715521	67.82009888	79.31700134	44.08119965	41.36029816	43.98619843	27.46349907	202.5151062	208.3209076	195.7256012	55.63019943	0	57.67350006	53.42509842	71.78710175	46.78340149	0	63.93040085	52.90060043	149.2881012	144.8710022	159.9196014	168.3903046	179.1165924	171.7494049	164.572403	163.2297058	151.6475983	41.71659851	36.57249832	39.92850113	41.16429901	44.24079895	58.14870071	31.94239998	31.07830048	46.10910034	15.91180038	0	0	0	0	0	0	0	0	0	0
7515	6.8081	1080.747176	0	0	17.99110031	45.25669861	61.2378006	67.3483963	546.7089844	520.2636719	576.6166992	92.3859024	278.1433105	256.3806152	265.9740906	816.4702148	688.1088867	635.2333984	701.3726196	595.4594727	502.341095	57.63579941	752.097229	1007.487793	1428.134766	1891.59082	1274.837891	1342.847656	1389.515625	61.57210159	325.1159973	571.6538086	528.4038086	721.9750977	682.9849243	731.5283203	740.3588867	720.609375	52.55469894	74.69740295	56.40110016	51.89670181	56.38150024	172.5092926	161.0747986	120.1871033	109.4406967	1271.374023	1215.945312
13526	1.3283	264.1710521	0	0	55.5564003	0	0	0	0	0	0	114.5410995	115.0966034	98.50869751	103.3430023	143.3318024	139.9779053	117.9421005	112.5310974	105.6818008	91.4776001	114.2479019	84.9138031	96.17590332	88.25559998	79.35019684	82.21890259	86.60310364	72.7303009	76.40139771	58.91019821	84.48860168	97.98300171	94.55570221	94.66760254	104.3391037	84.93379974	103.8121033	62.61100006	57.12969971	58.63570023	0	49.64009857	47.50510025	55.4919014	64.61060333	54.21480179	0	67.8391037
16677	6.332	904.6588765	682.1303711	832.3237305	1321.347656	1334.227539	1450.902344	1505.070312	1897.383789	1849.129883	1941.391602	984.4003906	1030.78125	1251.404297	1303.938477	1678.864258	1711.029297	1874.770508	1792.90918	1811.762695	1773.779297	1794.353516	2744.791016	2522.238281	3723.246094	3669.644531	3154.707031	3091.845703	3211.480469	1387.362305	1364.65625	1897.583984	1942.657227	1882.879883	1999.924805	1788.314453	1781.821289	1686.097656	1710.174805	1662.435547	2054.333984	2092.443359	2054.099609	2034.040039	2010.152344	2343.832031	2316.925781	1437.167969	1486.289062
21067	6.0067	798.5459265	2707.900391	3276.529297	2687.621094	2610.828125	2545.617188	3231.9375	2747.046875	2948.162109	3341.904297	3213.355469	2958.039062	3088.667969	3107.277344	3233.027344	3300.712891	3226.833984	3070.230469	3043.943359	3905.53125	4451.925781	5832.476562	5531.183594	6628.5625	6726.566406	5219.707031	5128.785156	5080.40625	3264.417969	3264.533203	3327.238281	3283.589844	3086.009766	2936.013672	3378.427734	3393.349609	3147.626953	3256.40625	2453.054688	3202.927734	3077.863281	2955.947266	3246.964844	3147.34375	2971.634766	2851.978516	2751.876953	3373.15625
14424	2.7803	1106.598176	0	0	22.27350044	29.82749939	31.05089951	32.07170105	77.92849731	0	93.53849792	119.7445984	59.97969818	172.3470001	115.1500015	106.4970016	66.36650085	160.4290009	149.3551025	172.9129944	0	36.40219879	0	15.71100044	35.0177002	0	0	55.10129929	39.74520111	0	23.11330032	0	0	0	27.64380074	45.88130188	56.62689972	53.41970062	0	2.78579998	13.77880001	0	0	0	0	0	0	0	0
15951	6.6289	1042.684102	0	0	0	0	4.16629982	0	45.27700043	0	0	0	0	5.503499985	0	19.10569954	0	24.13559914	40.47840118	45.99670029	0	0	0	21.89579964	0	0	56.54840088	55.71469879	42.07690048	8.766400337	0	0	0	21.73019981	0	11.79979992	0	36.60160065	0	0	0	0	0	0	0	0	0	93.28160095	80.99310303
16150	4.3123	1113.673476	0	0	0	0	4.349100113	0	0	0	0	43.51850128	0	0	0	0	0	0	0	0	89.73999786	108.2524033	153.2565002	123.9228973	156.0505066	135.75	122.0563965	0	103.9862976	59.83000183	59.79909897	0	51.11629868	63.31100082	57.64609909	0	0	34.67139816	0	0	0	0	0	2.025300026	0	0	0	0	0
20146	6.0566	976.6363765	48.92020035	67.14849854	89.26100159	68.15830231	93.39990234	113.8895035	146.4385071	135.482193	106.1568985	116.7658005	102.1774979	99.72059631	128.8936005	112.6631012	118.498703	178.7234039	140.9319	136.5679932	219.4450989	190.0131989	260.3145142	240.1549988	313.2492981	338.6282043	249.1248932	246.2198029	263.3955078	78.44319916	129.135498	104.9953003	155.1354065	126.9585037	117.2406006	105.9568024	123.1878967	110.8029022	158.1452942	139.399704	178.9373016	130.6672058	132.4994965	134.5005951	148.9300995	158.7371063	177.495697	109.3134003	93.50319672
7667	5.8891	952.5868265	1132.40918	1207.637695	1121.233398	1059.783203	734.9564819	896.2661133	1247.097656	1113.813477	1245.227539	1345.385742	1166.414062	1190.130859	1111.489258	1197.942383	1137.657227	1297.067383	1285.544922	1254.567383	1504.404297	1522.331055	1484.563477	1424.170898	1709.665039	1752.807617	1533.579102	1442.601562	1522.005859	1160.905273	1114.333984	1310.667969	1396.946289	1354.662109	1371.854492	1268.342773	1122.108398	1278.27832	1490.366211	1615.939453	1494.71875	1482.925781	1407.723633	1494.708008	1475.786133	1443.161133	1335.195312	1305.234375	1339.62793
22482	5.6574	1086.552552	190.259201	197.4562988	86.24819946	107.8047028	141.6510925	133.0395966	166.6936035	134.7693939	136.8412018	108.7490005	120.757103	114.5639038	124.0708008	134.6286926	162.8495026	115.5892029	152.8999939	154.1871033	69.25060272	72.85959625	17.36730003	48.69739914	0	0	0	62.02730179	60.57089996	91.12560272	81.01249695	64.39029694	76.05269623	90.69049835	111.1680984	149.4544983	156.1127014	145.4042053	138.2355957	140.0579987	116.5001984	91.38459778	103.8396988	119.9182968	110.3130035	91.1160965	94.11820221	117.9245987	128.5751953
3891	4.0429	874.4671021	20.07069969	0	26.87490082	31.76919937	27.08460045	17.06669998	80.64720154	74.96890259	85.45140076	20.85919952	28.52630043	0	32.06480026	0	20.98139954	14.30420017	20.10860062	31.66760063	65.6576004	79.54720306	105.376503	81.93789673	95.77059937	79.40940094	68.82309723	61.92699814	51.61999893	0	21.80249977	21.5571003	0	0	15.50899982	3.557800055	19.5618	0	20.55970001	0	0	0	0	0	0	0	0	7.465099812	0
20499	5.652	801.5523971	968.0366211	1215.794922	1602.145508	1578.133789	1608.750977	1539.524414	1696.3125	1643.168945	1692.55957	1462.993164	1471.138672	1381.920898	1440.916016	1555.521484	1707.624023	1883.743164	1763.285156	1866.568359	1556.251953	1674.889648	2301.482422	2265.367188	2324.214844	2304.113281	2706.806641	2600.457031	2569.597656	1559.179688	1507.664062	1753.208984	1712.792969	1627.132812	1639.666016	1792.137695	1813.429688	1825.058594	1466.808594	1472.287109	1849.664062	1738.09375	1699.969727	1874.001953	1867.335938	1955.358398	2137.914062	1519.560547	1517.371094
14833	4.6933	107.0562765	0	0	0	0	0	0	0	0	20.42970085	0	0	0	0	0	26.00259972	0	0	49.38399887	0	30.5883007	70.18859863	73.79910278	57.13380051	52.82939911	49.66550064	73.82730103	52.75019836	0	0	32.01309967	0	0	0	0	26.74150085	0	0	23.42510033	0	25.9083004	26.29269981	0	0	0	0	0	0
5125	4.0391	806.4813021	0	0	110.8227997	114.6389999	63.26599884	60.24670029	436.7138977	451.1726074	415.4836121	131.4259033	137.0890961	105.8136978	117.1567001	133.4629059	120.1128998	113.1345978	128.4346008	124.6042023	374.9025879	331.7229004	432.6531067	405.1503906	409.0667114	448.6968079	366.5935059	363.5741882	316.6098938	82.96779633	87.4489975	80.3640976	98.91269684	90.30210114	93.31639862	71.26570129	95.46289825	66.94159698	0	0	0	0	0	0	0	0	0	0	0
18457	4.9155	1123.687576	0	7.992400169	0	0	0	0	0	8.000200272	0	21.68160057	14.0085001	23.70800018	12.24170017	41.2344017	32.32749939	0	10.66259956	29.11499977	58.95500183	0	142.7100067	139.2521973	179.0074005	164.5207977	190.3177032	167.0962982	147.2371979	0	23.11980057	0	75.67849731	37.75389862	50.66640091	20.20009995	20.7052002	13.87609959	0	0	0	0	0	0	6.372499943	0	0	0	0
10205	5.9071	16.6296971	111.0718994	241.5350037	248.3981934	303.1359863	358.9801941	389.4002075	453.9124146	383.4595032	558.484375	243.5529938	370.0578918	270.5007935	319.7983093	246.1692047	267.0011902	427.7637024	531.9265137	506.2872925	430.6665039	505.3875122	810.4904785	559.3574829	625.9053955	797.3989258	910.2277222	628.8430176	879.3900146	318.4642029	330.8559875	307.5696106	326.7098083	275.0241089	291.031189	451.3971863	474.1888123	405.8063965	333.6263123	387.6300049	432.3418884	514.1207886	446.6592102	489.2102966	680.2866211	650.5715942	586.5778198	230.129303	256.5223083
24441	5.1887	180.3767765	580.8853149	775.8978882	917.2855835	959.1403809	1354.754883	1241.823242	1230.792969	1036.379883	1173.134766	796.3646851	882.7440796	655.1420898	741.8530273	1228.266602	965.0767212	1053.961914	1097.175781	1294.121094	1468.566406	1303.93457	2101.298828	1662.145508	2412.503906	2788.302734	1897.241211	1791.168945	1695.105469	1011.026917	1074.350586	996.2045898	909.1669922	815.2211914	1306.651367	1161.588867	761.8408203	796.1748047	1283.197266	822.0601196	1297.120117	1235.69043	1246.633789	1076.385742	1691.189453	1493.75293	1736.603516	1128.556641	1010.408203
9298	1.6264	266.1879971	0	0	0	0	0	0	0	0	0	0	0	0	0	74.22820282	0	0	0	0	89.34279633	0	0	0	0	108.0710983	0	0	0	0	0	0	0	0	0	0	0	0	0	0	0	0	0	0	0	0	0	157.8350067	155.0695953
3745	5.9694	55.04357646	52.74599838	70.67169952	146.8367004	133.8773041	119.097702	154.5818939	168.6376953	157.7893982	169.7489929	148.9371033	161.4259033	142.6004028	165.9405975	148.3394928	181.4649963	165.8927002	162.9537048	134.8374939	420.4408875	238.2268982	662.8546143	656.1159058	862.8793945	471.7327881	465.3216858	454.5231018	419.7663879	194.6228027	177.218399	166.0863037	251.1286926	163.3607025	199.2794952	138.5265045	128.9857941	146.8280029	146.8200073	151.5653992	228.2028961	179.4801025	151.6614075	209.3047028	260.6393127	229.8816071	216.4544983	123.4888	135.3103027
22329	5.766	167.7267765	0	0	0	0	0	0	0	0	0	0	0	0	0	29.50320053	0	37.48469925	32.11589813	0	57.07389832	62.80739975	129.5673981	102.4077988	151.6920929	116.9951019	125.2677002	105.7900009	109.0283966	0	0	0	0	0	0	0	0	0	0	0	0	0	0	30.85320091	0	0	33.9980011	0	0
15719	4.4997	835.5112521	0	0	29.87439919	34.20069885	0	0	96.35610199	116.2137985	109.7294998	38.21260071	23.68969917	23.46120071	25.8470993	30.44689941	44.85449982	0	51.56000137	0	76.33409882	115.6074982	139.0086975	147.4391937	188.8350983	152.9774933	123.3128967	72.55539703	115.3889008	0	17.86090088	0	0	0	0	0	0	0	0	0	0	0	0	0	0	0	0	0	0
13598	5.9774	829.5827021	171.8966064	185.889801	211.641098	299.9513855	316.101593	224.0382996	316.1037903	323.2399902	321.0862122	422.6503906	412.7457886	427.1872864	436.3187866	482.9191895	477.1289062	491.8323059	544.0023804	0	546.2191772	554.3217773	774.2080078	770.1547852	779.6444702	774.6190796	788.4628906	828.9921875	711.6776733	487.4484863	468.2958984	325.9657898	527.6483765	450.6759949	490.1787109	495.3971863	515.9442749	479.2861023	318.7366028	311.8340149	364.1716003	356.9258118	374.1079102	366.7045898	359.792511	423.4150085	407.3725891	415.4739075	383.9382019
8468	5.7271	1082.671976	0	0	0	0	0	0	0	0	0	75.0490036	85.6969986	59.65050125	75.93399811	58.56689835	95.65209961	86.9681015	107.3275986	91.58450317	55.54380035	73.19139862	125.2649002	107.1368027	125.0314026	118.0531998	175.967804	163.1759949	133.0648041	0	60.87409973	0	97.8730011	82.39980316	0	97.74420166	98.49430084	84.66390228	0	0	0	0	0	0	14.77140045	0	12.00049973	0	0
12238	6.0149	824.5616265	1173.506836	1383.78418	1721.535156	1773.490234	1833.073242	1861.317383	2293.3125	2271.029297	2199.515625	1864.552734	1995.404297	2014.048828	2016.192383	2338.09375	2253.195312	2460.09375	2410.128906	2553.712891	3255.216797	3140.716797	3107.509766	2667.136719	3773.794922	3133.732422	2560.818359	3020.228516	2533.144531	2097.851562	2151.753906	2486.199219	2443.851562	2336.650391	2440.564453	2021.994141	2179.447266	2292.902344	1864.879883	1812.850586	1945.541016	1961.946289	2012.631836	2171.789062	2067.019531	2170.310547	2169.917969	1841.828125	1849.118164
21384	5.6632	195.0072521	50.90919876	55.0890007	66.29509735	103.4627991	88.95939636	86.33319855	74.36109924	101.3808975	66.39859772	91.09400177	88.39250183	69.08519745	75.52059937	93.19339752	91.29969788	85.86489868	71.042099	116.6613998	116.0519028	94.80249786	188.5231934	174.2872009	180.4268951	161.4819031	155.6044006	119.540802	122.6588974	64.08630371	108.2276001	84.48349762	92.93910217	111.2054977	77.69589996	104.9636002	53.33890152	120.4024963	66.39920044	93.41459656	119.6024017	128.0558929	126.356102	109.7399979	121.3370972	140.6681976	110.259201	55.39210129	105.3445969
2092	5.9088	53.81417646	50.25870132	66.60679626	74.86119843	60.52769852	64.2322998	73.77010345	113.2248001	103.1079025	120.2733002	83.24669647	0	69.62609863	82.74790192	93.54160309	77.54499817	136.0791931	143.1647949	91.37449646	162.3108978	208.6217957	257.8077087	239.0670013	259.9997864	289.8904114	394.8440857	256.0741882	237.5119934	104.9775009	116.405098	116.5221024	119.4801025	89.03710175	124.0457001	111.520401	89.13809967	113.4328995	85.17549896	79.23709869	116.9253998	110.584198	106.9765015	131.8365021	181.2243958	198.8804016	185.990799	82.84349823	72.22029877
10175	5.5663	1014.467576	385.3630066	356.2096863	332.8706055	312.0805969	360.2479858	370.3616028	309.9874878	354.5250854	327.1500854	289.5834961	275.0463867	311.4009094	348.7746887	381.2799988	370.0396118	353.4245911	293.084198	299.6293945	248.6419983	192.6098938	201.9152985	205.6822968	214.2908936	181.9375	212.8097992	213.7140045	213.1981964	279.2033997	272.5177917	329.2727051	318.3301086	309.6306152	369.9296875	296.0097961	357.7479858	324.6134949	395.3286133	422.4475098	336.8564148	315.0604858	336.5432129	332.6711121	332.5617981	299.1059875	281.1789856	422.7561035	382.0757141
22509	5.7593	167.9581765	0	0	0	0	0	32.4280014	32.54800034	33.26449966	26.43840027	0	50.79230118	0	0	0	17.4137001	52.37419891	0	54.52519989	80.83760071	97.81900024	231.1703033	188.4618073	238.9338074	317.4031067	177.1063995	125.8919983	217.1322937	0	46.00289917	63.47859955	50.4980011	0	42.63880157	0	41.23450089	0	0	26.0958004	37.04970169	0	0	31.12680054	28.31360054	50.27719879	35.10680008	0	20.86129951
20214	5.7454	157.4285765	0	0	0	0	0	0	31.81900024	45.00469971	37.03590012	41.67440033	0	43.64590073	51.16469955	0	32.16289902	44.33840179	28.82130051	29.8451004	70.06330109	94.76699829	249.9225006	225.8782959	222.0032043	212.8908997	184.8009949	151.8170929	132.7689056	68.59739685	33.77600098	51.49020004	69.52999878	42.43840027	42.98860168	32.24330139	0	53.05469894	0	30.03230095	48.88190079	47.15319824	0	58.39360046	55.18450165	79.30870056	96.21089935	0	0
9278	5.6764	215.7438765	43.6576004	72.53610229	83.62709808	100.2881012	116.985199	85.06230164	87.71829987	132.6604004	142.7830963	106.0283966	163.710907	141.9732056	82.10980225	81.77580261	109.5194016	112.6249008	103.3491974	144.6584015	227.0558929	156.771698	408.8579102	327.1570129	502.4700012	226.9638977	262.8136902	331.6435852	200.9830017	117.0095978	102.0684967	140.665802	134.4008026	124.0630035	129.2814026	82.32170105	110.9600983	99.26399994	233.1501007	81.09860229	134.8567963	124.7516022	154.3170013	171.748703	123.4644012	233.5623932	194.115097	95.08080292	74.623703
6736	7.1889	1076.770526	0	0	0	0	0	7.163300037	0	0	0	0	10.77789974	0	0	24.79610062	0	0	0	0	66.42489624	52.09540176	126.1519012	92.80000305	140.9201965	189.2872009	205.4048004	222.1748962	191.5084991	0	0	0	23.80929947	70.29640198	71.97810364	0	65.2582016	61.43619919	0	4.899700165	4.815400124	0	12.82439995	0	0	0	0	0	0
9609	4.6962	944.5266021	66.47109985	85.11180115	111.7410965	85.33640289	114.3892975	102.6947021	105.1736984	115.7739029	97.46890259	89.99990082	86.17160034	93.91359711	83.30149841	105.9936981	124.4232025	113.3049011	130.9519043	127.4252014	120.652298	135.261795	176.4586029	172.4429932	223.9161072	205.1690979	205.7884979	191.5435028	203.4824982	80.86799622	91.05690002	133.6840973	145.933197	110.0858002	133.3748932	114.7498016	137.3999023	114.8054962	130.1475067	142.7915955	129.9355011	142.219101	133.6768036	153.6251984	133.3728027	177.5325928	147	115.1429977	135.8267975
17245	6.328	904.6587265	321.1012878	441.4136047	681.352478	725.7338867	770.402771	756.2368164	1043.515625	1052.129883	1022.235413	525.684082	516.1259766	706.8892212	716.5737305	948.9746094	926.0366211	966.0482788	982.7709961	932.7822266	930.9453125	1011.328125	1528.288086	1401.4375	1860.838867	1895.808594	1647.353516	1705.364258	1593.989258	688.4771118	728.8032227	970.3081055	1056.764648	969.7642212	1026.820312	957.8563843	895.4580078	910.3344727	889.4481812	935.5728149	1082.329102	1020.09082	1105.174805	1111.833008	1096.472656	1170.792969	1204.165039	820.3164062	782.4951172
583	2.8571	920.3841521	0	49.5033989	0	24.65509987	47.1257019	25.41139984	74.16850281	62.47689819	57.69889832	114.2746964	100.9834976	82.18599701	66.58460236	80.59629822	89.43710327	72.0223999	81.33149719	56.17419815	94.55780029	103.7799988	61.92580032	90.8513031	70.10929871	76.32879639	54.84690094	70.56040192	61.93420029	89.36380005	99.91110229	48.94029999	75.55169678	37.20940018	59.45069885	72.23069763	62.42240143	35.54330063	0	0	0	0	0	0	0	0	0	0	0
2203	5.0368	807.4555765	0	0	13.28479958	0	0	0	9.581299782	0	0	0	0	10.45890045	30.98900032	0	22.93239975	0	14.81820011	12.5138998	0	0	11.17259979	7.363999844	0	0	0	0	0	76.21510315	53.93610001	34.98389816	58.90439987	47.61159897	58.88259888	60.99919891	32.01979828	35.28490067	12.57159996	12.81379986	0	0	0	0	0	16.05489922	0	14.38739967	0
15278	0.5035	691.0940765	74.14980316	91.70279694	98.20059967	100.4316025	81.6989975	85.15969849	87.03359985	71.48660278	92.8214035	97.69120026	113.2406006	59.75019836	64.15509796	72.39109802	74.28500366	72.00589752	77.53440094	82.41970062	58.2621994	49.03749847	45.8728981	51.48020172	45.51190186	42.95119858	60.34569931	41.78290176	46.84759903	24.2166996	33.20849991	0	42.45460129	25.18479919	31.32900047	45.7254982	32.00310135	45.69020081	27.43239975	25.24740028	13.49919987	0	26.77619934	25.7241993	19.2758007	36.74430084	30.3003006	38.72340012	0
3540	6.226	54.88097646	16.41049957	0	0	41.0284996	0	0	0	57.74639893	0	24.5291996	42.95809937	0	0	0	54.23820114	42.26959991	52.01670074	0	78.979599	69.43609619	139.3063965	161.3200989	219.2554932	268.1940918	157.6667023	152.3287964	174.444397	0	0	56.17819977	0	0	0	0	0	39.50490189	0	40.22700119	0	0	31.72500038	0	0	29.24480057	0	0	0
588	3.1558	920.4753521	49.55770111	61.04679871	54.60720062	23.47780037	61.88970184	55.65570068	126.895401	123.7016983	132.8701935	113.3783035	78.64230347	107.3730011	83.2960968	97.25450134	115.4772034	124.8104019	116.7806015	131.3824005	82.81539917	0	87.186203	78.77809906	80.00360107	80.26959991	55.57770157	48.57419968	66.31060028	80.126297	89.09220123	68.32160187	63.07949829	70.09559631	86.66799927	88.1411972	70.07209778	96.66449738	0	0	0	0	0	0	0	0	0	10.95289993	0
8061	3.7313	1008.580476	0	0	0	0	0	0	9.890099525	0	0	0	0	0	0	29.01379967	0	0	27.75600052	0	50.34590149	40.91740036	58.3042984	61.74349976	56.89979935	53.97240067	0	49.88119888	64.9858017	0	26.15250015	11.22900009	18.5781002	17.15369987	21.42449951	0	13.96819973	22.11090088	0	0	0	0	0	7.763199806	0	0	0	0	0
14915	4.9891	789.5139765	186.0218964	267.1347961	386.0168152	402.1838074	491.8302917	456.9403992	596.8261719	521.5488281	610.6812134	362.3942871	364.9208984	387.1885071	391.7179871	510.0552063	482.9787903	616.3886719	631.8242188	659.7266235	550.3931274	549.2919922	1139.806641	1100.869141	1239.521484	1193.171875	1289.807617	1255.585938	1309.762695	352.8996887	357.2966003	444.785614	478.7428894	420.269989	417.8792114	502.7556152	488.5151062	500.7170105	385.4184875	383.4670105	497.0568848	531.1328125	490.3197937	592.2515259	628.2084961	707.2197266	753.7280273	317.2615051	351.237793
9737	5.2075	766.4509765	351.9277039	272.1405945	332.3490906	346.8843079	368.0950012	385.3920898	336.341095	388.1448059	361.8450012	278.3666992	331.5588074	326.3493958	388.9440918	382.104187	349.158905	307.4446106	320.6025085	309.1034851	246.4768066	245.6882019	253.3583984	245.6936035	236.4158936	233.1896973	294.2399902	301.4460144	292.6242981	322.8948059	311.501709	345.6300964	320.4797058	354.1005859	351.5954895	366.0448914	361.2773132	345.8044128	377.1503906	367.6079102	365.7243958	378.355011	357.9000854	353.9265137	358.3200989	316.0617981	338.9462891	362.9536133	366.75
7648	8.6247	816.5035521	0	417.9917908	560.0620117	881.1334839	547.5388794	859.0585938	1226.994385	1023.757019	908.3809814	577.6096802	680.9030151	742.5007935	849.3909912	1036.698975	927.9628296	1042.055908	1135.423584	1125.900391	1210.10376	1050.117798	1916.38623	2645.731201	3498.93042	3276.319092	3010.444824	2759.279297	3036.132812	1008.905823	1127.282959	1099.354004	1231.376221	1115.807739	1167.405518	1305.288574	474.987793	1152.09021	1278.865845	994.0524902	1638.61792	1635.30835	1691.849609	1848.447754	1865.807617	2193.48999	2230.563232	1000.406982	1047.790283
9889	6.0088	488.4020765	0	0	0	0	40.13100052	0	19.48530006	0	42.75519943	22.5345993	0	29.49329948	27.44479942	58.9966011	49.9095993	23.87660027	70.44000244	54.40179825	35.14139938	32.52460098	36.21179962	62.95560074	88.89630127	125.7399979	72.51760101	78.25900269	76.83029938	67.32230377	43.47930145	43.89690018	86.58589935	79.25009918	52.26390076	53.74330139	56.63389969	59.89680099	27.69070053	0	39.32960129	37.26089859	33.68700027	52.604599	0	43.07970047	0	45.73759842	36.11650085
11453	5.293	773.5192765	140.7145996	144.6255035	354.4526062	373.096405	437.290802	458.0979004	416.855011	386.1142883	412.9057922	258.8511047	257.6737976	314.0632019	323.0297852	468.8008118	435.2738953	471.1990051	422.2788086	466.5849915	278.8416138	308.342804	769.335022	689.8754883	875.3140259	862.8510742	851.8955078	866.6748047	862.8339844	340.3792114	327.6120911	469.1254883	563.1542969	459.7445984	498.0100098	531.0830078	525.6865234	509.0863953	421.0498047	399.4399109	483.6278992	466.7329102	461.8898926	463.6470032	445.9386902	520.6729126	480.251709	389.4386902	377.1832886
4084	2.8651	872.4352265	0	0	47.08660126	19.49469948	44.63249969	50.55590057	0	57.87120056	64.95200348	85.81819916	73.49349976	93.6446991	102.7845001	108.4852982	90.67240143	67.26599884	85.21320343	84.42569733	87.02390289	96.9693985	119.4887009	100.5338974	96.78089905	132.2904053	90.55599976	86.59500122	74.99729919	57.3553009	96.94999695	72.20510101	84.97119904	65.85099792	98.42700195	76.97720337	60.84680176	62.84629822	0	0	22.95750046	0	0	15.08600044	0	0	0	0	0
23481	5.7729	129.0967971	0	0	65.4240036	0	0	0	0	53.7154007	49.25370026	0	71.28780365	0	0	0	54.99700165	43.26940155	63.69509888	59.36090088	132.4326019	146.2052002	293.0043945	467.6304016	536.9628906	654.1395874	338.5690918	312.5728149	410.8752136	48.34730148	0	49.43360138	52.93590164	57.39649963	62.23970032	58.8382988	0	44.72000122	0	0	55.08200073	38.81750107	64.81960297	50.98529816	95.47109985	51.36040115	141.1401978	0	0
6901	4.5133	952.5378765	0	15.64099979	0	12.23180008	0	0	0	17.98399925	0	0	0	0	0	0	27.97050095	31.81040001	0	56.17789841	19.3083992	0	34.32929993	14.26210022	39.71390152	0	0	0	0	28.52190018	72.16609955	75.92379761	105.2108994	79.29840088	87.0605011	90.98660278	98.02799988	92.36139679	15.61690044	0	10.20720005	15.66170025	12.71539974	0	19.03350067	21.95779991	0	11.36909962	23.75099945
22713	5.6904	170.4225765	0	0	88.24469757	75.6595993	59.94210052	75.59609985	63.17760086	69.99569702	91.23020172	80.25160217	95.58940125	60.7478981	66.80400085	56.17969894	48.00790024	88.8628006	100.4442978	74.50839996	77.82920074	139.2118073	313.4146118	336.0635071	280.1217957	285.721405	252.4685059	230.5735931	306.1312866	112.7798996	93.97470093	66.05220032	84.40280151	69.63790131	58.15129852	56.52799988	78.31590271	75.57730103	63.8268013	50.01470184	110.8429031	114.1429977	70.82640076	88.96900177	83.51540375	136.7238007	151.2113953	61.53649902	69.87989807
12811	5.7422	713.4942521	1674.527344	2016.548828	2576.876953	2606.53125	2544.597656	2666.806641	2616.663574	2333.017578	2565.816406	2126.955078	2245.253906	2312.217773	2330.822021	2391.826172	2412.714844	2416.154297	2300.216309	2319.227051	2545.003906	2696.927734	2867.714844	2847.332031	2558.990234	2704.041016	2611.029297	2594.041016	2489.71875	2646.583984	2691.515625	2684.826172	2716.068359	2441.203125	2396.855469	2285.537109	2363.435547	2498.863281	2273.296875	2222.609375	2695.755859	2751.376953	2659.96875	2339.912109	2384.869385	2578.922363	2534.320312	2231.308594	2158.919922
10799	5.8953	94.93637646	64.0848999	121.384697	210.832901	112.6250992	161.0888977	139.7064056	217.9524994	301.2273865	206.5386047	91.00260162	112.7245026	197.405304	212.548996	139.0984955	236.6947937	316.1791992	117.8448029	294.9935913	383.894104	466.532196	380.8067017	391.7020874	723.6428833	797.2749023	378.3978882	510.5086975	491.9121094	162.0661011	142.4320068	314.8652954	259.5687866	139.552597	374.7486877	176.371994	110.4206009	260.0654907	181.3506927	228.4743042	459.8323975	247.2669983	447.8503113	306.0725098	386.8522949	387.5252991	499.7319031	212.7277069	224.9152985
19612	6.1653	1134.651176	0	0	0	0	0	13.14099979	58.25920105	70.98829651	57.12850189	89.44290161	66.08119965	125.3679962	70.46330261	128.148407	127.2947998	90.07859802	100.0078964	99.66929626	124.9210968	125.0823975	201.2845001	203.3276062	205.5263977	242.5419006	132.4060974	189.3697968	195.0337982	54.72460175	97.40830231	157.5032043	151.9940033	140.7803955	125.1839981	110.1541977	109.2257996	129.1334076	0	0	0	0	0	0	0	0	0	0	70.60959625
20483	6.008	798.5465765	5557.773438	6635.777344	5330.410156	5677.101562	6241.316406	6688.273438	5703.585938	6136.558594	6948.238281	6510.832031	6175.464844	6606.222656	6457.089844	6673.375	7007.699219	6806.242188	6588.074219	6472.984375	8817.015625	7914.652344	11763.45312	10711.90625	14243.11719	12777.70312	10941.08105	10814.60938	10590.41504	6938.847656	6585.789062	6796.523438	6938.117188	6714.5	6473.789062	7034.542969	7042.371094	6582.957031	6512.542969	5362.042969	6992.65625	6746.742188	6509.054688	6773.207031	6724.058594	6288.863281	6162.105469	6186.402344	6775.199219
1819	6.2305	868.5525521	341.0116882	355.6040039	603.746582	652.2476196	664.5957031	629.9711914	800.6953125	765.6113281	769.6704102	536.5415039	661.2915039	722.4174805	786.8129883	822.5292969	837.2788086	1001.365723	953.7666016	909.9667969	1008.604004	1080.591797	1261.793945	1285.273438	1302.951172	1371.045898	1343.55957	1320.942383	1329.1875	679.2606812	692.3687134	827.9990234	844.9951172	836.0731812	828.5103149	767.2387695	797.9672852	864.0723267	636.9453125	597.0839844	761.2470703	712.6928711	719.0947266	840.593811	787.8389282	766.871582	782.8690796	682.7290039	605.9033203
14347	0.5034	788.2476765	109.6463013	119.3828964	103.3405991	94.7696991	124.5252991	119.8406982	134.4138947	124.8806	120.8569031	92.9865036	105.930603	77.06800079	83.23290253	100.0365982	96.17539978	100.7436981	101.8929977	97.66000366	81.06230164	72.478302	88.63020325	85.92949677	93.22489929	101.001297	85.16790009	97.49669647	91.5582962	80.97879791	61.64009857	59.43830109	72.75710297	54.35829926	53.79919815	67.81369781	52.32690048	52.49029922	54.89799881	41.5530014	49.28359985	51.0461998	0	49.32339859	47.87030029	35.87009811	59.95220184	0	57.79850006
5181	6.6234	1069.706476	0	0	0	0	14.07369995	0	85.24749756	58.41559982	54.03770065	0	0	0	0	66.84300232	71.74900055	67.1740036	61.98849869	59.48939896	0	0	89.1339035	57.41960144	102.5314026	111.4875031	154.3650055	119.8855972	115.4589996	0	53.45899963	51.87110138	29.78319931	77.59010315	76.24960327	62.55289841	62.27590179	56.59429932	0	0	0	3.79279995	6.201099873	0	0	13.81540012	0	112.6110001	105.8806
21242	6.0648	715.5152765	300.8850098	277.6943054	331.7020874	316.9902039	247.6143951	256.1659851	188.2041931	288.8882141	286.4128113	302.4111023	313.1895142	273.342804	288.2795105	279.885498	179.5182037	333.7192078	319.3075867	255.4700012	368.4060059	177.1194	474.7185059	425.0491028	450.9822083	366.3793945	389.8424988	392.5815125	335.1146851	299.471405	307.4302063	268.949707	284.166687	186.2761993	248.0912018	196.9188995	212.9160004	203.9855957	262.3604126	263.2253113	313.7849121	330.7619934	332.2067871	270.9395142	279.1481934	327.2195129	310.1599121	257.6953125	262.0129089
2090	5.6394	53.80637646	58.65679932	64.28489685	122.2764969	96.77230072	109.4111023	119.8907013	68.52839661	132.5128021	100.5005035	88.22570038	82.55200195	67.01879883	95.40119934	98.68029785	127.4124985	87.78579712	94.27279663	109.2622986	127.5215988	155.9761963	186.4718018	179.4707031	252.6732941	199.5453949	219.4297028	228.7958984	271.3328857	91.38140106	88.59700012	91.98370361	128.3654938	75.47019958	157.0850067	109.6902008	101.8303986	77.80239868	102.870903	79.47609711	129.5778046	159.2167053	82.40319824	125.1787033	118.4460983	106.8134003	171.4008942	76.18589783	75.81590271
21628	5.2037	720.3953765	307.7854004	299.6083984	339.3346863	320.7239075	352.6618958	360.4241028	321.8646851	306.9350891	310.9130859	321.5444031	295.4867859	351.9967957	329.4896851	343.5466003	332.8323059	330.6315918	303.7782898	344.126709	259.1907043	276.6274109	251.1876068	247.9915009	218.1804047	219.1728973	266.0668945	276.9702148	236.0205994	313.9396973	283.1022949	331.0924988	319.3391113	351.3171082	331.0581055	335.7195129	341.2414856	297.0495911	315.7668152	359.8869934	360.3276062	328.5463867	357.3717957	318.4590149	313.802002	301.8452148	349.5996094	331.3017883	356.8776855
19722	4.0433	796.4496265	31.94109917	26.5428009	25.12070084	34.89300156	19.44610023	15.53969955	78.7539978	111.430397	77.02950287	30.82309914	19.48329926	10.44779968	32.60549927	38.0021019	32.50279999	21.78210068	11.09720039	0	55.34379959	67.56600189	89.92720032	84.72200012	90.14450073	98.31459808	67.08599854	66.29759979	74.06469727	31.53820038	0	14.89140034	0	16.72680092	20.47030067	3.958899975	0	0	0	0	0	0	0	0	0	0	0	0	0
3325	5.6527	1181.559576	265.7419128	204.1979065	117.2173004	166.9640961	164.7689972	201.1770935	169.2566071	179.8450928	164.9797058	141.0361023	170.3999023	170.7366943	183.7384033	172.8892059	176.0337067	179.3883972	154.2346039	207.5791931	122.0884018	111.7754974	85.959198	66.98770142	111.7869034	68.05989838	0	79.56620026	92.91829681	158.2991028	196.4443054	107.3187027	138.2628937	156.4866943	149.6468964	186.8070068	164.281601	208.0312958	146.6638947	166.0646057	161.7743073	171.4822998	177.2958984	198.6526947	176.5939026	161.2185974	108.5175018	159.8307953	188.4107971
4867	6.4931	636.4960765	102.6865997	135.0856934	193.8032074	214.4093018	190.6446991	190.3914948	197.5216064	172.903595	162.0079041	193.679306	172.635498	204.4192047	174.0704041	197.9570007	167.8388977	233.5399017	223.0670013	231.5039062	178.377594	167.3379059	373.0722961	344.7416992	285.1471863	291.3745117	392.7200012	401.9507141	381.2090149	197.2290955	193.6183929	258.3913879	280.4896851	264.1799011	208.2229004	262.7937012	256.6583862	269.6953125	194.5796051	161.6907959	224.7404938	202.304306	209.8011017	311.1011047	261.6820984	333.4599915	337.2648926	196.0352936	202.0695953
23610	3.2852	916.4824021	0	0	33.72969818	16.87350082	26.24889946	11.7130003	49.62080002	0	17.6928997	46.60440063	49.58039856	54.9029007	84.6053009	37.47259903	55.00090027	11.73379993	0	44.29869843	70.73069763	67.02130127	68.65090179	72.00740051	80.54930115	62.33200073	83.73570251	80.4036026	58.80770111	45.04529953	39.7010994	24.98310089	44.61230087	44.53820038	75.86070251	0	30.74550056	37.03430176	0	0	8.179100037	0	0	0	4.056499958	6.666999817	0	0	0
19150	4.6994	842.5316765	45.63410187	54.14049911	0	38.17829895	51.97200012	55.82320023	0	0	0	50.6534996	0	0	0	0	0	0	0	0	57.13219833	0	129.2324982	134.3565979	115.646698	124.7434006	167.7843933	128.2019043	150.1459045	51.40050125	60.15430069	83.03639984	66.05609894	61.03960037	72.19850159	46.88819885	0	55.45890045	41.51720047	25.3973999	0	42.33209991	47.45869827	46.77600098	0	62.48350143	33.31399918	60.75569916	45.70569992
18230	6.3358	971.6316765	154.8654022	155.0818024	276.1094055	298.9790039	341.384491	374.072998	420.3096008	415.4567871	416.7804871	205.6923981	212.4122009	315.4431152	308.7829895	344.8595886	363.3505859	379.5103149	387.5891113	418.6203918	400.9707031	402.9733887	522.6953125	570.3173828	696.5565796	613.9849243	571.1655273	616.4584961	597.4077148	305.6832886	293.6853027	360.0297852	406.9841003	451.7979126	408.7528992	352.3595886	331.2507019	405.8375854	392.8503113	373.8181152	455.7799988	507.3479004	441.7314148	414.1875	420.4689941	489.8611145	456.091095	328.7226868	288.990509
23965	2.8602	930.3729765	20.88260078	0	13.73419952	42.59249878	29.29789925	28.11529922	53.18909836	61.07929993	68.28749847	58.22069931	76.72029877	54.15679932	83.3730011	83.60929871	64.41400146	37.25040054	27.11739922	41.86209869	51.21509933	106.8705978	79.88009644	85.1053009	67.0440979	72.70680237	65.21990204	68.93830109	56.95970154	55.83470154	45.64550018	62.36709976	40.81949997	78.64430237	66.49839783	54.09889984	31.12649918	49.55120087	0	0	0	0	0	4.034999847	0	0	0	15.16769981	0
20329	4.5104	849.5376521	37.56399918	58.4856987	103.639801	115.4604034	86.54180145	73.89379883	91.38670349	72.74189758	86.97329712	103.9641037	94.29299927	73.56780243	85.25520325	72.27559662	88.41529846	107.4748993	101.2059021	87.6312027	104.5287018	116.0130997	266.447998	247.5632019	225.3502045	224.2485046	240.9882965	198.2904968	201.0995026	97.64360046	82.16889954	97.42630005	80.91159821	94.55809784	95.39980316	73.49089813	80.38749695	63.40039825	105.9095001	114.1551971	0	80.45749664	121.4161987	103.2995987	148.5957031	138.2805939	113.7637024	77.40940094	102.6036987
2859	3.0476	870.4941521	27.74279976	0	19.53429985	25.01370049	30.8927002	29.12240028	54.28450012	76.22850037	63.19540024	65.70610046	65.05680084	80.04820251	58.11510086	71.49720001	54.04100037	64.62660217	82.94989777	80.97640228	0	0	0	0	0	46.79940033	31.48590088	0	0	0	0	21.94440079	0	0	28.06310081	0	29.26889992	17.50289917	0	0	0	21.3288002	0	16.22200012	0	0	13.74650002	0	0
2207	4.0386	806.4802265	0	0	580.8452759	665.8646851	386.7728882	402.657196	2600.6521	2354.189209	2590.905029	780.0405273	716.5684204	677.0927734	630.9733276	711.602478	722.421875	714.3742065	735.7094116	0	2064.358643	2103.156494	2382.106689	2205.765625	2537.484375	2655.201172	2047.111328	2017.810547	2119.908203	0	604.6586914	535.8950195	467.1289062	586.0454102	0	482.5371094	468.8250122	490.5054016	0	0	0	0	0	0	0	0	0	0	0
5145	4.6952	946.5234265	73.63150024	92.24069977	84.79799652	77.66690063	99.3289032	108.042099	99.44210052	100.2418976	130.884201	78.76200104	86.35230255	76.25250244	95.81569672	113.5886993	100.3516006	105.2546005	109.6336975	130.2666016	130.9503021	157.7830963	223.1896057	210.9940033	242.1284027	269.7654114	204.9356995	223.8722992	249.0731964	91.03710175	94.14730072	122.7173996	152.8843994	123.8968964	123.0186005	116.8209	133.8923035	147.3229065	162.9844055	136.3681946	111.0381012	155.2268982	147.1266022	175.7736053	146.9114075	164.8578949	152.4669037	125.8287964	134.6457977
17644	6.3317	904.6623765	131.2303009	149.7980042	198.3643951	228.138504	216.3688049	239.4931946	311.1427917	282.0314941	282.7731934	183.3708038	158.5941925	200.6708069	197.6591034	241.4602966	294.1306152	310.3674011	309.9599915	284.6730957	243.7964935	267.8895874	403.1193848	379.723114	560.0297852	495.5400085	498.1503906	474.3974915	513.4102173	196.8780975	216.8211975	308.3474121	301.0849915	305.7528992	322.0922852	277.3728027	269.1094055	280.5903015	264.625	266.7460938	344.5192871	332.5112	337.2817078	315.3499146	338.7827148	357.4229126	360.6223145	245.1011963	223.2689056
21530	5.4841	1080.673252	7.528800011	0	0	0	8.973600388	0	0	4.502399921	0	0	28.12400055	27.21109962	49.54389954	58.02500153	49.79600143	51.00659943	18.29710007	53.75899887	42.31869888	43.70650101	69.4940033	53.86729813	93.37529755	75.59190369	77.46029663	61.76070023	78.24639893	0	0	53.15990067	48.68619919	50.11510086	41.95859909	41.87480164	31.46459961	58.91669846	0	8.824899673	0	0	0	0	0	5.894100189	0	4.525499821	0
22226	2.5961	784.4232021	0	0	0	0	33.42649841	0	99.60849762	98.8839035	91.32659912	79.96829987	84.2507019	97.70149994	91.5039978	83.81729889	93.01869965	137.3224945	111.2723007	118.2126999	0	0	0	0	0	0	0	0	0	0	0	28.14259911	0	28.60659981	0	0	0	35.41210175	0	0	0	0	0	0	0	0	0	0	0
20848	0.8556	716.3185765	163.162796	205.9147949	57.41680145	0	98.00379944	0	371.5957031	378.1296082	356.0620117	165.3769989	198.2584076	211.6278076	198.7498932	200.0552063	184.6665955	245.0986023	254.0709991	223.6333008	134.2393951	119.3455963	39.8594017	59.18719864	91.52680206	97.03079987	0	0	30.74710083	58.40159988	62.7804985	54.0603981	62.06729889	165.0260925	149.5753937	84.6733017	100.835701	76.02469635	323.6470032	244.697998	280.949707	242.4936981	224.7514954	315.2445984	329.2625122	328.2858887	293.8200989	594.152771	581.1835938
14818	5.966	67.73367646	0	0	71.79360199	55.93600082	73.09950256	63.67300034	73.51719666	90.56030273	55.8429985	57.91199875	59.13079834	78.97450256	64.27290344	86.78530121	66.79360199	77.57330322	64.65920258	85.93049622	142.2153015	131.8350067	146.6363983	158.0213013	184.6661987	164.6475983	135.571701	151.8106995	130.4073029	102.5886993	83.84459686	76.07009888	95.7437973	72.26750183	0	80.61530304	61.6391983	74.15429688	77.87390137	64.74639893	86.8286972	77.56009674	84.93370056	74.46179962	82.84290314	104.6275024	124.2844009	55.66339874	51.78369904
14824	5.986	67.93527646	0	0	0	0	34.43149948	37.91389847	60.64170074	51.03789902	0	67.24469757	71.67160034	0	40.02949905	57.03020096	55.25049973	74.1364975	68.85569763	0	90.12449646	103.9597015	155.8392944	143.329895	177.1759949	165.0785065	212.4355927	136.5410004	121.4682999	75.17009735	79.83830261	114.6039963	58.45130157	85.72260284	62.23099899	63.11790085	79.03500366	0	50.61569977	41.36360168	0	72.32879639	43.88270187	52.44839859	61.92969894	101.9243011	0	0	42.48339844
17001	0.7262	546.2734765	0	0	0	0	0	0	0	86.55149841	0	90.09420013	0	0	116.6656036	136.0764008	0	136.9801025	0	0	50.65000153	0	79.67579651	0	0	0	0	0	108.2182999	0	0	0	0	0	0	86.4285965	0	0	0	0	0	70.58779907	0	0	0	0	0	213.2341003	210.3240051
10737	6.1689	955.6006765	114.9092026	158.945694	191.5643005	177.3742981	164.6455994	162.3986053	226.8789062	211.3202057	224.4803009	252.4817047	285.2633972	232.1445007	199.1652985	203.537796	212.3450928	284.3725891	270.8948059	265.6328125	340.7495117	344.9761047	369.2399902	362.0639954	446.718811	399.4845886	470.9003906	432.7556152	426.664093	192.6752014	185.1336975	277.283905	275.0786133	244.0522003	286.9541016	203.054306	260.2983093	250.6746063	240.2870941	252.2232971	229.1549072	241.1327972	263.8288879	286.1471863	280.3962097	289.3971863	308.085907	268.0281067	262.1701965
3278	6.1694	873.6470521	88.33699799	58.99039841	97.11759949	124.1094971	118.3249969	94.3769989	176.1282043	143.0682068	142.5265045	96.96369934	101.9264984	97.4457016	106.531601	100.6072998	104.4469986	116.0467987	108.5417023	142.0225067	159.0343018	153.1298065	207.5614014	196.1049042	236.0016937	217.9756012	246.7198029	219.2593994	230.5005951	130.9568024	135.5167999	115.604599	112.9776993	117.8607025	138.2433929	115.444603	128.0807953	113.453598	117.5427017	114.5871964	174.4700928	173.1987	144.6244965	172.3233948	148.3733063	190.2705994	197.9550934	98.47440338	93.94309998
7593	6.484	474.2893765	215.949707	248.5408936	271.6072083	286.0574036	243.4868011	245.7621002	280.5708008	294.487793	263.3752136	169.5597992	229.0700989	257.3286133	246.4362946	230.6802979	259.0205078	244.3423004	255.7671051	273.7836914	310.353302	356.0971985	640.9907227	594.0297852	563.7396851	503.9468079	486.300293	520.9185181	462.0033875	370.6987	357.6264954	295.9060059	385.4753113	242.0852966	293.5380859	232.9741058	239.726593	199.4376068	320.4455872	320.3747864	325.0574036	315.6404114	363.2314148	278.9989929	271.3789062	283.8812866	302.2810059	281.2607117	263.9396973
6941	5.6721	58.96997646	96.45549774	80.6812973	110.3658981	95.70330048	113.2347031	129.2055054	92.8871994	109.1244965	101.9123993	87.60199738	108.6638031	86.00289917	111.7322006	91.01930237	83.11419678	121.6978989	120.6396027	138.8211975	152.5312958	124.3134003	157.2189026	170.5083008	232.5888062	209.6269989	210.2557068	252.5276031	172.8453979	104.3190994	106.177002	116.3623962	105.4740982	129.3164062	115.2124023	111.6567001	98.46109772	89.72810364	129.7257996	115.3559036	146.3547974	134.0780945	92.99479675	131.9313049	155.843399	163.3036957	91.1608963	125.3775024	132.3166962
22521	5.7178	169.0444765	0	0	0	0	52.12730026	0	43.2132988	65.85489655	58.98849869	0	48.29579926	25.04339981	0	0	38.14599991	62.99580002	65.48699951	90.95210266	116.7313004	105.2491989	161.1481018	182.4488983	244.4039001	189.2662048	312.6635132	281.2625122	207.322998	0	85.90440369	53.62990189	74.09660339	56.69430161	59.02840042	0	55.37229919	70.79959869	0	0	71.5719986	0	50.73970032	51.09680176	81.97000122	97.80319977	80.81040192	0	0
20218	5.7466	157.6966765	0	0	0	31.8810997	54.07109833	48.30929947	0	0	42.36220169	0	0	0	0	57.93759918	41.10520172	63.57419968	52.99420166	80.39569855	78.27079773	110.5189972	247.2575989	267.9771118	376.7380066	308.6404114	323.6382141	201.7610931	245.2870026	59.875	58.27399826	50.03170013	62.45859909	0	56.70489883	45.37730026	0	52.6310997	0	0	43.75450134	44.28739929	58.95479965	66.58000183	58.80250168	97.12460327	99.74980164	28.81240082	0
1044	6.3373	52.28287646	53.65610123	75.7118988	162.8921051	165.3580017	171.1712036	176.0404968	378.5328064	346.819397	419.5604858	120.7879028	150.8571014	175.7111053	185.4375	300.384613	269.8237	418.4306946	352.4696045	372.8713989	365.0021973	495.1351013	779.8803711	916.5217285	1916.176514	1596.759766	1240.193115	1261.530273	1190.03064	189.5346985	232.8804016	352.1184998	372.2047119	431.1682129	568.1497803	331.7273865	346.7286072	380.2770996	352.5440063	338.3830872	418.8920898	365.0692139	500.9168091	528.1608887	511.1509094	548.9008789	451.4780884	244.8383942	238.9730988
7440	2.5904	752.3904521	20.02890015	27.04739952	0	0	0	0	0	0	0	0	0	0	0	0	0	0	0	0	0	0	0	0	0	0	0	0	0	0	0	0	0	0	0	0	0	0	39.03879929	41.44200134	44.60290146	50.95460129	40.50650024	66.77269745	24.58329964	0	37.94839859	104.1917038	117.7018967
11154	4.9839	1024.557352	0	133.6488037	187.6876984	220.6401062	244.5200043	218.9712067	318.3691101	289.5853882	329.1142883	147.9340057	179.4586029	184.3860931	197.7230072	301.2218933	255.2642975	289.7609863	282.1924133	345.6672058	238.1018066	287.655304	413.4399109	395.6166992	658.6107788	592.8485718	491.5444031	458.1034851	491.1990051	221.9976959	186.6078033	258.9184875	283.862793	267.0346985	326.3760071	249.1838074	246.0780945	264.4399109	279.9957886	281.4429016	304.7103882	359.2419128	344.8323059	355.655304	373.2919922	377.2475891	369.0129089	260.3782043	250.8791962
10110	6.1494	766.5228265	63.94580078	71.91110229	109.9738007	128.6842041	117.6626968	116.178299	170.7919006	143.3800049	166.184906	111.680603	111.203598	101.8694992	96.19619751	133.3863983	143.0814972	144.597702	158.6690979	141.8520966	196.9207001	190.078598	288.8891907	277.6086121	363.7427063	359.666687	327.2016907	314.776886	301.6054993	144.7633057	116.0598984	155.8186035	154.5901031	159.3733978	154.905304	147.0052032	147.0279999	169.3240051	149.5966034	160.5979004	190.5243988	156.7736969	166.2339935	178.2355042	180.6764069	240.1598053	0	130.8345947	126.8764038
24613	5.8972	80.47477646	154.7032013	233.9174042	448.2355957	392.1245117	346.9885864	221.6546936	815.2943115	433.6748047	628.0830078	291.0470886	336.9421997	449.3060913	388.5140076	330.0762939	490.9083862	585.4113159	705.8823853	771.2149048	1162.293091	960.1749878	1332.636108	1326.314941	1470.405762	1950.82312	1480.075073	1699.303223	1429.315918	381.0740051	414.9649963	473.5109863	542.7529297	504.1361084	644.9790039	476.2275085	361.1651001	519.6262207	575.3419189	644.822998	1221.88916	774.932373	486.6044922	811.3843994	1153.5177	1284.123657	1282.083252	379.6896973	376.1148987
10206	6.2857	62.65797646	0	0	0	0	52.22679901	59.32440186	81.27059937	55.20970154	78.313797	19.49379921	0	0	0	68.82720184	60.37720108	72.07810211	73.74700165	58.5984993	57.13380051	106.0259018	179.0534973	163.9817047	247.9848938	205.9311981	171.9660034	170.5444031	208.0955048	64.33930206	53.57440186	67.05239868	50.57989883	66.13510132	55.16460037	62.41550064	64.51699829	79.06569672	72.04589844	66.48729706	74.56549835	56.88240051	66.02570343	78.76200104	94.86139679	68.42259979	108.7739029	50.6867981	74.55079651
12026	3.4888	680.4032765	0	0	90.52590179	0	64.21459961	0	81.30750275	63.75999832	78.54550171	132.8274994	109.9263	122.4375992	138.4064941	141.4575958	124.2015991	86.88529968	95.59889984	74.42099762	103.4689026	67.52339935	97.0766983	68.01039886	87.66840363	0	67.66269684	79.60749817	65.5605011	110.8515015	0	74.62010193	0	103.1432037	94.92359924	76.22070312	57.09579849	52.01089859	259.0575867	268.1895142	356.3818054	342.7355957	329.1816101	136.0238953	241.2642975	139.0442047	206.8338928	93.13839722	102.1421967
9145	4.5493	663.4430765	48.68479919	79.2798996	80.417099	78.76029968	87.74269867	84.46489716	112.0803986	95.10160065	105.1526031	91.39640045	95.3348999	73.56860352	89.86710358	79.03320312	0	136.7472992	123.0970001	100.7322006	129.8887939	136.4259033	248.1542969	229.9093018	213.0148926	248.9414978	167.5935059	209.6089935	197.9725037	94.20559692	73.41770172	104.4599991	94.55439758	104.6577988	0	93.8615036	65.27300262	71.51319885	94.74490356	76.77600098	97.7766037	103.1938019	112.6210022	120.8373032	92.06700134	145.9237061	159.3079987	80.9394989	77.17669678
21842	2.576	852.4156765	0	0	0	0	65.91249847	81.36170197	256.177002	253.6248016	240.1882019	243.6394958	197.2971039	263.9833984	253.1952057	225.2102051	242.0552063	286.156311	258.2829895	320.3486023	73.63760376	0	0	69.43229675	73.6989975	63.36059952	0	75.76750183	0	79.49729919	0	70.94920349	0	107.3186035	89.03720093	108.3735962	105.1527023	107.6112976	0	0	0	0	0	0	0	0	0	39.9756012	0
1599	4.9794	797.5181021	39.2492981	0	77.14610291	69.06240082	70.72000122	71.28669739	0	0	0	39.18149948	64.2634964	45.770401	66.56739807	69.63359833	83.84559631	0	103.7266006	89.47190094	68.97450256	61.18730164	164.7928009	157.5906067	182.4212952	164.7682953	191.7357025	195.7451019	221.463501	0	61.29650116	85.32450104	105.6847	100.0193024	78.64959717	117.3100967	0	102.5617981	78.69210052	76.23819733	94.92910004	113.9671021	78.82839966	97.39600372	90.00969696	102.1457977	128.4203033	79.45760345	68.5490036
14064	6.8126	104.1156765	0	0	0	0	0	51.49219894	77.41020203	66.46050262	62.19820023	0	0	0	0	64.34999847	50.26229858	89.7621994	63.29330063	68.09590149	0	0	62.23609924	57.64899826	175.4738007	128.3415985	165.3307037	103.6421967	164.2328949	0	0	0	0	0	72.89700317	64.71469879	74.03800201	85.57450104	0	0	0	0	0	0	0	0	0	85.53440094	66.80049896
8041	6.04	885.6606765	50.92950058	118.8570023	118.5550003	120.8619003	104.9898987	119.368103	136.6837006	156.3527985	152.919693	89.99690247	96.36519623	81.19419861	115.5328979	115.7142029	85.69560242	134.3323059	147.2595062	131.1425018	190.3063965	164.8843994	271.5653992	206.7915039	272.9906921	211.5838928	249.8092041	241.4718018	266.1003113	126.6176987	112.5705032	140.9261017	120.3330994	143.0325928	134.6401062	118.5867004	130.6782074	136.2960968	119.831398	124.509903	155.3923035	159.6362	191.7837067	159.6378021	161.7062073	169.0980988	180.4248962	114.9506989	105.0114975
13254	6.1665	954.6048521	337.4064941	316.0307922	445.3778992	462.5763855	425.8612976	341.658905	552.5703125	538.8192749	599.5806274	456.405304	468.9096985	504.3442078	458.0681152	513.9766235	508.8310852	668.6063843	614.0731812	682.8637695	682.3344727	667.4520874	781.640625	783.8433228	959.4849243	1004.719727	1058.107422	1020.681213	1016.547424	430.9028015	442.0238953	580.6918945	648.1948242	601.9384766	600.3770142	566.253418	575.5668945	558.9282227	538.7631836	480.7539062	552.6635742	641.2227173	590.2139282	601.9224243	582.5889282	679.7426758	646.6937866	561.0073242	550.397522
6815	5.5345	470.0280765	80.48370361	318.6037903	556.5355835	448.0788879	766.7681274	495.4966125	732.4882812	777.3291016	720.1386719	79.58750153	178.6260071	228.2328033	149.1273956	476.3081055	451.6191101	507.9866028	726.1821289	799.7266235	992.8671875	872.9594727	1744.745117	1366.027344	2269.824219	1935.767578	1716.483398	1894.332031	1420.077148	293.8158875	342.8507996	418.3624878	188.3894043	469.5299988	443.4363098	577.6137695	582.315918	383.7897949	448.979187	545.0302734	739.3261719	765.5811157	583.5941772	1153.412109	774.4868164	905.6107788	994.6010742	150.7933044	226.9654999
16967	5.6476	248.5308765	0	61.73310089	61.47850037	90.84300232	90.43039703	75.80690002	49.95669937	52.61930084	59.42419815	66.52249908	67.15630341	102.6682968	74.83110046	67.35469818	100.8076019	69.4355011	69.9701004	60.52859879	114.5246964	155.7940979	232.6674042	171.9322968	225.7996979	124.8516998	148.3605957	124.9076004	157.1712952	63.67699814	55.41130066	131.1539001	114.572403	84.50080109	44.70970154	51.56570053	79.31459808	52.22610092	67.37999725	90.13500214	70.88079834	98.50090027	74.76609802	52.11209869	92.49440002	62.88489914	56.2663002	51.30350113	96.64080048
3428	6.9269	742.6016765	0	0	0	111.5065002	101.1839981	131.7194061	132.4992981	205.8562927	260.0553894	133.2942963	123.7690964	167.7658997	175.5240021	208.8639069	183.8612976	291.4494934	294.6079102	343.5137024	228.1054993	250.3475037	445.1452942	416.987793	764.1732788	698.9990234	726.1104126	682.9204102	696.6464844	217.5189972	234.4524994	352.3320007	397.8681946	406.3190918	405.115509	430.009491	421.0039062	429.230011	150.3766937	59.29539871	124.6401978	82.20749664	165.5005035	205.9944	164.6806946	226.202301	209.222702	192.7097931	214.0881042
17923	5.6553	251.3559765	0	0	85.77639771	78.78919983	72.34960175	84.59889984	50.05599976	53.75889969	72.31259918	54.39860153	75.71720123	110.5152969	82.78829956	142.7330017	81.56159973	119.4181976	114.2556	71.38040161	125.5998993	207.2238007	268.2301941	238.0802002	399.7683105	327.5246887	251.8549957	232.7333069	293.8263855	78.23470306	111.8927994	121.6512985	128.1656036	84.78489685	84.53340149	57.76309967	67.51390076	64.39830017	110.9564972	168.5890961	182.8932953	102.2368011	95.14389801	92.30750275	110.4738998	113.9713974	237.1625061	156.0449982	76.52980042
14799	4.5121	1107.711276	38.25289917	0	24.48769951	33.78969955	38.24850082	22.15119934	49.58520126	47.60860062	24.13599968	29.84049988	31.28720093	35.91839981	28.25699997	34.92829895	37.30379868	0	34.3064003	36.73379898	62.3526001	75.46299744	100.0798035	91.91760254	94.15470123	77.45619965	93.24040222	76.80979919	82.82350159	0	42.43429947	54.82189941	43.97919846	23.93720055	16.8621006	33.87149811	38.76119995	28.35700035	38.4178009	46.60540009	53.83800125	52.10340118	40.62599945	44.78369904	53.1595993	74.97270203	64.57630157	28.94129944	30.27409935
9822	2.8533	62.24017646	0	0	0	0	0	0	39.02330017	50.77259827	57.37659836	103.1035004	73.0667038	63.17269897	71.76670074	74.46679688	106.9753036	40.70560074	43.78310013	72.98660278	60.76649857	99.14839935	46.49330139	97.69670105	78.43569946	93.75710297	97.38069916	93.74150085	78.64920044	59.33549881	25.58069992	0	42.99349976	0	42.85520172	0	41.28649902	34.58819962	0	0	0	0	0	0	9.126700401	6.321499825	0	0	0
3205	0.5031	630.1503765	98.5802002	110.8813019	80.78140259	106.2404022	122.8585968	131.4806061	123.7959976	120.9748993	134.6822968	107.5121002	88.30490112	83.16130066	74.07929993	108.3246002	98.30020142	100.9822006	89.31759644	57.87870026	75.29299927	67.80660248	55.41910172	75.74250031	95.20819855	66.49299622	57.82020187	61.28889847	56.00719833	32.13219833	23.93759918	29.08889961	63.86489868	46.95460129	33.50569916	37.90650177	72.11399841	37.10549927	60.84569931	56.02780151	62.93130112	35.02970123	36.78179932	44.62409973	43.88729858	46.05089951	57.23419952	48.11180115	41.31700134
21749	5.7524	164.6884765	0	0	0	0	0	0	0	60.81280136	37.3030014	0	0	48.09130096	0	39.51459885	0	50.79529953	39.02949905	0	78.57720184	83.52529907	188.3020935	141.9645996	211.1656036	150.2926025	131.6419983	113.6470032	129.0175018	0	53.91139984	54.89250183	67.58809662	0	59.5483017	0	0	0	0	20.86339951	51.32640076	0	53.64670181	59.71360016	56.88410187	56.2256012	79.46829987	0	0
3845	6.9224	742.5980265	0	0	0	55.11809921	43.06840134	0	68.936203	103.5667038	117.2394028	0	56.97529984	62.44900131	86.26760101	112.2053986	107.3074036	117.947998	152.738205	135.2653961	89.08609772	110.3011017	222.2017059	185.7675018	359.5757141	303.1245117	338.8196106	283.5244141	341.1554871	93.63240051	120.1909027	151.0715027	154.6779938	183.9371033	186.2666016	164.6564941	201.2319031	202.6878967	68.77249908	69.87779999	67.40840149	62.89649963	83.50859833	89.69129944	110.6031036	102.4344025	111.3345032	79.86489868	91.59559631
23483	5.779	175.1654765	0	0	0	0	0	0	0	36.67829895	0	0	0	0	0	0	0	37.21549988	26.45709991	0	70.65809631	58.36309814	206.8704987	109.5208969	156.0166016	124.6212997	124.1147003	157.7346954	129.4255066	0	0	71.26550293	46.01390076	0	37.31200027	0	0	0	0	0	0	33.7018013	0	0	0	0	34.05950165	0	23.47850037
5767	3.2139	1001.574076	0	0	0	0	0	0	0	0	0	23.97260094	11.79230022	0	0	0	26.94379997	30.15880013	0	0	56.12720108	45.40510178	51.11640167	41.74739838	42.93050003	56.80889893	38.1169014	38.97100067	0	81.73390198	71.72440338	60.75569916	87.2634964	71.38909912	50.59600067	63.55860138	72.44460297	0	0	0	0	5.537399769	0	0	0	0	0	0	0
9809	4.5873	1085.625076	0	3.951100111	0	3.708899975	0	0	0	0	0	6.78000021	0	0	0	5.341300011	0	0	0	11.03950024	23.5	34.85649872	57.88600159	0	67.70610046	59.47180176	60.26739883	66.85870361	55.66659927	0	0	14.77970028	0	0	0	0	19.59550095	0	0	0	0	0	0	4.243100166	0	0	1.949100018	4.406099796	0
13873	6.8127	103.8805765	0	0	0	0	52.52470016	0	53.98139954	50.72470093	67.55970001	0	0	0	0	0	0	0	60.88339996	0	0	0	0	0	127.2470016	61.33720016	88.09649658	115.5227966	92.21029663	0	0	0	0	0	23.46019936	0	59.89720154	59.14820099	0	0	0	0	67.19319916	53.24810028	0	0	0	0	80.03970337
13977	5.6402	827.5670265	2928.265625	2998.728516	4781.144531	5066.179688	5328.871094	5061.617188	3584.976562	3555.132812	3992.986328	4397.574219	4426.332031	4287.535156	4948.410156	5399.804688	4917.558594	4702.273438	3902.482422	4754.363281	4899.601562	5131.835938	8683.632812	8221.820312	6881.289062	7452.328125	7123.558594	6739.960938	6662.972656	4992.726562	4924.707031	5605.945312	5978.476562	4487.710938	4610.617188	3989.958984	4539.675781	4095.9375	5173.554688	4546.078125	4730.917969	4984.09375	5053.257812	4670.644531	4329.320312	5532.160156	5337.644531	4735.5	4632.214844
13396	5.6559	827.5672765	6011.972656	6679.695312	9500.539062	10035.375	11124.125	10430.35156	7460.102539	7536	7532.035156	8589.265625	9177.882812	9492.691406	9106.515625	10077.61914	9390.75	6050.746094	9188.5625	8925.125	10274.97656	10356.30469	16084.125	16349.59277	15008.80957	14317.56445	13711.3584	13581.33887	14517.90625	9097.625	9755.726562	10698.14844	11699.19531	9070.015625	9459.859375	8205.640625	8809.929688	6418.210938	9821.570312	9940.53125	10367.5957	9604.609375	9868.43457	9049.078125	8665.856445	10810.30273	10871.07812	8839.320312	9178.09375
18445	7.0407	1056.752952	0	8.397199631	0	0	0	0	0	14.63249969	33.61980057	0	0	14.75030041	0	0	20.44370079	12.90110016	5.451700211	21.27879906	8.835399628	0	14.21150017	25.08270073	51.9966011	0	59.86610031	60.84479904	77.71050262	0	18.57220078	0	16.7045002	29.07169914	24.18799973	26.69400024	0	0	0	0	3.897700071	0	0	0	0	0	0	0	66.64689636
14921	5.7542	789.5590765	0	74.78350067	113.3215027	128.9962006	118.165802	110.1751022	0	47.2030983	57.51190186	88.6832962	136.4407959	104.6302032	99.76180267	82.95570374	111.3687973	54.02830124	93.62030029	83.17649841	175.3690033	137.9709015	240.6927032	223.6735992	334.4612122	294.259491	288.1066895	254.4252014	245.3963928	100.2930984	120.918602	118.7050018	110.4250031	117.6278992	90.47669983	84.36979675	93.79799652	96.45320129	107.9147034	88.50509644	144.5641937	120.8261032	143.0783997	109.1567001	79.32350159	110.1827011	138.1356964	122.803299	78.30220032
18405	6.0152	909.5284765	104.885498	133.4378967	126.4218979	133.9373016	137.5865021	144.8878937	170.6188049	191.2001953	174.0110016	121.3216019	109.5109024	155.701004	155.2194061	145.6784973	168.9983063	166.4918976	138.9700928	152.0800934	235.4700012	198.7539978	219.0325928	216.8506927	259.1079102	246.4163055	229.8390961	209.9586945	252.5110016	160.0404968	170.2173004	129.2355042	181.3325043	196.3901062	149.8092041	129.3928986	130.2682037	132.6027985	145.600296	144.5366058	149.0608978	143.5684967	163.8628998	136.7460938	121.4105988	145.6903076	152.8760071	143.6300964	149.2597961
13707	5.9088	236.4112765	0	0	54.21780014	0	64.2542038	0	54.13750076	73.39900208	64.4910965	0	0	0	64.33200073	56.03509903	84.57260132	100.1104965	74.93270111	74.8553009	139.4803009	167.9550018	568.5371094	299.0461121	462.615509	493.696991	529.6685181	439.9338074	480.3059082	77.35359955	60.85879898	79.26959991	0	0	0	57.28699875	54.68669891	0	83.92819977	51.11100006	123.0981979	79.75050354	93.76300049	99.46260071	115.2341003	98.78910065	96.91169739	0	0
9014	4.6963	954.5533265	2725.529297	3544.417969	4154.710938	4357.292969	3395.228516	3751.261719	4678.824219	4186.539062	4354.140625	4192.609375	3541.464844	3496.744141	3730.595703	4819.363281	4491.554688	4668.164062	5355.074219	4731.121094	6481.113281	6463.855469	9130.203125	0	11755.60938	10268.875	8672.289062	8128.058594	9167.0625	4575.53125	4741.183594	5355.757812	5572.941406	4769.308594	5132.550781	4794.824219	4479.585938	4173.207031	4026.449219	4700.003906	5240.78125	5912.640625	5789.089844	5327.058594	5747.960938	6307.695312	5952.085938	4294.351562	4092.140625
886	5.6574	239.7978971	127.4459991	116.6107025	184.2720032	226.2505035	204.8249969	271.1191101	198.122406	264.0109863	225.7751007	202.4721985	177.3876953	127.0360031	149.2326965	241.0056	322.7524109	140.3748016	219.7304993	256.8388977	345.5867004	423.7466125	883.9390259	610.4307251	658.4639282	1066.863281	483.9130859	640.9478149	643.3925781	228.202301	238.0431061	223.9393005	0	210.8843994	268.8320007	163.4371033	164.8045959	127.2440033	255.2790985	178.5914001	451.2546082	427.0097961	322.9147949	394.0990906	269.7272949	249.6455994	211.4989929	183.2189941	169.1896057
23430	6.1696	981.6154021	0	133.8753967	226.5498962	223.5323029	214.2736969	217.5735931	283.8764954	208.6067047	237.0303955	189.4895935	200.0126953	203.7832031	260.2849121	212.8157959	251.4380951	301.7374878	312.435791	302.5415039	331.2626953	336.5109863	396.020813	393.7864075	467.2645874	422.8088074	448.1679993	445.6917114	432.5635071	231.1040039	232.9391937	267.3604126	262.112793	231.6486053	301.1500854	238.6139984	271.9867859	252.0457001	194.1763	187.5690002	250.5771027	293.1005859	231.151001	283.4558105	256.947998	294.8340149	285.7791138	173.9302979	208.1952972
8086	5.5704	1012.457752	174.8824005	146.3533936	145.1031036	139.7312012	186.9738007	203.8029022	170.9754944	162.678299	159.2489014	126.7207031	172.6217957	156.5393066	164.0021973	186.1147003	203.8424988	195.3199005	172.5458984	191.4517059	89.7582016	77.19979858	105.8920975	125.1679001	104.6824036	69.13619995	76.76180267	93.36810303	89.99530029	143.7801971	139.3493958	161.4530945	140.8007965	144.4438019	187.207901	177.9378967	172.9306946	183.8925934	179.2185974	213.2608948	191.7218018	162.7873993	176.2299957	184.6654053	195.468399	148.0720978	171.843399	194.1342926	216.158905
2387	5.7212	739.5125265	2432.089844	2815.632812	2935.382812	3064.119141	2680.77124	2417.05249	2945.271484	2219.410156	2968.328125	2836.523926	2675.804688	2483.921875	2550.325439	2850.358154	2716.927734	2402.019531	2968.462891	2465.707275	2798.554688	3163.9375	3204.416016	3061.442383	3121.011719	3204.857422	3007.868408	3067.476562	2829.527344	2908.404297	2774.189453	2483.486816	2592.259766	2846.953125	2849.757812	2373.839844	2320.011719	2481.457031	2749.910156	2702.11084	2345.863281	3137.257812	3187.57251	2670.792969	2565.351562	2663.393311	2751.824219	2518.721436	2647.121094
12712	6.325	65.65787646	0	16.3362999	26.75029945	26.34230042	44.62239838	37.83359909	44.34740067	60.97579956	0	13.26799965	0	0	25.37579918	51.66910172	0	0	39.20220184	62.28850174	53.76739883	55.26139832	102.6167984	91.14430237	115.9032974	96.18939972	87.77549744	108.3835983	73.36070251	0	0	0	0	52.32830048	39.63370132	35.66759872	44.75099945	45.40969849	66.001297	0	50.94440079	43.0923996	65.67890167	50.52320099	43.34909821	71.84380341	52.8443985	42.80130005	39.40140152
9068	6.4161	61.36507646	13.49180031	0	0	0	0	0	60.44060135	0	21.73240089	0	0	0	0	0	0	0	9.989500046	0	0	0	54.83750153	60.97079849	89.87310028	78.21769714	80.76930237	97.16100311	105.9196014	0	0	0	0	0	0	0	0	22.89669991	0	0	0	0	62.1731987	0	0	57.83169937	54.71709824	52.84759903	0
10635	5.6829	223.8722765	35.11489868	0	46.99060059	95.34750366	54.9070015	0	71.84600067	60.23339844	56.9557991	58.51739883	60.57400131	52.76679993	68.17980194	59.56890106	69.28820038	69.91899872	36.30530167	63.13819885	143.3227997	143.199707	249.7501984	191.8867035	148.6605988	181.8063049	172.156601	151.870697	142.3710938	93.16349792	94.11979675	91.53970337	101.9332962	79.71150208	65.57170105	50.00519943	81.19200134	0	53.58580017	85.79070282	86.79530334	94.36730194	65.40879822	0	76.61699677	56.39509964	103.1920013	0	65.44850159
6271	5.5908	751.5375765	512.477478	472.0161133	356.5553894	396.6541138	451.373291	466.4197083	430.9937134	439.865509	369.5441895	431.8251953	443.0916138	359.4187012	311.5145874	449.6669922	432.6723938	430.8965149	373.4862976	426.2878113	596.6395874	597.7172852	680.9091797	667.0512695	792.8823242	722.4771118	606.0150757	663.4008789	594.3900757	361.5393066	399.5004883	430.4447937	420.5498047	357.9115906	377.2922058	365.5690918	368.5895996	368.25	525.6455078	466.2450867	453.9934082	406.425293	397.5617981	471.2443848	447.3273926	414.6404114	385.5109863	469.3693848	466.4560852
5709	1.3277	816.4123265	0	23.85009956	13.23130035	17.93770027	11.43869972	0	84.95980072	87.07969666	73.7940979	79.17610168	56.53889847	87.72250366	87.27400208	69.01670074	67.41269684	84.17479706	102.1933975	114.7901993	0	0	0	0	12.16940022	12.58339977	0	15.50179958	0	0	12.57629967	0	17.39290047	15.68299961	31.75110054	0	25.0781002	0	0	0	0	0	0	19.94239998	0	0	0	0	0
23918	5.0386	729.4888765	56.4598999	61.05979919	63.6515007	85.70429993	59.6432991	51.35850143	57.23669815	67.67179871	64.67790222	67.71330261	61.03030014	57.50379944	67.45780182	85.7071991	81.96730042	70.99210358	96.11710358	80.14530182	65.19950104	95.63459778	208.4362946	194.9568024	189.3995056	166.1452942	161.5267029	152.4734955	135.4452972	64.04389954	0	60.39250183	77.58059692	51.02320099	57.75320053	48.28730011	35.35789871	0	44.59949875	45.99150085	54.88339996	61.73809814	55.3689003	74.35630035	58.59519958	66.73020172	55.78639984	67.02529907	60.77590179
4446	6.0898	459.2875765	0	33.35789871	25.0673008	33.14530182	0	53.53910065	48.1651001	0	0	8.686900139	0	0	33.53820038	0	0	65.61699677	72.94650269	0	0	0	0	51.95140076	0	0	0	0	0	0	0	64.39389801	97.001297	47.4679985	35.42100143	54.95349884	50.27949905	0	166.847702	141.303299	160.1215973	134.5569	203.1455994	88.29779816	171.8368988	84.27230072	116.8951035	22.53269958	49.25600052
13225	5.9779	829.5818521	254.2639008	202.3894958	705.7749023	705.3720703	457.6336975	0	662.0786743	673.3856812	447.1712952	852.1630859	878.3521118	861.6088257	936.1660156	982.5565796	604.8516846	1060.010986	676.2709961	1009.825928	1146.081055	1110.665039	1572.665039	1660.977539	1598.828125	1545.53418	1637.427734	1636.853516	1649.5	994.1196289	1006.587402	1071.335693	1116.761719	957.5767212	1034.348633	918.7545166	994.9932251	830.0891724	661.3599243	428.0891113	576.036377	552.6231079	741.0463867	557.3140259	714.2086182	618.4365234	621.4760742	531.210022	465.5780945
4427	5.1945	295.5537765	0	0	13.14360046	0	0	0	0	0	0	0	0	0	0	0	19.92959976	0	0	0	0	20.73270035	0	0	53.38790131	48.64039993	41.70899963	28.47970009	0	0	0	0	0	0	0	0	15.56999969	0	0	0	0	0	15.34539986	19.22050095	0	0	0	0	15.38269997
5148	4.9836	946.5435265	62.48929977	69.30789948	85.48439789	55.0182991	95.60379791	98.52050018	117.4268036	134.1403046	146.1609955	88.96910095	0	90.48500061	91.27480316	126.8992004	114.7641983	133.6954041	136.6631012	126.2759018	115.5435028	119.6423035	207.637207	205.5825043	338.4861145	288.7999878	253.6244965	234.3683014	257.6583862	98.7858963	87.21009827	135.7803955	135.9709015	143.9653015	124.5635986	132.9945068	114.0994034	133.7548981	163.6228943	141.9463959	168.8289948	132.8025055	151.8643951	158.7783051	184.3816986	169.6882019	172.7752991	116.6188965	150.5615997
6465	2.5822	752.3934265	0	0	0	0	0	0	0	0	0	0	0	0	0	0	0	0	0	88.38490295	0	0	0	0	0	0	0	0	0	0	0	0	0	0	0	0	0	0	144.7086945	106.1015015	126.4296036	105.9136963	120.3358002	122.517601	149.5870056	71.60489655	77.55789948	341.5508118	349.271698
9807	5.6544	1018.561802	192.5500031	166.5048065	109.6532974	100.680397	139.9225006	128.0738983	132.5906067	119.483902	120.6925964	73.64859772	85.67199707	140.2595978	117.8164978	129.0690002	110.8031006	133.5753021	97.42189789	126.5851974	81.43190002	54.96239853	0	17.1753006	0	0	0	34.43370056	48.3667984	54.13700104	73.02919769	86.71669769	115.6728973	84.41660309	98.75650024	121.1621017	103.9162979	125.572998	134.3569031	119.862999	96.18460083	94.05310059	94.13860321	116.417099	137.7687988	111.7641983	90.52829742	126.5752029	144.478302
22809	6.0294	855.6095765	38.90140152	63.45130157	119.4590988	143.126297	114.639801	130.8818054	131.7823029	129.044693	119.1177979	126.828598	125.7740021	114.8275986	115.631897	129.0198975	133.8365021	177.7798004	186.9727936	181.1289062	140.2449951	117.6577988	317.9455872	275.8270874	305.6567078	0	352.6799011	354.2475891	329.8092957	123.9147034	107.6511002	165.737793	153.9895935	149.9617004	183.6858978	176.5406036	148.4895935	173.4024963	176.0901031	151.4651031	198.8323059	185.0749969	168.7131042	197.513504	196.7151031	248.9685059	231.5440979	144.9371033	132.3108978
24580	6.6284	1053.710976	0	116.6452026	0	143.1013031	0	274.3656921	1811.943359	1694.454102	1743.231445	514.2437134	315.035614	271.2966003	654.1958008	1336.987305	1284.442383	1611.960938	1657.705078	1715.352539	763.5977173	739.6123047	1755.192383	1754.923828	3063.15625	2991.730469	3557.306641	3631.15625	3520.855469	288.8818054	567.371582	979.4135742	1146.646484	1322.897461	1513.103516	1809.264648	1724.28125	1926.263672	182.713501	66.40010071	162.8038025	0	0	793.5731812	797.8687134	713.8223267	693.6942749	2942.109375	2908.779297
23628	2.3965	982.5099021	3.04550004	8.385000229	17.63389969	13.56379986	8.833600044	7.272099972	0	0	0	82.270401	62.53369904	79.72769928	70.25430298	82.59269714	69.98439789	57.54159927	73.27549744	60.50149918	0	60.54370117	78.28160095	62.35290146	80.03350067	90.04219818	101.457901	69.53170013	73.40139771	57.57860184	53.92789841	36.11299896	52.76910019	0	0	60.8158989	24.21220016	31.14789963	3.364300013	0	0	0	4.866000175	0	0	0	0	0	0
23773	6.1624	928.5881765	87.87139893	152.8450928	136.2886047	127.8469009	112.9869003	93.41670227	136.5072937	169.8551025	153.2973938	176.5084991	140.6658936	157.5296936	149.4844055	130.8173065	116.1501007	162.1439056	160.1862946	162.4759979	209.1316071	211.6058044	235.0926971	226.2899017	311.7737122	307.6471863	276.6723938	266.0014954	257.398407	154.6109924	131.1452942	200.5438995	198.7563019	131.5467987	147.4801941	136.5276031	160.3435974	147.133194	216.7209015	221.5482025	187.2355957	181.115799	218.7156067	221.7577057	180.9432068	206.4338074	207.7855072	150.5605011	152.4010925
23442	4.9813	1092.548552	20.75600052	33.4919014	59.3144989	49.58190155	62.69710159	53.09980011	76.5687027	82.8423996	99.84290314	46.33150101	42.82479858	37.53229904	56.30730057	61.0326004	57.61709976	74.38210297	89.34899902	80.35970306	78.2539978	69.58039856	96.4048996	119.2195969	161.9925995	135.0189972	141.7664948	138.7057953	118.3666	65.94180298	48.74599838	42.7358017	72.22969818	41.0591011	68.49539948	53.31639862	68.30960083	77.43219757	84.9611969	64.90299988	61.98400116	101.656601	93.78839874	88.89150238	85.58509827	110.8013	108.6127014	66.53900146	58.6977005
2228	6.243	868.5557021	139.2462006	156.4042053	315.5026855	302.0798035	300.4700012	261.2020874	335.8385925	343.7460938	327.653595	266.791687	262.7536926	356.4729004	315.1047058	420.4761047	357.498291	492.3887024	475.8139954	388.7096863	500.3063965	497.0793152	585.3989258	562.8936157	688.0640259	561.9478149	626.6210938	635.3344727	607.8657227	285.2833862	290.8604126	386.7336121	380.8125	343.7670898	391.916687	337.2511902	346.3371887	366.3171082	259.1264954	275.7638855	332.6311035	358.3940125	393.6637878	320.4548035	323.8586121	326.1628113	384.9111023	276.5444031	276.9884949
22050	2.8604	919.3784765	33.58179855	0	53.17229843	0	37.01739883	45.00289917	65.12789917	99.9992981	90.0786972	175.6136017	151.5373993	115.0332031	137.2360992	95.87190247	106.9107971	84.88729858	66.31629944	111.7542038	149.8110046	144.7675934	157.8981018	125.9652023	104.6718979	98.82649994	64.50710297	109.8483963	82.270401	150.5509033	122.4368973	94.15509796	100.4968033	72.85959625	79.37989807	72.8710022	81.98459625	92.9641037	0	0	0	0	0	0	4.155700207	0	0	0	10.6899004
2739	5.9222	189.7649765	0	0	0	60.80950165	57.27909851	0	78.6969986	50.84339905	0	0	0	55.01089859	39.66109848	39.14870071	71.4890976	70.51300049	91.59380341	0	77.68489838	84.21219635	285.302002	381.0432129	363.8835144	255.0935974	420.6781921	392.0885925	409.3812866	0	0	53.79570007	54.84489822	0	0	0	0	0	0	0	0	87.40470123	93.20680237	0	55.4333992	72.08070374	93.46900177	0	0
8414	5.6585	817.5349021	493.1896973	469.1007996	644.3447266	553.6190796	679.2626953	654.621582	552.8604126	499.1947937	499.8015137	545.5712891	549.3867188	575.9135742	638.0087891	602.4863281	606.5731812	526.4301758	544.2177734	567.5775757	381.0439148	367.4009094	307.9453125	296.3857117	265.4395142	286.3190918	309.4303894	403.1684875	370.1187134	541.2084961	532.800293	549.4921875	529.4038086	575.3959961	537.3969727	557.8046875	575.5150757	533.3208008	525.6967773	598.4365234	560.6273804	512.2250977	511.1276855	513.2562866	467.3046875	516.3925781	474.9978027	639.7764282	640.6333008
20796	5.7438	160.6883765	0	0	0	0	0	0	0	0	0	0	0	0	42.84420013	0	0	0	0	18.24309921	105.0920029	87.9469986	77.5059967	133.0084076	89.07299805	156.5590973	81.86930084	47.01950073	67.13379669	0	0	62.81340027	45.05899811	0	0	0	0	0	0	23.91049957	0	0	26.44820023	0	0	0	0	0	0
1367	5.9471	803.5670765	270.1191101	1086.239258	1725.995117	1801.424805	2146.865234	1745.612305	1566.407227	1238.141602	1787.699219	1801.634766	1479.738281	1871.574219	1698.251953	1636.603394	1654.174805	2061.660156	1778.876953	2085.802734	1863.676758	1921.646484	3760.025146	3227.3125	3610.177734	3318.162598	3450.476562	3092.703125	3067.560547	1649.454102	1793.194336	1935.404297	2197.865234	1826.456055	1925.257812	1633.533203	1482.177734	1879.655273	2077.020264	1819.165405	2092.228516	2319.335938	2062.144531	2023.386719	1670.620117	2619.613281	2214.857422	1921.723633	1964.566406
13336	6.8389	331.6148765	0	0	0	0	0	0	0	0	0	0	0	0	0	0	0	0	0	0	0	0	0	0	77.43699646	93.04930115	0	0	0	0	0	0	0	0	0	0	0	0	0	0	29.0034008	30.62929916	52.45809937	33.479599	0	56.85509872	0	10.5010004	0
17422	5.9436	836.5643765	67.67579651	107.3668976	98.48400116	93.70200348	89.35359955	94.69490051	119.2055969	130.0341949	140.6334076	76.59159851	80.86319733	97.46920013	84.72280121	98.92829895	64.34369659	105.5395966	66.99269867	135.544693	153.661499	128.1277008	161.094696	218.3282013	183.6560059	212.6260986	164.0359955	141.0142059	162.8858948	113.5767975	108.1678009	100.2558975	81.80919647	122.2912979	101.6622009	103.6082993	69.03820038	62.61330032	106.7067032	115.5357971	90.54599762	98.10359955	105.0868988	155.3329926	138.0872955	108.1326981	154.1997986	65.84980011	72.10140228
224	5.8978	78.86917646	112.7854996	138.3730011	318.4103088	260.6145935	172.0646057	105.3868027	389.2683105	385.8678894	444.6708069	232.0182953	172.6432037	176.5130005	233.495697	285.7072144	146.7279968	440.5031128	378.2427979	412.6453857	499.9877014	686.0396729	698.0014038	581.7479858	1025.13562	1075.816406	787.6763916	728.7576294	765.1812134	319.8546143	371.2354126	359.7804871	316.9324036	349.6607056	380.7095032	296.0430908	255.2828979	300.8277893	173.6643066	363.1687012	488.3981018	499.0740051	600.5645752	569.0125122	383.1174011	669.8875122	425.6109924	242.7350006	290.443512
3280	5.9265	929.5122521	213.4105072	194.8043976	270.5830078	259.1478882	297.6101074	326.5329895	314.4801941	244.6672058	233.9992981	230.110199	229.3553009	241.1869965	241.2835999	277.7163086	276.2333984	277.6729126	270.903595	263.9543152	160.4235992	151.2626038	140.3271027	113.0811005	138.8943939	130.4886017	157.8638	129.0368958	157.2183075	206.821701	194.0558929	211.6006927	248.9114075	228.1038055	240.5590057	210.5249023	231.633194	219.3621979	296.5112	333.6682129	280.5762024	326.0354004	288.4372864	309.1542969	276.2319031	288.2192078	258.658905	289.3337097	281.0990906
13892	5.9073	236.7128765	28.53109932	47.23479843	0	0	60.37929916	80.62439728	74.33589935	58.23239899	78.90730286	57.37129974	112.9764023	86.82779694	110.9868011	95.34300232	68.36190033	131.8058014	69.1391983	78.47229767	148.6752014	139.9951935	537.3441772	604.1333008	808.0664062	604.5897827	716.4536133	575.012207	591.7011719	55.56370163	74.0809021	111.688797	184.844101	63.34519958	50.38439941	62.81579971	61.3526001	69.98999786	167.3598938	50.30590057	93.20510101	91.34529877	88.4890976	153.1278992	141.9169006	203.9409943	201.9080048	52.91049957	60.52310181
16208	0.7241	343.9829765	0	0	0	0	0	7.08589983	0	0	0	20.87190056	0	0	30.71319962	18.74909973	36.9618988	17.69919968	0	0	36.02560043	25.16020012	28.00329971	17.48180008	33.77399826	39.34590149	43.79970169	57.4117012	50.42990112	0	0	0	0	0	0	0	0	0	0	0	0	0	0	0	0	0	0	0	0
7116	3.1057	1006.514376	0	0	17.49740028	0	0	0	0	0	0	0	0	6.786799908	0	0	0	0	0	0	0	0	4.272399902	0	13.98429966	0	0	0	0	0	0	0	0	0	0	0	0	0	0	0	7.16590023	0	0	0	0	0	0	150.2391052	143.2606049
24475	5.6459	426.3675765	0	0	0	0	20.45840073	26.47859955	0	25.33069992	30.98570061	0	0	38.77840042	0	0	25.5727005	31.1093998	35.09080124	41.17300034	0	0	0	0	0	24.26930046	30.83259964	0	0	0	0	12.27079964	43.07659912	20.57049942	32.26290131	44.56439972	24.28499985	39.50490189	99.1446991	87.28029633	81.33750153	79.18890381	79.96309662	88.6309967	89.73500061	84.1529007	64.6411972	30.65159988	28.84589958
3783	5.6591	195.1992765	0	76.88439941	120.4932022	182.6786957	132.4346924	129.1378937	75.24610138	77.28130341	108.7276993	106.7906036	148.6649933	85.68440247	162.0608978	99.49340057	159.0467987	133.0590057	94.31590271	221.2135925	134.794693	155.0424042	646.6898804	437.5632019	489.3049011	555.9091797	426.0158997	388.4874878	515.9683228	169.8643951	178.8491058	234.1062012	233.7225037	193.2758942	170.0444031	149.3392944	118.7377014	133.8695068	143.8941956	77.59329987	156.1091003	157.8677979	157.0077057	135.2975006	145.2019043	212.7778015	276.5993958	104.7994003	144.0576935
4702	1.3579	816.4125765	46.30329895	54.84030151	41.46229935	0	58.51699829	54.45610046	184.3596039	176.7657013	190.7711945	140.0883026	161.3827972	177.4143982	167.6708984	164.6797028	159.7566986	234.4508972	247.737793	246.009903	0	41.47140121	0	0	0	31.06019974	23.50769997	0	29.66430092	26.90579987	53.87279892	64.0707016	0	63.35020065	82.3707962	50.39730072	57.97579956	51.67499924	0	0	0	0	0	0	18.21689987	0	0	0	0
4714	5.654	827.5682471	351.1366882	464.6217957	576.7924805	587.3184204	580.664978	557.8999023	539.340271	506.322998	460.3583984	561.3461914	584.3300781	556.4224243	560.9091797	557.335022	585.621582	555.628418	581.8900757	590.1743164	562.4672852	567.921875	777.3886719	721.1732788	721.5947266	768.3374023	761.5355835	745.4492188	785.7891235	562.8466797	580.8812866	598.8911133	606.4940796	559.559082	624.8374023	560.6610718	580.3267212	589.8325195	501.1691895	540.9849243	632.3242188	623.3646851	621.6782227	595.3837891	588.8895874	646.5385742	688.7290039	514.6973267	518.1895142
11645	5.2973	773.5163265	61.86719894	84.35910034	135.9895935	197.3643951	190.1988983	207.2373047	168.5724945	202.5269928	193.4091949	110.9126968	131.135498	145.6927032	156.7366943	173.9841003	238.6970978	177.8231964	225.145401	212.9989929	149.0944977	133.3800049	336.2951965	340.2744141	419.6982117	384.2489929	366.8579102	394.0834961	397.8439941	169.0191956	177.4667969	261.780304	243.6118011	236.925705	235.9817963	229.2171936	251.0305939	239.0233002	159.0128021	172.4145966	248.8244934	233.9259949	223.4008026	218.2093964	208.3609924	223.3444061	240.3699036	151.2754974	202.7068024
233	5.8966	81.08437646	52.33269882	58.88410187	74.51119995	54.39020157	141.5639038	76.62419891	126.7965012	169.7769012	217.1551056	96.39769745	116.9319992	97.86569977	110.6115036	136.0084991	139.133606	184.0507965	135.7149048	137.6450043	238.0756073	252.6186066	272.1993103	233.9252014	390.2969055	406.7206116	423.3579102	235.5177002	461.4520874	128.8195953	89.37139893	166.0643005	169.3029938	156.6537933	102.1406021	169.253006	180.3542023	152.3708038	144.3450928	189.6336975	218.7940063	208.3079071	290.4081116	285.957489	241.1074982	298.4071045	328.4650879	116.9255981	141.2487946
13534	5.6629	512.7423765	0	19.51370049	0	0	0	60.75299835	44.50370026	51.95679855	26.89929962	76.67690277	67.8864975	0	0	107.1819992	89.46710205	64.00939941	76.69830322	0	124.2748032	86.38469696	257.7900085	276.2956848	361.5810852	320.4150085	369.2156067	245.4624939	339.7383118	53.6855011	56.23540115	61.23630142	32.19240189	72.95839691	92.12200165	88.08029938	54.72480011	0	36.51190186	58.75159836	65.72270203	99.91220093	85.81950378	25.07530022	108.3662033	144.4947968	72.99269867	20.36529922	72.20259857
11843	5.5662	775.5377765	85.91639709	100.7219009	177.048996	177.5836945	157.9199066	190.6228027	178.9689941	176.1175995	159.6347961	169.7299957	164.3016052	166.7299042	162.6054993	170.842804	0	180.6318054	175.4085999	186.3390961	165.3594055	156.5890045	316.9182129	300.5228882	327.2773132	278.7272949	267.9386902	300.9143066	311.8320007	165.5088959	166.9555969	167.0209045	178.9902039	151.2050934	144.5803986	145.7929993	161.5605011	145.3677063	213.892807	194.0475006	222.2274017	195.1443024	208.9745941	218.9409027	208.8659973	219.713501	241.8623962	167.6726074	160.6551971
9002	6.3551	887.6675765	4759.414062	5871.320312	6783.578125	6542.488281	7941.714844	7422.628906	10789.625	10523.53906	10217.84375	6995.59375	6586.410156	4691.941406	5870.261719	8580.304688	5702.299805	10433.375	9907	9518.382812	9495.515625	10392.36133	15443.02637	14445.40039	19816.28125	19755.70703	17690.41992	18173.95312	17918.04688	6623.777344	6963.382812	9053.8125	10220.58594	10909.65625	8333.191406	9063.5	9057.796875	9559.257812	8825.8125	9122.8125	8831.216797	10981.67383	10471.78906	11113.49219	8795.464844	10192.15039	11606.52539	8364.5625	7677.5625
11354	6.4645	1024.681602	0	0	0	0	0	0	4.285900116	0	0	0	13.66170025	15.76259995	11.02610016	0	0	8.168499947	8.780599594	0	1.34010005	12.79959965	0	6.345699787	0	0	0	0	0	0	0	0	0	0	0	0	5.207499981	0	0	0	0	0	0	54.98450089	0	0	0	71.22219849	59.80739975
3718	6.1638	1066.583276	0	0	97.97129822	57.2038002	82.15440369	96.12319946	62.92649841	0	0	0	0	54.90140152	0	0	0	0	0	0	0	0	0	0	0	0	0	0	0	0	79.18090057	0	0	0	0	0	0	33.6108017	75.31990051	119.8429031	148.9570007	110.2449036	93.31140137	96.55110168	101.327301	119.9644012	115.347702	111.9458008	55.98690033
349	6.3422	861.6530265	914.9102173	1079.949219	1700.801758	1589.082031	1675.254883	1544.195312	2288.142578	2356.691406	2333.136719	1263.216797	1258.669922	1462.72168	1439.385742	1710.988281	1696.541992	2248.953125	2277.449219	2298.615234	2195.808594	2290.716797	2997.742188	2962.492188	3299.554688	3276.457031	2497.953125	2482.146484	2528.578125	1448.107422	1517.775391	1872	1996.599609	2037.557617	2168.564453	1943.950195	2067.576172	2004.905273	1674.583008	1784.432617	2331.117188	2325.875	2192.025391	2301.064453	2353.414062	2611.513672	2718.791016	1553.487305	1609.758789
14856	5.6527	240.7078765	38.14179993	70.32510376	105.1578979	119.5835037	104.6032028	74.06569672	76.76249695	97.39530182	105.5879974	80.49839783	98.52890015	146.8697968	119.3824997	106.3983994	121.9245987	68.47299957	78.47579956	98.31819916	219.3892975	130.5959015	197.4257965	229.2465973	361.0228882	322.8937988	243.7642059	136.5619049	319.7934875	147.4785004	96.67700195	106.6417007	158.1204987	113.4576035	105.5938034	88.00440216	117.3330994	112.5007019	64.83519745	118.9834976	93.55370331	108.4634018	135.7955017	109.9915009	108.0182037	119.4792023	173.7118073	111.7641983	92.53299713
[truncated: 23,983 more rows]
[truncated: 33 more columns]
