# Supplementary material for: Meta-Analysis of Pathway Enrichment: Combining Independent and Dependent Omics Data Sets
Source: PLoS One. 2014 Feb 28;9(2):e89297. doi: 10.1371/journal.pone.0089297 (PMC3938450; doi:10.1371/journal.pone.0089297)
Supplement: Dataset S1 — Data sets with database entry and pathway annotations. The archive file contains the data sets in comma separated values format. The first column contains the feature IDs, respectively. The rt and Former m/z columns (M1 and M2 data set) contain the retention times and mass-to-charge ratios from MS analysis. The raw intensities for each sample can be found in the following columns. The s/n column shows the feature-specific signal-to-noise ratios and the last columns contain the KEGG and AraCyc entries and pathways mapped to the corresponding features and separated by slash characters. (ZIP) [file pone.0089297.s002.zip › M2_wound_pos_raw_annotated.csv]

id	rt	m/z (corrected)	sh_woundII_1_wt_0min_chcl3_pos_071120_01	sh_woundII_1_wt_0min_chcl3_pos_071120_02	sh_woundII_2_wt_0min_chcl3_pos_071120_01	sh_woundII_2_wt_0min_chcl3_pos_071120_02	sh_woundII_3_wt_0min_chcl3_pos_071120_01	sh_woundII_3_wt_0min_chcl3_pos_071120_02	sh_woundII_4_wt_0min_chcl3_pos_071120_01	sh_woundII_4_wt_0min_chcl3_pos_071120_02	sh_woundII_4_wt_0min_chcl3_pos_071120_03	sh_woundII_5_wt_30min_chcl3_pos_071120_01	sh_woundII_5_wt_30min_chcl3_pos_071120_02	sh_woundII_6_wt_30min_chcl3_pos_071120_01	sh_woundII_6_wt_30min_chcl3_pos_071120_02	sh_woundII_7_wt_30min_chcl3_pos_071120_01	sh_woundII_7_wt_30min_chcl3_pos_071120_02	sh_woundII_8_wt_30min_chcl3_pos_071120_01	sh_woundII_8_wt_30min_chcl3_pos_071120_02	sh_woundII_8_wt_30min_chcl3_pos_071120_03	sh_woundII_25_wt_2h_chcl3_pos_071120_01	sh_woundII_25_wt_2h_chcl3_pos_071120_02	sh_woundII_26_wt_2h_chcl3_pos_071120_01	sh_woundII_26_wt_2h_chcl3_pos_071120_02	sh_woundII_27_wt_2h_chcl3_pos_071120_01	sh_woundII_27_wt_2h_chcl3_pos_071120_02	sh_woundII_28_wt_2h_chcl3_pos_071120_01	sh_woundII_28_wt_2h_chcl3_pos_071120_02	sh_woundII_28_wt_2h_chcl3_pos_071120_03	sh_woundII_13_wt_5h_chcl3_pos_071120_01	sh_woundII_13_wt_5h_chcl3_pos_071120_02	sh_woundII_14_wt_5h_chcl3_pos_071120_01	sh_woundII_14_wt_5h_chcl3_pos_071120_02	sh_woundII_15_wt_5h_chcl3_pos_071120_01	sh_woundII_15_wt_5h_chcl3_pos_071120_02	sh_woundII_16_wt_5h_chcl3_pos_071120_01	sh_woundII_16_wt_5h_chcl3_pos_071120_02	sh_woundII_16_wt_5h_chcl3_pos_071120_03	sh_woundII_17_aos_0min_chcl3_pos_071120_01	sh_woundII_17_aos_0min_chcl3_pos_071120_02	sh_woundII_18_aos_0min_chcl3_pos_071120_01	sh_woundII_18_aos_0min_chcl3_pos_071120_02	sh_woundII_19_aos_0min_chcl3_pos_071120_01	sh_woundII_19_aos_0min_chcl3_pos_071120_02	sh_woundII_19_aos_0min_chcl3_pos_071120_03	sh_woundII_20_aos_0min_chcl3_pos_071120_01	sh_woundII_20_aos_0min_chcl3_pos_071120_02	sh_woundII_21_aos_30min_chcl3_pos_071120_01	sh_woundII_21_aos_30min_chcl3_pos_0711203_02
14763	1.4096	418.3300235	144.0001984	148.2337952	148.6766052	151.7698059	193.5605011	205.6710968	207.7937927	208.8144989	193.3069	548.7733154	623.4312744	582.7993164	603.8140259	683.7202148	662.425293	580.8690796	604.7177734	598.9019165	277.1931152	270.7536926	286.1116028	272.8866882	323.4750977	332.839386	325.2495117	333.6104126	317.1818848	277.5448914	320.4414062	239.2299957	265.2546082	280.2585144	293.8174133	295.1335144	316.9801941	307.1625977	783.3295898	725.397522	768.3284302	737.3015137	865.2958984	830.5687866	797.3897095	826.7097168	816.2373047	320.3457031	301.1796875
17563	2.0821	292.2038744	357.5693054	302.7479858	289.4657898	294.9816895	321.0432129	320.0439148	468.4841003	490.9299011	504.5387878	1207.373047	1254.547852	1035.698242	961.2559204	1019.359924	1064.292969	1001.284729	1051.821289	981.3242188	1416.636719	1371.009766	1280.826538	1271.858398	1438.642578	1391.017578	1363.246094	1354.822266	1418.141602	1194.244141	1206.816284	1234.898438	1327.592773	1369.266602	1249.158203	1057.345703	1084.47168	1070.544922	0	0	0	0	0	0	0	0	0	0	0
8677	0.8987	260.1736235	1170.347656	1209.051758	1044.594727	1093.626953	1278.342773	1355.887695	1360.206055	1410.130859	1323.985352	1060.712891	1134.875977	877.4453125	894.8833008	986.664978	1011.757324	763.9594727	817.3364258	801.4335938	877.8817749	888.0541992	836.190918	721.5806274	945.8325195	880.6616211	779.5913086	829.4707031	811.1787109	698.4868164	607.6757812	761.2603149	752.4287109	741.421875	727.1724243	673.1796875	669.4755859	707.784729	2941.693359	2912.470703	3703.333984	3759.236328	3379.347656	3365.869141	3457.795654	3605.257812	3861.521484	551.3217773	590.9375
17207	0.8985	305.2316235	106.2850037	119.1111984	158.9664001	103.8595963	145.4447937	157.780304	167.5895996	136.7534943	146.6316986	122.7751007	97.01989746	103.6230011	96.23190308	116.0643997	124.3945007	84.77929688	85.76699829	92.86599731	102.7341003	90.12729645	106.2423019	92.938797	125.539299	107.3426971	84.76329803	97.40480042	87.99949646	86.41719818	76.83959961	100.2116013	77.21779633	97.2539978	83.17040253	86.96150208	77.32240295	91.99189758	382.3942871	426.1391907	482.8891907	527.1079102	432.8620911	462.4801941	419.3218079	466.5591125	477.8375854	70.37010193	70.27619934
8870	1.3067	264.1759235	0	4.876399994	0	0	0	4.584400177	10.29609966	0	11.97840023	290.2986145	293.0769043	216.9176025	230.2494965	225.9102936	239.0345001	234.4075928	218.0547028	218.2946014	126.1876984	131.6974945	120.1975021	126.987999	128.6024933	134.8085022	133.0888977	132.969101	139.6007996	101.0094986	101.6716003	121.4712982	120.2306976	135.7144928	131.282196	93.79100037	105.1147995	99.16249847	0	0	0	0	0	0	0	0	0	0	2.675100088
16713	0.4674	592.1773744	3436.000244	3714.236328	3102.949219	3023.529297	3653.421875	3599.727051	3672.949219	3744.521484	3727.863281	2890.660156	3018.099609	2532.232422	2629.513672	2485.921875	2516.158203	2547.056641	2607.93335	2533.240234	1981.611328	1919.772461	2074.261719	2021.556641	2107.082031	2030.953125	2063.681641	2114.085938	2132.720703	1222.416992	1157.288086	1525.405273	1554.182617	1304.205078	1325.18457	1299.350586	1308.956055	1236.291016	1131.347656	1038.50293	1049.286133	1032.842773	1088.074219	1090.191406	1070.759766	1201.319336	1167.205078	1311.969727	1289.075195
17069	0.4604	592.1780244	1133.829102	1135.94043	979.8104858	941.2788086	1176.198242	1110.392578	1189.458984	1196.224609	1166.46875	902.3540039	951.3223267	773.7158203	787.1312866	853.5092773	797.765625	789.5883789	823.7606812	810.4359741	595.671875	610.7017212	636.3383789	628.1572266	683.9979858	659.6602173	633.3314819	676.0731812	629.9584961	402.2341003	396.6737976	491.4635925	464.8445129	433.4230957	441.6003113	395.0132141	403.1917114	393.6713867	372.416687	343.2361145	321.9386902	308.7781067	363.4919128	318.7207031	346.8927917	362.2533875	370.6560059	387.3021851	402.8752136
15267	2.0826	292.2044235	224.2796936	223.7984924	175.0283966	202.1347961	210.0948029	218.959198	368.8930969	300.2629089	301.4054871	795.1356812	786.6572266	633.2211914	604.1870117	683.7838135	700.796875	631.1400757	691.7202148	693.9169922	870.1312866	859.1132812	850.5454102	802.6151733	978.8969727	882.7338867	914.0142212	970.4960938	990.6572266	738.1582031	764.6748047	896.6289062	861.4594727	802.8789062	794.5200195	651.2808228	688.8770142	669.3275757	0	0	0	0	0	0	0	0	0	0	0
3213	7.6773	837.6846735	0	0	0	0	0	4.897299767	0	15.39319992	0	0	4.612199783	0	0	0	0	0	0	0	0	2.699300051	0	0	0	0	0	4.798399925	4.207300186	84.75209808	72.832901	99.24669647	81.3513031	92.73490143	79.41940308	73.73789978	66.51779938	70.74880219	0	0	0	0	7.314700127	0	0	9.70759964	0	6.07889986	4.634600163
20245	5.5632	731.5702735	0	0	0	0	0	17.87459946	0	0	0	76.55750275	122.9073029	70.97239685	61.85570145	85.97080231	66.75489807	59.09469986	68.52510071	86.75460052	0	0	0	46.00310135	0	0	0	0	24.81970024	334.6388855	366.5039062	402.716095	373.3703918	360.6726074	339.2728882	306.6178894	331.5190125	321.4866028	64.00669861	54.14030075	0	38.41899872	63.30950165	0	64.1411972	0	52.38499832	61.93259811	72.12290192
17733	2.0821	292.2050244	59.24399948	52.24919891	50.72740173	56.14490128	63.79650116	61.52859879	91.91799927	100.5577011	81.97180176	217.2579041	273.4833984	184.7516937	179.7102051	219.4884949	207.8208008	202.6360016	200.8394928	212.5939026	264.3291016	277.8052063	256.6333008	281.4075012	287.7367859	311.3735046	339.7878113	281.0632019	269.8489075	238.6573029	231.7713928	238.9015961	278.0382996	241.3506012	260.8634949	211.3063965	239.4165955	199.0834961	0	0	0	0	0	0	0	0	0	0	0
20957	6.0164	735.6027735	0	0	0	0	0	0	0	0	0	2.953900099	0	0	0	0	0	0	0	0	0	0	0	0	0	0	0	0	0	489.8468933	460.0903015	522.4882812	500.6448059	462.9804993	448.1592102	367.2257996	361.6870117	323.2019043	55.77330017	32.93500137	16.50709915	0	28.00320053	24.60890007	39.70880127	18.1590004	11.4715004	48.27099991	40.73040009
18921	5.9425	1013.689779	0	0	0	0	5.27670002	0	0	0	8.114999771	245.776001	240.1069031	224.1920929	229.6949005	234.6125031	251.3309021	193.5068054	220.3917999	187.5812988	392.6120911	398.9779968	313.1628113	309.1816101	385.957489	305.0805969	398.5505066	321.1247864	333.7073059	339.2345886	376.8356934	454.5469055	417.4989929	482.9797058	445.8286133	366.4248047	374.8528137	362.7370911	0	0	0	0	0	0	0	0	0	6.675700188	0
3907	0.6023	500.2614744	49.10480118	55.37369919	52.33980179	42.2405014	53.55630112	48.22589874	142.8943024	155.3253937	130.9799042	576.1431274	600.8833008	440.8687134	463.8521118	460.5690918	485.0591125	503.5722961	499.9348145	479.219696	331.7224121	329.8422852	326.0419922	342.7157898	377.5397949	340.2495117	370.2416992	346.7644043	343.0228882	237.6558075	236.7837067	284.0862122	303.8908997	301.8187866	282.6850891	281.0115051	253.4761963	257.6889954	0	0	0	0	0	0	0	0	0	79.14610291	70.582901
18747	5.9408	1012.680779	0	0	0	0	0	0	0	0	0	346.9067078	350.2478027	294.2912903	287.4255066	306.2727051	316.2572937	276.0187988	284.0541992	291.8098145	595.4395142	616.6040039	455.0754089	441.4206848	529.6201172	524.7183228	491.2338867	471.6306152	455.4631042	513.4995117	587.7456055	634.156311	616.6655273	662.6699219	744.3178711	545.0253906	504.6586914	506.719696	0	0	0	0	0	0	0	0	0	0	0
20942	6.0087	735.6017235	0	0	0	0	6.024099827	0	3.626899958	0	0	29.66609955	15.58279991	28.78790092	0	0	0	23.39909935	20.11380005	0	0	0	0	0	0	0	0	0	0	996.640625	997.8856812	1131.302734	1175.417969	994.6732788	957.2183228	805.3789062	741.4818726	704.6987305	117.8646011	98.1651001	57.3742981	58.5605011	85.91439819	104.4971008	85.63020325	64.75250244	58.79880142	87.11380005	99.22309875
13017	0.4734	592.1779235	594.3955078	555.246582	492.9892883	530.9437866	616.1870117	606.4365234	637.3505859	602.3408203	603.3828125	545.7924805	587.3383789	466.4303894	442.8164062	476.0658875	451.6000977	450.1947937	437.1706848	505.1083984	372.5625	386.8225098	374.6765137	385.5078125	393.1611023	357.6990051	372.1448059	356.9957886	383.1854858	229.5975037	236.3964996	266.7012024	263.9281921	276.6134949	281.2229004	212.8721924	223.9356995	224.6593933	167.4761963	161.4915009	202.1372986	208.0169983	199.1723938	183.9210968	187.2274933	174.6302032	166.5382996	179.2763977	198.0404968
12104	1.3263	264.1761744	0	0	0	0	0	0	0	24.72780037	0	288.8435059	281.4543152	205.7852936	183.6239014	210.4154968	228.2758026	196.1145935	224.4347992	222.1663971	150.4862976	147.5536957	128.4911041	120.5451965	128.3618011	135.5655975	131.5635986	125.6396027	121.8276978	101.5278015	97.85749817	125.9169006	144.7463074	135.2648926	132.7873993	111.1080017	97.15190125	104.7366028	0	0	0	0	0	0	0	0	0	0	0
14578	0.5548	417.2370235	0	0	0	27.96199989	0	0	0	22.59090042	0	140.315094	165.9873962	116.9217987	119.7254028	101.5269012	106.0417023	111.9434967	121.1381989	141.5702057	178.3914032	190.9591064	206.8701019	236.8871002	211.7313995	204.6687012	219.2418976	240.9161072	222.4582062	180.4960022	201.8912048	241.8511963	239.9091949	224.5612946	202.2866974	188.8500977	191.2041931	190.1307068	0	0	0	0	0	0	0	0	0	0	0
20420	5.8248	733.5808235	67.04599762	64.8986969	108.5297012	103.6901016	113.2195969	87.74700165	93.58940125	79.19470215	92.34500122	139.7436981	150.8029022	106.8852997	103.7590027	108.0087967	103.1799011	134.6784973	121.2654037	112.6419983	91.21690369	110.1018982	179.5590973	193.0243988	191.3554993	156.2378998	194.7841949	163.1835938	160.4205017	2777.148438	2686.802734	3372.412109	3431.605469	2762.382812	2881.841797	2211.921875	2120.416016	2080.669922	497.8017883	421.1369934	274.9216003	261.3158875	397.7471008	428.3987122	431.5266113	373.0592957	379.5566101	130.1965027	80.78690338
12202	6.5954	850.6311744	0	0	0	0	0	0	0	0	0	201.046402	205.4064026	171.979599	194.9539948	173.875	184.1448059	160.1853027	194.2687988	187.3730011	549.4735718	577.1981812	765.609375	699.7318726	844.2299805	822.164978	660.7011719	685.8408203	721.3544922	394.2449036	442.5541992	590.4287109	630.7504883	535.5269165	532.1367188	427.6816101	411.4125977	384.6991882	0	0	0	0	0	0	0	0	0	0	0
19901	5.5622	731.5662235	0	0	0	0	0	0	0	0	43.25989914	255.5800018	264.9083862	233.5809021	251.0587006	205.7353973	226.4752045	202.9353027	228.1537018	214.9093018	0	0	0	167.2279968	147.1383057	0	0	83.73960114	162.8435059	735.3007812	757.0360718	886.277771	893.8291016	754.9276733	781.5878906	686.0571289	727.1395874	705.6254883	0	209.1080017	0	132.2559052	179.8065948	174.4333038	175.6360016	201.7919006	61.93239975	148.2740021	166.997406
23026	1.3638	458.2849744	0	0	29.69440079	0	0	22.34449959	0	0	0	0	0	0	0	0	0	0	0	38.11629868	29.63249969	31.26950073	25.74250031	0	0	0	0	32.82460022	0	0	0	0	37.45800018	0	0	0	0	30.32570076	34.88349915	0	37.70930099	0	0	0	0	0	0	0	0
18648	0.4769	592.1786786	230.466095	231.6307068	208.9519958	208.8695068	218.8330994	216.8643036	225.0296936	248.1732941	221.6334991	177.7310028	143.3395996	134.5222015	151.9396057	181.2536926	156.4064026	149.8668976	151.1246033	147.4248047	124.6930008	126.2001038	150.0310974	132.0894012	139.190094	124.637001	140.4902039	152.7154999	139.0299988	81.55290222	104.6197968	92.81590271	90.42079926	93.85639954	99.17089844	88.78620148	95.06539917	86.47049713	86.7881012	75.22350311	93.14399719	73.53299713	66.38289642	85.53849792	89.60520172	82.52259827	76.68959808	96.9095993	104.2782974
22081	5.9443	1038.698874	20.30550003	0	0	0	0	15.48490047	0	0	0	224.8421936	237.7722931	154.3927002	168.4197998	169.3612976	160.6192932	174.3274994	172.0164948	163.8903961	459.9067078	446.4963074	541.9375	550.6630859	637.4481812	580.5488281	476.4778137	547.1748047	505.278595	277.0922852	269.4619141	380.6283875	371.6300964	366.5426941	360.2207031	267.4377136	268.1416016	288.8499146	0	5.790699959	0	9.683600426	0	0	0	0	0	0	0
20591	5.8169	734.5907235	0	0	0	0	0	0	0	0	0	65.77890015	36.38380051	53.04249954	58.6590004	14.1573	15.69349957	19.32250023	30.52759933	28.06329918	0	0	11.42300034	0	0	9.78979969	0	0	0	1254.198242	1222.374023	1693.486328	1627.655273	1344.494141	1422.681641	1020.110413	1022.322815	1027.344727	193.1226959	165.1537933	92.38999939	104.8655014	140.9851074	167.5059967	78.27079773	142.9286041	124.5805969	37.30059814	56.38479996
18391	5.9419	1012.680774	0	0	0	0	0	0	0	0	0	228.967804	203.0260925	167.3887939	154.8379974	137.3477936	136.3751984	145.9665985	126.7468033	136.6266937	341.3044128	331.2250977	362.0463867	368.0403137	455.1860046	410.2033997	410.8196106	377.7409973	374.8262024	269.5741882	286.9873047	369.5929871	341.9960938	351.9841003	365.7013855	249.1040039	240.4945068	230.1734924	0	0	4.347899914	0	3.488300085	0	0	0	0	0	0
8708	5.9555	560.4046235	32.66090012	18.20890045	31.61809921	42.22290039	28.50250053	37.56549835	53.42380142	55.97290039	45.47610092	36.7276001	47.53960037	33.3443985	29.47459984	26.2968998	31.70470047	31.3409996	29.9102993	39.19020081	0	29.66300011	24.13360023	46.0658989	31.13400078	18.94939995	23.09819984	0	26.47509956	21.53639984	36.67509842	42.26660156	43.35779953	68.14360046	61.88190079	55.41239929	47.63380051	65.8844986	187.5946045	191.9546967	199.2216034	208.8824005	195.1699066	167.3495026	177.5144958	190.6934052	224.699295	0	22.68959999
6197	0.495	368.1050235	333.594696	354.0974121	303.3882141	322.8700867	338.769989	356.1921082	359.5585938	374.8811035	359.7759094	251.0807953	243.320694	247.7789001	186.4980011	182.1638031	210.4853973	293.2727051	175.4132996	189.7599945	133.8809967	136.6082001	149.5045013	138.9828949	180.9546051	159.923996	146.6692047	156.523407	163.3852997	62.07529831	69.45279694	92.35710144	82.34359741	73.66169739	83.52320099	51.79309845	77.5059967	62.19039917	97.92630005	95.28919983	105.1804962	83.75409698	92.85179901	100.3061981	84.80190277	104.8431015	95.9509964	138.065094	107.6343002
17243	0.4789	592.1761744	290.5834961	271.6684875	244.5272064	276.4736023	289.7262878	271.8640137	314.0817871	293.3429871	287.7128906	234.5664978	229.8146057	192.2164001	178.289093	209.6421051	217.8159027	200.4165955	188.9934998	189.2799072	132.3843994	165.0623932	160.2527008	194.3728943	175.0664062	157.673996	155.8997955	175.4582977	159.6504974	98.91470337	79.79709625	118.1524963	130.9884949	115.8936005	106.7238998	104.2334976	91.98179626	88.06880188	94.78430176	75.60209656	89.41560364	83.2437973	89.72080231	74.97389984	92.72250366	93.37400055	82.11540222	114.3396988	110.5382996
10432	0.4965	574.1671235	414.2756042	394.5999146	356.898407	387.8078918	414.3424988	430.0823059	445.887207	451.7033997	465.2246094	377.0246887	407.5779114	301.7409973	300.6221008	402.8266907	351.5107117	329.0737	309.6174011	350.6570129	249.7017059	246.4033051	272.2301941	272.2316895	290.5304871	301.9717102	292.8583984	265.0250854	281.657196	192.1018066	198.6576996	240.0603943	199.7411957	208.6804047	228.1027069	172.7232971	177.4163055	187.197998	140.0890045	143.2127991	174.597702	160.1358948	133.5146027	141.3430023	126.0538025	134.7657013	129.8686981	136.0617981	143.2568054
20677	7.1751	1047.792624	0	0	0	0	12.80029964	0	0	0	0	35.98460007	48.84609985	22.68440056	0	0	41.46649933	0	0	37.44869995	143.1855011	117.206398	180.3488007	191.4111023	174.9060974	178.9176025	195.4315948	154.566803	166.3930969	59.6413002	62.40530014	75.94120026	74.91999817	50.04769897	63.70299911	47.11589813	72.04660034	61.68759918	0	20.88879967	0	0	0	0	0	0	0	0	18.76790047
18220	5.929	1012.681524	21.01799965	0	0	0	0	0	0	0	0	603.4110718	611.9810181	400.2428894	390.7345886	432.6005859	417.8770142	377.8279114	414.9829102	435.1662903	868.253418	1020.373474	1099.779297	1128.119141	1221.795898	1195.730469	1137.449219	1039.87793	1071.091797	749.7432251	793.8231812	1085.77832	1140.707031	1019.409729	1043.260742	673.3729858	693.0770874	688.6801758	0	0	0	0	0	0	0	0	0	0	0
18043	5.9325	1012.679474	0	0	9.274399757	0	0	27.58270073	52.51169968	0	0	964.8978882	1001.25293	685.9418945	671.4473267	627.0463867	618.1464844	657.9873047	588.4141235	618.4047852	1391.402344	1492.567383	1723.986328	1663.830078	1950.438477	1899.576172	1790.087891	1724.828125	1663.978516	1104.998047	1201.259766	1679.988281	1683.543945	1582.624023	1570.418945	1069.759766	1058.524414	1064.103516	11.23999977	0	17.37859917	0	0	8.708200455	0	0	0	0	0
14941	1.4106	418.3303735	38.38850021	38.12419891	35.83309937	39.82799911	46.54729843	53.52659988	51.01440048	58.72750092	52.3526001	147.9501038	164.9360046	163.7615051	183.1515045	177.1091003	187.2736969	163.0330963	164.2648926	170.2510986	65.82679749	92.67250061	94.33480072	84.87740326	83.4131012	88.54940033	98.09570312	82.35019684	84.90619659	73.13529968	84.83399963	77.13600159	71.12149811	68.78489685	83.26360321	75.8132019	88.709198	75.88729858	226.2624969	223.8952942	184.2498932	180.2144928	222.3585052	211.4131012	225.9205017	225.120697	217.1905975	0	87.93509674
8873	0.5833	265.1162235	0	0	0	0	0	0	0	0	0	511.9086914	594.3358765	401.2271118	368.9320984	418.0830078	415.9271851	345.2788086	422.8942871	379.1538086	442.3822937	429.0137024	442.3505859	392.4360046	441.3739929	426.414093	430.5900879	415.1758118	386.7539062	143.5112	124.0808029	143.6587067	159.5971985	161.0879974	161.6634979	124.9288025	95.60630035	122.6847992	0	0	0	0	0	0	0	0	0	205.828598	193.1560059
10024	0.8934	260.1752744	38.2179985	47.88330078	41.04750061	34.21060181	50.68899918	70.81400299	57.23789978	38.38570023	60.32659912	49.35860062	76.77469635	40.40200043	33.01549911	45.00239944	37.47750092	22.06979942	23.11219978	31.8696003	34.72409821	53.06880188	35.48419952	41.49100113	38.9958992	32.55009842	23.32279968	22.97680092	21.29199982	25.72890091	26.41300011	26.10560036	18.93950081	29.80489922	36.89530182	15.08460045	8.482600212	15.20499992	157.7713928	153.1362	192.7113037	216.126297	196.2554932	185.7993927	162.8318024	209.886795	159.1130066	30.76329994	8.064700127
4978	5.8386	1100.835124	0	0	0	0	0	0	0	0	0	0	0	0	0	0	0	0	0	0	0	0	0	4.017099857	0	0	0	0	0	112.8046036	108.6251984	106.7201996	132.3824005	74.18299866	115.3023987	92.44480133	104.6920013	113.9432983	24.66180038	0	0	0	0	34.68740082	0	0	28.45590019	0	14.98750019
12726	6.5981	850.6321244	0	0	0	0	0	0	0	0	1.835299969	126.1025009	114.4638977	77.75509644	75.22720337	59.45869827	120.0944977	104.4689026	83.77059937	118.9389038	271.449707	323.1864929	432.302002	428.8164062	474.1401062	462.4303894	366.3063965	423.4953918	369.0358887	248.9945068	262.0491028	378.0317078	328.5840149	314.2304993	303.1953125	229.6345062	226.6499023	225.6560059	0	0	0	0	0	0	0	0	0	0	0
12459	0.8935	260.1729786	40.46080017	52.64810181	50.4034996	52.87049866	57.582901	54.76169968	79.44290161	87.08499908	99.60359955	41.48040009	63.28350067	47.55899811	30.45779991	32.77640152	55.46849823	41.51399994	33.66350174	27.43040085	34.89170074	42.44010162	35.87179947	31.90800095	56.68479919	46.0143013	29.89389992	36.24840164	42.48770142	34.16350174	24.77779961	17.64730072	26.41150093	35.07740021	39.49769974	39.30580139	41.65459824	37.88130188	193.6472931	147.5028076	229.4624939	247.4949036	214.1679993	187.4174042	200.6161041	235.0227966	249.7787018	12.30459976	20.68709946
3263	5.7541	1063.697479	0	0	0	7.30039978	0	11.01809978	74.92350006	36.2723999	50.1529007	193.5148926	211.2279053	147.0227051	144.8574066	152.4768066	178.0626984	147.6360016	159.4039001	178.3159027	230.9729004	200.7532959	201.0829926	230.3451996	212.6676941	211.767807	206.4261017	193.4537048	197.3674011	132.625	127.9684982	197.6690979	180.7982941	169.5417023	165.5792999	116.0242996	133.1623993	139.115097	0	0	6.752999783	0	0	0	0	0	0	0	0
2190	0.6022	500.2610235	19.65990067	0	0	0	0	0	47.68450165	0	0	151.759903	165.2097931	125.4080963	118.290802	115.6700974	113.006897	130.1920929	133.3372955	133.3800964	83.79100037	64.81980133	98.06259918	84.4980011	89.25229645	95.94850159	105.0026016	97.75090027	91.02189636	76.65879822	51.76070023	92.01499939	82.37239838	93.12979889	80.21669769	59.44369888	59.75270081	71.17179871	0	0	0	0	0	0	0	0	0	0	0
12841	6.313	588.4367235	0	41.55059814	31.60280037	45.37979889	18.44779968	43.4151001	45.87450027	35.01950073	51.38769913	58.38880157	36.8993988	47.66189957	30.39570045	33.96160126	26.45599937	45.28739929	46.83800125	32.22409821	0	21.68560028	12.90890026	47.4076004	24.20610046	24.06520081	55.2983017	51.46760178	48.6257019	56.7193985	52.40000153	49.59049988	50.8044014	59.52339935	57.57180023	54.55049896	49.08599854	58.50510025	228.907196	192.5321045	189.241806	216.2821045	182.7243958	187.327301	167.7920074	239.7651062	248.0657959	44.90679932	57.91260147
3010	7.6762	837.6801235	0	0	0	0	0	0	0	0	3.124900103	0	0	0	3.338999987	6.221399784	0	0	0	0	8.613800049	0	0	0	0	0	0	0	4.987100124	129.3851013	111.435997	171.7606964	176.912796	169.7209015	167.4967957	99.94760132	115.9244003	130.4201965	11.73159981	0	0	8.488200188	0	0	0	0	14.22579956	0	21.75399971
23146	6.1414	1040.715479	0	0	6.20539999	0	0	0	6.60160017	0	11.60700035	350.9213867	393.4482117	233.9665985	201.7205048	223.6499023	206.7171936	250.3908997	252.1251068	252.1287994	716.0166016	747.2266235	1071.583008	1052.625	1199.682617	1205.756836	1048.694336	1111.798828	1012.442871	406.8608093	372.7880859	678.0336914	659.0751953	639.1030273	625.5209961	367.0989075	371.0546875	353.089386	0	0	0	0	0	0	0	11.47259998	0	0	0
5248	5.5457	532.3709235	47.11249924	50.30059814	64.74810028	56.65000153	63.29079819	48.00109863	81.7766037	55.50569916	56.55540085	55.79610062	58.84249878	64.80819702	57.97040176	53.07239914	60.13399887	59.99240112	50.80559921	68.30770111	36.48300171	49.4015007	55.08459854	48.10390091	69.02600098	61.76879883	56.48270035	48.94049835	59.27399826	38.61989975	0	62.80929947	69.42960358	80.11660004	61.77019882	63.05039978	67.70860291	68.62750244	226.6461029	247.1929016	263.2489929	279.2485046	241.1858063	246.2398987	252.3101959	347.5898132	331.3913879	0	40.95130157
22970	5.9459	1060.675324	0	30.6704998	0	0	0	0	0	18.46809959	0	83.33950043	98.94319916	82.3302002	96.38259888	78.77469635	91.91249847	74.53769684	103.9513016	79.15499878	207.3123016	199.705307	155.5688019	162.0894928	195.7868958	173.3912048	179.2055969	157.6174011	141.0675964	120.1446991	157.6425018	165.7447968	170.024704	180.9226074	185.6345978	151.8363953	128.8495941	123.3753967	7.33949995	14.72159958	0	7.004099846	6.925600052	0	0	0	0	0	0
18082	2.0826	292.2039786	70.53160095	0	39.41230011	38.23419952	51.01589966	0	72.04360199	85.24530029	62.18099976	143.1829071	174.8932953	139.7595978	121.7929001	152.3482971	164.707901	149.1179962	164.3970032	174.8972015	177.3414001	200.1051025	187.7286072	169.6107941	205.9768982	179.4653015	192.8208008	254.8477936	216.6425934	166.5012054	161.0361023	189.4541931	173.203598	197.2805939	205.4891052	184.5155945	154.4965057	180.1961975	0	0	0	0	0	0	0	0	0	0	0
17566	1.4063	418.3290744	0	60.15650177	52.17269897	35.23389816	61.01440048	49.79940033	54.66730118	46.66410065	56.61800003	133.3970947	160.3995056	154.6638947	157.2678986	147.8500061	164.1351013	142.6990967	163.0238953	150.0904999	67.70529938	83.77619934	78.69760132	77.30439758	102.044899	96.21980286	80.3884964	88.6753006	85.00630188	76.62010193	97.63890076	68.3640976	71.52690125	85.16799927	77.748703	90.85399628	77.09549713	74.31469727	188.1371002	187.6822968	190.8845062	184.7337952	199.4822998	207.5048981	204.0829926	195.3733063	189.2279053	71.37750244	92.47019958
12860	5.4075	705.5537735	0	4.436900139	0	1.43599999	0	0	0	0	0	3.700400114	8.072999954	0	0	0	0	0	17.0746994	0	0	3.690799952	0	0	0	3.499300003	0	0	4.074999809	117.2990036	126.740097	141.1018066	148.0184021	125.2475967	142.4626007	96.43389893	92.31600189	81.45839691	16.30529976	29.70249939	0	6.942100048	23.73800087	5.266799927	23.8022995	24.19720078	22.5060997	4.37319994	0
10637	5.9502	560.4040744	20.96249962	8.572299957	15.1218996	1.072600007	14.39920044	9.344900131	14.54819965	9.272600174	9.626199722	7.519000053	12.36730003	7.120100021	6.536799908	0	6.252600193	0	9.66629982	10.41320038	4.988299847	3.499799967	4.654900074	15.80210018	3.27699995	3.255899906	0	11.38899994	7.64839983	1.145799994	18.30330086	7.983300209	6.571899891	11.96339989	10.64140034	19.71750069	12.09630013	18.53179932	82.59120178	70.25109863	61.69229889	67.89080048	76.04530334	62.86520004	54.43939972	88.80049896	78.53780365	6.214300156	11.57830048
20507	6.8675	1045.778274	10.88659954	4.060400009	0	0	0	0	0	0	0	57.77970123	54.46099854	40.03480148	29.37050056	49.73659897	31.75779915	0	44.19549942	41.22969818	132.2326965	141.6902008	195.536499	190.0039978	264.1614075	233.2854004	204.3408051	208.5330048	221.6226044	85.56099701	91.58830261	94.25959778	124.7321014	98.35109711	101.9992981	79.77259827	88.72480011	79.87560272	0	0	0	0	0	0	0	0	0	0	0
3912	0.6039	500.2607244	0	0	0	0	0	0	49.01279831	47.79930115	41.70669937	182.6707001	178.2312012	126.5529022	124.5214996	159.7628021	148.4942932	151.3977966	138.7079926	130.3231049	79.19020081	85.68840027	90.04119873	118.6408997	90.56780243	120.3603973	98.23220062	91.05940247	92.65280151	60.61360168	64.83889771	79.12149811	80.55860138	84.99089813	88.45220184	67.11129761	80.71559906	72.02449799	0	0	0	0	14.68830013	0	0	0	0	0	0
16484	0.4672	163.0131235	70.49549866	70.02749634	70.41269684	74.99510193	81.57689667	73.82679749	142.1493988	127.3654022	136.4308929	313.7388	339.5215149	271.9516907	280.7114868	299.0414124	291.0463867	342.7720947	345.5383911	349.842804	153.6284027	147.2086945	164.9998016	147.8314972	176.8538971	180.0354004	171.5554047	155.1582947	162.4636993	112.2083969	92.84020233	130.5238953	124.617897	126.6024017	131.372406	109.0662003	125.4716034	107.9548035	41.19490051	45.55550003	55.31539917	56.61640167	42.03889847	37.80780029	0	69.87319946	83.14810181	109.4079971	101.6697006
4017	6.1566	1066.728679	0	0	0	0	0	0	0	10.38290024	0	65.58399963	66.32540131	49.00830078	20.16220093	36.44100189	33.88880157	39.23270035	23.8246994	42.76279831	154.2230988	174.4615021	246.4972992	235.4723969	267.5939941	210.8887024	230.8195953	221.1443939	223.7183075	49.91930008	67.70999908	134.0397949	119.8486023	107.5716019	108.3498001	98.49880219	22.61610031	54.33250046	0	0	0	12.29119968	0	0	0	9.346699715	0	0	0
22266	5.952	1038.699624	0	0	0	0	0	0	0	0	0	178.1118927	148.5408936	124.0472031	103.6259003	93.9197998	108.5980988	89.22109985	91.34449768	100.4542999	300.2947083	277.3302917	337.362793	325.4771118	441.3483887	419.8468933	337.9130859	328.8279114	363.4331055	198.1399994	207.0962067	280.0610046	273.6716003	259.2174988	268.9047852	171.1096039	169.4911957	159.4044952	21.06299973	0	0	0	0	8.536499977	0	10.91460037	0	14.78559971	0
22588	6.1207	889.6351235	0	0	0	0	0	0	0	0	0	79.77919769	90.79360199	84.57080078	69.58499908	53.98680115	72.6812973	45.50139999	52.99819946	44.94200134	124.1210022	119.4235992	188.2171936	196.2003021	212.9210052	181.5532074	163.2720032	188.2366943	211.0890045	79.90190125	65.36920166	111.0319977	94.9885025	82.87640381	92.85169983	68.88529968	52.71770096	47.11849976	13.05749989	0	0	0	5.7427001	0	0	0	0	0	7.822700024
23149	6.143	1040.714029	0	0	0	9.655200005	0	0	0	0	0	246.7382965	253.8314972	132.2042999	134.1452942	170.8439941	167.1714935	156.872406	172.6390076	151.1797943	463.1755066	462.6737976	691.4257812	630.9741211	795.6875	839.1113281	691.027771	695.1176758	663.0166016	269.4233093	262.3301086	408.3317871	445.4067078	408.6254883	398.9560852	251.1925049	191.9539032	231.1309052	0	0	0	0	0	0	0	0	0	0	0
20149	6.657	1043.763124	0	0	0	0	0	0	0	0	0	99.87550354	140.8190002	58.33110046	85.32129669	56.61410141	76.59590149	67.46219635	83.42649841	70.52739716	178.4143982	172.2969055	284.6896973	272.239502	306.7437134	289.4458008	292.4032898	262.1321106	290.0812988	98.3710022	92.78079987	156.219696	166.7640076	148.8188019	163.8869934	87.85269928	88.6242981	111.0270004	0	0	0	0	0	0	0	0	0	0	0
12400	6.6023	997.7080235	23.12960052	10.97410011	15.32470036	5.772500038	0	0	72.38960266	60.22510147	31.09930038	87.30110168	96.16190338	67.5114975	72.80020142	93.27970123	77.6713028	0	87.00509644	93.34909821	116.1643982	69.06880188	141.7006989	121.0475006	152.9611969	163.3695068	144.4606018	133.7080994	111.5490036	83.56880188	86.82540131	76.13929749	147.1876984	103.3239975	90.10379791	102.9785004	96.91889954	92.13690186	11.33549976	0	14.30599976	0	0	0	0	13.73579979	0	281.0227051	242.6013031
20683	6.6672	1048.724524	0	0	0	0	0	0	0	0	1.120000005	66.73220062	56.91080093	40.32529831	37.11289978	27.6609993	50.66070175	36.23070145	47.36840057	44.87170029	71.20890045	83.90390015	125.5631027	123.2496033	123.1827011	136.1618958	132.2205963	123.457901	137.3303986	57.83269882	46.71459961	73.62770081	69.34500122	74.88240051	69.62120056	60.44350052	61.28110123	34.09230042	4.9302001	0	0	0	0	0	0	0	0	0	0
21800	3.2428	459.4433235	0	0	14.70009995	0	12.19839954	11.63689995	15.99120045	9.162400246	0	3.834399939	0	0	0	8.152500153	6.897600174	15.94810009	0	7.737699986	7.837900162	0	9.908100128	9.255700111	9.620800018	0	0	6.7427001	0	0	6.908800125	0	0	7.594900131	16.79640007	10.11569977	0	8.99339962	101.245697	91.09860229	91.24099731	90.0161972	74.29450226	82.97640228	91.54509735	133.8121033	130.9402008	0	3.274300098
1576	0.4446	208.1096235	0	0	0	0	0	0	0	0	0	0	0	0	0	0	0	0	0	0	0	19.81410027	0	25.09180069	0	29.67989922	0	17.67160034	21.41230011	106.2882996	74.77839661	107.3124008	130.7241058	82.00990295	120.0935974	84.0687027	66.73609924	97.85870361	0	0	0	0	0	0	0	0	0	0	0
22789	6.1408	1041.708974	0	0	0	0	0	0	0	0	0	428.7644043	427.0878906	253.1654968	262.4403992	260.2549133	237.7760925	257.4513855	257.8474121	269.6223145	646.3720703	631.4520874	1057.646484	1008.099609	1192.624023	1210.34668	1079.635742	1071.757812	1009.670898	441.8429871	382.9692078	637.3353882	598.7255859	612.477478	570.2598267	363.8887024	353.0690918	385.5297852	0	0	15.32129955	0	0	0	11.26239967	10.97999954	0	0	0
3068	5.7554	1084.667024	0	24.13100052	0	0	0	0	86.69850159	92.73439789	106.6922989	351.314209	382.4223938	263.0387878	278.3486023	255.7351074	247.600296	251.0397034	266.1184082	264.1353149	312.9353027	354.596405	365.7948914	354.0288086	427.9809875	396.760498	322.7705078	350.0795898	367.5596008	215.8856049	193.6869049	292.689209	328.5900879	278.2507019	330.1711121	194.5971985	220.0502014	251.1300049	7.385399818	0	0	0	9.407600403	6.821499825	0	0	0	0	0
20147	6.1473	1020.688829	12.29440022	0	0	54.0359993	0	0	81.03089905	75.37509918	95.53079987	218.229599	245.5278015	151.4279938	127.5634003	138.8887939	125.8535995	148.2162018	162.4225006	159.410202	279.4519043	316.5061035	419.3955078	326.7166138	412.1749878	476.5935059	380.5062866	376.3302917	403.5852051	156.1094055	151.4676971	218.264801	217.9857941	214.884201	226.7621002	149.0437012	158.5106964	179.0746002	0	0	0	0	0	0	0	0	0	0	0
10658	5.0109	744.4801244	65.0727005	106.6760025	108.6251984	0	80.05509949	105.4335022	87.49790192	100.0614014	129.4031982	564.2504883	556.4375	350.4717102	355.8391113	291.8721008	316.8992004	364.5810852	383.4124146	344.5259094	228.1835022	204.1036072	354.8403015	292.8671875	362.2727051	384.3747864	184.9940948	238.5664062	215.0836945	1202.352783	1107.761719	1550.226807	1571.754883	1582.495483	1496.600586	1071.749023	1054.587891	1092.552734	175.8654022	226.5341034	178.271698	162.6804047	183.1260071	227.4584045	241.7590027	212.8132019	288.3828125	229.8000946	220.5858002
20587	5.8328	604.4688786	0	0	0	0	0	0	0	0	0	0	83.84850311	51.80130005	35.18989944	59.65969849	66.76210022	38.33789825	45.9394989	43.16880035	161.8838043	174.8806	199.5641022	179.5767975	201.2232971	212.608902	192.3639984	209.4174042	171.1773987	142.8045959	129.0765076	206.4268951	189.8190002	224.8786926	197.1056061	137.4579926	127.5025024	126.995903	0	0	0	0	0	0	0	0	0	0	0
8680	0.8951	260.1729735	166.4815063	162.9309998	136.0167999	165.3101044	187.8497009	210.7487946	227.5061951	218.7539978	229.5355988	158.2991943	165.3898926	127.0084991	112.297699	161.0487061	136.4723969	0	114.7927017	121.0522995	143.0832977	135.4626007	126.1545029	148.1867981	139.6425018	0	117.9285965	0	116.6302032	82.07810211	95.74220276	121.3676987	98.36859894	108.830101	133.2799072	90.77089691	113.2546005	122.7925034	492.2080078	410.6943054	523.9990234	550.1826172	466.8721008	507.5273132	537.3417969	552.0493164	566.9857788	85.41799927	92.57710266
21949	0.5112	177.0290744	497.1773987	554.9442749	357.8104858	423.314209	452.4628906	391.6955872	658.6923828	584.5919189	582.791626	1293.445435	1286.158447	1049.472656	1024.919434	1006.295776	996.8486938	1024.898315	1004.423584	1111.252319	633.8237305	622.0001221	515.7717285	620.1489258	613.4683228	626.5750732	504.0332031	458.5046997	495.9006042	322.9490051	330.6611938	392.5613098	361.1164856	353.7893066	375.519989	420.7767944	391.5562134	361.2850037	248.4129028	266.0653076	353.5907898	320.9779053	225.1907959	206.2039032	211.252594	274.7851868	267.1755066	464.692688	503.6984863
22258	5.4701	1034.664779	0	29.55730057	24.25510025	0	0	0	111.6827011	115.4285965	95.74079895	839.6309204	796.7539062	523.960022	510.5952148	541.1708984	566.4188843	514.215271	540.647522	499.7495117	668.9404297	652.0092773	825.4335938	847.4813843	894.3671875	924.527771	834.0288086	743.8789062	795.1918945	418.4599915	464.2373047	661.1851196	688.9022827	687.3452148	695.5228882	423.6282043	441.2479858	490.3179016	0	0	0	0	0	0	0	0	0	0	0
19094	5.942	1012.683879	0	0	0	0	0	0	0	29.67679977	0	106.8677979	72.9332962	85.09169769	86.03510284	72.09770203	85.27610016	67.61289978	51.3669014	71.03070068	153.2120056	130.491806	115.1260986	100.6442032	121.7382965	130.8733063	117.8807983	62.19129944	103.3892975	148.3224945	117.9806976	143.9705048	158.8744049	170.4555969	184.030899	120.9833984	128.0453033	137.2315979	0	0	5.289899826	0	0	0	0	0	0	0	0
6212	0.8988	537.3727235	0	0	0	0	19.4545002	18.76530075	22.12590027	19.55660057	18.17239952	0	0	0	0	0	0	0	0	0	0	0	0	0	0	0	0	0	0	0	0	0	14.57740021	0	0	0	0	0	81.54910278	81.42579651	138.2073975	130.4904022	97.11509705	119.9348984	93.30599976	137.6654968	145.6871033	0	0
6394	0.5109	354.0565744	203.8527069	192.0187073	132.274704	120.9229965	149.883194	140.0093994	430.9937134	438.6917114	419.5404968	949.3964844	952.7144165	762.2515259	769.925293	861.4301758	807.6245117	1026.416992	963.6021118	1032.71582	279.414093	303.9816895	277.9548035	293.8345032	359.6257019	405.4971008	281.8735046	270.9596863	290.2549133	76.55239868	74.36090088	100.8635025	120.6690979	119.5711975	124.2743988	190.0957031	187.3836975	182.8544006	74.6875	51.45259857	89.73750305	84.59980011	47.97269821	39.12810135	51.34069824	79.31580353	67.27320099	152.7689056	156.2669983
18348	0.5066	807.2928235	280.0961914	299.1494141	332.9375	302.6130066	297.2012024	301.3435059	400.810791	388.0715027	365.9899902	252.7812958	233.6403961	255.9750977	246.5023041	233.9615021	225.2203064	227.1398926	213.1768036	234.5023956	209.4680939	214.1096954	207.2863007	219.5724945	260.2253113	231.4967957	245.2050934	256.7854004	264.591095	78.23919678	86.11579895	135.4785004	133.5391998	108.8015976	97.09690094	88.23390198	80.11139679	96.56600189	202.8722992	179.229599	206.8457947	193.9978027	227.3233948	208.9985046	230.6678009	229.9539948	236.5395966	76.17449951	77.31770325
176	6.148	1040.715779	0	0	0	7.094299793	0	0	0	0	0	73.75350189	86.07900238	65.001297	30.01790047	59.60609818	48.52190018	34.25640106	45.19409943	48.21900177	149.8323975	189.5093994	232.1997986	232.9611969	288.3337097	273.6395874	246.384201	259.7979126	236.2700958	94.19550323	74.20210266	174.699295	152.9037933	155.1277008	136.7346954	67.37599945	73.53309631	78.3187027	0	0	0	0	0	0	0	0	0	0	0
2874	6.1581	1066.733674	0	0	0	0	0	0	0	0	0	113.8814011	103.0926971	58.90530014	69.48459625	63.39799881	49.56790161	52.35139847	69.59220123	55.75529861	193.8287048	192.800705	308.3505859	280.8507996	324.4429016	327.6925964	283.3981934	322.3241882	300.4211121	101.2731018	92.05439758	146.3665009	157.8943939	164.8950043	144.2239075	96.38960266	95.22920227	87.59390259	20.57369995	0	0	9.016599655	0	0	0	0	0	0	27.45619965
6786	0.8902	528.2932744	62.33890152	68.6312027	70.23739624	54.99509811	72.86039734	69.5440979	172.4268951	169.735199	153.7454071	171.7929993	179.8273926	151.026001	170.4420013	168.7324982	186.7651062	176.9541931	185.3522949	196.0294037	217.9940033	213.9989014	176.3789978	212.5868988	222.3368988	216.8744965	199.5164948	241.5037994	217.6652985	173.0084076	159.5762939	207.5213928	194.2481995	196.7510071	208.7418976	169.5001984	173.6309052	166.3527985	0	0	0	0	0	0	0	0	0	0	0
565	6.3282	1048.718974	13.13899994	0	0	0	0	0	47.94540024	56.29029846	61.40439987	249.8403015	257.4692078	176.4862976	192.7460938	171.4046936	155.3623962	170.5386963	186.5148926	165.6201019	342.6879883	294.6088867	566.1337891	550.1635742	635.340271	612.0449219	520.7271118	511.0396118	516.3057251	211.7001038	217.0254059	303.1261902	289.6223145	240.3477936	270.6117859	176.1342926	202.7409973	192.0319061	0	0	0	0	10.14999962	0	17.33349991	0	0	0	0
12849	5.4199	705.5538235	0	0	0	0	0	0	0	0	0	38.65679932	38.36090088	0	24.76709938	16.25040054	0	13.81289959	0	0	0	10.7524004	18.29899979	15.57349968	0	0	0	0	0	277.1965027	249.9317932	327.4912109	333.8793945	325.5250854	309.6684875	169.5780945	193.4297028	191.3708038	50.06110001	52.34590149	47.12369919	43.74020004	47.68130112	44.49409866	50.23070145	31.41460037	49.97090149	0	0
22606	6.1372	1040.714474	0	0	23.86840057	9.60379982	31.81240082	0	0	0	0	453.2661133	465.5929871	267.3312988	326.2874146	332.8215027	292.7712097	330.8250122	302.5056152	284.8916016	791.1987305	829.2515259	1427.439453	1369.536133	1682.363281	1633.296875	1406.740234	1408.234375	1274.541016	518.3646851	533.710022	821.8604126	842.4066772	759.7103882	750.7783203	510.0683899	471.9836121	480.8027039	0	0	12.25349998	0	16.24670029	0	0	0	0	0	0
6802	6.0117	679.6089235	0	0	0	0	21.97800064	20.80369949	0	15.68050003	0	0	0	0	18.74329948	16.95129967	7.096899986	0	26.27689934	0	0	0	0	0	0	0	0	0	0	26.71559906	38.71070099	0	20.14410019	38.31570053	0	0	0	0	100.1913986	108.5636978	136.4279022	143.5178986	130.2868958	121.3886032	146.8927002	183.7274933	140.7572937	33.63259888	0
19451	6.1439	1020.686824	0	13.53639984	24.59259987	16.1359005	0	15.39260006	105.4329987	115.8500977	107.1615982	400.3100891	414.6375122	250.6548004	246.6710052	288.0151062	289.414093	282.1621094	264.0546875	299.6260071	446.4325867	486.324707	822.0482788	804.9276733	818.921875	911.5917969	694.3773804	683.897522	729.5844727	330.0195007	297.5375977	459.6946106	423.1021118	431.9695129	419.5513	305.344696	274.8183899	281.302002	0	0	0	0	0	0	0	0	0	0	0
17517	5.6889	1027.692024	0	0	0	0	4.895500183	0	0	0	14.50230026	65.99590302	52.22489929	37.78300095	24.31170082	0	49.02019882	39.82910156	38.02030182	35.00500107	86.62650299	93.6332016	89.40920258	106.5671005	107.3256989	93.82820129	77.76570129	115.1617966	93.26570129	63.9620018	58.05419922	84.93930054	91.57080078	71.26760101	92.96309662	68.94879913	60.33879852	61.35810089	0	0	0	0	0	0	0	0	0	0	0
8348	8.2061	683.6404235	68.12960052	75.17970276	88.51529694	91.29139709	66.07779694	71.03730011	104.4617004	122.8702011	0	126.6988983	112.7285995	84.20359802	102.3019028	94.46949768	98.66369629	115.8595963	106.7449036	116.5593033	119.9376984	116.2129974	194.1262054	179.8014984	192.8800049	193.5292053	164.6181946	158.2942963	174.6894989	111.1428986	114.7639008	164.4109955	160.2673035	170.9420929	163.0139008	105.0245972	116.1496964	114.2733994	375.9833984	341.9115906	425.2226868	389.520813	361.2979126	345.550293	338.8752136	486.8496094	452.5562134	61.02140045	63.50049973
18566	5.9427	1032.711824	0	0	4.344399929	3.359100103	0	0	0	0	0	18.87579918	58.88589859	26.87129974	26.72120094	18.12759972	32.37919998	14.98719978	28.34639931	35.09090042	75.60140228	96.29879761	96.29440308	104.9337006	117.5636978	105.2755966	106.225502	107.8992004	103.8322983	51.21319962	59.02709961	87.98819733	107.0691986	96.13819885	85.96849823	45.70899963	63.58509827	61.92169952	0	0	0	0	0	0	0	0	0	0	0
2677	5.7493	1062.703424	19.99300003	7.256100178	5.132599831	0	0	20.78109932	57.35499954	46.69749832	0	239.7682953	283.8887024	141.3209991	148.848999	174.7140961	193.1228027	198.4470062	186.4196014	182.3733978	245.0863037	271.6239929	379.8059082	357.0700989	434.8691101	413.0109863	380.9625854	366.6440125	359.5085144	127.8422012	122.4972992	247.2351074	244.6204987	249.8350067	238.7100983	147.813797	151.9275055	134.7545013	0	9.435299873	0	0	5.79610014	16.12450027	19.24119949	10.60949993	0	21.00099945	10.20030022
2494	5.7405	1062.699474	0	4.098999977	0	9.258600235	0	0	71.67810059	54.86560059	43.29430008	425.8082886	393.218811	237.5193024	237.1208038	234.3815002	229.296402	264.8258972	267.9370117	276.3310852	426.4165039	392.103302	591.7772827	464.3024902	655.9437866	638.6566772	496.1308899	534.6367188	543.2363281	264.7778015	222.7353973	381.3212891	419.6111145	364.9274902	346.3528137	199.3246002	237.0399017	224.1069031	0	8.808300018	0	0	0	0	0	0	0	0	0
19277	6.1534	1020.688574	9.678199768	0	0	21.47340012	0	0	206.376297	191.901001	192.7272034	666.5980835	648.9677734	406.0769043	402.4504089	378.0112	400.3547058	420.9299011	400.2189941	442.644989	707.6005859	735.1289062	1131.613281	1182.8125	1391.817383	1279.771484	1118.032227	1116.30957	1104.355469	474.6057129	432.1478882	665.2675781	682.9315796	600.5136719	628.9663086	442.1051941	425.0137024	488.1875	0	0	0	0	0	0	9.302100182	0	0	63.01879883	81.47129822
11581	1.0686	404.3143235	37.60889816	0	21.3246994	0	0	39.96749878	29.81760025	41.23460007	31.10580063	144.9873962	130.2922058	128.1847992	142.4577942	122.4120026	118.5561981	116.538002	110.393898	129.9579926	48.35110092	41.46829987	53.71260071	60.87829971	51.64619827	58.38159943	51.70449829	61.83990097	52.94229889	44.61849976	53.72919846	34.68669891	49.62379837	54.25090027	73.11599731	50.17739868	54.79729843	41.4117012	148.4358063	138.2633057	149.6094971	143.4087067	186.0634003	180.9642029	177.6654968	187.2373962	160.9429016	65.9539032	66.63760376
2489	6.1432	1078.667024	0	0	0	0	0	9.706199646	16.80270004	12.17029953	0	95.81529999	101.8389969	0	53.09199905	67.58879852	74.11799622	73.93160248	60.19800186	57.66360092	151.8170013	159.8412018	243.7444	222.915802	279.3707886	281.4657898	247.7212067	247.4053955	251.6920013	131.9613037	80.22109985	134.6031036	149.0242004	155.3836975	157.7422943	97.0019989	80.06880188	104.1789017	0	0	0	15.0323	4.902699947	0	0	0	0	9.993499756	0
22965	6.1478	1059.732224	0	0	17.45789909	0	0	6.154900074	0	0	0	71.05799866	176.0811005	82.15190125	89.15650177	101.8923035	105.044899	122.3076019	99.45149994	98.19249725	259.0961914	258.1824036	443.4070129	411.0422058	481.3136902	567.1547852	462.8700867	439.6691895	446.5509949	143.6298981	145.6549988	238.7156982	235.865799	244.4187927	217.2243958	116.6856003	172.7178955	115.8277969	0	0	10.6807003	0	0	0	0	0	0	35.66640091	21.0753994
15933	6.8654	1019.767424	0	8.398099899	0	0	0	0	0	0	0	27.0135994	42.49919891	18.53380013	0	0	37.54639816	28.5156002	0	20.97839928	75.41590118	79.81089783	112.4442978	96.69480133	119.9692001	100.0143967	116.6476974	105.5767975	79.10929871	55.07799911	58.53659821	72.93789673	72.05130005	50.95610046	60.63539886	34.75239944	30.59379959	43.63619995	0	2.994400024	0	0	0	0	2.363699913	0	0	0	0
9888	5.0114	744.4803744	142.9019928	264.0141907	234.7059021	287.9780884	232.3977051	275.9057922	245.6410065	301.0693054	360.8933105	1226.029297	1290.867188	782.0604858	768.7832031	673.9949951	683.1005249	832.135376	856.635376	821.8900146	470.8901978	488.5888062	756.6157227	777.7753906	599.7578125	670.1837769	507.3713074	576.0695801	488.3978882	2521.225098	2300.366943	3584.325195	3790.619141	3521.099609	3368.035156	2372.810791	2238.894531	2351.54248	463.9617004	472.8424988	363.0863953	512.0087891	398.0238953	472.8707886	488.9295959	437.7668152	602.9893188	571.8331299	523.8757935
1525	5.4718	1072.622224	0	0	0	0	0	0	47.05459976	38.85860062	15.94699955	255.0579987	248.4340057	180.4654999	154.6132965	178.7042999	158.6056976	175.2845001	161.4337006	169.1611023	196.195694	194.175293	214.1047058	259.5996094	261.2128906	247.6569977	276.7963867	256.1940918	291.8937988	140.3237	132.462204	236.3887024	220.5050964	220.3096924	221.5187988	150.478302	140.3103027	157.0774994	0	0	0	0	0	0	0	0	0	0	0
21033	5.4902	1034.665974	17.29220009	19.43619919	24.38890076	45.39789963	34.37900162	23.12879944	149.9673004	144.5514984	140.0625	1430.255859	1488.624023	862.0585938	860.1240234	898.5269165	927.0103149	967.3613281	853.5634766	936.7147827	1203.014648	1269.168945	1860.602539	1741.251953	2088.066406	2154.533203	1764.421875	1814.150391	1850.780273	794.4390259	760.4155273	1330.676758	1361.431641	1363.307617	1239.0625	746.3306274	764.9550781	806.4603882	0	0	0	0	5.492499828	0	0	0	0	0	6.151100159
1336	6.3361	1048.718229	0	0	0	13.56680012	0	2.436500072	5.900599957	0	0	77.79440308	79.78479767	53.42490005	54.08710098	55.68149948	51.51150131	68.2118988	69.70829773	58.95209885	117.3906021	123.1769028	174.3540039	202.9315033	247.0838928	227.4653015	210.2075958	213.6819	207.4273987	73.0861969	51.02109909	111.3361969	87.51889801	89.60369873	82.19100189	61.43780136	52.89580154	72.54689789	0	5.513199806	0	0	0	0	0	5.978899956	0	0	0
4024	6.15	1066.733029	0	0	0	0	0	0	0	0	0	57.11009979	37.98649979	0	0	20.04870033	0	19.6154995	30.99799919	17.69949913	94.47019958	109.635498	139.2615051	153.1645966	193.3650055	183.6056061	146.9208984	138.5149994	136.9606934	41.16579819	44.10960007	81.45899963	75.06089783	72.16799927	74.3506012	52.9518013	44.11209869	44.53620148	0	0	0	11.67910004	0	0	0	0	0	0	0
13280	7.0498	984.7225744	0	0	40.44300079	30.11689949	0	0	99.32080078	114.8414001	110.5049973	259.0907898	277.2030945	185.8090973	176.2711945	188.8616028	174.8462982	178.0751038	183.8020935	176.8437958	308.6499023	304.6166992	546.7905273	498.7698059	583.5947266	573.3544922	482.9674988	484.6704102	507.5103149	268.9603882	219.7985992	359.6886902	411.0888977	338.4638977	305.7431946	261.4641113	254.8009033	261.0103149	21.87439919	34.47919846	0	0	0	18.86190033	24.78100014	44.62680054	0	462.1889954	424.0075989
18690	0.5073	790.2667244	129.9331055	120.6717987	142.2566986	142.7068939	133.9604034	125.0534973	160.6192932	153.7460022	148.8421936	114.6281967	102.2481995	113.2873001	108.5811996	93.41490173	90.91609955	91.39029694	96.71140289	92.53359985	92.81580353	90.66770172	99.80460358	92.70619965	124.9332962	108.564003	105.5117035	117.4256973	108.2366028	37.35319901	39.88999939	66.69339752	60.01979828	44.15969849	45.40269852	32.73749924	47.4455986	33.70209885	90.35220337	80.77940369	74.66249847	86.96260071	87.5286026	88.07029724	93.98090363	98.5059967	105.2612991	35.33420181	44.00130081
21200	5.4798	1034.665724	0	6.559299946	17.19149971	26.41790009	0	0	102.2464981	83.99629974	115.2078018	991.9520874	1025.470703	554.4116211	536.6010742	632.1835938	573.6362305	654.1376953	630.190918	610.6978149	816.2974243	825.7587891	1200.022461	1128.22168	1401.689453	1375.958008	1241.214844	1212.488281	1162.991211	530.8223267	493.4520874	861.6478882	921.3530273	854.2260742	845.1303711	532.0194702	542.1851196	498.4328918	9.82970047	2.262799978	0	0	0	0	0	0	0	0	0
22438	5.4691	1034.668329	0	0	0	0	0	17.31229973	56.04290009	69.87979889	60.3465004	523.675293	546.065918	326.1860046	325.2565918	342.6794128	381.9472961	322.5115051	384.7351074	348.035614	462.0492859	378.4971008	522.0424805	551.8579102	589.8939819	590.9584961	529.9370117	505.3053894	533.2139282	261.9670105	280.094696	508.6229858	434.7189941	486.9809875	463.3898926	290.9421082	282.5888977	283.6199036	0	0	0	0	9.839300156	0	0	0	0	0	0
8720	8.2036	683.6393735	14.04189968	26.70030022	0	31.11829948	0	44.35720062	50.00569916	65.00229645	41.94390106	55.29380035	63.17990112	35.34120178	32.70470047	33.93389893	42.43280029	50.0326004	44.5685997	49.31399918	38.22700119	62.46569824	86.51170349	69.86720276	90.56990051	96.2358017	73.32029724	86.16230011	74.21800232	62.4701004	49.7655983	79.67759705	69.08439636	87.23069763	63.38710022	69.89309692	64.23570251	56.24089813	182.226593	157.1820068	169.5991058	201.764801	172.1177063	160.8925934	160.9595032	200.9658966	191.0070953	0	0
21740	5.7062	1054.714224	7.306600094	0	0	0	0	0	0	0	0	150.2648926	161.4736023	141.6699982	117.3837967	86.56020355	93.73729706	84.92150116	83.9016037	106.3255005	175.4656982	146.6898041	175.8979034	180.2738953	228.8208008	188.4181061	157.3578949	138.8945007	188.7017059	108.3728027	131.9916992	183.8809967	149.8522034	141.8862	152.1367035	109.4685974	75.61190033	102.4339981	0	0	0	0	0	0	0	0	0	0	0
13292	7.0475	984.7230244	18.91469955	8.755200386	0	0	0	0	53.57699966	61.30929947	96.65550232	150.4243011	157.5070953	125.0792999	110.1539001	132.9434052	126.6147995	119.402298	105.0280991	123.3646011	217.7263947	206.5579987	330.2355957	327.3843079	385.4921875	309.539093	325.721405	317.335907	306.9184875	162.4268036	157.6634979	242.1963959	220.6873016	215.3798981	216.8103943	149.941803	158.8238983	170.1004944	16.9822998	11.57120037	0	0	0	13.60750008	0	31.81699944	0	241.8699951	270.4621887
757	6.3309	1048.722024	0	0	7.827799797	0	7.279799938	0	39.73920059	32.62129974	38.63560104	214.3126984	202.126297	128.2008972	117.8591003	108.2033997	109.4452972	121.6960983	133.5610046	116.3450012	218.4732971	208.5670013	393.3280945	393.2437134	411.3371887	434.9057922	367.6108093	371.4472961	374.4888	160.7893066	158.1228027	231.7855988	173.1555023	212.6118011	180.2492981	132.8110046	105.2730026	164.1381073	0	0	2.217900038	0	0	0	0	0	0	0	0
19973	6.1573	1042.663424	0	21.20759964	0	0	18.81780052	15.80780029	150.1600037	117.9957962	137.2250061	379.839386	346.0154114	201.3354034	224.2449951	243.9040985	228.8356934	267.5598145	269.6171875	256.0479126	357.1630859	411.0712891	548.6400757	614.2988281	662.8969727	688.7017212	597.300293	596.9208984	656.5435181	223.1806946	263.7583008	352.8927917	346.960907	321.0722961	345.5441895	241.1343994	255.938797	198.8256073	0	0	0	0	0	0	0	0	0	0	52.16569901
19531	5.6572	619.4790235	0	0	0	0	0	0	0	0	0	27.55500031	0	0	13.3064003	12.18599987	7.254300117	0	0	13.91600037	49.20389938	51.18349838	44.54850006	33.97159958	46.23590088	50.52289963	39.37860107	44.27690125	34.01929855	94.94470215	105.6688004	86.73699951	84.84380341	76.35510254	72.5759964	59.54959869	54.11489868	49.32229996	0	7.16230011	0	0	0	9.185299873	0	0	0	5.859799862	0
17379	0.8933	305.2287735	0	24.16699982	0	10.28750038	18.45630074	20.76650047	17.20199966	21.87719917	27.29039955	10.07059956	0	12.20590019	8.411000252	7.782800198	14.52280045	14.90569973	6.105899811	8.419400215	11.08119965	12.60499954	4.961599827	17.05669975	14.59969997	0	0	14.18340015	11.19970036	14.53310013	7.129499912	5.1104002	6.439799786	5.409399986	8.624099731	9.088600159	5.267199993	0	72.52380371	50.05879974	87.87719727	92.37789917	68.88179779	67.81089783	62.63750076	78.95449829	69.1160965	6.364999771	8.729000092
4833	0.3935	230.1999235	702.7456055	751.0089722	705.3389282	595.151001	762.3322144	726.0170898	822.1713867	762.3551025	831.0267944	579.6204834	608.5161133	503.0421143	450.7139893	537.7698975	515.7186279	508.6968079	493.7399902	482.1917114	406.234314	392.760498	420.6505127	416.4645081	453.3485107	456.2955017	485.2461853	450.2593079	436.6676941	443.2038879	455.934906	669.097229	626.1364136	645.4359741	622.4246826	604.5474243	593.3500977	527.2208862	1257.992554	1216.694336	1494.601562	1390.317383	1334.413818	1471.609985	1361.161133	1415.337891	1396.188721	908.5228882	882.0183105
21188	4.5458	928.5716744	0	0	0	46.14979935	0	0	156.6452942	150.9060974	144.050293	450.6532898	455.1404114	230.7071991	263.5333862	187.7362976	230.7061005	299.9599915	258.9216003	316.0823059	443.6771851	418.723114	482.6382141	502.4631042	546.7896118	502.2951965	428.5651855	422.1698914	464.2312012	217.2984924	194.4165955	303.7961121	327.5917969	310.0852051	277.1413879	181.4055023	189.0619965	197.3247986	0	0	0	0	0	0	0	0	0	0	0
13033	2.7181	707.5348235	0	17.84770012	0	30.20759964	0	29.92609978	35.61669922	29.92650032	35.85499954	31.35610008	34.61289978	0	0	0	0	35.11029816	31.07830048	8.526499748	28.5965004	35.97190094	0	21.7560997	0	0	12.21930027	19.65559959	17.43689919	19.11459923	0	46.26649857	0	0	42.3716011	31.39170074	0	22.83200073	172.8148041	140.0518951	137.3921967	144.9745026	112.0522003	131.7481995	121.2570038	162.0791931	141.2561035	27.99530029	0
12053	6.4744	978.6712244	0	0	26.12080002	0	25.67079926	9.175900459	48.0658989	50.01169968	0	103.9378967	83.17289734	92.87039948	89.72290039	77.42749786	71.07730103	89.50700378	114.6837006	91.22080231	109.7231979	104.0022964	98.65499878	122.5867004	135.2434998	150.3654022	171.0364075	106.0599976	130.5820007	77.61859894	80.26260376	118.7214966	133.0265045	141.6681976	133.6315002	73.49420166	86.20420074	99.01550293	0	40.27299881	42.56969833	19.0109005	0	0	0	9.715399742	18.26810074	336.6846008	368.3098145
12494	5.2527	703.5349235	0	0	0	0	0	0	0	0	0	150.1676941	135.326004	74.36070251	87.08570099	0	66.93270111	79.35389709	95.14170074	77.17140198	35.65340042	42.97700119	62.80849838	78.66030121	53.53860092	60.07080078	0	0	32.01129913	268.1162109	268.7023926	426.282196	421.5161133	306.0397949	281.4562988	264.428009	257.0192871	274.1073914	22.13509941	41.17089844	39.59540176	0	39.21519852	20.46220016	56.39099884	39.24259949	36.87689972	60.31689835	68.89839935
13217	5.0135	744.4725786	6.561600208	9.291999817	0	0	0	43.04270172	0	23.76670074	0	161.5726013	191.0572968	85.48950195	89.49130249	96.39320374	90.88510132	107.5513	97.25509644	99.30760193	56.41019821	69.32520294	61.30039978	75.82589722	67.62889862	78.12989807	56.41410065	44.88219833	0	375.978302	376.5508118	545.8145142	588.9428711	573.0020142	555.2045898	330.6777039	342.0820007	360.035614	52.06999969	49.82789993	38.47829819	49.02539825	42.88159943	36.86709976	48.87879944	58.48109818	61.68320084	52.30730057	61.24300003
1151	6.3308	1048.721979	0	0	0	0	0	0	0	17.75259972	31.79000092	123.4177017	125.257103	73.28479767	73.03050232	82.67209625	98.25869751	72.72450256	100.5450974	90.62989807	185.9541931	182.2803955	283.1375122	291.3139954	369.1047058	341.1318054	294.0205078	300.4259949	326.939209	90.29360199	75.26750183	181.0101013	151.1595001	150.8468018	139.5260925	76.66470337	99.03199768	116.6852036	0	0	0	0	0	0	8.194499969	8.957099915	0	0	0
6399	0.5094	354.0613244	42.94670105	47.85889816	29.08040047	29.01510048	37.55609894	43.36199951	89.2696991	89.05310059	79.77899933	167.5529022	170.165802	143.3056946	157.0041962	142.5780945	152.0818024	169.3892975	208.8000031	172.8034973	63.41790009	57.15520096	66.57810211	64.1556015	89.55000305	88.27380371	54.15299988	75.85520172	68.58200073	26.50209999	28.31119919	48.15050125	40.60969925	32.47489929	31.29590034	45.63180161	43.34870148	40.00550079	0	16.47430038	34.3586998	14.00580025	0	13.10480022	6.214799881	17.49360085	33.5807991	43.25690079	35.09980011
4106	0.6071	500.2560786	0	0	0	0	13.65159988	0	0	21.10370064	13.72729969	60.72969818	57.51070023	51.00680161	65.98719788	51.27679825	66.48439789	50.4640007	48.44150162	51.40539932	28.84930038	41.24689865	41.9571991	33.3117981	30.34690094	41.94800186	47.21920013	43.26509857	45.73180008	25.20660019	26.01230049	33.46749878	43.8891983	24.81069946	30.62639999	34.90610123	27.94370079	38.27370071	0	0	15.4073	0	0	0	0	10.53320026	0	0	0
19872	5.8294	604.4701744	0	0	0	0	0	0	0	0	0	92.85790253	108.5832977	57.73139954	57.53179932	78.1576004	88.042099	72.95700073	84.87400055	56.58890152	253.9779968	269.6924133	457.0776062	465.5451965	521.7880859	514.4072266	495.2721863	508.3833008	451.1286926	274.5361023	211.5836945	330.0703125	355.9316101	378.6012878	375.5346985	194.6842957	205.9476013	184.1334076	0	0	0	0	0	0	0	0	0	0	0
20319	6.6143	1044.663824	0	25.23670006	0	0	0	14.05589962	198.0695038	158.2581024	166.8843994	211.1036072	188.3470001	109.4260025	104.1259995	138.4286041	138.7924042	177.3670959	143.8625031	160.4871979	269.9529114	286.1292114	305.2489929	330.3904114	348.800293	310.4265137	332.0393066	329.199707	345.6159973	166.9158936	175.9131012	186.0171967	192.5108948	199.9264984	170.7895966	176.2854004	170.0950012	158.5543976	36.59360123	0	10.85389996	33.99629974	0	19.90089989	23.25440025	55.08670044	63.57220078	421.2565918	417.6723938
20861	5.9404	1050.634124	11.92940044	0	0	0	0	0	24.81459999	0	0	92.84100342	77.62989807	73.55799866	78.91169739	71.70739746	82.99770355	67.97969818	91.58979797	84.49960327	119.5838013	148.2012024	110.1416016	104.0604019	132.6210938	107.280899	108.3234024	0	103.9001007	129.3179016	152.2906036	153.0509033	141.7332001	171.6455994	192.3103943	145.8934021	144.6495056	155.0782013	18.44400024	0	0	0	0	0	15.91819954	11.18780041	0	0	0
3070	6.1669	1066.732224	0	0	0	0	0	4.860899925	0	0	23.74679947	33.16030121	53.5320015	0	46.69910049	44.74369812	24.06640053	31.42320061	28.36459923	32.34320068	105.9048996	121.740799	223.0926971	199.7971039	226.3123932	254.5550995	189.3831024	179.8009033	170.9593964	76.07260132	65.13929749	89.48269653	106.7201004	86.91049957	81.82450104	49.28549957	58.91220093	76.33390045	0	0	0	0	7.363800049	0	0	11.37679958	0	17.73430061	16.72920036
11683	6.4788	978.6734744	0	52.6004982	30.97999954	0	0	0	96.74349976	77.51039886	0	0	179.1533966	132.6665955	140.0003967	149.864502	0	178.4763947	182.1448059	154.024704	134.6483002	162.3654938	253.5662994	196.2093964	227.300705	248.2628021	0	235.1793976	172.2756042	178.947403	128.8666992	214.800705	229.0097961	194.0538025	246.5509033	186.2554016	158.6632996	97.89430237	60.1128006	0	0	0	0	66.50370026	46.75970078	72.60350037	0	568.7993164	554.4541016
18206	7.3417	1012.759474	0	0	0	0	27.53009987	34.93080139	76.1867981	59.64970016	66.0535965	170.4120026	167.8303986	131.7835999	126.1968994	139.550705	123.9273987	143.8668976	112.5034027	146.3533936	266.8120117	252.2335968	375.564209	347.2030945	434.1899109	426.0657043	380.9823914	366.2558899	367.1408997	187.5901031	192.9185944	201.1504059	219.334198	130.705307	216.240097	151.7386017	173.8289032	185.9134979	0	0	0	0	0	0	0	33.60710144	39.73199844	257.9883118	225.6016998
3682	0.4981	225.0289235	0	0	0	0	0	0	18.27729988	0	0	49.29840088	0	0	0	188.4996033	0	0	0	0	279.7954102	242.0211029	287.1960144	254.0635071	289.0568848	317.0056152	223.2973938	245.4344025	249.4785004	0	30.0366993	60.26229858	56.61869812	146.4595947	0	0	58.87120056	63.8512001	0	0	0	0	0	0	0	0	0	0	0
16929	6.0088	778.5476286	648.7421875	572.7426758	719.0087891	689.7050781	658.6732788	684.0059204	741.1469727	794.859375	835.9487305	817.8198242	907.859375	685.0244141	730.8671875	701.0562134	753.9271851	765.0532227	754.4525757	854.3623047	1369.988281	1250.459961	1204.068359	1256.681641	1338.833008	1354.985352	1259.432617	1252.49707	1204.160156	862.1582031	766.2714844	891.7001953	906.2119141	911.9354858	889.9691772	712.9448242	679.6958008	694.3178711	752.5405273	706.8563843	745.3461914	801.4390259	685.6353149	718.8856812	663.1289062	804.7460938	718.8256836	581.1386719	643.0482788
21543	4.5494	928.5725244	0	0	22.8246994	19.53680038	30.19179916	36.35309982	82.96779633	65.99949646	84.94709778	250.7285004	215.5709076	138.1428986	147.7373962	93.26200104	130.1407013	180.8063049	146.0148926	148.261795	245.7601013	223.2731934	288.2354126	275.4717102	311.3721008	262.4287109	200.5606995	228.4136963	263.9548035	123.7590027	123.1020966	175.3852997	161.7030945	156.6678009	202.213501	87.3214035	64.96199799	91.18650055	1.47300005	0	0	0	0	0	0	0	0	0	0
17862	6.617	1006.707479	60.64369965	66.98390198	30.24959946	0	8.811100006	45.03860092	294.447998	276.8888855	294.7532043	324.0419922	309.2453918	209.1670074	275.259491	213.335907	214.1022034	264.634491	242.7924042	252.8358002	383.7294922	388.8082886	498.4318848	511.3830872	553.4594727	480.8994141	467.5386047	484.9543152	534.2387695	228.5995941	272.2842102	347.6759949	348.0751953	304.5483093	288.3522949	251.2678986	294.498291	232.9273987	77.54139709	77.88330078	51.73730087	57.88819885	39.32410049	14.47189999	25.1928997	109.0335999	126.5677032	696.8007812	666.1992188
22618	5.4789	1034.665079	0	0	0	0	0	0	7.175899982	9.265500069	17.97450066	197.1410065	210.1732941	137.9573059	122.157402	102.6819	118.6108017	119.0262985	117.6445007	114.3402023	152.5193024	168.8903961	164.4449005	203.5841064	211.373703	190.6808929	216.5746002	181.5588074	186.2008057	87.29019928	104.1462021	154.6963959	164.3356934	185.1383972	178.3963928	103.1417007	106.1288986	101.7619019	0	0	0	0	0	0	0	0	0	0	0
20608	2.8463	774.4552735	145.4264984	0	49.97729874	37.89250183	0	53.38380051	174.5279999	204.6468964	205.3760986	395.1832886	367.5050964	451.6245117	468.9812012	535.0493164	497.5852051	408.5190125	433.9187012	371.1270142	501.5282898	508.4487	618.039978	621.0145874	598.1801758	671.5830078	748.8065796	696.5443726	687.9125977	371.7224121	366.3005066	70.59940338	86.98899841	99.05460358	144.8336029	357.3363953	431.2528992	374.1169128	0	0	0	0	0	0	0	0	0	0	0
9540	7.1571	844.6567744	106.9319992	92.58139801	115.6921005	123.8859024	127.2188034	115.1735992	111.4614029	102.5165024	101.6340027	202.9888	204.9060974	149.4044037	153.1082001	142.8061981	214.8233948	151.8197937	180.4754944	159.8618011	997.4896851	1005.535583	1677.051758	1569.727539	1914.456055	1867.382812	1752.376953	1723.179688	1628.086914	731.3530273	742.0424805	1129.256836	1138.68457	1238.734375	1267.727539	828.3759766	829.5751953	820.4707031	131.5009003	140.9573975	127.2099991	71.6434021	107.9188004	73.70850372	97.58889771	118.7758026	118.6761017	173.2341003	182.3070984
12878	2.8454	774.4531786	224.5659027	260.9538879	65.68219757	41.52780151	63.4939003	46.9219017	335.7583008	324.0163879	300.9613953	732.2587891	836.5209961	1042.314453	1019.496094	1118.738281	1149.061523	854.9940796	878.1079102	810.9970703	1058.545898	1040.485352	1478.831055	1449.416016	1533.783203	1584.875977	1867.842773	1776.800781	1636.69043	726.5996094	735.7998047	164.254303	179.8753967	210.5933075	202.344696	910.6104126	809.0717773	845.1494141	0	0	0	0	0	0	0	0	0	0	0
5042	0.5093	356.0540235	65.49240112	73.32189941	49.23009872	42.5503006	50.01530075	64.79679871	160.1271057	156.7756042	156.4306946	295.9988098	275.7179871	278.6708984	280.6340027	298.0762024	281.064209	393.8649902	372.0396118	377.8120117	93.37850189	101.2708969	100.178299	91.35410309	117.169899	124.0539017	104.4445038	131.0968018	96.18209839	32.02669907	38.07040024	52.79339981	42.9632988	42.52750015	50.24420166	75.73500061	62.56620026	62.4518013	18.25519943	16.10580063	36.61040115	32.74810028	15.17949963	17.49469948	30.9762001	32.0196991	35.50139999	54.64009857	61.79000092
13462	7.0554	984.7228744	0	0	0	0	0	6.48939991	21.64970016	0	13.54769993	62.53279877	0	39.14979935	39.8844986	41.31209946	40.93310165	38.82289886	45.01010132	51.42620087	73.47419739	74.03919983	114.6809998	108.5428009	131.9631042	120.110199	113.0855026	95.0759964	111.1652985	60.41450119	63.69390106	82.2193985	79.60800171	81.39109802	74.04129791	66.42769623	55.57529831	63.41559982	0	0	0	0	0	0	13.15320015	0	0	92.14170074	74.36090088
21593	0.581	191.0454235	288.6131897	279.4848022	255.6365051	290.0604858	288.1585999	294.4341125	493.9700928	581.7139282	557.772583	936.3347168	875.7030029	764.3671875	792.3082886	743.0045166	731.09198	1080.988525	1073.436401	1040.330078	364.8096008	354.2589111	331.9014893	284.4880981	393.9135132	355.105896	357.6122131	400.656311	327.71521	186.1777954	173.0536041	194.7626953	172.3430023	242.6952972	201.444397	263.7486877	235.7422943	275.7836914	97.71659851	98.98999786	155.8471069	166.764801	116.6526031	97.88580322	103.3984985	141.2519073	174.8182068	218.4266968	218.5373993
4986	5.849	1101.828824	0	0	0	0	0	0	0	0	0	0	0	0	0	0	0	0	0	0	0	0	0	0	0	0	0	0	0	81.26270294	33.01309967	87.31159973	55.80220032	71.30960083	88.86699677	92.19850159	65.26940155	74.53019714	22.25860023	0	0	0	0	25.00970078	0	13.68869972	0	0	0
1714	5.4809	1072.620274	0	0	16.16189957	0	0	0	0	34.8348999	21.49650002	164.1997986	167.4165039	101.0084	112.6302032	119.0016022	107.5167007	114.3871002	126.0016022	129.2733002	125.6481018	126.9849014	136.0852966	167.2317963	149.1130066	164.0684052	170.2088928	168.9441071	175.728302	61.90919876	54.97589874	138.8798065	136.7577057	127.1591034	150.7810974	109.5156021	76.16500092	93.7193985	0	0	0	0	0	0	0	10.8270998	0	0	0
13418	2.8452	774.4528286	107.3725967	113.8917007	32.77249908	0	0	29.21100044	148.3047943	149.3045959	149.4571991	345.8266907	401.0021973	428.0885925	498.4617004	544.7387695	531.7772827	402.5183105	367.2424011	400.300293	503.8041992	469.6689148	655.1146851	675.4398804	687.762207	709.8710938	826.8140259	847.5908203	771.5059204	359.395813	352.2316895	93.12599945	81.24530029	95.0141983	89.32820129	386.0056152	392.6682129	373.1213074	0	0	0	0	0	0	0	9.564499855	0	0	0
4860	0.5079	354.0564735	48.03310013	69.67440033	45.45920181	32.32419968	52.2696991	55.92419815	129.1194	149.9113007	159.4624939	284.2791138	244.622406	234.4745026	242.8641052	260.6745911	221.8074951	319.8197937	310.914093	285.6924133	85.26270294	85.75140381	82.15429688	98.05670166	128.7064056	111.5460968	89.08809662	78.19129944	103.0187988	24.72340012	34.46519852	36.66550064	39.91690063	32.04230118	46.73920059	48.50930023	81.54660034	0	18.30579948	20.62389946	42.96060181	28.01569939	19.42650032	0	0	19.38500023	30.39069939	46.02270126	65.91059875
19902	2.8457	774.4528235	246.7924042	248.229599	69.53230286	64.55930328	76.13140106	52.46269989	368.2406921	341.6470032	316.8608093	785.6665039	747.7050781	995.9473267	927.8129883	1145.158203	1127.675781	724.7539062	747.7958984	791.5767212	1077.972656	1023.420898	1285.740234	1253.666016	1319.619141	1373.859375	1588.03125	1483.708984	1412.069336	787.0209961	802.3109741	208.3993988	191.9779053	196.5908051	227.3125	825.1083984	865.5844727	783.9667969	0	0	0	0	0	1.148300052	0	0	0	0	0
4855	0.5033	354.0571235	283.5026855	321.5168152	241.0337067	216.3347931	304.0732117	291.1142883	785.9033203	771.0244141	794.9331055	1517.535156	1506.728516	1271.717773	1350.870117	1384.420898	1346.722656	1870.803711	1950.170898	1879.541016	483.6177063	517.7401733	545.8568726	463.9115906	684.2216797	616.1229858	519.5264282	540.9146118	523.9047852	131.115799	141.7333069	196.261795	200.3354034	238.688797	249.6062927	324.5884094	333.6628113	336.8125	99.16159821	91.41100311	184.3139954	177.9082031	84.10600281	99.95290375	89.22219849	155.3059998	170.2406006	279.0358887	270.5107117
15405	6.4892	1015.726324	0	11.5763998	0	0	0	13.05119991	25.07900047	0	31.45479965	136.2317047	162.309906	81.9190979	78.96070099	94.04260254	73.99210358	82.6473999	64.75559998	92.03749847	148.2626038	129.4414062	197.5265045	194.0121002	216.7577057	206.8742981	146.6959076	155.4364929	184.3316956	114.6003036	105.7752991	147.658905	160.1016998	131.0348969	152.701004	120.1154022	86.97769928	129.6757965	7.599699974	0	0	0	11.42679977	0	0	0	14.38869953	0	25.06110001
13185	0.486	592.1758735	179.9580994	188.1407013	166.1537933	176.9651947	207.5269012	197.9963074	177.526001	200.2355042	182.3694	192.9718933	178.9403992	138.085907	131.0175018	140.1985931	157.5832977	142.0225067	140.3959961	171.7404022	109.0803986	102.0835037	113.1294022	124.3744965	112.2901001	114.4343033	115.9807968	129.1217957	122.1701965	69.12190247	75.99639893	68.61519623	108.3247986	97.10769653	96.12030029	67.74510193	83.14559937	75.21710205	38.8995018	50.0041008	71.79599762	79.48320007	50.19319916	56.07379913	56.1651001	79.88819885	59.63800049	56.16529846	58.52759933
9737	7.1578	844.6568244	0	24.21260071	32.48609924	50.97809982	27.55979919	53.20859909	41.58769989	0	3.297399998	83.47280121	80.67849731	71.45610046	47.29270172	67.93489838	71.62590027	78.76589966	72.35079956	86.07360077	548.1522827	531.1937866	938.5814819	876.4633789	1164.438477	1082.845703	947.593811	989.9916992	926.3676758	390.2488098	431.7585144	682.8026733	611.5023804	670.2103882	669.0375977	502.7441101	447.7597961	493.7651062	35.01330185	59.34159851	62.27149963	14.44139957	10.30249977	40.75510025	0	34.82389832	53.73839951	0	0
8800	2.7622	964.5375244	106.8631973	95.62059784	36.41999817	58.08129883	48.31090164	47.94279861	254.3551941	275.1083984	255.8802032	933.9561157	953.1865234	660.4315796	600.1665039	750.440918	678.7001953	490.0958862	478.4236145	487.0161133	632.3081055	623.6641235	798.1196289	772.9188843	820.3173828	794.1157227	1015.057617	928.4038086	849.9901733	317.0657043	315.7475891	137.7317047	127.6445007	148.657196	177.9954071	343.030304	337.5499878	319.1228027	0	0	0	0	0	0	0	0	0	0	0
4796	5.7519	1100.655524	0	0	0	0	0	5.127299786	10.70479965	0	0	54.38550186	89.01069641	43.91279984	53.67789841	92.85800171	72.04850006	68.00669861	63.60089874	62.54750061	59.42169952	82.9178009	87.9681015	60.3409996	81.66429901	82.79319763	80.58969879	91.97789764	63.17630005	58.51810074	52.62450027	71.30580139	53.98350143	63.57600021	90.21759796	51.42470169	68.10379791	54.44889832	0	5.339900017	7.394599915	0	0	0	0	0	0	0	0
23139	5.9585	1038.700829	0	0	0	0	7.952400208	6.195000172	14.52390003	0	0	65.36009979	78.7263031	0	70.72100067	25.0862999	53.54309845	60.05260086	58.50650024	56.57659912	115.381897	149.0196991	117.427803	100.4738998	138.6681061	136.7462006	85.68460083	101.5483017	116.1113968	96.19689941	96.21360016	115.0087967	114.2797012	113.9366989	116.9143982	87.98570251	91.61329651	85.22129822	0	0	0	0	0	0	0	3.878200054	0	0	25.31229973
19801	6.4769	1041.733324	0	0	0	0	0	0	0	0	0	124.1267014	89.95480347	101.6909027	79.69159698	130.3751068	102.2313004	80.87400055	97.22270203	88.93029785	130.395401	132.5780945	187.6112976	172.0897064	176.0437012	161.4685974	148.2684021	155.5552063	170.1221924	89.415802	140.9884949	123.7662964	115.3404999	126.8639984	100.2707977	106.4048004	90.44560242	76.85520172	0	0	0	0	0	17.18250084	0	0	0	0	0
9394	5.0421	1157.742924	0	0	0	0	0	5.703999996	0	11.24610043	4.188000202	36.04380035	43.01919937	4.100699902	24.26919937	0	0	18.18869972	24.83180046	15.51119995	0	0	0	0	0	0	0	0	0	62.07089996	65.89630127	126.1570969	124.055397	83.01740265	104.1716995	93.29640198	90.82389832	85.88069916	0	16.47260094	10.87580013	0	0	16.5291996	0	17.34469986	17.60499954	6.997700214	4.86619997
15886	6.6011	850.6295286	0	7.727900028	0	0	0	0	0	0	0	22.28809929	0	0	0	40.28020096	24.00650024	39.54909897	19.58270073	20.94540024	84.63829803	95.58390045	145.634201	103.5449982	158.9561005	138.8323975	107.2130966	116.3603973	79.81150055	78.01540375	74.53359985	121.4744034	121.2528	103.2365036	81.11710358	98.22920227	71.68969727	86.32649994	6.243599892	0	0	0	0	0	0	0	0	0	0
7190	6.0137	679.6111735	0	0	0	0	10.27499962	0	0	0	0	0	0	4.83409977	0	8.613800049	16.4776001	0	12.17930031	14.83110046	5.646399975	0	0	0	0	0	0	0	0	2.406100035	0	0	8.565699577	19.70750046	16.00230026	0	10.71829987	0	40.98880005	37.57379913	40.67290115	65.15499878	59.93920135	68.45030212	44.5970993	70.46279907	56.12360001	0	0
12585	6.6114	998.7057235	0	9.573599815	0	0	0	6.5	54.23120117	0	57.04190063	0	68.86180115	48.76879883	66.69029999	40.38999939	0	52.93059921	48.32569885	72.44080353	59.67160034	59.55599976	85.90879822	95.25759888	107.4916992	87.35189819	101.2272034	96.89510345	88.90799713	41.04430008	0	104.8162994	79.64900208	80.55549622	59.07239914	87.1772995	58.53879929	46.49399948	0	0	0	0	0	0	0	27.10510063	0	144.9385071	144.9385986
21375	6.7962	1035.736674	134.2256927	144.2077942	0	0	143.4915009	0	465.987793	364.6771851	383.4462891	550.3413086	554.7509766	473.4584961	423.4874878	421.8735046	406.8955078	443.4746094	423.3945007	422.302002	727.9711914	747.0640259	865.9857788	874.1016235	1023.140076	923.7612305	914.5952148	877.9271851	956.6187134	467.9778137	544.5844727	514.5957031	562.0728149	458.4176941	505.2720032	413.6146851	435.0393066	456.7272949	196.4078064	181.046402	0	0	173.5086975	171.3811035	206.8648987	196.5050964	210.9358063	916.25	895.1259766
6985	5.5447	532.3753744	0	20.9897995	23.15029907	16.30809975	21.6529007	17.34659958	0	30.75200081	20.7663002	14.16180038	0	0	7.183300018	0	19.42440033	9.352700233	12.4531002	0	0	0	0	0	20.68910027	0	24.66110039	0	0	0	0	0	14.74110031	14.54419994	0	20.46190071	18.02149963	17.02869987	74.22499847	58.66680145	92.42739868	72.68209839	105.3722	88.22570038	77.07389832	113.6464996	73.73870087	0	11.2585001
16307	0.4411	145.0556744	769.2553711	778.8062134	595.5325928	614.9954224	710.2067871	718.9771729	950.3380737	898.9926147	797.8787231	1070.072388	1039.110229	809.4063721	838.5991821	767.6904297	786.9498291	861.0579224	945.5855103	829.5635986	567.5170288	554.2753906	555.8607788	604.1818848	625.0507202	571.9976196	485.5252991	451.9318848	460.5950928	369.7502136	369.8548889	467.3924866	448.2250977	493.8192139	478.7792969	396.3151855	384.3768005	373.2399902	295.633606	298.6913147	340.8068848	307.3725891	271.2054138	280.0625916	280.1105042	319.2900085	343.3674011	388.1488037	392.2940979
18383	7.3362	1012.755824	10.54119968	0	0	0	0	0	40.96459961	0	39.62590027	105.8619003	99.71849823	69.46839905	66.40640259	81.2684021	77.40599823	98.23090363	70.60389709	61.40240097	142.7350006	175.3179016	209.7250061	222.251297	296.8640137	270.0808105	241.3320007	245.2552032	227.3170929	99.96600342	117.3417969	159.338501	148.7006073	142.2675934	143.487793	102.0161972	96.21479797	96.63279724	15.98400021	0	0	18.63500023	0	17.89760017	0	21.91559982	14.57900047	152.7498016	132.0433044
14167	7.0528	984.7243286	0	0	0	0	0	0	0	29.02669907	16.36319923	46.03530121	64.34999847	33.39720154	0	27.23839951	36.4715004	35.94340134	44.7519989	29.88899994	51.86650085	64.50350189	111.1874008	107.9604034	132.3179932	110.6352997	94.96140289	86.41940308	95.8757019	57.55490112	57.21730042	77.75550079	73.2858963	74.37190247	81.47660065	59.18730164	57.95560074	54.22090149	0	7.212999821	54.2507019	91.13020325	10.53380013	0	9.570099831	0	0	110.5988007	82.48989868
18749	7.3383	1012.760579	0	0	21.8295002	0	7.322800159	8.604000092	19.25429916	0	0	43.19630051	40.74810028	30.86030006	35.90230179	28.35330009	18.17519951	56.9294014	47.20999908	28.5442009	85.63639832	97.92630005	103.2823029	96.20040131	143.0063019	140.5065002	117.9993973	105.8514023	116.2938995	56.11640167	75.9733963	59.85219955	81.01550293	72.70320129	39.23799896	57.74140167	56.05039978	47.39550018	0	0	0	0	0	0	17.02910042	0	0	71.22250366	69.01540375
145	6.2995	891.6445235	0	0	9.061300278	7.046199799	0	0	0	0	27.83950043	109.7730026	55.77730179	44.55929947	43.52470016	26.10499954	50.70920181	52.63790131	53.88130188	63.31700134	104.6561966	107.2117004	198.401001	200.2350006	210.5220032	205.5966949	193.3751984	199.3218994	182.4804993	58.36199951	0	82.56230164	110.4113007	86.45159912	101.5500031	58.24980164	36.96659851	43.91669846	10.63510036	0	0	0	0	0	0	7.094900131	0	0	0
683	5.0364	744.4786735	0	0	0	0	0	0	0	0	0	0	0	0	0	0	0	0	0	0	0	0	0	0	0	0	0	0	0	66.20200348	76.89730072	84.0714035	89.42710114	94.91030121	84.11789703	45.76639938	40.88710022	40.40169907	0	0	0	0	0	0	0	0	0	0	0
1905	5.4798	1074.634424	0	0	0	0	0	0	0	0	0	99.75270081	84.39569855	65.09590149	59.2336998	77.37680054	66.62840271	57.55709839	66.14589691	73.88089752	70.20649719	65.24710083	104.8089981	85.60220337	82.41149902	105.2770004	102.8874969	72.10820007	95.77120209	39.47600174	36.71350098	67.08370209	64.96140289	92.95310211	80.29530334	59.53099823	55.0544014	64.3628006	0	0	0	0	0	0	0	0	0	10.21010017	0
10867	2.8494	774.4531744	196.4579926	221.3975983	40.74300003	49.56959915	51.20650101	43.5780983	253.4944	273.3413086	255.2904053	590.5189819	654.3306274	785.7421875	757.6787109	696.3237305	709.5507812	674.9868164	653.8809204	640.2025757	822.6791992	817.9345703	995.3026733	758.8710938	859.7924805	723.0380859	969.5112305	1045.039062	918.2808228	627.3051758	668.9487305	155.3901062	172.4586029	167.8659973	178.0101013	665.6962891	645.0961914	603.616272	0	0	0	0	0	0	0	0	0	0	0
10438	0.5054	574.1681735	129.0375977	127.0295029	124.3469009	106.5208969	140.7864075	126.5457001	136.5209045	144.7286072	146.8170013	129.2947998	128.0713959	100.2306976	102.9356003	127.1203995	108.9347992	100.9128036	122.052597	104.2382965	82.45870209	90.59380341	81.27159882	71.55110168	89.29250336	103.9088974	80.41269684	87.20300293	94.80879974	56.84109879	83.85669708	63.28549957	72.97000122	57.61249924	55.98820114	56.582901	53.96469879	53.63420105	44.23519897	63.03499985	49.90950012	47.8132019	47.88069916	42.9817009	0	47.38280106	47.5155983	41.27730179	43.40309906
20757	5.8435	627.4630235	0	0	0	0	0	0	0	0	0	0	23.6875	35.40919876	27.86930084	0	0	35.1576004	22.42040062	0	81.94229889	77.12539673	88.5483017	87.95220184	61.50099945	80.01069641	85.50990295	71.55249786	82.12650299	85.79789734	63.1310997	90.34889984	106.0519028	92.06430054	134.6152039	84.23320007	75.26750183	82.00559998	0	0	0	0	0	0	0	0	0	0	0
15186	6.6007	872.6038235	0	0	0	0	57.91159821	65.77210236	0	0	5.539199829	77.52410126	60.94599915	80.05950165	62.0243988	59.32519913	89.27130127	88.12180328	73.46720123	52.16139984	157.3007965	128.4503021	202.7133026	186.6049957	262.4363098	263.8179016	193.7223053	202.8746033	208.4613037	161.5550995	156.2162933	217.6204987	215.3847961	225.0574036	205.5718994	137.4346924	144.8899994	146.5746002	0	18.3553009	0	0	0	0	11.87619972	0	0	0	6.982800007
7811	3.4416	838.5037744	139.9230957	126.0278015	45.76699829	57.35839844	79.14389801	62.46559906	518.7938843	473.3962097	482.6820984	1175.143555	1282.661133	649.7349243	618.7827148	1059.464844	1001.246094	1137.121094	1173.580078	1257.321289	57.24309921	70.12560272	205.9645996	192.5113983	249.5561981	251.7288055	245.9983063	278.1665039	259.723114	142.5296936	79.58630371	92.48809814	79.3368988	85.45200348	104.6120987	354.7106934	359.2528992	344.7087097	0	0	0	0	0	0	0	0	0	0	0
21388	5.4864	1034.665674	0	0	7.457900047	0	0	0	32.4518013	42.71409988	43.13589859	346.4666138	378.2900085	216.4707031	205.0839996	191.7886047	206.1437988	225.0142059	190.3036041	198.1674042	309.9348145	348.6516113	443.271698	422.6650085	548.2808228	552.3057251	427.0703125	439.7720032	448.208313	0	163.1687927	312.3940125	330.0885925	312.4797058	282.7825012	214.0171051	192.1461029	182.7725067	0	0	0	0	0	0	0	0	0	0	0
20330	6.6087	1044.665974	51.72850037	75.80169678	70.66850281	0	75.70600128	90.68379974	146.7321014	112.5442963	129.6864929	151.5729065	124.716301	74.83170319	106.9487	101.0923004	97.17759705	103.6688995	115.2547989	110.5281982	163.8291931	186.2140045	230.0294952	232.0037994	242.6109924	222.3959045	213.6072998	183.1304016	228.4541931	78.11620331	119.332901	125.1920013	166.6952057	120.082901	87.90630341	122.1529007	103.9901962	99.332901	58.53659821	0	42.04949951	0	78.15599823	0	66.4414978	54.54970169	59.25989914	275.2593079	276.8367004
4205	6.2216	963.6848235	104.9524994	85.51730347	131.0435944	117.9766006	87.69850159	90.9076004	129.6192932	105.813797	103.7530975	135.7761993	118.3031006	112.1813965	105.3127975	102.8237991	118.1634979	91.15609741	105.7482986	99.1608963	176.9356995	166.5751038	198.3764954	217.366806	215.7268066	206.1524963	191.1708069	199.6929016	226.7769012	94.54060364	112.2128983	124.8644028	119.6965027	106.3884964	92.18260193	73.93910217	79.46479797	85.93260193	131.7617035	124.9779968	109.4244003	128.1506042	116.1052017	109.3856964	114.7710037	143.1334991	121.4049988	57.43899918	83.98280334
13379	2.728	707.5360735	0	0	0	14.56830025	0	0	20.72439957	0	11.54599953	0	0	0	7.691899776	15.69209957	17.56749916	0	0	0	10.42059994	4.506499767	16.64649963	3.896300077	7.960400105	0	4.100800037	0	0	0	0	18.86429977	16.48920059	25.82509995	0	0	12.95020008	0	65.32749939	66.04989624	59.91320038	58.16180038	59.92150116	53.27999878	52.87310028	66.75630188	84.31300354	0	0
4394	2.7676	964.5372235	46.00939941	62.1554985	15.79559994	32.94509888	33.88909912	16.91010094	122.9505997	97.97570038	126.4733963	392.7253113	383.9570007	214.7281036	273.6322937	285.1221008	272.791687	186.9579926	185.9978943	203.3395996	253.3311005	264.8669128	350.4809875	339.9695129	314.1474915	353.1481934	377.5687866	410.6987	375.0368958	124.1155014	139.9232941	50.13240051	0	77.48860168	89.41860199	136.9523926	138.7328033	145.0576935	14.07509995	0	0	0	0	6.521900177	0	0	11.18729973	0	13.77149963
10299	6.2162	792.5107235	452.041687	479.3586121	630.5078125	558.4940796	561.9072266	531.1381836	713.5562134	689.1962891	680.5479126	882.3690796	856.8115234	636.8076172	731.2875977	638.2583008	626.2260742	826.7979126	802.2167969	803.7891235	1386.105469	1373.157227	1678.522461	1620	1882.959961	1738.323242	1668.949219	1585.762695	1665.543945	692.1533203	637.1854858	880.4458008	903.3607788	806.7211914	844.7686157	630.7017212	598.3687134	606.2783203	734.8607788	710.4042969	604.7852173	623.8242188	566.8505859	587.7650757	554.6610718	794.4287109	801.9442749	531.2855835	569.1680298
23050	5.8368	642.4264235	0	0	0	0	0	0	0	0	0	37.66899872	43.07580185	20.58709908	0	19.93950081	0	19.6420002	30.82979965	0	55.81969833	88.99459839	101.7021027	71.14559937	90.7806015	100.8679962	77.98989868	86.15029907	65.58450317	70.90640259	69.85549927	97.34609985	88.8852005	104.2858963	105.6962967	64.4095993	72.19380188	86.21250153	0	0	0	0	0	0	0	0	9.007599831	12.37639999	0
18361	7.153	882.6118235	26.07640076	0	58.12020111	63.11600113	32.55390167	58.89559937	0	51.99039841	60.77320099	85.2684021	0	51.10400009	0	56.65850067	0	71.48000336	0	0	269.5061035	288.1911926	383.7370911	343.7632141	430.6879883	429.8146973	420.4844055	402.0791016	402.9049988	221.2812958	194.8182068	268.4003906	323.846405	299.803009	289.1850891	242.5028076	227.2532959	199.0355072	17.10129929	0	67.34030151	0	0	0	82.57879639	61.25139999	0	0	42.22140121
21420	0.4259	173.0877744	425.4016113	487.3374023	485.0920105	444.1252136	540.8120117	496.6134949	652.7924805	629.6674805	622.9873047	569.8184204	538.8081055	601.7733765	573.6635742	572.9442749	582.7802734	618.7255859	585.2069702	612.9534912	369.3041992	345.0109863	435.5649109	390.7255859	385.9475098	445.1679993	355.6994934	349.1086121	352.8948059	259.0527039	300.6278992	377.0971069	344.6842957	395.042511	356.604187	335.1841125	345.5212097	316.0274048	264.9924011	241.3345032	270.7944031	262.7399902	274.0480957	258.1343079	255.1360016	282.5093079	262.6630859	258.1614075	295.2702942
8999	2.766	964.5382744	0	28.05120087	0	0	33.86040115	0	92.0510025	100.0879974	82.28379822	318.1292114	311.5740051	195.9618073	204.5032043	255.5968018	224.5090027	154.660202	179.2478943	163.6475983	209.6840973	193.9622955	261.6216125	264.5002136	294.8017883	312.459198	321.6018066	320.6549988	300.3457031	112.6358032	111.2042007	58.96569824	43.79850006	64.34780121	0	93.70210266	109.8764038	109.3479996	0	0	0	0	4.059500217	0	0	0	0	0	0
10295	2.8497	774.4527244	694.960022	678.5917969	154.2790985	197.7436981	196.1719055	165.4490967	978.3071289	983.7235718	863.5145874	2180.378906	2184.927734	2664.759766	2630.90625	2293.791016	2454.28125	2210.654297	2287.5	2199.462891	2773.775391	2865.646484	2615.230469	2718.154297	2866.158203	2784.914062	3161.87207	3317.332031	3131.757812	2265.625	2116.425781	536.6928711	544.2080078	570.7578125	599.8765259	2316.972656	2346.398438	2312.263672	10.39789963	0	0	0	0	9.492099762	0	0	0	0	0
15579	6.4922	1016.736024	8.907099724	0	0	1.132500052	0	0	0	0	0	61.25500107	79.32849884	42.29970169	64.16190338	46.48329926	31.24880028	58.69329834	51.26399994	43.0304985	70.75520325	77.60430145	118.1987	115.6014023	133.9347992	126.6087036	90.70469666	126.5954971	104.3936005	73.04579926	71.46800232	90.396698	101.5007019	98.01599884	113.1010971	50.94710159	60.61949921	43.74340057	4.599400043	0	0	3.52699995	13.12090015	0	2.393899918	0	0	3.208499908	0
8416	2.764	964.5368744	185.2156067	173.5061035	91.01730347	77.14440155	114.1183014	56.22919846	464.7290039	453.4429016	445.8008118	1681.300781	1803.535156	1065.484375	1127.701172	1358.950195	1343.62793	834.8710938	816.0175781	787.5126953	1080.553711	1017.782715	1500.795898	1433.961914	1493.374023	1457.197266	1765.824219	1681.969727	1588.842773	543.9901733	532.5844727	240.9190979	235.9539948	299.2948914	294.7638855	572.727478	573.628418	605.5283203	0	0	0	0	0	3.641299963	6.408599854	0	15.22999954	0	0
20478	6.1676	918.6249286	1107.291992	1107.853516	1333.337891	1270.12793	1285.246094	1150.554688	1381.935547	1462.064453	1347.577148	1648.588867	1609.396484	1226.316406	1270.033203	1333.875977	1329.776367	1503.56543	1535.517578	1352.238281	2088.03125	2207.492188	2692.263672	2577.34375	2987.064453	2831.070312	2503.824219	2559.269531	2552.515625	1384.53125	1435.84082	1668.350586	1748.974609	1510.972656	1633.449219	1221.157227	1235.954102	1268.726562	1548.208008	1489.115234	1494.165039	1483.779297	1249.308594	1333.405273	1342.136719	1561.733398	1493.160156	1096.645508	1063.928711
2493	6.1426	1079.678924	0	0	0	0	0	0	0	4.484300137	1.730000019	62.28409958	46.96239853	0	15.65040016	16.72870064	41.36330032	9.704999924	25.82740021	0	82.04170227	106.9438019	149.0070038	152.9897003	164.4232941	196.8605042	169.0711975	153.6829071	150.5874023	64.37509918	0	69.16960144	103.8244019	75.21199799	90.0943985	67.84870148	36.47040176	38.16970062	0	0	0	0	8.575699806	0	5.465899944	0	0	0	0
3930	6.1196	667.6075235	21.49029922	18.3192997	18.20409966	13.9921999	0	19.66819954	0	25.03170013	0	22.86490059	33.19609833	12.10830021	0	22.14290047	25.51709938	42.84659958	0	0	0	0	29.22500038	0	0	33.33150101	0	18.01350021	27.99539948	30.46920013	21.70569992	0	0	0	31.67200089	0	0	0	118.1807022	100.8721008	144.9033051	117.5386963	85.11229706	106.0753021	94.11460114	168.2366943	130.463501	0	0
15322	5.5735	715.5557235	2476.787109	2580.197266	2669.607422	2610.484375	2660.197266	2598.121094	2855.646484	2950.628906	2846.236328	2870.720703	2935.394531	2387.65625	2315.058594	2407.410156	2388.505859	2775.572266	2816.171875	2744.501953	4063.242188	3989.496094	4928.761719	4839.164062	5171.90625	5126.519531	4626.847656	4617.554688	4609.179688	2858.697266	2990.037109	3074.947266	3169.886719	3127.984375	3247.359375	2306.496094	2407.103516	2440.705078	3114.867188	2956.240234	2848.46875	2877.980469	2860.603516	2867.425781	2780.591797	3165.558594	3174.59375	2065.699219	2097.263672
21036	6.7949	1034.739374	74.22280121	104.1623993	54.63059998	40.64080048	0	58.27109909	502.4025879	357.1229858	406.2331848	622.2177734	629.5966797	434.0527039	466.2362976	455.2351074	413.4657898	417.7737122	391.0166016	474.2677917	870.2354126	945.3441772	1202.514648	1248.545898	1286.064453	1167.8125	1056.041016	1093.083984	1144.342773	518.1973267	572.5541992	691.5858765	691.1040039	582.0327148	549.6392212	545.3461914	551.5585938	517.8140259	96.88110352	100.7265015	70.41889954	86.52290344	59.57889938	43.07210159	82.55549622	148.2937012	163.75	1131.543945	1126.889648
22603	4.5417	928.5712786	0	0	0	0	0	0	36.80630112	31.20560074	29.01930046	93.15930176	82.80130005	67.33640289	39.86809921	43.2737999	46.06280136	60.47060013	49.00220108	56.64649963	65.63909912	78.02089691	102.813797	96.62729645	107.4468994	89.51560211	77.64459991	97.46279907	94.92769623	14.26550007	41.91339874	58.82109833	57.66230011	41.71500015	62.24710083	38.19889832	43.50640106	31.19179916	0	0	0	0	0	0	0	0	0	0	0
20504	6.6645	1046.677924	0	6.943999767	0	0	0	74.89890289	84.83190155	50.47269821	35.52190018	53.27470016	47.93059921	0	0	43.98020172	63.52610016	0	50.26079941	79.32810211	73.58370209	56.42890167	102.6480026	98.62750244	111.7827988	89.22599792	83.74949646	101.314003	76.834198	46.06370163	0	0	0	0	0	45.69599915	53.40250015	0	0	0	0	19.71649933	0	0	0	0	18.57110023	137.1394043	114.3902969
6795	0.887	528.2925244	15.51889992	0	20.74710083	21.00289917	20.90189934	0	42.65779877	46.47320175	58.01570129	51.94900131	58.37250137	42.88660049	41.76340103	50.09209824	53.61259842	62.51839828	69.74169922	60.1495018	61.17539978	54.9109993	66.66539764	70.28179932	63.23529816	80.75710297	70.81210327	78.95120239	67.99189758	52.02019882	49.417099	67.17569733	56.24549866	58.45080185	48.81489944	56.43659973	53.94630051	61.15729904	0	0	0	0	0	0	0	0	0	0	0
1582	0.46	209.0565235	51.90859985	58.38750076	51.97169876	71.67910004	92.79910278	53.88019943	118.6020966	154.4826965	166.565506	279.3757935	325.6614075	216.2409973	190.3330994	285.8222961	260.0681152	311.4075012	333.5300903	309.6796875	180.7001953	138.384903	180.5594025	115.1201019	170.2306976	205.2404022	137.3190002	180.1726074	195.6062012	70.625	61.97000122	88.62339783	86.20829773	57.19029999	59.58259964	54.59120178	68.46859741	77.8451004	30.74760056	0	62.80550003	58.5041008	0	0	0	0	66.62989807	70.55190277	60.63460159
3029	3.0585	899.5557235	16.30240059	0	11.41139984	8.248200417	0	14.54609966	34.96319962	42.68230057	0	73.56079865	63.50519943	102.844101	107.7473984	94.96499634	117.285202	109.2460022	99.00630188	104.3556976	23.77099991	0	32.31119919	0	44.71390152	60.06159973	43.56510162	56.53720093	36.87480164	25.32859993	27.72730064	0	0	13.59070015	16.49379921	36.1189003	36.05690002	20.66790009	0	0	0	6.639500141	0	0	0	0	0	0	0
4466	2.4251	351.2411235	210.3495026	219.3022003	237.334198	201.0541992	223.7259979	226.5895996	241.0612946	229.2770996	203.122406	302.1990051	319.2424011	288.615509	279.4169922	395.5447083	386.8158875	236.5361023	236.7086029	252.7913055	174.7808075	133.1898041	146.3834076	158.8869934	448.6005859	456.0173035	184.6338959	175.297699	161.1091003	522.2943726	551.5537109	607.9727173	595.9003906	600.262207	572.1499023	540.3394165	481.7084961	484.9047852	57.34629822	75.65609741	62.0882988	51.95940018	83.02140045	73.1167984	62.12189865	66.90630341	63.28990173	383.5404968	420.714386
8009	3.441	838.5049244	33.03710175	70.67030334	0	0	31.81279945	18.36380005	270.5419922	226.5345001	238.9163971	562.9105835	660.1973267	327.489502	287.4468079	555.3007812	520.1088867	564.6948242	569.5825195	618.6821289	0	30.05620003	75.42160034	91.01370239	113.0199966	115.0861969	110.5363007	57.82030106	109.5798035	72.93939972	66.96700287	32.12480164	0	47.85390091	54.42770004	174.0769958	183.3883057	176.516098	0	0	0	0	0	0	0	0	0	0	0
9717	2.8524	774.4529744	1360.443359	1509.9375	362.0888977	404.0190125	441.4289856	339.0849915	2039.708984	2156.890625	1932.694336	4355.200684	4626.890625	5952.917969	5910.328125	4971.484375	5392.683105	4904.242188	4919.359375	4727.292969	6138.851562	5987.435547	6030.981934	5693.498047	6247.75	5860.84375	6524.753906	6022.9375	6104.046875	4990.996094	4580.054688	1197.182617	1205.154297	1262.164062	1197.154297	5033.660156	5180.480469	4868.625	0	0	0	0	20.50390053	0	18.6121006	0	0	27.72369957	0
20808	8.6911	800.6501744	76.85749817	66.68520355	100.6408997	87.07180023	103.0086975	110.7005997	88.86219788	74.42140198	118.1592026	165.2796936	174.1726074	109.082901	129.9833069	139.0505066	154.6831055	148.7301941	150.7239075	150.6197968	265.5875854	255.7682953	386.153595	355.365509	418.0448914	420.3407898	340.3088074	358.7829895	360.0875854	145.2321014	166.2084045	196.5375061	202.0541992	189.2875061	220.1748962	143.3052063	153.0088959	144.9071045	101.0027008	109.620903	100.9548035	104.7172012	96.8187027	96.44120026	97.4838028	115.1011963	133.6291962	119.6406021	115.3029022
11637	5.7806	776.5417244	7207.191406	7537.441406	8580.40625	8994.515625	7791.753906	7648.84375	8816.007812	9195.515625	9312.15625	10145.64844	10329.40625	6200.796875	6745.460938	7457.347656	7614.585938	8860.335938	8560.296875	7999.925781	12728.13281	13342.03125	16313.20312	15455.0625	17224.54688	17498.48438	15085.25781	15815.54688	14959.95312	6543.078125	7209.753906	8100.816406	8176.332031	7986.691406	8017.632812	5807.554688	5894.769531	5934.863281	8363.117188	8230.375	7442.859375	8434.84375	7189.671875	7449.707031	7499.085938	9037.859375	9412.765625	5439.527344	5625.265625
17290	6.2793	780.5676786	295.939209	330.1879883	356.9162903	393.5823059	424.9718933	380.4541016	413.9487	421.7922058	429.7351074	407.6771851	435.6713867	354.4967957	361.6899109	361.9219055	391.541687	426.5024109	393.4916992	384.3992004	639.0708008	639.4520874	720.7681274	756.5161133	842.4921875	865.2998047	756.3480835	700.5474243	775.25	342.2341003	340.4855957	396.9599915	404.5837097	429.9520874	445.8649902	294.8241882	350.7875977	333.589386	378.384491	352.9729004	369.026886	336.6582031	345.7239075	364.1005859	336.5050964	405.1162109	412.0703125	291.9768066	270.6545105
6966	0.7395	377.1151235	4.347799778	0	0	0	7.465899944	0	11.36159992	0	0	50.89199829	70.28600311	38.53480148	36.98500061	44.84170151	56.04650116	37.70190048	36.87369919	35.13439941	71.12409973	60.79090118	53.94380188	43.64279938	55.77019882	40.29959869	44.0121994	40.84159851	39.61460114	12.08689976	14.78289986	16.91650009	20.75449944	10.21619987	22.94659996	13.22130013	10.88230038	0	0	7.196000099	0	0	0	2.662699938	0	0	0	0	0
19214	6.0132	809.5954735	83.97859955	106.481102	198.0520935	194.2272949	179.6829987	162.8408051	168.4123993	145.6038971	159.4248047	232.0424957	199.6741943	154.4454041	155.8262024	188.4689026	180.2825012	161.0791016	169.1141052	177.5630951	195.2095032	210.1961975	403.1628113	378.5627136	403.2185059	356.7687988	408.4020996	378.8276062	369.1134949	165.2301941	185.7483978	254.9458008	233.1847992	191.1378021	183.0187073	169.7012024	151.4951935	166.1454926	263.778595	253.2550049	277.3005066	245.1172943	229.7494965	258.2715149	226.3694	254.5052032	253.7223969	115.4736023	109.164299
8203	3.4522	838.5007744	17.26309967	23.78240013	0	0	0	0	94.98600006	68.73989868	92.26650238	184.165802	173.1719055	98.73079681	123.4882965	161.2713928	146.6871033	180.9286041	170.7637939	175.9432068	0	14.44019985	22.95960045	42.44889832	42.76160049	41.17660141	45.63790131	54.37990189	43.50080109	13.75870037	0	0	10.11870003	0	0	35.65739822	53.56949997	41.60469818	0	0	0	0	0	0	0	0	0	0	0
7738	0.5528	385.0920235	0	22.50900078	0	0	7.808599949	0	31.06340027	29.67560005	28.08530045	75.14230347	59.9457016	67.21880341	53.98479843	59.18170166	59.92720032	78.42189789	75.93260193	80.40390015	20.01490021	0	0	29.09880066	31.53210068	23.33309937	14.67949963	12.03999996	19.49290085	7.551400185	0	0	0	0	0	0	0	0	0	0	14.42609978	0	4.231400013	14.85879993	0	16.31710052	0	0	0
14464	2.8534	776.4541786	0	42.11159897	0	12.75269985	0	11.60109997	5.524700165	36.88499832	24.71730042	59.00849915	85.71510315	128.4512939	108.780899	107.0621033	150.9600067	94.68409729	108.4337006	75.5039978	120.9285965	116.847702	151.8018036	157.9524994	173.2781982	223.9707031	209.8506927	241.1867981	205.9004974	68.75340271	92.58979797	16.98870087	32.89659882	23.14229965	21.56130028	103.030899	92.95469666	66.25630188	0	0	0	0	0	0	0	0	0	0	0
11453	2.8525	775.4548744	49.53450012	75.90039825	0	0	20.37660027	0	57.99980164	65.78730011	0	125.7413025	147.108902	193.0749969	181.9729004	188.3838959	188.8394012	143.9553986	150.5480042	86.47200012	174.8522949	167.9651947	215.1338959	203.4391022	205.6235046	247.6643982	263.3320007	243.5095978	255.745697	148.8721008	127.0891037	36.5284996	35.93479919	27.43639946	49.59049988	133.7938995	156.633194	93.65740204	6.858399868	0	0	0	6.502699852	0	0	0	0	0	0
19191	5.5626	729.5275235	378.729187	386.5145874	639.8104858	564.5327148	603.2891235	554.2769165	519.640625	525.6030273	530.4707031	629.0894165	614.8062134	451.8693848	466.3503113	474.3747864	490.498291	510.3948059	547.7437134	501.1162109	530.6323242	534.4976196	918.6483765	833.0430298	866.9545898	828.5438843	870.9019165	935.5830078	919.1176758	471.2307129	476.5400085	562.656311	583.2495117	462.9520874	512.5327148	418.332489	422.5103149	416.8822937	682.8344727	685.8833008	696.1845703	729.1923828	631.3076172	681.8710938	629.5062866	729.5297852	714.3999023	372.8623047	402.3323059
1528	6.7972	1072.695424	0	0	0	0	0	21.62719917	93.35240173	88.22290039	98.93560028	112.177597	112.3787003	73.41999817	75.30470276	93.48149872	60.72050095	92.15329742	83.92320251	84.32369995	141.7666016	176.3950958	197.2366943	235.2913971	270.1708984	233.0438995	173.2769928	217.8919983	233.1481934	85.33270264	74.24770355	112.8929977	126.4610977	114.6797028	102.3766022	110.5282974	123.6853027	122.7210007	9.391400337	0	0	25.85720062	0	0	0	0	29.66869926	212.9194031	184.2494965
12460	0.6736	282.1808235	0	0	0	0	0	0	1.825799942	0	0	68.30220032	103.4960022	61.34609985	48.49119949	65.73040009	74.97270203	64.6914978	52.28129959	56.03730011	4.676099777	14.56690025	26.53039932	26.25550079	20.40460014	18.19980049	24.94510078	33.96910095	26.03039932	0	15.36789989	22.2003994	19.43729973	11.65680027	0	9.168000221	21.56189919	13.5145998	0	0	0	0	0	0	11.54819965	0	0	0	5.593299866
20631	6.3262	815.6465735	1108.157227	1154.947266	1420.027344	1345.547852	1139.09082	1119.736328	1324.511719	1370.774414	1415.211914	1466.015625	1494.991211	1064.119141	1039.210938	1113.8125	1051.307617	1197.949219	1218.431641	1220.611328	1886.514648	1837.806641	2161.892578	2109.276611	2336.917969	2455.298828	2131.166016	2171.271484	2089.982422	1307.358398	1286.251953	1433.493164	1471.59668	1353.081055	1407.564453	1121.455078	1082.549805	1093.68457	1470.384766	1404.379883	1231.765625	1276.87207	1230.316406	1209.766602	1253.44043	1440.25	1465.761719	1001.629395	954.5532227
22265	6.7951	1034.741279	27.70249939	0	0	5.411300182	0	0	116.0507965	93.05460358	93.08820343	148.5926971	123.8945999	107.8130035	106.2437973	84.80139923	105.2968979	90.5039978	80.39260101	92.71910095	230.8059998	175.6880035	227.613205	227.5131989	229.9662933	253.2261963	207.8607025	240.6239014	246.7778015	107.1334	132.8616028	143.0581055	148.0541992	107.1993027	120.8509979	138.1943054	144.141098	87.91750336	25.27179909	0	0	0	0	13.96249962	24.27479935	37.28730011	44.19300079	248.1244965	205.2194977
21909	7.0154	1036.751824	42.04999924	50.86159897	0	0	0	0	59.22589874	79.96330261	58.78340149	114.2200012	57.00170135	78.09130096	73.90170288	85.34200287	95.40010071	103.5478973	87.0707016	66.19270325	161.8336029	172.8193054	250.2057953	225.4174957	251.553299	254.2310028	204.6033936	287.7524109	233.9398956	97.00659943	113.1341019	140.5756073	140.2328949	117.8447037	122.6047974	133.4786072	125.2662964	132.6696014	33.11800003	20.14139938	0	0	0	0	34.19760132	31.91180038	0	99.00779724	140.4369965
4192	6.2129	962.6718235	324.4729004	298.0275879	423.6034851	383.7029114	352.3612976	374.1650085	405.9595032	433.6276855	392.7922058	555.0015259	482.9645996	355.3136902	345.3013	375.3671875	321.1062012	349.1162109	394.0617981	377.5922852	607.3037109	566.6044922	743.7709961	719.1146851	785.1552734	780.1386719	724.8579102	648.7255859	638.9750977	343.0891113	393.2290039	404.646698	405.1704102	399.4147949	340.2084961	294.2715149	278.322998	295.4125977	489.8547058	459.9028015	449.3266907	386.9242859	361.3129883	359.3422852	397.2284851	407.5766907	422.9070129	261.3933105	265.5671082
20807	6.3267	815.6471235	333.207489	306.2615051	370.4967957	382.0603027	315.2973938	341.6054993	375.0952148	389.6343079	411.0913086	400.3270874	394.5878906	321.3263855	299.935791	314.3725891	341.714386	340.0758972	339.7593079	389.9790039	522.7290039	549.8187866	581.5698242	594.1220703	674.3599243	701.690918	574.7368164	606.0341797	579.3344727	353.7666016	399.8833008	444.4836121	431.523407	397.8771973	371.9638977	299.3044128	324.8586121	293.5479126	419.281311	411.4403992	360.6057129	373.8916016	356.8499146	363.3703918	337.3693848	412.8605957	400.8822937	246.655304	308.7909851
2163	0.4861	322.0836744	39.75659943	48.52700043	19.17840004	22.90640068	33.20880127	36.40430069	80.74559784	75.6638031	77.48600006	117.0684967	88.75039673	90.30940247	81.73509979	81.65450287	95.98880005	113.9637985	112.895401	117.9898987	32.07030106	30.95009995	54.31790161	23.26860046	51.40370178	51.53179932	23.68169975	43.18239975	38.38069916	18.83469963	13.38000011	28.84390068	0	24.51849937	17.10499954	29.45540047	22.48060036	30.51880074	0	0	0	0	0	0	0	0	0	0	11.82349968
19964	6.168	918.6231786	2126.919922	2108.847656	2489.070312	2594.298828	2523.875	2354.009766	2607.853516	2743.693359	2719.824219	3296.371094	3154.773438	2401.796875	2406.462891	2688.560547	2645.660156	2895.179688	2898.966797	2857.103516	4061.130859	4294.820312	5274.292969	5229.367188	5652.511719	5451.191406	4898.882812	5061.90625	4925.6875	2781.71875	2809.679688	3177.173828	3432.675781	2998.517578	3106.373047	2451.919922	2388.091797	2508.804688	3058.429688	2810.873047	2829.777344	2757.591797	2669.53125	2602.664062	2438.595703	3055.511719	3045.576172	2085.896484	2073.603516
17656	6.3166	879.6176235	398.3349915	418.1440125	431.7370911	462.3349915	447.2001953	442.542511	498.7915039	476.7868958	516.3701172	405.7846985	461.5732117	397.0132141	367.9966125	402.6465149	390.4841003	423.4146118	434.4826965	427.1120911	574.0595703	560.3535156	619.9647827	621.3041992	651.968811	655.9995117	636.1376953	595.102478	607.4229126	479.960907	455.0109863	482.9490051	525.1356812	491.0939941	471.9778137	432.6767883	431.0986023	418.4023132	509.7016907	515.8955078	488.7182922	508.0697937	477.7842102	493.1133118	502.5679016	618.5424805	567.9335938	391.2792969	363.1711121
549	2.3621	936.5059744	27.86170006	33.93450165	0	5.172699928	10.31630039	10.42730045	42.20370102	44.18569946	35.31290054	89.959198	80.5243988	315.3935852	275.1896973	308.3895874	346.6225891	225.2279968	220.1730042	219.3921967	276.1418152	263.8122864	335.4184875	319.2893066	366.6072083	353.1549988	405.0387878	356.1704102	345.1300964	119.1509018	154.280304	29.22200012	0	14.80860043	26.43880081	139.8737946	153.1537018	137.5455017	0	0	0	0	0	0	0	0	6.100900173	0	0
18698	5.7246	807.5766735	209.0565033	270.6312866	444.501709	451.781311	456.4819031	441.2065125	357.4695129	396.3117981	403.9672852	424.0351868	484.1142883	301.8576965	359.7685852	356.2412109	368.8317871	433.4931946	408.2080078	371.7937012	420.7239075	378.3707886	726.1342773	631.6572266	710.0020142	676.3521118	758.0874023	651.2954102	693.7749023	413.848114	366.3139954	504.2756042	527.7329102	417.9823914	459.3367004	380.0173035	458.1028137	408.5499878	577.0136719	560.8065796	591.1508789	570.5375977	574.4102173	608.5770874	587.9038086	657.1923828	624.3457031	261.4060059	351.708313
6961	0.5114	354.0545786	18.4769001	25.40430069	8.321800232	14.54230022	18.99880028	20.03019905	70.26879883	58.47240067	79.27330017	108.3970032	114.3352966	115.6816025	109.6421967	133.5236969	111.3611984	178.2006073	173.2574005	167.0570068	34.38550186	39.80179977	42.36100006	31.29829979	35.22249985	54.9353981	45.39799881	42.9762001	45.80289841	12.82059956	8.850000381	15.48919964	9.696000099	11.76980019	16.29050064	40.63529968	34.34080124	33.92300034	9.063699722	7.604499817	15.58059978	12.92479992	0	0	0	0	0	17.04660034	14.70409966
6791	2.9332	545.4808235	0	38.15390015	33.42290115	31.89870071	33.02560043	35.55070114	33.41519928	56.31290054	60.51660156	42.82759857	34.45209885	24.49189949	37.66960144	32.6719017	24.70059967	39.65330124	47.73860168	55.50239944	35.7643013	37.33029938	62.77320099	59.43090057	0	0	47.23400116	23.27680016	58.77510071	44.21649933	41.15069962	57.58929825	39.73880005	63.57849884	73.09750366	47.20660019	43.30720139	46.51860046	204.0556946	207.5205994	132.4347992	135.6289978	192.8451996	223.3020935	159.6992035	291.9184875	320.8186035	0	24.96759987
18344	5.4554	805.5584735	179.9763031	222.8907013	308.5830078	291.6343079	330.0256042	292.4804993	244.6802063	275.498291	250.3708038	292.0198059	293.7976074	204.9087067	222.0834961	208.879303	208.9730988	245.5520935	233.1575012	234.027298	264.9302063	252.9783936	562.085022	526.6240234	542.4345703	629.7011719	589.1890259	518.487793	516.1494141	238.9770966	292.571991	341.1156921	405.3591003	311.4194031	335.1261902	229.4434052	229.289093	239.9613037	344.9529114	325.5808105	317.2278137	362.5263977	335.5109863	343.0133972	316.7715149	405.2354126	384.1799011	184.101593	196.6945953
7202	5.9362	757.5602735	14056.67969	13762.52637	20833.61914	22018.0625	19666.8457	20129.37109	19419.5	19249.91211	18211.09961	24706.72852	23438.80859	16145.125	16892.14062	17559.33008	17659.07227	18743.72266	19192.73242	18846.54688	21522.05859	21314.375	33300.46094	31671.79492	33822.00391	31206.50977	32462.69336	31646.90039	32985.39062	18498.49219	18045.46875	22156.11523	22007.18555	19475.99414	20638.76953	16787.09375	17314.16797	16676.13672	23187.99023	23183.32617	21860.19141	22390.85742	20223.02539	20360.92773	20729.875	21879.71875	24527.09961	14391.36914	13880.09863
672	4.9853	744.4755235	16.68479919	0	0	0	0	9.154800415	0	0	15.92370033	73.20839691	0	0	51.81840134	14.73050022	0	41.10269928	57.83259964	68.87259674	0	33.95059967	42.20220184	0	0	0	0	0	0	164.1056976	181.6022034	210.078598	213.3217926	237.7348938	208.675293	152.5868988	119.3238983	113.9433975	0	42.05920029	0	26.01950073	10.7730999	40.81380081	34.27939987	17.37829971	0	30.57489967	44.38280106
20660	6.1601	918.6248786	309.7390137	295.2004089	349.5043945	358.7099915	381.8830872	342.7261047	400.1549988	438.6549988	355.2695007	517.0103149	436.0056152	354.8716125	343.7720032	420.7695007	413.2645874	391.9274902	389.8586121	411.9472961	580.9014282	657.4672852	730.906311	747.5615234	827.6021118	832.3314819	762.6503906	709.0438843	716.3485718	405.832489	436.5582886	461.6325989	479.9484863	396.5310059	435.8918152	316.1547852	354.3576965	379.5144043	489.3024902	415.1187134	441.6665039	410.5107117	383.3761902	352.1261902	381.4364929	454.1771851	420.862793	323.7593079	347.9921875
20448	6.3297	815.6445235	2122.299072	2247.761719	2673.771484	2593.604248	2533.667969	2257.529785	2735.266357	2735.55542	2640.61377	2764.830566	2952.648926	2076.568359	2115.212891	2180.650146	2139.741943	2413.91333	2440.381592	2469.992188	3395.002686	3637.307617	4259.588379	4252.103516	4726.230957	4780.468262	4111.408203	4086.891357	4115.827637	2456.101807	2533.244141	2887.165039	2879.833984	2664.720703	2814.853516	2104.490234	2065.831055	2135.030273	3000.029297	2818.994385	2678.541992	2517.419922	2440.468262	2469.414062	2404.852783	2911.378906	2828.672852	1765.565308	1813.304443
9904	5.518	774.5264744	59693.50391	62078.26953	63447.24609	62011.57422	58246.65234	58613.4375	61366.67188	61536.41406	63094.78125	66472.11719	64556.49219	54724.41797	53041	52141.84375	51799.53906	56490.05469	56647.66016	57209.03516	69482.1875	71549.125	72814.39062	74440.47656	77151.14844	79337.82031	70818.84375	71000.97656	72643.85156	57906.98828	60256.64062	61303.53516	60481.08203	60541.57031	61358.42188	52079.34766	51892.58984	51267.66406	66535.20312	65714.53906	60378.49219	61211.95703	55344.52734	56783.30469	57705.15625	63703.90625	64635.44531	49771.32031	48730.46094
6711	5.6681	1100.814079	186.472702	162.3419952	152.6804962	138.9026031	176.2841949	155.2561951	152.4026947	144.8262939	152.3011017	113.7106018	115.4420013	158.7628937	181.6439056	187.3224945	188.7740021	160.3836975	150.4259949	169.9179993	98.74130249	86.23000336	50.80469894	71.71250153	45.06700134	67.50540161	64.20120239	57.60929871	77.43630219	145.5139008	141.0249023	114.2297974	113.4339981	138.4783936	132.5021973	171.5209961	169.3726959	162.0399017	129.7738037	117.0606003	145.6508942	156.5247955	183.063797	143.3766022	159.6896973	126.2987976	104.8228989	179.3755951	168.5979004
12676	5.2534	703.5381735	0	0	6.039800167	0	0	0	0	0	0	61.24309921	55.11460114	42.83969879	51.21670151	6.479499817	0	38.26409912	0	19.71870041	0	21.85140038	30.93899918	30.90850067	19.41379929	0	0	0	12.01840019	97.74009705	121.3035965	225.5814972	178.8455963	153.8843994	156.4976044	100.9367981	128.2248993	125.5496979	19.5048008	35.62879944	7.927400112	9.005999565	15.73789978	3.652699947	0	0	0	14.26889992	15.78139973
17861	5.6899	1027.687174	0	0	0	0	7.621600151	0	0	0	0	40.12409973	0	0	23.26519966	0	0	25.87120056	26.83029938	0	37.19810104	53.22779846	60.55979919	62.59339905	69.91490173	84.63890076	71.5707016	63.20360184	79.92269897	31.04640007	34.42950058	59.41550064	48.52719879	57.55599976	55.89410019	43.53020096	39.60850143	29.76910019	0	0	0	0	0	0	0	0	0	0	0
674	5.0349	744.4814235	16.68479919	0	0	0	0	0	0	0	0	73.20839691	75.82579803	0	51.81840134	42.35169983	0	33.19169998	57.83259964	68.87259674	0	33.95059967	42.20220184	0	0	0	0	0	0	164.1056976	181.6022034	210.078598	213.3217926	237.7348938	208.675293	152.5868988	119.3238983	113.9433975	0	42.05920029	0	26.01950073	10.7730999	40.81380081	0	17.37829971	44.85829926	30.57489967	44.38280106
4591	2.7679	964.5348735	0	40.20920181	19.40379906	13.43760014	28.17959976	0	66.16719818	75.00589752	70.12719727	227.0303955	238.4553986	143.6233978	148.3730011	167.861496	160.0090027	108.0263977	125.316597	112.5201035	143.6060028	150.3097992	209.4958038	203.9617004	191.5522003	185.7917023	209.0214996	240.8034973	208.0084076	97.69259644	78.51119995	0	44.55879974	0	51.77669907	82.44529724	76.34680176	72.87359619	0	0	0	0	0	0	0	0	0	0	35.49359894
21148	2.8523	774.4551235	0	0	0	0	17.86450005	0	69.54460144	0	55.90110016	108.2188034	95.13310242	121.8513031	145.0836029	159.726593	116.9716034	112.6621017	127.9586029	115.2181015	120.9628983	145.5102997	176.5081024	179.0536041	183.0052032	195.5166016	191.1896973	191.4450989	183.2897034	93.99349976	109.8494034	18.76449966	0	40.49729919	0	121.5483017	102.3040009	109.1343002	0	0	0	0	0	0	0	0	15.61320019	0	0
562	6.144	1041.709179	0	0	0	0	0	0	0	0	0	0	0	20.78389931	16.98800087	13.17870045	0	7.595699787	0	0	41.49499893	50.02819824	28.94980049	47.26950073	64.76139832	68.69730377	52.53779984	64.43540192	54.75249863	0	0	9.273300171	17.04380035	12.08339977	34.79249954	0	0	22.91060066	0	0	0	8.390399933	0	0	0	0	0	0	0
5293	5.6656	755.5444735	18915.22266	19134.32617	25486.90625	25213.24023	23922.75391	23608.95312	21842.14844	22183.83789	21686.98438	26932.45312	26492.66992	21055.04492	20633.47461	20783.89453	21482.96289	21889.9082	21816.14453	22560.91016	24742.01758	25245.22461	31947.26172	32872.48438	32207.53125	32456.60547	31490.17578	32487.19141	32448.12109	24477.0625	24301.58984	26811.18945	26705.67578	23795.19922	24391.04688	21209.3125	22068.53125	22510.61133	25374.72266	25983.24414	24239.57812	22844.25586	21952.45703	22768.84961	23527.64062	25654.9375	25201.11914	20186.69922	19983.9043
17444	6.2178	754.5573744	6499.570312	6835.84375	7485.714844	7251.972656	6912.117188	6524.726562	8082.921875	9044.132812	7913.808594	11956.01562	12316.51562	7796.332031	7511.808594	8486.96875	8834.046875	9136.140625	9575.132812	9807.039062	18466.8125	18793.84375	23036.60938	23218.79688	25446.89062	24584.95312	22733.5625	21974.4375	20727.96875	9198.234375	9352.8125	10674.13281	10688.36719	10150.48438	11072.30469	7672.953125	7580.6875	7685.730469	8896.859375	8036.929688	7767.964844	7538.191406	7088.289062	7166.578125	6922.371094	8667.5	8684.820312	6673.488281	6823.742188
6578	0.5038	356.0531744	29.93359947	26.58650017	0	23.17230034	34.87490082	0	82.78070068	77.2766037	83.78749847	171.9600983	161.0877991	155.5281067	167.237793	151.6222992	173.8766937	186.6999969	202.3112946	191.4134979	73.186203	65.61430359	62.69599915	45.3716011	64.72889709	83.97769928	61.6629982	40.4679985	73.39620209	23.13400078	0	29.72610092	0	18.43989944	50.5802002	48.02870178	41.61389923	42.93080139	0	0	24.35779953	29.86840057	0	0	0	0	0	0	40.43920135
9167	3.442	838.5022286	20.05400085	13.58119965	0	0	0	0	81.28029633	84.85350037	116.7164993	205.7187958	230.6183929	96.53330231	127.6505966	178.8173065	185.7017059	220.5756073	204.3036957	202.535202	0	0	24.68869972	35.9239006	44.50270081	41.81290054	45.44319916	49.00009918	18.40340042	16.43429947	20.50919914	22.71800041	16.18199921	18.31049919	23.17970085	61.80649948	68.86019897	51.9518013	5.404399872	0	0	0	0	0	0	0	0	0	0
8356	5.8964	757.5579235	3566.857422	4205.660156	5625.988281	6027.964844	5255.289062	5694.085938	5283.78125	5300.730469	5126.394531	6625.132812	6603.9375	4586.4375	4553.296875	4778.695312	4813.117188	5794.359375	5156.925781	5363.042969	6334.429688	6251.050781	9483.75	8638.601562	8386.851562	8938.71875	8669	9106.21875	9314.101562	4994.148438	5120.976562	5932.261719	6197.984375	5759.21875	5984.691406	4959.730469	4533.203125	4641.007812	6431.480469	6601.808594	6410.730469	6410.804688	5559.8125	6004.21875	6419.707031	6376.433594	6342.003906	4078.197266	3897.484375
12996	6.3085	410.3542235	31.35540009	0	0	0	20.86319923	18.82530022	40.32080078	48.78409958	0	0	0	0	0	0	23.29700089	0	33.06159973	28.98469925	0	0	0	0	33.51689911	31.98800087	0	29.17970085	34.62549973	0	0	39.26079941	24.50909996	27.18980026	37.34719849	0	0	0	121.2398987	133.1248016	87.69930267	102.6660004	142.2001953	112.2223969	114.3845978	153.0717926	169.3513031	0	0
6798	2.9315	545.4798735	0	0	14.75119972	17.43000031	21.56430054	12.8512001	0	18.46590042	16.63559914	32.67979813	16.72590065	17.07519913	0	22.80470085	14.07369995	16.47060013	26.76740074	22.69510078	0	31.24889946	20.28540039	19.7730999	7.754600048	19.33819962	30.19910049	21.74880028	22.5359993	16.73250008	12.7947998	21.09770012	26.81200027	17.24570084	29.05760002	13.17790031	16.90019989	24.28569984	80.78859711	89.45700073	54.18280029	62.85039902	75.28299713	76.26869965	81.5134964	124.8054962	125.475502	7.840499878	15.50930023
19401	2.8542	812.4117235	54.40829849	27.02289963	22.50099945	20.76519966	0	2.18659997	32.03900146	58.32709885	38.69079971	91.91020203	80.34140015	139.4633026	164.4385071	165.4098969	171.1916962	136.4297028	122.2207031	100.6959991	141.3782043	131.9485931	176.3616028	181.0614929	194.074295	227.9255066	255.2272034	246.7628021	209.7140961	97.89219666	92.49009705	16.82519913	22.32579994	17.22839928	27.21859932	120.1738968	114.2552032	113.3514023	0	0	0	3.544300079	0	9.056099892	0	0	0	0	0
16029	5.5759	715.5572735	1055.256836	1026.779297	1133.166016	1191.891602	1120.780273	1091.651367	1218.78418	1339.049805	1295.061523	1378.488281	1271.893555	998.9849243	1026.933594	984.9243164	999.6914062	1266.212891	1284.391602	1209.891602	1660.260742	1729.171875	2061.716797	2051.416016	2272.771484	2158.033203	2014.267578	2106.552734	1853.06543	1263.900391	1278.109375	1410.663086	1360.293945	1354.838867	1380.760742	1089.941406	1082.321289	1056.834961	1321.84668	1310.146484	1282.592773	1253.700195	1179.736328	1270.962891	1210.321289	1406.305664	1311.686523	854.2412109	957.0678711
21654	5.5885	738.5263235	376.4909973	374.0895996	444.3666992	452.3691101	478.6229858	457.4433899	493.7746887	491.1012878	527.9614258	434.4187012	438.7272949	351.0039062	378.5400085	384.8302917	413.7578125	475.6946106	498.3833008	469.7489929	605.5419922	523.2694702	673.1035156	678.8125	704.8632812	625.2744141	688.1298828	719.4794922	743.7294922	436.5378113	454.4204102	538.949707	485.1812134	461.4328918	482.5900879	447.216095	421.0725098	448.0898132	516.7363281	505.6896973	490.7051086	512.934082	434.6706848	487.5011902	470.6542969	553.1312866	571.4854126	339.9114075	351.4370117
4123	6.1194	667.6087735	0	0	0	0	0	0	0	0	16.37630081	13.99409962	0	12.53960037	0	7.20359993	0	4.378900051	0	0	0	0	7.727900028	0	0	8.125499725	6.20870018	0	0	0	0	9.75660038	6.84250021	7.004700184	0	0	0	0	62.00450134	34.81700134	55.45539856	43.8030014	30.71279907	41.72439957	34.09230042	68.12319946	64.61329651	0	5.998400211
14468	5.7798	776.5406786	6116.511719	5989.246094	6681.210938	6936.648438	6239.140625	5913.632812	6893.523438	6741.90625	6770.371094	7292.976562	6908.429688	5723.988281	5474.082031	6207.359375	6176.886719	6593.300781	6544.359375	6507.230469	8441.59375	8055.476562	8502.679688	8987.234375	9343.398438	9172.53125	8279.835938	8775.15625	8854.664062	5957.839844	5255.109375	6352.292969	6201.898438	6135.925781	6437.480469	5309.277344	5653.074219	5047.292969	6699.46875	6764.394531	6371.203125	6137.835938	6229.9375	6194.035156	6139.15625	6911.0625	7077.949219	5347.917969	5522.777344
6245	5.9282	757.5598235	29135.79102	29769.30078	45593.28125	46780.79688	44305.38281	44152.23828	40638.03125	40252.51562	40278.23438	52811.06641	52590.05469	36503.375	36401.98047	37682.80469	36569.77344	41048.69922	42972.375	41586.76172	47991.50391	47881.95703	75746.52344	73279.00781	73010.14062	72039.99219	71623.14062	72043.71875	71648.78906	41394.09766	40027.20703	47380.45312	47039.50391	44384.03516	41984	35097.74219	36862.15625	36619.96875	50272.05469	50280.88672	48545.15234	48894.85938	44385.17969	44367.34375	45394.80078	51601.67969	50695.92578	31025.69922	30753.90234
1667	9.0351	814.6657244	218.4100037	241.2424011	380.5632019	357.6960144	355.5371094	354.3652039	382.5202942	390.7651062	356.8918152	771.7089844	818.8120117	631.6162109	562.6270142	679.0800781	629.5385742	679.2832031	653.2958984	658.2998047	968.3862305	1000.369629	1283.477539	1317.969727	1558.975586	1550.385742	1342.084961	1296.805664	1329.511719	620.628418	603.7177734	772.1166992	767.5927734	754.4990234	776.7338867	557.0947266	609.2163086	611.8120117	416.1691895	413.1430969	452.1828918	553.4268188	377.6742859	386.7609863	367.6235046	461.2492981	440.165802	454.6560059	474.1828918
6385	0.505	368.1020735	64.74259949	66.2542038	50.21849823	50.88420105	69.27249908	57.26169968	80.07319641	71.16110229	65.00589752	31.62070084	33.39369965	40.6128006	35.0992012	34.89670181	45.93619919	35.68050003	33.37310028	54.43970108	31.43390083	26.15010071	32.9632988	25.58329964	25.16760063	26.47310066	17.57060051	25.76300049	25.38430023	6.278699875	8.734600067	12.95890045	9.839500427	0	0	0	0	0	15.03540039	0	22.62630081	18.03619957	16.78930092	19.39340019	14.96389961	10.94299984	15.57680035	8.83920002	15.07629967
10872	6.2223	792.5144735	182.1649933	214.4644012	295.7864075	243.1947937	256.1018066	252.9645996	327.531311	362.9395142	318.0463867	422.2861023	381.5917969	275.9880066	281.7565918	301.5834961	286.7970886	343.6765137	374.343811	421.7272949	618.4038086	661.3881836	738.7084961	788.1724243	798.0186157	780.8842773	759.8604126	735.7490234	784.0728149	301.1330872	319.1523132	372.3875122	471.853302	351.1000977	376.678009	282.7314148	276.5026855	271.104187	335.1430969	327.449707	260.9880066	283.1340027	273.510498	251.9042969	272.1694031	382.9757996	349.6806946	174.6439056	238.7350006
10701	6.3063	841.6611286	1258.532227	1214.225586	1367.545898	1380.779297	1295.053711	1288.282227	1543.057617	1396.393555	1413.380859	1339.495117	1326.604492	1161.920898	1192.272461	1242.932617	1274.483398	1287.822266	1382.397461	1357.993164	1642.995117	1666.961914	1908.145508	1853.5	1938.638672	1812.426758	1786.584961	1770.946289	1728.680664	1337.532227	1393.842773	1551.137695	1561.34375	1434.226562	1512.371094	1269.179688	1276.742188	1354.46875	1590.731445	1502.083008	1478.119141	1491.558594	1435.241211	1470.011719	1462.785156	1664.020508	1590.894531	1099.6875	1110.003906
22088	7.3153	1055.801024	0	0	0	0	0	0	0	0	18.52759933	55.58969879	47.03350067	19.9864006	45.56840134	38.06439972	0	24.67309952	25.21549988	29.33130074	66.82949829	80.54139709	71.88710022	78.69730377	86.08580017	117.8693008	84.19380188	78.49310303	93.16200256	27.77709961	0	0	0	41.44139862	50.26029968	29.9647007	0	22.58029938	0	0	0	0	0	0	0	18.00720024	0	59.4518013	60.27890015
20620	5.5117	774.5258735	1429.720703	1468.181641	1632.686523	1686.707031	1518.30957	1478.731445	2019.412109	1957.332031	1722.335938	1682.18457	1756.342773	1237.919922	1257.259766	1303.027344	1326.896484	1493.095703	1447.638672	1514.269531	2026.327148	2101.943359	2329.941406	2376.177734	2696.863281	2718.251953	2593.628906	2450.458984	2404.210938	1277.051758	1295.222656	1569.582031	1659.386719	1620.800781	1615.626953	1213.304688	1200.384766	1264.476562	1721.449219	1609.65918	1567.426758	1625.597656	1456.495117	1495.891602	1540.487305	1799.661133	1868.458008	889.2036133	909.2294922
13384	5.7035	708.5779235	0	0	0	0	0	0	0	0	0	0	0	0	0	0	0	0	0	0	0	0	0	0	0	0	0	0	0	87.24150085	92.73629761	107.8896027	104.2050018	86.77200317	95.68180084	84.18900299	83.22049713	0	0	0	0	0	0	0	0	0	0	0	0
20277	5.7801	814.4945735	711.0424805	683.6455078	823.7896118	850.6572266	795.9315796	793.147522	884.2700195	882.5595703	880.8154297	830.277771	841.3643188	685.7158203	703.0664062	777.8666992	755.2714844	828.4608765	830.3457031	816.8187866	968.5004883	953.6791992	1102.944336	1063.881836	1093.75293	1169.453125	1125.145508	1100.744141	1051.875	673.9741211	669.5269165	730.2349243	809.9375	751.4882812	733.2949219	601.0322266	677.3837891	643.2562866	874.7797852	814.2158203	740.1918945	758.2515259	800.925293	756.4976196	756.0292969	943.9702148	919.9354858	550.8613281	475.2851868
15494	7.6776	715.6604235	166.0664978	166.4712982	311.8310852	290.1806946	319.5487976	283.9382019	314.3122864	308.593811	293.9963074	345.9130859	318.6632996	278.2951965	266.0220032	317.0614929	267.7788086	281.0958862	303.089386	311.0679016	527.5498047	516.8018188	774.8765259	751.5518188	820.159729	891.5430298	786.4868164	852.4404297	827.9434204	399.8879089	426.9978027	535.5249023	546.3325195	529.5512695	602.8900757	449.1842957	435.6828918	440.2677917	478.1848145	419.9928894	450.6708984	393.376709	404.401886	405.7896118	415.3760071	444.9667969	426.2488098	245.9255066	258.3930969
20046	5.8287	604.4658244	0	0	0	0	0	0	0	4.697999954	0	5.040699959	0	0	19.28739929	42.84659958	19.41259956	0	35.02069855	34.42589951	97.17289734	97.89720154	173.2588959	172.6694031	182.4069977	193.3056946	183.072998	180.2149963	139.177597	66.9076004	39.09749985	74.82430267	158.5892029	151.112793	161.5596008	76.63870239	95.72109985	61.88510132	0	0	0	0	0	0	0	0	0	0	0
13989	7.051	1006.712124	0	9.566300392	9.47329998	24.06380081	0	0	26.93530083	0	46.31719971	72.63829803	79.18160248	51.22819901	59.33129883	77.186203	75.81719971	32.36709976	64.2507019	69.76609802	102.7564011	123.1575012	190.2687073	142.0803986	157.9263	163.9822998	151.8280029	160.2052002	162.7254944	78.46959686	71.67769623	122.4574966	122.7343979	92.68499756	115.2990036	90.56490326	75.4641037	86.91329956	15.51949978	22.35280037	0	239.1414948	0	6.621399879	0	0	0	131.0128937	122.5610962
137	6.1635	827.6490735	126.6792984	103.921402	134.0767975	130.5726013	124.7029037	123.9567032	165.4178009	166.8345947	156.0437012	125.3582001	174.7191925	101.705101	111.6878967	107.9413986	114.1604996	107.6502991	131.3101044	152.8289948	205.9915009	250.1941071	297.2250977	274.5697937	301.3254089	308.0154114	261.6554871	246.885498	256.9855957	151.7097015	137.7118073	152.2902069	193.901001	175.8412933	153.3484039	137.576004	116.1179962	125.6109009	172.9940948	169.0691071	147.008194	167.0330048	124.1707001	142.5095062	144.5113983	173.2998962	181.2919006	88.52909851	109.6631012
9155	8.0642	838.6665786	119.6682968	141.2808075	170.1387939	231.375	212.740097	200.4185028	239.8114014	204.9815979	193.9078064	311.2514954	343.8630066	274.5304871	255.1566925	265.4624023	234.9436035	261.0958862	283.4567871	311.4289856	449.7580872	413.1079102	602.6431274	614.3754883	631.1884766	633.4462891	498.6601868	475.7626953	550.2631836	287.2135925	261.3633118	278.148407	351.4354858	300.1283875	284.7200012	236.4120026	251.1531067	238.7438049	285.405304	304.2578125	277.824707	272.7919922	258.0314941	245.860199	184.7740021	299.2456055	297.4916992	237.3135986	230.9116058
12184	5.9371	795.5262235	1042.537109	819.7749023	1274.978516	1193.173828	1223.703125	1257.672852	1161.376953	1141.47168	1103.631836	1288.265625	1218.629883	1072.206055	1061.402344	1043.998047	1120.357422	1130.09082	1169.844727	1183.467773	1240.384766	1310.12207	1399.429688	1405.567383	1407.760742	1326.787109	1376.710938	1300.654297	1395.795898	1035.290039	1275.757812	1134.271484	1229.264648	1092.110352	1076.042969	1058.760742	1090.606445	1106.753906	1318.837891	1375.893555	1379.796875	1347.130859	1339.949219	1255.374023	1285.460938	1418.056641	1372.711914	879.8696289	898.4506836
19038	6.0365	809.5926235	181.4308014	247.3321991	440.8500977	412.9125977	375.0679016	410.8251953	372.789093	364.6796875	374.0432129	482.7000122	518.8563843	321.7728882	374.466095	365.0568848	418.2020874	378.6343079	334.1321106	383.6937866	436.2113953	436.3799133	884.987793	922.5731812	835.7089844	890.3408203	823.2896118	835.3671875	892.277771	351.7084961	366.9453125	504.1953125	558.0996094	434.8808899	441.9332886	368.3999023	364.803009	366.0487976	568.1229858	559.8950195	498.6054993	517.5380859	507.6059875	472.8129883	481.2655945	622.4818726	521.6386719	306.3483887	260.585907
783	7.439	51.01842354	0	0	0	0	0	0	0	0	0	0	0	0	0	7.101699829	0	0	0	0	46.96630096	56.22520065	53.10440063	79.50769806	74.88760376	74.37020111	85.81040192	73.82790375	54.97480011	0	0	0	0	0	0	0	0	13.9762001	0	0	0	0	0	0	0	0	0	0	0
21373	4.6828	946.5033235	131.3022003	129.0200043	188.6600037	202.1878967	162.7937012	171.9329071	172.5095978	172.7711945	190.4720001	225.2086029	219.6027985	122.5723038	120.4271011	140.5424042	119.7770996	142.0666962	121.2851028	137.9365997	241.4680939	254.2001953	321.9363098	354.4628906	323.4377136	340.7871094	342.5396118	290.0072937	278.2153015	168.8414001	161.3742981	242.5588074	219.6730957	198.4803009	199.888504	140.9248962	160.2158051	153.9113007	208.0614929	213.6652069	255.0411072	239.2303009	179.6201019	173.8782043	183.9273987	288.5552063	238.0588074	119.6572037	119.6929016
2866	5.9465	1082.739824	0	0	0	0	0	0	0	0	0	58.14189911	58.69990158	51.48619843	35.8445015	0	38.44150162	17.71260071	33.89339828	43.97740173	75.40029907	65.34909821	102.093399	77.2440033	91.9763031	110.3108978	98.55120087	102.2453995	84.37840271	24.99259949	31.07789993	81.73239899	50.58330154	53.43849945	74.50540161	23.82839966	0	46.84289932	0	0	0	0	0	0	0	0	0	0	0
12893	6.0052	778.5493244	2018.433594	2006.660156	2603.685547	2482.935547	2107.197266	2160.613281	2619.40625	2430.136719	2502.568359	3010.007812	2989.884766	2176.644531	2273.732422	2190.46875	2275.964844	2627.222656	2637.332031	2648.794922	3670.109375	3758.199219	4423.609375	4179.878906	4694.675781	4643.515625	4004.365234	4168.4375	4303.648438	2537.601562	2488.234375	3035.144531	3107.585938	2754.279297	2795.84375	2131.664062	2196.103516	2159.880859	2459.871094	2380.634766	2417.259766	2481.916016	2198.53125	2181.583984	2137.507812	2638.519531	2563.025391	1748.638672	1841.419922
10595	0.9263	278.1492235	256.4378052	258.0920105	247.851593	239.2680969	262.4787903	264.3678894	558.0512695	582.375	541.1021729	764.5302734	828.4716797	856.828125	742.6203003	757.9663086	783.6760254	1120.864746	1083.535156	1064.629028	340.0361023	331.9417114	374.478302	358.3046875	459.2759094	421.6091003	383.2333984	409.6245117	373.3735046	186.2324066	206.7772064	235.710907	215.4293976	213.302002	214.6813965	300.387207	331.3656921	322.844696	161.2460938	196.9481049	206.9470062	196.9279022	142.396698	118.0558014	173.4855042	217.4263	215.964798	340.3493958	356.6908875
12927	6.7786	999.7372235	0	0	0	0	14.24969959	0	0	0	0	21.86219978	20.22220039	12.76049995	20.85199928	0	14.44579983	17.83989906	0	0	0	22.24609947	49.30799866	0	0	51.64839935	37.26390076	55.26169968	42.46780014	0	0	22.5279007	0	32.74169922	0	17.16239929	0	0	9.097399712	0	0	0	0	0	0	0	0	67.58850098	77.80149841
21652	5.3929	737.4976735	3643.033203	3459.925781	4201.8125	4415.785156	4106.027344	3937.402344	3833.283203	4376.203125	4195.59375	4656.25	4677.957031	3467.699219	3170.705078	3536.027344	3473.972656	3985.087891	3559.408203	3952.255859	4638.78125	4598.183594	6699.292969	6139.207031	6227.648438	6174.886719	6137.332031	5706.371094	6014.851562	3918.191406	3872.863281	4836.617188	4588.695312	4070.291016	3779.277344	3667.886719	3591.234375	3747.681641	4871.074219	4438.078125	3852.478516	3841.455078	4078.714844	3945.958984	4473.15625	4874.628906	4417.195312	2914.679688	2800.246094
18500	6.2196	754.5578244	3241.083984	3406.314453	3654.623047	3464.818359	3304.220703	3053.388672	4153.488281	4382.332031	3913.302734	6111.789062	5935.886719	3631.105469	4024.572266	4015.080078	4298.847656	4615.539062	4755.109375	4553.382812	9080.726562	8488.65625	10920.64844	10911.40625	12020.52344	12384.57031	10343.5625	10095.67969	10610.59375	4295.023438	4347.023438	5065.367188	5149.359375	4772.625	4848.625	3305.677734	3591.158203	3228.623047	4091.597656	3966.330078	3275.205078	3729.417969	3597.404297	3696.037109	3363.119141	3999.046875	4423.140625	3430.910156	3113.898438
16544	6.0518	715.5139235	425.8558044	492.7737122	625.6541138	536.968811	523.9677734	474.760498	482.8572083	469.5917969	462.014801	634.7841797	618.4122925	401.7013855	476.2788086	444.8471985	395.5934143	484.8027039	453.4995117	478.8257141	651.6066895	663.7357788	718.1436157	633.6660156	673.7235718	685.7286987	790.0288086	647.8081055	794.9614258	490.2426147	482.9047852	505.2492065	584.5869141	508.1057129	415.9198914	410.9584961	415.8682861	441.6547852	719.8413086	645.2393188	515.7280273	533.3040771	527.6719971	564.5806274	585.2836914	592.7659912	621.0535889	304.2443848	392.839386
1287	9.0377	814.6657744	365.7166138	444.2084961	658.1455078	695.7915039	659.699707	584.8895874	654.4633789	685.9735718	639.8862305	1331.496094	1361.969727	1007.489685	1046.943359	1109.949219	1164.321289	1195.657227	1209.882812	1194.149414	1741.399414	1735.741211	2428.671875	2354.919922	2807.429688	2828.697266	2469.218262	2328.590088	2264.078125	1010.140625	1077.333984	1347.036133	1428.899414	1389.880859	1351.219727	983.8480835	1062.780273	1053.213867	731.2938843	681.7235718	686.5410156	493.3796082	645.3521118	686.6099243	682.3900757	736.8955078	855.1547852	864.6425781	900.2905884
2966	6.2197	644.4095744	65.25669861	52.40370178	77.11620331	65.22470093	57.16820145	52.18330002	73.2118988	74.90190125	74.75959778	53.32320023	94.24780273	68.91130066	58.46500015	77.77010345	91.6391983	74.25769806	96.93379974	90.69100189	159.4228973	152.7194977	200.9624939	208.8609924	216.7478943	190.6876068	180.2879944	162.5968933	174.6865997	91.15979767	63.54850006	59.51839828	120.001503	86.77890015	83.05370331	67.60839844	60.79000092	69.7990036	55.19599915	53.75640106	47.66930008	57.06190109	57.45149994	50.33850098	53.5318985	57.06200027	72.98269653	58.55540085	75.3832016
21128	5.3926	737.4972235	7641.394531	7739.480469	9382.65625	9182.296875	8544.4375	8707.835938	8620.734375	8895.265625	9282.960938	9262.75	9293.78125	7097.527344	7241.777344	7360.734375	7951.785156	8916.609375	8621.460938	8001.445312	9765.53125	9982.390625	13433.99219	13950.625	13825.17969	14738.96094	12903.54688	13119.50781	13134.20312	8836.835938	8798.3125	10550.35938	10124.04688	8428.59375	8909.867188	7242.460938	7701.90625	8027.472656	10173.84375	9540.226562	8025.902344	8298.65625	9513.171875	9763.085938	8793.382812	9814.320312	10615.44531	6653.105469	6372.734375
17648	9.0356	877.6746735	59.69049835	86.06809998	102.3122025	134.6177979	108.303299	111.2856979	150.5343018	124.4235992	112.8921967	255.7033997	251.9904938	176.0167999	186.4335022	191.5475006	193.3076019	238.5366058	233.9449005	240.8096008	350.1081848	372.6771851	454.8349915	474.4928894	572.2158203	555.3671875	474.9873047	452.1300964	458.248291	217.9203033	204.2384949	252.9320984	249.917099	235.1199036	259.7864075	204.1165924	211.7776947	215.0171051	135.9738007	131.8401947	116.1289978	54.21749878	112.9337997	126.2404022	120.7851028	145.4279022	146.5420074	153.5984955	162.7877045
8971	3.4408	838.5039786	47.57089996	41.06159973	0	0	26.94989967	12.38389969	192.6161041	152.625	197.1298981	422.3557129	458.910614	214.6616974	184.2158966	359.387207	349.283905	448.0227051	411.1366882	391.0004883	0	25.2859993	76.16280365	54.87749863	84.59739685	82.58450317	110.5439987	95.37000275	94.23529816	28.99080086	53.73279953	27.04949951	18.76469994	0	12.75020027	139.4895935	114.2855988	127.1523972	0	4.302599907	0	0	0	0	0	0	0	0	0
864	6.2019	745.5693235	108.9648972	96.88300323	133.1063995	133.6685944	113.3294983	125.2468033	109.9925995	140.4049988	103.5416031	178.2312012	168.7637024	117.893898	119.3144989	129.4221039	111.2141037	136.4194031	118.0354996	137.0868073	213.1990967	240.3925934	341.9176941	313.2868958	321.2882996	332.4567871	272.6982117	278.901886	259.4220886	130.6793976	125.793602	149.8336945	157.5355988	156.5032959	164.7380066	110.4085007	98.02149963	122.2759018	118.2349014	147.2203064	118.3998032	119.1031036	113.9897003	99.34049988	137.016098	133.6087952	140.2263031	74.53630066	87.10310364
17865	7.0299	1010.739824	0	19.97360039	0	16.84720039	0	0	26.38010025	48.1882019	45.29899979	48.1772995	58.86640167	43.14720154	43.01369858	58.04930115	52.18579865	32.56100082	54.90050125	0	71.84470367	102.8293991	128.2200928	129.3217926	150.1632996	147.7854004	114.3453979	171.3482971	132.6605072	49.85200119	46.34740067	57.92539978	61.07130051	59.52109909	72.82219696	50.96039963	38.57229996	40.9632988	0	22.67000008	17.44890022	0	0	0	0	17.92889977	0	62.76900101	86.53780365
10124	6.3066	841.6609786	2189.650391	2209.408203	2673.224609	2556.029297	2459.242188	2439.953125	2973.640625	2788.130859	2659.486328	2465.923828	2536.105469	2185.421875	2219.517578	2270.773438	2226.929688	2600.361328	2548.019531	2483.490234	3110.417969	3267.507812	3537.083984	3353.382812	3783.058594	3569.232422	3479.824219	3388.916016	3473.117188	2596.261719	2587.583984	2940.722656	2954.568359	2709.332031	2746.830078	2341.787109	2469.542969	2413.962891	3074.503906	2916.359375	2947.820312	2758.923828	2804.345703	2715.804688	2783.03125	3178.158203	2919.414062	1998.957031	2036.530273
8585	6.307	841.6610744	1228.629883	1110.250977	1447.248047	1434.658203	1471.799805	1295.880859	1726.368164	1656.890625	1613.640625	1583.765625	1514.6875	1195.329102	1151.037109	1275.685547	1277.404297	1452.649414	1391.623047	1403.369141	1910.602539	1887.634766	2283.484375	2401.058594	2625.580078	2751.449219	2319.388672	2353.716797	2316.054688	1359.147461	1391.083984	1679.203125	1670.080078	1704.580078	1715.884766	1331.850586	1317.141602	1295.473633	1496.293945	1530.639648	1547.547852	1602.948242	1541.162109	1550.435547	1585.691406	1719.490234	1715.258789	971.960022	1007.276428
5889	5.8617	845.5679735	159.4228973	67.03690338	77.8986969	141.464798	147.1645966	119.6863022	123.6827011	141.6139069	128.8327942	165.4069977	153.2949982	112.336998	114.876503	126.2524033	109.9409027	132.0834961	115.0241013	130.4246979	194.600296	181.2126007	276.851593	289.9617004	286.3302917	274.4648132	239.0200958	273.1987	250.9691925	121.4710999	133.6802063	157.4241943	177.8489075	128.3914948	122.7064972	97.94429779	121.9135971	124.4936981	152.0711975	168.1808929	125.4598999	132.3488007	119.3843994	142.0614929	116.4805984	191.4454041	174.5632019	91.15730286	70.33119965
21025	6.8688	1050.725924	5.608799934	0	0	0	0	0	0	0	0	0	15.5607996	19.69879913	7.320499897	5.989699841	0	7.240300179	0	0	70.00569916	33.60089874	119.3612976	110.5011978	116.6016006	141.3282013	108.5199966	112.5065002	108.0901031	0	0	73.03099823	60.96730042	43.09059906	48.17290115	33.09700012	34.40269852	28.80489922	0	0	0	0	4.91590023	0	0	0	0	0	0
9180	6.763	916.5658235	792.406189	828.215271	1073.566406	1106.65332	969.5410156	978.5961914	1186.259766	1410.621094	1304.389648	922.2011719	983.3613281	925.7211914	1090.612305	1256.000977	1209.125977	1306.46875	1297.283203	1176.422852	1858.458008	1933.161133	3349.441406	3076.615234	3455.605469	3662.433594	3317.935547	3188.078125	3024.929688	1364.582031	1274.975586	1693.883789	1708.076172	2047.4375	1931.59082	1416.202148	1341.799805	1484.399414	1120.541992	1189.578125	485.1593933	498.1636047	1061.739258	1130.827148	1017.583496	1674.417969	1704.962891	811.0385742	781.4951172
2831	6.327	815.6431786	465.6917114	522.8374023	660.715271	544.2852173	503.8988953	497.8345032	614.5894165	579.8394165	539.9873047	659.7036133	571.284729	476.1899109	491.7030945	482.4724121	472.4548035	532.0264282	566.5083008	551.409729	679.9208984	697.6865234	661.2128906	700.1166992	755.6890259	731.921875	722.3032227	614.9741211	670.375	518.8687134	483.9628906	576.421875	550.2891235	537.0927734	508.0365906	445.7016907	474.6120911	495.7607117	628.7460938	577.2788086	605.1688843	573.0405273	586.4691772	561.9746094	568.6044922	583.4331055	583.9232788	405.1391907	405.5722961
9553	6.763	916.5682735	478.0846863	548.4672852	683.4956055	674.0371094	634.7484741	560.0806274	724.5458984	902.3477173	854.289978	559.6210938	562.6732788	563.352478	677.1884766	716.0391235	748.4229126	789.3544922	797.2808228	701.7246094	1135.469727	1222.972656	2020.942383	1844.311157	1981.359375	2179.537109	1984.287109	1972.294922	1860.897461	850.5961914	733.515625	1051.902344	1110.339844	1157.954102	1197.40625	868.8223267	910.9121094	908.4359741	642.1875	688.343811	270.6583862	302.3323059	637.7642212	687.6768188	632.164978	1046.813477	1074.941406	472.0409851	487.0397949
1120	5.8824	954.5644235	782.8544922	820.0883789	1007.828613	939.8579102	935.4838867	940.0059204	1021.737793	1022.495117	1024.94043	1109.107422	1050.317383	802.684082	793.4912109	862.75	933.9677734	1036.737305	1045.385742	1013.158203	1223.830078	1237.025391	1517.523438	1435.357422	1649.53418	1593.644531	1532.72168	1378.104492	1439.126953	867.5145874	946.1074219	1097.008789	1120.384766	1110.6875	1081.893555	834.4335938	870.9790039	900.1942749	1256.118164	1181.678711	1213.068359	1199.932617	1109.883789	1081.899414	1119.1875	1290.532227	1261.458008	746.3939819	695.3173828
12034	0.4995	926.3317235	54.23830032	57.72600174	54.63439941	50.97829819	87.7460022	62.68439865	49.04199982	44.17549896	58.47409821	36.00619888	53.18450165	32.09759903	31.38120079	35.57500076	30.98469925	25.32480049	27.15699959	27.4279995	28.66139984	28.00289917	36.7784996	31.19680023	39.1391983	39.50719833	30.13640022	31.38579941	34.7677002	16.56069946	18.10350037	20.24169922	33.83100128	16.20359993	28.27370071	7.677400112	16.66020012	9.113900185	20.88190079	0	0	0	10.5632	12.10410023	0	0	14.91819954	0	0
19142	1.1668	319.2485235	31.60810089	0	0	0	0	55.13000107	0	37.33990097	0	19.30979919	0	0	0	0	25.42200089	26.23509979	22.51980019	0	0	0	0	0	0	0	0	0	0	0	18.28800011	0	0	0	0	0	0	0	76.32730103	67.3164978	82.61270142	75.96140289	64.23960114	69.22940063	71.28079987	95.1359024	83.65859985	0	0
18041	6.6181	1006.710529	70.41349792	71.27010345	0	0	0	0	0	224.152298	282.1854858	232.4221039	0	0	187.4015961	243.0292969	235.0242004	211.7294006	214.1972961	0	331.9753113	301.8706055	373.6366882	394.9790039	482.9771118	431.1907043	366.3041992	358.9587097	386.4634094	219.5296936	250.5986023	221.5794983	275.9465027	225.9608002	257.3005066	0	239.7709961	244.1808014	0	75.36380005	103.8453979	0	0	119.3173981	0	132.0879974	145.4105072	512.6151733	508.5750122
10843	5.463	677.4897786	119.607399	137.3684998	181.8540955	190.5372009	183.9981995	163.9633942	181.8047028	175.7030029	178.0861969	171.4031982	165.0704041	146.1179962	171.8125	142.2057037	161.4033051	180.4087982	166.1127014	160.266098	212.8603973	224.1450043	359.6164856	362.9978027	338.6286926	353.1029968	312.1217957	312.4455872	308.8378906	165.5260925	177.8527069	240.5350037	241.9082947	180.8914948	191.4485931	138.6307068	145.4573059	151.4954071	229.8072968	200.4808044	98.00589752	154.1864014	182.7277069	187.7389984	189.2333984	212.2805939	188.739502	164.6309967	172.8280945
20603	5.082	735.4803235	2859.5625	2786.291016	4171.464844	4112.15625	3864.052734	3551.082031	3603.412109	3521.316406	3467.603516	3706.214844	3817.625	2919.507812	2851.742188	3067.574219	3028.503906	3306.458984	3297.671875	3312.173828	3466.636719	3538.335938	5264.800781	6103.90625	4662.109375	5760.347656	5916.855469	5765.75	5552.855469	3580.673828	3574.535156	4335.6875	4463.222656	3615.019531	3708.095703	3345.341797	3520.507812	3452.970703	4052.195312	4048.513672	3561.246094	3455.322266	3838.583984	3793.552734	3676.710938	4213.535156	4214.933594	2741.421875	2877.880859
21326	2.8546	819.5146235	0	19.40200043	0	9.088299751	7.316299915	7.34070015	5.232800007	0	0	56.70759964	45.16339874	33.43280029	45.15510178	45.21900177	65.09010315	27.26950073	29.4416008	24.12899971	52.26679993	57.81629944	66.58719635	83.34660339	61.5890007	67.89730072	62.22880173	85.23519897	70.13430023	39.17039871	39.12799835	13.61979961	11.15540028	11.73760033	0	61.28390121	31.73500061	38.86560059	0	0	0	0	0	0	0	0	0	0	0
12845	6.2998	588.4342735	11.0656004	0	51.26050186	20.85470009	0	0	50.67810059	0	0	24.46299934	0	0	0	0	0	0	10.93760014	0	0	4.493700027	0	0	0	0	0	0	16.3864994	0	29.30879974	0	24.80850029	21.99230003	21.41430092	21.95470047	0	0	77.1568985	90.97409821	129.4253998	121.7095032	74.35169983	73.74739838	74.49320221	82.17489624	78.72049713	24.57839966	8.967200279
21689	6.0564	804.5503744	277.3721008	282.125	403.8996887	386.9679871	389.0463867	276.8677063	396.8554993	394.7135925	367.6427917	442.3295898	435.4425964	304.3215027	316.8620911	334.4565125	315.4867859	338.876709	345.5004883	353.6803894	454.645813	534.0166016	727.710022	702.6547852	776.3895874	806.3959961	770.3706055	751.0640259	661.1967773	333.3417969	340.2301941	388.792511	405.2568054	357.0708008	380.2932129	272.7843933	307.4624023	324.3113098	501.2778015	456.5176086	436.7632141	390.5779114	397.5011902	424.5888977	336.574707	441.1733093	449.7065125	232.5323029	206.0818024
3619	5.9976	942.6259244	1728.665039	1640.007812	2080.914062	1830.546875	1515.517578	1527.730469	2055.970703	1442.332031	1762.161133	2069.9375	2038.378906	1519.328125	1495.788086	1461.818359	1480.025391	1521.005859	1473.949219	1716.556641	2565.888672	2581.066406	2814.083984	3050.714844	3182.576172	2765.835938	2228.611328	2500.349609	2709.046875	1640.851562	1836.37207	1860.62207	1867.261719	1583.760742	1532.334961	1286.852539	1387.452148	1297.398438	2240.826172	2148.044922	2092.814453	2077.353516	1677.334961	1653.385742	1690.055664	2070.414062	2047.37793	1165.53125	1168.723633
2622	5.9557	782.0564235	144.516098	131.0352936	291.666687	279.4367981	265.302002	212.1734924	217.0023956	228.2507019	198.887207	378.7316895	346.5429993	241.8959045	250.6454926	282.8041992	304.3642883	271.3381042	315.8659973	274.5426941	349.0945129	362.5263977	610.2329102	616.9077148	586.1220703	584.1035156	615.1918945	628.2064819	585.8267212	290.6178894	296.1235046	359.914093	415.0983887	298.1737976	317.8604126	294.740509	260.7629089	260.6860046	286.1481934	286.4695129	272.6789856	252.6952972	251.8919983	242.4911041	245.2541962	252.9685059	268.8205872	201.7595978	183.1710052
19911	5.5172	774.5234235	3086.828125	3170.009766	3357.84375	3602.113281	3420.777344	3187.533203	4045.587891	4002.320312	3874.158203	3757.1875	3857.019531	2560.597656	2636.263672	2739.132812	2866.822266	3305.9375	3234.789062	3332.208984	4195.386719	4365.742188	5021.878906	4978.597656	5733.273438	5718.941406	5353.765625	5030.480469	4920.617188	2773.318359	2828.787109	3548.759766	3524.425781	3350.203125	3673.076172	2618.994141	2570.863281	2513.03125	3513.185547	3448.820312	3620.619141	3535.705078	3148.515625	3083.8125	3176.785156	3943.369141	3879.095703	1978.688477	1946.179688
17553	0.5026	307.9720235	33.97850037	0	29.40279961	25.47299957	32.64979935	32.25540161	49.1576004	53.65890121	40.4341011	97.34850311	111.6057968	77.39759827	91.90249634	91.19550323	75.71690369	104.9847031	95.33519745	100.2799988	50.03929901	37.98970032	34.02209854	37.84349823	51.64870071	52.02510071	48.30469894	37.27830124	38.13790131	20.85070038	15.54139996	30.09600067	24.73019981	26.07150078	0	21.95700073	23.85239983	19.85400009	12.42800045	0	24.32699966	17.25429916	19.68020058	19.31529999	0	0	0	17.80929947	18.90279961
9051	6.6328	112.2135235	0	0	0	0	0	0	0	0	0	0	0	0	0	0	0	0	0	0	0	0	35.77949905	0	25.89480019	0	0	0	0	0	0	0	0	0	0	0	0	0	0	0	0	0	0	0	0	0	0	0	0
3247	5.997	942.6237744	3040.542969	2986.257812	3633.945312	3384.375	2743.644531	2812.507812	3781.068359	2646.310547	3282.035156	3925.427734	3736.445312	2816.445312	2928.146484	2701.589844	2578.111328	2670.009766	2623.876953	3101.181641	4670.789062	4848.242188	5363.664062	5700.519531	6055.070312	4971.832031	4284.8125	4558.148438	5218.777344	3091.554688	3292.333984	3433.722656	3518.353516	2846.966797	2853.144531	2485.8125	2605.988281	2404.482422	4321.820312	3911.537109	3819.439453	3814.326172	3173.339844	3156.683594	3347.326172	3909.685547	3851.566406	2160.427734	2087.105469
23099	6.165	827.6463235	236.2429047	249.0061951	283.9077148	285.9992981	276.5657043	235.0236969	303.6474915	324.3203125	307.6133118	286.7677917	330.6448059	229.3603973	211.2118073	247.0106964	263.165802	271.2128906	239.7781982	261.5266113	459.3356934	437.8340149	533.8021851	522.2011719	599.9204102	554.6948242	503.3310852	461.3280945	467.4249878	283.7189941	282.8901062	320.7909851	327.8375854	292.1684875	318.0173035	236.165802	240.1681976	259.4296875	334.0212097	312.528595	283.6975098	336.2788086	263.4309082	315.2970886	284.4303894	371.0161133	331.0852051	178.0175934	222.339798
17438	4.6877	771.4961235	123.8919983	158.0023041	321.5715027	329.6628113	274.8286133	343.5801086	223.1927032	261.5935059	280.2788086	344.5783997	371.6398926	198.3914948	204.8023987	185.8274994	198.3892975	217.8291931	242.2610931	249.5977936	258.9596863	225.3607025	721.4887695	628.1259766	647.5112305	663.9271851	702.434082	677.2437134	702.6646118	241.0619965	215.841095	338.5531921	353.3323059	341.8349915	331.7583008	231.232193	212.2185059	234.898407	355.0517883	335.8971863	515.7686157	482.4083862	234.6378937	241.0258942	239.6730042	426.1867981	449.0588074	170.5565948	203.6600037
7820	8.0651	838.6629744	348.9013977	297.5741882	502.9331055	484.3674011	405.8850098	476.2973938	528.4492188	432.7163086	475.0939941	632.6298828	712.5375977	665.9487305	598.4418945	655.840271	628.8779297	581.6362305	632.8978882	642.6625977	845.6973267	882.5200195	1291.944336	1331.74707	1528.847656	1343.222656	1268.865234	1265.744141	1408.756836	645.1724243	597.3228149	767.7041016	876.4603882	701.2974243	659.5375977	622.328125	650.7509766	632.2504883	636.9188843	665.6514282	625.8604126	501.2820129	582.4536133	541.5145874	608.9224243	733.9960938	648.6395874	541.7836914	540.6137695
20222	6.0678	623.5127235	0	14.09549999	44.43970108	0	23.3579998	21.66399956	0	26.08690071	0	121.2089996	112.2938995	62.28450012	60.04899979	0	60.60540009	57.78379822	44.7737999	76.35079956	137.9700012	165.7200928	229.1856995	282.1838074	264.4822083	218.6721039	181.6161957	225.1945038	269.8876953	156.063797	222.6734924	269.1181946	285.1630859	212.5148926	221.0444031	166.8090057	161.3771057	150.3047028	29.53840065	39.68059921	29.77140045	33.84410095	0	15.56110001	0	0	20.41939926	53.92359924	68.08190155
5365	6.1522	1104.699424	0	0	0	15.96430016	0	0	0	0	10.98569965	0	8.58880043	22.32250023	0	0	0	0	0	0	51.79759979	47.3146019	79.37809753	47.81710052	67.9815979	77.41169739	72.15989685	67.40190125	75.83740234	0	18.76689911	0	50.77259827	0	25.2614994	14.54349995	0	0	0	10.07310009	0	0	0	0	0	0	0	0	0
116	5.3591	779.5446235	44018.38281	45579.14844	63020.97656	61765.82422	54404.73047	55425.04297	52716.75391	52236.21094	49391.41406	66793.57031	66790.30469	48023.08984	49046.25	47586.94531	45666.35938	49631.58203	48242.80469	49858.91016	53999.08203	54867.1875	79034.41406	84649.9375	76669.14062	79684.9375	80597.33594	79090.60156	78718.03906	50816.83984	55943.74609	64870.30469	63477.73438	55373.73047	55606	48340.75	49937.58203	49035.03516	64958.23828	63207.14453	60063.73047	60617.09375	52814.64844	52384.82812	53535.68359	62583.20703	62276.67188	43040.54688	42135.4375
894	5.353	779.5451735	21331.2793	21719.70312	30916.92969	30468.9082	26284.07227	27211.10742	24501.45312	24968.58594	23548.32812	31718.69922	30363.26562	23287.61133	22976.79688	21306.92383	22707.64258	22513.29492	23285.47266	24093.29688	25381.51758	26811.95312	37866.79688	39676.57422	36845.91016	38558.9375	37559.73828	38173.17578	38399.91016	25415.47656	25500.78516	29896.64453	29287.51758	27398.39648	26998.8457	23474.26953	23235.16797	24195.98438	31280.35156	30822.51172	28381.95508	29979.20312	25227.51758	25173.86914	24903.97656	29310.26562	30271.07422	21944.07812	20515.37109
1871	9.0389	833.7055235	53.13150024	0	98.27819824	90.53230286	94.2983017	97.26750183	80.18080139	73.145401	0	186.0585022	186.2980957	183.1977997	168.8036041	185.4586945	211.6631012	179.3524933	162.9481049	203.6405945	230.9727936	274.2437134	321.0409851	314.3774109	369.2090149	412.4367981	321.2438965	342.4971008	343.1133118	144.8419037	103.3490982	215.2783966	209.9615021	210.1410065	224.122406	157.9013977	160.3162994	167.1665039	115.8974991	85.69229889	83.49349976	146.6593933	94.10710144	99.36930084	73.60240173	111.6383972	98.80329895	140.1269989	122.0158997
4896	5.6699	755.5443235	40457.45703	42209.39844	51755.49609	50512.92188	50918.82422	50562.88672	45639.9375	45464.47266	45687.27734	56229.64453	59604.23438	45032.1875	44756.83984	45426.01953	44650.9375	47278.07031	47955.10938	48087.50781	50736.87109	51664.58594	70340.33594	71210.84375	66908.4375	68545.67188	69239.875	67890.54688	70911.84375	50033.47656	51816.32031	56613.32031	59050.14844	52536.39062	53671.44531	47099.52344	49059.30469	48629.35938	56781.53125	56620.63281	50466.08984	50606.47266	48669.73438	50892.38672	46724.53125	56245.55469	56146.30469	42925.53906	41745.1875
4870	0.8873	528.2933235	12.93080044	0	11.89669991	23.69129944	16.65810013	22.94709969	40.06840134	39.82210159	32.79259872	40.9054985	35.10010147	50.36980057	23.49169922	45.95479965	46.34790039	44.66249847	53.07970047	46.1651001	53.7655983	38.23199844	42.97129822	49.72719955	61.55270004	52.29850006	43.80950165	53.65969849	49.14239883	42.67029953	39.02939987	54.8091011	41.46920013	61.86800003	41.92229843	36.21340179	40.21350098	39.84880066	0	0	0	5.079500198	0	0	0	0	0	0	0
22444	6.7959	1034.734729	0	0	0	39.31230164	57.48500061	0	120.9369965	96.70279694	89.87590027	122.824501	105.0607986	112.7353973	117.7257996	66.86940002	103.3458023	111.2975006	98.44010162	102.4273987	192.2637024	182.861496	194.8638	188.6710052	197.7205048	84.61499786	184.2781067	177.4024963	209.7738037	113.3223038	128.0950012	110.663002	95.68139648	108.2626038	106.2145996	110.0882034	0	52.88980103	66.95410156	0	0	0	42.72040176	0	0	0	58.24129868	242.5292053	188.8047028
1508	5.8906	954.5664735	419.4338074	415.2554016	488.2156067	470.4154968	502.751709	444.9025879	548.6542969	532.515625	540.4229126	580.414978	544.0405273	438.5154114	439.7373047	437.4491882	491.229187	517.8485718	597.8485718	513.9838867	604.7426758	672.1063843	720.4707031	701.1879883	846.9038086	825.1298828	757.7686157	750.9691772	735.3662109	465.278595	433.2290039	549.949707	596.3900757	502.4784851	574.453125	430.0668945	444.489502	415.5329895	631.7313843	638.7670898	585.7822266	688.3353882	611.6201172	568.8999023	559.809082	689.9863281	716.8378906	348.528595	384.8875122
22961	5.7327	1036.692229	0	12.73019981	0	0	0	0	12.18900013	0	0	100.3367996	98.70909882	88.65940094	81.58100128	84.7559967	55.39099884	88.51139832	67.06150055	82.72979736	111.4975967	68.06860352	89.90540314	85.38659668	101.0224991	84.36000061	93.61239624	93.55979919	88.80709839	81.17829895	70.64820099	81.39790344	76.36689758	97.04489899	95.43869781	69.51899719	90.40209961	72.04090118	0	0	0	0	0	0	0	0	0	0	16.66930008
16455	7.0569	1022.680924	5.365200043	0	0	14.49330044	8.817700386	0	0	0	22.89159966	0	31.57839966	32.07450104	0	28.88409996	46.16910172	26.69140053	40.12530136	33.87369919	52.29190063	58.38550186	83.35269928	72.11910248	110.1084976	89.79579926	105.2259979	79.81749725	68.71050262	13.08129978	24.31679916	49.54560089	65.05500031	42.81380081	46.06409836	48.58319855	42.23630142	53.98020172	0	13.20300007	0	0	0	0	13.27900028	0	21.02409935	96.39620209	93.49160004
17315	5.0685	936.5770235	4180.855957	4167.703125	4703.679688	4739.21875	4566.175781	4536.816406	4943.390625	5071.785156	5053.210938	4841.027344	4902.015625	3801.011719	3863.697266	4150.429688	4039.619141	4404.136719	4499.742188	4242.667969	5524.808594	5692.691406	6172.792969	6132.714844	5747.859375	5160.148438	5800.804688	5996.613281	5725.265625	4057.472656	3985.619141	4860.578125	4854.734375	4778.671875	4740.925781	3823.126953	3692.392578	3825.09375	4723.128906	4642.042969	5083.09375	5052.316406	4570.675781	4752.996094	4569.375	5301.855469	5337.1875	3130.230469	3266.890625
3112	0.5073	222.0863235	349.5454102	304.6864929	384.509491	396.678009	379.9538879	423.8739014	576.8521118	595.446228	598.2001953	810.022583	720.1633301	847.7628784	864.6176758	971.3458862	830.3728027	911.6646118	865.3969727	932.3803711	532.2846069	597.1918945	648.7792969	544.2531128	573.5906982	660.2470703	527.4072266	528.1851196	578.3134766	353.1308899	370.1169128	359.4888	366.4512939	384.7441101	385.0541992	467.321991	493.8576965	527.1309814	398.5056152	343.660614	442.343811	433.0024109	299.8139954	288.6362	284.9187012	354.1908875	377.3120117	412.0661926	481.7858887
20496	6.8703	1045.778524	0	0	0	0	0	0	0	0	0	111.5901031	82.99729919	53.97800064	80.71829987	58.84909821	65.00140381	66.45320129	74.08860016	50.85329819	172.1970062	203.3453064	311.3340149	329.2833862	53.5788002	341.5996094	361.1238098	300.8044128	297.8362122	128.1916962	107.5914001	177.8834991	169.6033936	139.4201965	147.1300049	111.7851028	89.44819641	94.46309662	0	10.82470036	0	0	0	0	5.207499981	0	0	0	0
20947	5.0958	735.4802735	1239.407227	1262.202148	1810.719727	1810.228516	1664.452148	1607.038086	1551.523438	1559.889648	1604.547852	1684.079102	1594.15332	1256.970703	1350.642578	1343.379883	1328.337891	1502.944336	1430.34375	1467.625977	1637.573242	1603.581055	2304.617188	2684.28125	2117.734375	2550.525391	2518.058594	2648.349609	2673.904297	1526.945312	1554.689453	1973.280273	1991.491211	1638.277344	1569.862305	1554.961914	1523.305664	1463.418945	1891.560547	1774.873047	1508.267578	1585.993164	1819.743164	1628.641602	1749.162109	1843.950195	1913.175781	1166.12207	1209.125977
4148	5.9934	783.5757235	4561.600098	3312.167969	3459.59375	5124.285156	4827.376465	5610.737305	4350.096191	4293.855957	4282.035645	7235.132324	7969.439453	5170.474609	5099.40625	5189.124512	6625.230469	5576.541016	7430.703613	5774.267578	10779.85352	7911.579102	11286.46094	14607.96289	11729.52051	11167.45312	10602.69922	13971.60742	15382.85547	5622.095215	7984.433594	7088.96875	8088.834961	6150.338379	6091.637207	5230.531738	5571.381348	5433.863281	5293.371094	5269.595703	5321.8125	5231.861816	4867.073242	5913.127441	4808.220215	5443.546387	5527.687988	5351.708008	5166.536133
941	2.3568	936.5096244	0	0	0	0	9.492899895	0	15.35200024	17.50230026	18.42219925	39.51409912	33.5821991	112.5854034	138.2958069	175.6959991	182.7566071	87.23609924	127.5955963	120.6324997	147.0518036	136.9284973	157.4716034	164.9046936	154.2799988	184.0845032	199.0440979	224.2312927	169.7062073	92.30480194	80.53790283	0	21.93359947	11.65849972	16.46980095	69.05870056	83.6434021	84.98549652	0	0	0	0	0	0	0	9.810799599	0	0	0
21650	6.0581	715.5093286	446.040802	401.4082031	478.6492004	471.721405	424.8507996	355.6694946	383.1166992	440.071991	392.9844055	482.8512878	524.7592773	357.7903137	377.3776855	360.0834961	348.5259094	398.9023132	412.6774902	404.1296082	523.5521851	464.1252136	583.2689819	528.4141235	606.3417969	543.7114258	513.3823242	552.2396851	523.1641235	398.7255859	421.021698	442.3640137	441.9862976	375.3564148	394.7020874	337.6691895	373.3862	354.3999023	552.699707	531.2211914	440.5610046	376.5945129	451.3770142	447.832489	443.3815918	532.9990234	451.9526062	317.7172852	354.2229004
13011	0.4863	591.1711235	106.3307037	112.2898026	84.16649628	90.01519775	98.35410309	93.38950348	91.89849854	110.2020035	99.5102005	112.9280014	94.15370178	56.90499878	74.39330292	54.4029007	81.73390198	59.05049896	59.95660019	65.91590118	59.88410187	66.04329681	58.78929901	62.06019974	66.58159637	65.21749878	53.56230164	38.06309891	43.66070175	45.93099976	37.97409821	31.41760063	44.9280014	41.39599991	43.80720139	35.52009964	0	37.3302002	31.59110069	30.93390083	36.1108017	28.40710068	22.42350006	33.27780151	49.69720078	37.22240067	20.1826992	33.78900146	26.75760078
18193	5.0659	936.5772735	2142.033203	2248.736328	2664.527344	2631.65625	2511.416016	2433.142578	2691.962891	2762.259766	2668.960938	2509.558594	2712.464844	2064.017578	2091.537109	2286.726562	2195.332031	2265.001953	2401.869141	2280.164062	3003.121094	2908.847656	3302.675781	3331.830078	3070.990234	2752.361328	3199.460938	3254.988281	3164.626953	2236.546875	2155.228516	2615.826172	2678.041016	2505.332031	2662.027344	2011.489258	2070.841797	2092.107422	2624.736328	2487.195312	2686.888672	2756.412109	2569.833984	2501.208984	2545.925781	2873.072266	2833.439453	1832.37207	1742.630859
6801	6.9265	679.6073235	258.6257019	330.2020874	380.1636047	303.7390137	348.1924133	328.0080872	708.4932251	731.4771118	818.0825195	850.1478882	904.7885742	612.6655273	644.897522	788.9702148	697.402771	869.9990234	836.4603882	856.7396851	1680.032227	1704.231445	2202.486328	2169.666016	2585.994141	2396.878906	2151.535156	2198.621094	1967.165039	1463.775391	1328.69043	1658.571289	1685.236328	1522.048828	1789.369141	1282.108398	1296.53125	1192.626953	447.7240906	373.6076965	217.011795	270.3146973	422.2134094	418.6105957	434.7380066	496.8591003	513.097229	530.1688843	542.9794922
19070	5.0628	936.5782235	730.2617188	749.0620117	835.1289062	892.4780273	826.6317749	815.1890259	848.75	926.5853882	892.1273804	849.515625	931.2426758	723.3140259	702.2299805	731.3325195	695.7479858	780.909729	798.5117188	793.2139282	1021.048828	1028.339844	1124.354492	1058.832031	967.6992188	994.1826172	1098.657227	1041.21582	1001.94342	715.8676758	761.5166016	842.5761719	869.1362305	879.4428711	871.3306274	693.3275757	692.4257812	709.1812134	852.2280273	814.199707	892.3314819	937.7446289	830.0708008	823.7305298	857.1392212	931.1182251	908.0214844	562.6503906	575.9462891
16551	5.5742	715.5580235	312.5952148	269.4236145	333.4757996	289.0823059	306.8729858	315.9914856	321.407196	354.6538086	350.5534973	319.3681946	335.2833862	285.5728149	243.0023956	287.8308105	278.601593	373.1604004	317.0409851	317.4988098	445.0429993	440.2103882	552.4077148	506.2016907	602.5595703	609.4335938	549.2650757	515.0645142	484.935791	350.0080872	352.9573059	354.4320984	364.0291138	363.6806946	343.7052917	276.4377136	266.2807922	300.7874146	376.6848145	340.2661133	333.4335938	342.4407043	320.4482117	339.3280945	289.0075989	366.3210144	403.7466125	253.652298	214.1876984
16235	6.0076	778.5523786	0	1323.120117	1580.490234	1612.764648	1494.40332	1450.693359	1674.803711	1653.836914	1712.37793	1858.108398	1963.008789	1492.295898	1517.576172	1640.457031	1651.78125	1789.94043	1823.232422	1845.454102	2880.037109	2779.671875	2847.613281	2828.517578	3085.830078	3108.183594	2845.902344	2770.191406	2625.503906	1639.191406	1759.030273	2008.320312	1957.631836	1915.128906	1897.235352	1501.056641	1496.045898	1534.464844	1608.130859	1602.431641	1658.773438	1592.773438	1450.238281	1478.618164	1426.306641	1701.681641	1711.195312	1204.945312	1228.673828
13486	0.4568	145.0560235	2573.212158	2756.050537	2276.301758	2297.943359	2764.840576	2894.357422	3849.871094	3833.605225	3928.969482	3328.444824	3391.986572	3066.548584	3156.144531	3150.836914	3191.641602	3882.453857	3889.898926	3959.748779	2116.512207	1921.6698	2196.731201	2168.361328	2370.09375	2372.114258	2280.309326	2114.695557	2285.135498	1460.067383	1463.28894	1765.572998	1718.108276	1977.726318	2081.991699	1816.447021	1813.618408	1877.637329	1188.565552	1228.907349	1434.755371	1467.523438	1130.847778	1159.13623	1211.335327	1476.73645	1468.824585	1374.667358	1312.001099
9962	2.771	964.5343286	16.2385006	0	0	10.75759983	6.309700012	7.088600159	32.15810013	31.64039993	38.62749863	107.0603027	120.2098007	81.44599915	91.0714035	98.32240295	88.55200195	51.55360031	59.68370056	59.96260071	56.91439819	59.15530014	102.7137985	124.8054962	116.0978012	113.7940979	105.9448013	126.7494965	122.2490005	50.68909836	52.79759979	14.19939995	0	22.88369942	20.02820015	42.06919861	47.47370148	37.93109894	0	0	2.960700035	0	0	0	0	0	0	0	0
10481	5.5198	774.5268244	30143.93164	31640.24219	31099.72266	29341.3418	28613.32812	28468.72656	31634.97656	30257.7207	30721.08398	33187.40625	32022.08984	26427.44727	26758.95312	26003.11133	25640.47266	26886.90234	27497.26953	27644.35352	34321.6875	34936.82031	35439.95703	35746.90234	37398.32031	37625.91406	35195.65234	34244.05469	35045.32422	28382.14062	29999.77539	30945.74805	29541.45312	29728.20312	30083.04688	25490.38672	26037.9375	25430.9375	33912.67578	32082.04688	29252.76562	30051.25977	27600.84766	28675.63086	28168.04688	31777.68359	31357.85156	24337.76172	23646.17188
14582	0.5686	418.2325235	0	0	0	0	0	0	16.60899925	0	0	0	22.68810081	27.27639961	25.34090042	29.39049911	21.78759956	0	21.48200035	30.2947998	37.0943985	43.46649933	56.90499878	58.6731987	36.39770126	42.78490067	26.46039963	52.14889908	51.90019989	41.07960129	33.75379944	51.82189941	39.75989914	37.6576004	53.21960068	46.80289841	35.97510147	41.63809967	0	0	0	0	0	0	0	0	0	11.3657999	0
5413	0.9226	235.0870235	192.7378998	215.9566956	152.2272034	155.5077057	189.6996002	186.5585938	403.6207886	375.5541992	407.7702942	640.3892212	646.3798828	560.1132812	522.2979126	558.5546875	493.5125122	487.7875977	524.9033203	584.0375977	217.2210999	229.922699	183.4841003	219.7821045	331.4902039	265.4739075	287.7861023	251.3701019	286.4801941	120.4324036	129.2561035	145.1710968	149.883194	176.7021027	141.0485992	194.0195007	213.4629974	204.596405	100.8515015	110.7763977	128.7548065	128.4259949	108.2817001	92.81199646	88.186203	157.5592957	126.3693008	229.2588959	245.177002
1618	6.9793	653.5921235	0	56.75360107	100.9990997	101.9181976	93.42289734	102.3979034	189.6040039	190.8186035	218.6667023	242.6416016	245.9353943	190.1667023	174.4409943	214.0709076	203.2893982	290.2625122	264.1886902	234.7566986	470.0996094	459.490509	556.4418945	516.7836914	680.1826172	618.7539062	584.9052734	588.3823242	569.272522	366.648407	344.3330078	397.5793152	401.5667114	401.2668152	384.2817078	296.3557129	298.8349915	317.3812866	107.1604996	114.4779968	0	0	93.36289978	105.5199966	109.3513031	141.4263	158.4806976	142.5635986	113.0506973
1575	0.6057	191.0414744	16.30800056	0	0	0	0	0	0	0	0	60.31850052	43.10390091	37.54339981	50.83440018	48.80649948	51.43389893	66.42040253	72.47419739	38.06819916	0	0	14.07380009	0	0	0	34.25400162	0	19.31159973	0	0	0	0	0	20.64970016	0	0	0	0	0	0	0	0	0	0	0	0	0	0
15911	5.8715	916.6080244	7004.246094	6870.789062	7714.804688	7429.660156	5884.539062	5513.921875	8374.390625	6631.039062	6896.261719	9935.234375	9534.359375	6684.753906	6992.777344	6416.039062	6189.304688	6649.59375	6620.683594	7895.484375	11030.71094	11470.75781	11423.46875	12633.98438	14130.11719	11547.57031	10756.89844	10754.16406	11838.42969	7196.761719	7732.925781	8597.460938	9114.796875	7158.691406	7052.445312	6254.46875	6224.910156	5935.488281	10789.15625	10547.98438	9198.78125	9830.445312	7839.023438	8005.328125	8067.0625	10037.82031	9607.023438	5571.238281	5770.414062
6373	0.505	218.0557786	83.46070099	92.05619812	72.27529907	73.60700226	75.10230255	83.16190338	155.8031006	137.9606934	143.5278015	203.3173981	206.7772064	205.0151062	187.9197998	213.9214935	211.236496	279.6749878	268.1813965	279.3544922	107.2153015	100.5416031	120.634201	117.3190002	116.9115982	135.8126068	135.0601044	125.3042984	118.180603	55.12530136	53.63800049	65.60469818	72.8844986	68.26689911	88.48899841	96.98339844	94.77719879	98.21720123	49.10179901	49.11859894	69.64430237	79.37650299	48.57899857	33.2195015	52.38529968	68.80570221	74.36180115	84.3391037	94.84549713
7446	6.1427	892.6097744	837.9312134	848.9663086	1066.384766	1145.03418	1011.044922	950.9658203	1179.926758	1118.708984	1094.176758	1200.132812	1244.086914	912.9735718	927.3607788	896.5853882	893.2935181	1025.769531	984.9193726	1055.645508	1658.415039	1780.811523	2092.916016	2033.178711	2383.609375	2250.378906	1866.963867	1937.244141	1895.003906	1042.360352	1053.34375	1247.361328	1229.192383	1097.760742	1101.930664	801.1845703	809.4121094	881.4321289	1325.701172	1236.177734	1319.292969	1260.12793	1109.558594	1097.59668	1106.560547	1402.381836	1492.041992	729.3983765	728.8779297
7024	0.5089	786.2302235	0	36.85219955	27.73749924	27.59420013	18.94779968	31.00810051	43.12200165	63.62030029	48.79309845	80.4048996	58.57590103	66.31839752	66.25170135	59.83169937	69.53630066	87.54889679	76.73880005	76.84249878	28.46549988	20.72960091	0	27.07369995	30.4197998	27.38929939	28.87929916	0	21.98139954	0	8.607600212	0	0	0	19.1284008	12.65139961	12.68379974	8.697899818	14.04669952	0	8.546600342	0	0	0	3.458199978	0	8.100999832	17.94190025	18.63599968
18687	5.7235	807.5767235	440.4417114	472.1545105	947.7114258	990.2412109	936.5415039	938.3521118	790.2982788	825.7470703	842.8466797	1014.421387	1054.30957	680.9951172	727.1088867	772.1503906	768.8178711	862.7578125	888.7529297	794.6489258	826.2982788	743.8729858	1364.09082	1261.481445	1401.177734	1407.106445	1535.460938	1464.208984	1398.117188	754.546875	731.7124023	1042.767578	1100.120117	978.5996094	957.8862305	829.2446289	830.1210938	769.4755859	1185.444336	1174.004883	1362.654297	1175.893555	1247.834961	1221.911133	1229.054688	1273.360352	1271.677734	650.7266235	621.3012695
13797	4.6818	908.5472286	843.2772827	900.7432251	1137.499023	1156.481445	1102.743164	1022.887207	1192.131836	1128.220703	1054.328125	1240.006836	1250.599609	790.921875	794.840271	886.7988281	873.7271118	976.2617188	938.7919922	974.7294922	1271.119141	1309.460938	1750.359375	1724.547852	1890.015625	1815.208008	1578.935547	1611.366211	1674.662109	1040.8125	923.4520874	1288.084961	1276.12793	1239.642578	1223.016602	879.7675781	899.6196289	869.6210938	1317.796875	1193.259766	1457.222656	1314.0625	1089.539062	1087.647461	1114.825195	1535.016602	1511.132812	723.2705078	689.7661133
21968	0.9368	460.2782235	70.15059662	77.72170258	66.30509949	87.73970032	100.8722	109.1504974	79.48960114	80.46949768	61.20069885	215.4002991	212.6248932	231.6251068	292.4775085	135.523407	141.7095947	184.6168976	212.3491058	190.2102966	91.7111969	62.21229935	115.8699036	114.0578003	56.55780029	69.67960358	58.00759888	61.13759995	51.60340118	65.87740326	52.72449875	53.89139938	58.04759979	34.24110031	27.44339943	37.25009918	28.32929993	28.29299927	15.24580002	12.90509987	69.58740234	62.33160019	26.06649971	26.38509941	20.78269958	44.29380035	38.48730087	27.84930038	35.08570099
11036	7.6615	699.6347235	0	0	0	0	0	0	0	0	0	0	0	0	0	0	0	0	0	0	0	24.05410004	0	0	0	0	0	0	0	0	0	0	0	0	0	0	0	0	96.30740356	83.33779907	93.77449799	0	98.87049866	113.9868011	119.6651001	113.4858017	102.9266968	0	0
18494	4.6848	771.4969735	51.10150146	60.59170151	170.0980988	141.0690002	184.8307953	134.9868011	114.021698	94.48490143	114.7739029	158.4606018	152.110199	62.85129929	103.1278	87.71759796	78.271698	96.44560242	98.20929718	99.32180023	110.4869995	99.60299683	279.740509	267.4153137	270.3270874	215.8141022	307.5224915	307.4165039	312.5974121	100.2552032	95.73829651	142.8887939	160.4273987	150.5852051	118.1789017	95.85019684	82.97070312	98.36519623	135.928299	147.7079926	196.9723969	207.8887024	98.90450287	98.86470032	100.2099991	233.6820984	223.3722992	87.69480133	82.93240356
17543	0.4285	145.0558786	131.3462982	136.5061951	127.5117035	119.9345016	136.986496	101.5951996	154.5892029	151.537796	181.372406	143.1746979	147.7736969	132.0771027	144.8354034	147.3224945	145.740097	153.5917053	160.1598969	171.1589966	102.0808029	102.2556	117.6820984	92.99019623	103.3126984	109.4016037	101.2266998	120.9692001	110.2711029	76.89530182	85.69329834	73.80220032	91.23320007	93.58139801	78.52449799	85.47940063	82.84220123	89.15440369	72.49040222	54.7582016	92.57640076	69.27619934	54.57709885	48.52890015	52.32239914	69.47979736	66.22450256	77.584198	63.04750061
2795	5.0018	732.4777744	871.5897827	923.0435181	1735.15918	1756.1875	1568.966797	1518.519531	1390.844727	1374.541016	1414.277344	2016.368164	1996.410156	1117.771484	998.7520142	1100.141602	1107.72168	1326.310547	1356.65918	1211.089844	1533.039062	1581.78418	3361.197266	3259.65625	3381.970703	3302.265625	3176.175781	3182.580078	2984.037109	1376.435547	1375.056641	2180.683594	2240.855469	1920.97168	2047.020508	1321.035156	1238.977539	1313.494141	1625.594727	1577.066406	1831.604492	1753.467773	1430.067383	1467.821289	1308.344727	2076.082031	2126.802734	851.8115234	833.4331055
10657	6.4826	762.5098235	2287.560547	2111.771484	2061.216797	2012.220703	2202.886719	2305.773438	2026.154297	1892.736328	1958.586914	1855.598633	1918.016602	2001.051758	2037.897461	2059.417969	2037.09668	2054.029297	2073.945312	2123.011719	1611.663086	1570.97168	1460.338867	1410.290039	1316.727539	1041.009766	1212.198242	1060.254883	1025.003906	1978.244263	2076.913818	2021.041016	1991.126953	1866.582031	1863.911133	1890.925781	1959.533203	1888.685547	1980.930664	2078.064453	1799.4375	1664.418945	2153.6875	2053.340332	2079.951172	1894.158203	1745.390625	2152.353516	2005.81543
7935	0.484	389.2047235	0	12.61509991	0	0	0	0	7.059899807	19.2894001	0	0	10.41310024	0	0	23.13229942	0	0	12.77130032	0	34.08810043	49.63999939	35.33990097	49.6026001	44.80390167	37.20249939	34.89220047	46.17900085	0	59.95890045	65.44619751	105.9841003	84.1427002	71.52639771	76.27549744	57.88690186	66.35639954	65.68540192	15.1218996	0	0	0	0	0	0	8.523900032	0	0	0
13444	4.6818	908.5477786	1535.117188	1513.787109	2225.230469	2130.103516	1842.208008	1823.446289	2144.599609	2036.294922	2078.832031	2331.035156	2365.691406	1496.240234	1434.913086	1496.677734	1497.345703	1844.305664	1760.640625	1815.448242	2383.101562	2399.171875	3181.888672	3166.873047	3398.943359	3384.146484	2906.804688	2985.048828	2839.0625	1736.612305	1808.219727	2348.349609	2391.417969	2275.035156	2239.683594	1490.755859	1618.099609	1584.804688	2304.707031	2248.642578	2649.03125	2513.648438	2044.235352	1996.671875	2061.84375	2829.509766	2675.876953	1333.612305	1320.260742
10380	7.4251	62.17772354	199.2532043	252.8881073	968.2529297	1216.366699	775.0219116	705.3989258	1633.645996	1604.219604	1997.193848	1632.302979	1630.862915	1874.078247	2089.727295	1089.768677	1265.966797	896.2114258	763.2979736	655.8668823	3593.856201	3644.36084	2912.283447	4050.659424	4134.473633	4491.140137	4487.374023	5160.907227	4343.938965	825.4395142	828.8284302	1525.74292	1212.241455	1610.441772	1467.59375	1398.959839	1647.691895	1316.851807	1476.119507	1991.363037	3131.1875	3159.710693	1329.266968	1446.511108	975.4281006	2623.947021	2221.469482	516.7260742	311.8714905
6572	0.4896	243.1465235	0	0	0	0	0	0	0	0	0	69.6882019	61.74549866	77.32849884	69.59729767	0	0	67.54589844	75.21309662	101.4999008	59.07820129	49.4211998	66.60440063	64.75980377	71.94400024	72.30349731	64.62580109	55.70040131	63.03229904	141.2227936	153.3901062	211.5814972	251.2052002	183.0225067	181.2649994	120.0084991	133.4161072	142.0189972	58.99760056	0	0	0	92.79360199	0	0	0	90.74299622	0	0
22726	5.0776	777.5289735	14444.21094	15149.96094	25524.59375	24523.59375	21311.42188	21420.63477	20153.0625	20515.64453	20780.4375	26816.33398	28166.30859	17051.53125	16330.69531	16702.26562	17176.42969	18405.51562	17466.51562	17627.94922	22239.67188	21637.23438	34423.71875	34204.00781	32032.92188	31146.32812	32166.51562	32616.39062	33662.625	20244.48438	19721.23828	26414	25524.20117	22950.91016	22791.5918	17277.84375	17510.89062	17909.48438	25066.65625	24787.67188	24371.71875	24747.25	21272.03711	20923.17188	21152.51562	25638.65625	26284.25	15249.63281	15143.85156
15685	6.0021	768.5649735	6696.582031	6907.383789	7818.730469	7979.222656	7149.257812	7057.035156	8237.820312	8079.289551	8412.726562	9668.089844	10400.02832	6381.417969	6515.179688	7259.859375	6764.676758	8047.292969	8282.006836	7908.754395	13468.80469	14202.52344	14838.28906	15735.38184	17416.11914	18509.36523	14841.75	15046.14844	15084.89746	8567.40625	7617.296875	9445.710938	9273.650391	9639.992188	9448.359375	7227.464844	6834.402344	7171.089844	8013.6875	8065.050781	7255.09375	7302.613281	6203.601562	7549.933594	7041.566406	8233.0625	9201.960938	6145.48877	6224.828125
1903	6.1741	956.5696235	284.3830872	297.7546082	410.1123047	335.5884094	338.6632996	328.2833862	422.8388977	361.0273132	356.410614	451.8833008	433.3812866	324.9070129	333.5412903	418.1350098	372.9624023	462.5498047	429.9204102	445.9440918	578.4818726	615.9569702	763.1812134	802.0537109	907.1088867	880.4628906	819.5249023	750.2133789	762.656311	384.9162903	356.3212891	425.8525085	452.035614	384.5888977	423.3916016	315.1579895	325.7421875	319.7528992	391.6072083	365.895813	393.7243958	392.2134094	332.4501953	359.7055969	399.7466125	398.532196	481.7179871	315.2106934	290.6427917
8964	6.3163	841.6621244	621.5648804	683.5048828	787.5308228	754.6729126	737.1635742	733.887207	938.6099243	951.9849243	875.0830078	797.3886719	809.2310181	678.0521851	609.2642212	707.1356812	734.914978	831.4575195	803.5957031	798.1743164	998.1801758	1054.931641	1230.921875	1274.207031	1484.279297	1433.349609	1257.454102	1278.484375	1238.366211	700.3018188	756.0913086	896.7797852	863.0106812	907.7943726	925.2108765	770.8417969	714.4760742	720.4058228	796.6055298	827.8662109	875.4058228	847.4932251	899.8955078	824.8198242	897.1182251	962.6625977	931.9956055	575.3270874	523.2207031
2676	6.1371	1058.707179	0	10.86520004	0	0	5.650800228	0	0	0	0	0	26.33480072	25.86400032	11.63549995	7.250100136	8.009699821	16.49620056	0	4.613100052	31.1989994	40.83259964	82.90609741	68.04119873	84.39820099	86.14440155	85.71080017	72.49549866	63.27769852	34.87960052	22.51420021	40.4117012	28.99729919	0	0	0	23.5	0	0	0	0	0	0	0	0	12.36730003	0	0	0
22019	6.2188	754.5540286	1346.967773	1389.556641	1657.876953	1465.388672	1372.602539	1371.970703	1820.53125	1865.899414	1751.25293	2302.474609	2333.816406	1770.80957	1757.771484	1783.717773	1770.625	1979.606445	2137.716797	2181.082031	2655.283203	2802.726562	3219.814453	3241.648438	3530.396484	3199.962891	3017.341797	3148.371094	3129.013672	1819.053711	1859.979492	2277.945312	2137.210938	1984.517578	2120.671875	1719.861328	1611.111328	1676.522461	1799.505859	1731.646484	1580.167969	1642.828125	1535.860352	1480.897461	1490.481445	1937.552734	1936.899414	1416.53418	1426.612305
19909	6.006	752.5375786	3249.667969	3346.734375	3777.273438	3795.755859	3551.066406	3509.988281	4196.949219	4187.398438	4092.201172	3899.271484	4154.988281	3359.078125	3348.521484	3455.529297	3663.990234	3715.035156	3940.144531	3932.75	5310.664062	5178.742188	5258.855469	5218.148438	5802.675781	5580.929688	4934.765625	5042.105469	5044.835938	3759.662109	3633.761719	4227	4286.289062	4251.15625	4343.960938	3488.529297	3492.736328	3557.212891	3724.730469	3891.814453	3801.001953	3661.5	3617.402344	3461.326172	3596.947266	4195.136719	4038.089844	2500.609375	2536.650391
19009	5.269	727.5148735	258.199707	308.9006042	546.3168945	549.1787109	535.2764282	488.7221985	388.8770142	438.0141907	421.8776855	564.5053711	598.0601196	349.0913086	290.3117981	329.876709	361.1376953	420.4318848	476.3729858	384.6669922	444.2367859	449.4042969	1069.613281	994.4467773	1038.066406	1023.939026	1067.779297	1039.533203	892.1083984	484.0812988	422.1455078	671.9984741	699.2416992	608.7426758	592.6220703	393.8474121	412.6813965	393.3970032	459.3642883	446.041687	520.3555298	511.6054993	409.8330078	454.7200012	424.1111145	600.2670898	602.7108765	273.4812012	273.3664856
11841	7.1441	866.6319235	0	0	0	0	0	0	0	0	0	0	0	0	0	51.65570068	36.38000107	0	75.12650299	0	182.0807037	199.3005066	260.9375	221.0200043	275.3167114	253.7960052	293.9267883	291.6270142	317.0227051	153.5547028	0	187.2843933	177.4916992	181.7272949	201.0695038	204.4093018	166.9694061	162.5829926	0	0	87.66560364	0	40.8445015	65.46179962	0	50.90340042	0	0	0
12891	4.6921	795.5410735	48.33950043	47.46630096	84.14689636	82.56939697	76.42240143	68.4693985	58.71110153	59.28229904	57.6228981	102.3718033	89.34190369	61.17210007	61.69319916	0	43.4333992	57.56359863	50.83570099	50.52360153	60.21929932	0	179.8406982	192.6598969	157.4665985	175.0001984	165.6280975	172.884903	202.8123932	55.98389816	54.0603981	91.32790375	99.40460205	88.71109772	100.7229996	44.04550171	49.5320015	47.7981987	72.13430023	57.45510101	0	76.23919678	0	36.39310074	0	75.56759644	80.6391983	0	57.16889954
2919	0.7677	219.0756235	283.1628113	305.526886	261.7419128	260.0924988	327.3623047	317.0588074	643.1464844	711.0947266	612.2056274	1091.5625	1098.899414	855.7998047	868.2709961	866.137207	899.6630249	1346.597656	1391.040039	1391.603516	353.5658875	390.0004883	376.0798035	408.9718933	470.3770142	468.1195984	460.8424988	415.6379089	447.2849121	235.2041931	182.1226959	275.1662903	282.4867859	244.866806	273.2172852	326.2843933	316.523407	306.2944031	169.5971985	157.5039062	204.3153076	241.2355042	158.8345032	162.8992004	150.8739929	261.5881042	249.3170013	389.5129089	353.803009
2685	5.9472	1081.748524	0	0	5.40170002	0	9.636199951	0	0	0	14.42259979	77.12239838	113.3962021	65.61920166	62.9054985	79.2826004	0	72.67630005	90.8844986	0	107.4246979	83.09649658	147.6526947	124.4897003	67.95860291	122.7696991	122.8604965	116.7145996	118.0663986	76.53250122	79.27559662	107.3707962	104.237999	83.26930237	86.40170288	77.05899811	64.05319977	61.82920074	0	0	0	0	0	0	0	0	0	0	0
18573	7.0364	1010.739229	6.300799847	0	0	0	0	0	2.652499914	0	0	16.56570053	13.01710033	0	0	0	14.26679993	12.27079964	0	12.62730026	30.00620079	0	30.01320076	34.02059937	49.39889908	31.03910065	42.15719986	49.84519958	44.22129822	0	0	13.79100037	23.10950089	11.92800045	9.335900307	19.2609005	0	0	0	0	14.0145998	0	0	6.326399803	0	0	0	26.22109985	39.15219879
22011	6.6462	739.6349235	0	0	0	0	0	53.36790085	0	53.42179871	0	60.70560074	0	48.48210144	53.71749878	0	32.71429825	55.72800064	0	0	34.12110138	50.02690125	53.93170166	0	0	0	57.66740036	0	40.7983017	28.78170013	0	52.0469017	40.3973999	58.86920166	51.23559952	52.53430176	0	0	111.3403015	116.7185974	152.7389069	123.5544968	174.1764069	160.5984039	158.9141998	178.9541931	142.658905	0	40.98830032
14640	6.262	797.6024735	462.6362	382.5679016	649.5889282	644.1958008	615.9990234	551.9893188	635.809082	692.5761719	681.9008789	624.585022	723.5194702	478.3738098	570.9594727	503.7645874	523.3510742	645.8413086	622.2147827	559.0932007	1130.255859	1063.629883	1389.132812	1341.546875	1518.388672	1464.52832	1262.176758	1296.009766	1401.43457	561.4584961	632.1904297	718.3867188	660.5474243	689.4169922	681.8770142	503.9296875	523.3579102	539.289978	579.5541992	583.7191772	546.0430298	565.0126953	536.8477173	558.8789062	546.6342773	645.1005859	656.2490234	467.4104004	426.125
11271	6.3066	841.6608786	350.410614	380.8792114	444.3369141	450.6896973	408.0479126	439.6442871	449.178009	446.5696106	454.0361023	471.3894043	399.7128906	341.1133118	374.9201965	409.6577148	351.5885925	409.1321106	412.0299988	426.9482117	527.3203125	502.9287109	639.1439819	567.2626953	581.0687866	557.0830078	500.976593	537.4354858	552.9478149	439.0263977	413.1448059	449.615509	474.1283875	469.8770142	477.3381042	353.8270874	399.9108887	375.9372864	505.449707	474.3581848	448.2542114	451.3633118	431.8904114	474.9436035	430.6503906	476.8301086	511.9230957	324.0734863	303.5314941
3052	5.6574	940.6070244	1108.091797	1152.355469	1221.342773	1254.855469	1130.725586	1230.186523	1284.195312	1382.217773	1327.851562	1322.492188	1308.480469	1122.172852	1150.996094	1134.78125	1174.369141	1314.238281	1266.886719	1223.357422	1718.030273	1761.19043	1758.833008	1845.428711	2035.482422	1940.855469	1758.680664	1731.966797	1735.1875	1165.073242	1136.053711	1333.916016	1313.604492	1241.428711	1348.769531	1037.171875	1152.301758	1091.40625	1355.87207	1321.364258	1549.066406	1462.552734	1248.155273	1301.69043	1234.80957	1421.541992	1418.709961	1021.777283	1038.865234
17385	0.4387	290.1127744	165.8372955	196.9880066	123.5575027	96.31199646	148.3217926	158.7769928	267.1203918	299.6672058	294.9350891	329.6459961	402.851593	237.6562958	223.4037018	215.3419037	208.3715057	294.0170898	305.2250977	302.7705078	121.6720963	102.3767014	81.17769623	107.3364029	126.2590027	135.9747009	89.49610138	100.7998962	76.86540222	47.98450089	29.37339973	58.72389984	54.94599915	45.67549896	82.45030212	56.07160187	60.75310135	51.81029892	0	42.23680115	28.5821991	46.97380066	20.24119949	35.78639984	33.45339966	34.67440033	49.9294014	0	36.97290039
6708	6.223	1099.826379	56.03720093	88.03559875	126.6829987	106.2752991	107.8995972	89.63059998	132.8014069	131.5670929	120.0762024	157.884201	159.8914948	120.3214035	134.7942047	155.3224945	133.7111053	144.5298004	165.6542969	181.7559052	216.5453949	279.3017883	271.7502136	286.7712097	299.7023926	292.7712097	266.3171082	252.3059998	254.6869965	130.0021973	147.1457977	167.7649994	185.4237061	128.0625	154.1060028	109.638298	130.497406	110.9311981	115.2753983	160.6764069	113.9681015	135.8334961	110.7156982	128.5404968	110.4123993	125.2842026	137.5980072	69.24430084	54.83129883
6891	5.886	953.6307786	0	0	0	0	0	0	0	0	0	0	0	0	0	0	0	0	0	0	0	0	0	0	0	0	0	0	0	0	0	1.180899978	0	0	0	0	0	0	0	0	0	0	0	0	0	0	0	55.94979858	29.93110085
22017	5.073	777.5290235	31229.04102	32394.69727	51953.13672	50877.04297	44271.32422	42867.125	40671.46875	39693.52344	40238.87891	54954.95312	55826.875	33724.00391	34151.28906	33977.45312	34255.83203	38153.55859	36632.90234	37860.3125	44426.90625	44499.27344	70746.57812	73325.21094	67929.05469	66690.0625	67082.46094	68925.42188	70854.05469	42027.56641	41684.98828	53532.07812	55194.75	47655.15625	46610.44922	36522.75	35476.07422	36274.98828	52402.59375	51920.81641	50363.625	51742.25781	42202.39062	43925.55078	43065.53516	53048.63281	54206.375	30984.37109	29915.5918
5742	5.88	952.6211744	0	0	0	0	0	0	0	0	0	0	0	0	0	0	0	15.47640038	0	0	0	0	0	0	0	0	0	0	0	0	0	0	0	0	0	0	0	0	0	0	0	0	0	0	0	0	0	139.6576996	168.6737061
21317	6.2202	754.5547786	3127.048828	3047.140625	3651.232422	3447.458984	3025.240234	2920.330078	4106.761719	4014.146484	3711.824219	5034.851562	5090.265625	3883.242188	3782.453125	3980.75	3766.134766	4576.722656	4420.226562	4771.648438	5960.476562	6188.160156	6578.976562	6873.753906	7401.851562	7285.699219	7350.730469	6386.25	6702.605469	3935.634766	3961.261719	4898.914062	4999.34082	4483.339844	4592.925293	3516.083984	3679.388672	3766.716797	3884.015625	3797.568359	3648.966797	3495.017578	3191.683594	3115.613281	3267.976562	4282.042969	4272.09375	3063.009766	3082.207031
20409	6.0355	625.5342235	9.274499893	21.64170074	0	9.276499748	16.79150009	0	0	0	0	28.01589966	31.28230095	14.22799969	23.66959953	17.79899979	17.96999931	30.49080086	29.48180008	0	64.88559723	56.33639908	57.88219833	69.93109894	84.78420258	55.51750183	63.38280106	68.66560364	69.49819946	57.12229919	58.50690079	84.50930023	60.74480057	69.43370056	66.18180084	43.1473999	46.29320145	49.55329895	21.50449944	0	18.57729912	0	0	0	0	12.03649998	0	0	0
7189	6.9284	679.6088735	114.615097	138.7846985	103.3354034	160.7882996	153.5106964	182.9210968	348.6643066	356.4395142	389.5010071	424.0024109	426.7125854	360.6870117	308.364502	351.717804	325.6875	409.157196	448.5387878	387.4708862	764.6812134	753.9492188	1021.969177	1021.356018	1269.998047	1087.573242	1038.853516	966.3062134	1030.666016	650.9873047	626.7357788	785.6425781	876.4291992	790.8604126	786.027771	607.8353882	592.7011719	604.5083008	179.2998047	180.7841034	190.1183929	136.2682037	214.594696	146.2626038	197.3475037	251.6331024	245.179306	280.1481934	251.8598938
9385	2.7712	984.5637235	0	7.045300007	3.105700016	0	0	0	29.77610016	0	22.5760994	102.523201	77.10970306	49.73400116	70.12619781	60.58649826	76.12249756	39.23749924	48.06949997	43.03300095	56.22729874	43.42110062	84.43049622	59.05830002	76.80210114	82.87580109	103.3777008	85.9108963	77.63749695	31.22590065	27.05419922	0	11.98460007	16.63089943	0	28.82189941	24.42910004	23.26709938	0	0	0	0	2.696099997	0	1.585399985	0	0	0	0
16634	6.6213	1006.706674	230.5700989	238.6154938	164.3753967	185.184906	162.1663971	142.889801	1582.893555	1201.749023	1425.561523	1626.361328	1620.239258	1130.907227	1130.353516	1223.881836	1070.475586	1128.921875	1183.232422	1255.018555	1987.467773	2050.958984	2945.710938	2936.273438	3170.697266	2974.480469	2633.962891	2669.095703	2971.232422	1298.8125	1366.376953	1705.439453	1665.22168	1407.283203	1477.857422	1279.037109	1370.09668	1384.830078	347.7609863	290.4562988	296.6733093	324.2008972	205.0666962	176.1423035	204.3713074	502.9377136	483.9259949	3729.03125	3557.195312
17833	6.3214	879.6195735	236.699295	231.6755066	265.6950989	248.6369934	244.1351013	222.0402985	258.2999878	269.6123047	268.1962891	245.8383026	240.3766022	194.8583069	186.1625061	201.896698	221.6367035	215.8847961	228.5361023	224.6306	269.2926941	295.5954895	331.9519043	335.1867981	384.3776855	350.7153015	349.9220886	340.6708984	362.8499146	243.5912933	261.3135071	301.230011	282.5750122	286.5575867	288.3862	234.8345947	234.3332977	243.9716034	292.667511	303.5090027	268.3662109	305.6611023	280.112793	274.8222961	246.2700043	278.3583984	294.1440125	217.2960968	228.6468964
19316	0.498	322.0858235	34.38249969	28.86289978	31.51309967	26.00580025	58.3891983	36.2492981	121.1063004	114.3050995	104.1959	115.9756012	102.8731995	112.2270966	108.6173019	127.9299011	131.5901947	145.0189972	151.8417969	160.7308044	50.6595993	48.67449951	44.99869919	35.90090179	65.89820099	60.26819992	45.49169922	40.8431015	42.46039963	12.90600014	0	27.1060009	21.09630013	26.67060089	17.35910034	39.97710037	26.85099983	29.09760094	8.170800209	12.77540016	25.05069923	0	0	0	0	21.5284996	18.39179993	34.89350128	30.19599915
21316	5.5228	774.5282235	349.7070007	363.269989	343.9124146	432.9841003	354.4988098	368.697998	499.5429993	501.1420898	462.7117004	392.800293	459.156311	218.5435944	290.8598938	319.2587891	333.4425964	386.4836121	350.5750122	345.2673035	516.1577148	520.4697266	555.3325195	583.1489258	697.7139282	628.3823242	599.8563843	644.5767212	538.3457031	301.9851074	288.3052063	405.6676941	393.9108887	405.167511	419.9460144	308.9458008	301.5266113	271.8926086	358.6933899	419.6929016	381.5773926	363.9988098	416.3295898	340.6387024	353.3500977	428.2211914	487.6867981	169.9671936	183.9960938
19393	7.4384	794.6178744	116.6169968	153.088501	270.8139954	284.4184875	322.5461121	303.2929993	305.3776855	388.2157898	393.0295105	402.9070129	387.248291	229.0845032	240.8632965	355.3346863	338.3804016	308.0830078	310.3044128	263.5681152	447.9132996	455.3774109	781.2363281	729.972229	855.7700195	839.8544922	854.9932251	852.6738281	768.9854126	302.9484863	367.0185852	444.949707	426.5087891	600.5009766	547.2456055	331.2117004	328.4132996	399.3435059	330.8104858	351.9484863	273.8149109	272.8081055	298.8959961	354.9921875	268.5483093	360.7255859	365.6806946	137.6493988	149.1605988
5223	0.9323	233.0913235	1847.643555	2145.695312	1594.632812	1546.728516	1893.703125	1848.113281	4097.105469	3993.902344	3895.755859	5987.797852	5928.564941	5182.675781	5227.847656	5128.11084	5174.166992	5155.552246	5253.85791	4861.280762	2320.677734	2309.839844	2223.140625	2179.449219	2775.820312	2832.214844	2611.833984	2628.132812	2761.487305	1301.375977	1285.154297	1516.105469	1577.790039	1580.369141	1484.260742	2040.257812	1946.893555	2148.230469	1115.538086	1061.491211	1310.418945	1324.003906	1063.876953	1033.365234	1028.483398	1431.071289	1456.102539	2300.177734	2320.880371
10946	5.9434	62.59142354	0	0	0	0	0	0	0	0	0	0	0	13.0941	0	0	0	23.46459961	0	11.42450047	33.88830185	43.95899963	67.2664032	62.97029877	62.49890137	83.58499908	42.76390076	50.95199966	57.5	0	17.2602005	0	45.00910187	0	0	0	0	26.65209961	0	0	0	0	0	0	0	0	0	0	0
9207	5.0515	1156.729424	0	4.514999866	0	0	0	0	61.33010101	7.813000202	9.157299995	51.9129982	71.93479919	37.77999878	16.87249947	25.24539948	0	0	31.02939987	33.81890106	13.03030014	0	0	0	0	10.6875	0	0	0	132.4263	101.7027969	168.1829071	159.3451996	125.7656021	142.5301971	113.364502	133.3562927	110.2472	8.322500229	0	0	8.182700157	22.97179985	0	6.076000214	31.2928009	29.37050056	17.86610031	2.124500036
7836	6.1447	892.6101244	417.0693054	441.0292969	592.3286133	586.7167969	491.8208008	486.8381042	597.4639282	571.5767212	571.1693726	618.8032227	671.9359741	461.2542114	478.467804	513.8413086	437.75	511.6007996	561.2230835	544.159729	792.0878906	787.7061157	1077.97168	1047.869141	1276.246094	1156.140625	959.3754883	953.1729126	945.8051758	514.6859741	565.7764282	659.8618164	616.6206055	536.7852173	539.8148804	414.2366028	447.5007019	448.023407	625.4536133	616.4525757	662.612793	689.6522827	571.3853149	573.7871094	636.1821289	720.234375	707.6016235	410.5183105	416.1187134
13614	5.2645	912.5789244	627.0112305	663.5933228	810.5454102	721.4188843	679.7128906	643.1000977	843.3125	783.659729	703.5059204	797.2041016	794.5844727	660.8676758	684.3325195	703.6577148	615.4086914	687.0858765	675.3770142	737.5645142	850.515625	954.284729	1210.035156	1060.933594	1220.334961	1342.061523	1198.672852	1076.923828	997.0576172	828.3657227	829.2235718	944.7670898	978.4291992	831.7915039	847.315918	742.8095703	732.5786133	760.3358765	941.7855835	882.1743164	879.4658203	836.0604858	747.8856812	726.984375	796.902771	808.1987305	819.2207031	492.8181152	548.7025757
17474	9.0371	877.6733235	127.1191025	145.1029968	177.1533966	197.4586029	189.9402008	196.559906	245.1929932	202.6894989	232.8450012	437.7001953	415.3913879	311.7460938	346.3244934	340.6229858	321.0429993	370.1362	360.2117004	412.3197937	580.2764282	549.6455078	754.6821289	782.5601196	960.996582	972.7241211	782.2061157	797.2285156	764.2764282	319.3933105	345.7893066	418.4045105	457.6662903	448.9121094	436.8728027	318.780304	303.0304871	330.145813	230.0478973	204.6580048	205.9720001	157.781601	0	194.1112976	205.610199	279.9906921	260.5133972	299.2607117	284.6477051
8212	6.1483	911.6493235	123.9355011	125.0211029	175.8059998	175.2080994	156.1997986	130.5023041	145.4302063	171.4629974	173.028595	186.3764954	166.4199066	135.3932037	131.3117981	145.028595	132.0458069	143.6320038	161.0007019	140.1846008	256.946991	267.9281921	296.5327148	277.0281067	359.8174133	362.7763977	305.5786133	312.925293	298.4870911	132.1210022	141.2080994	168.4304047	188.9674072	168.1466064	174.3307037	112.7773972	142.6784973	136.2660065	225.1768951	190.2315979	217.3188019	193.955307	173.6907959	162.6016998	179.1990051	218.5110016	190.1437073	123.9957962	106.4978027
16630	7.0553	1023.675124	9.346599579	0	0	0	0	0	13.0866003	22.7432003	11.57050037	0	0	0	12.53779984	20.04929924	16.74440002	35.29999924	23.74099922	0	40.28089905	49.41239929	62.68090057	61.2358017	65.89839935	41.93069839	54.78319931	64.40450287	58.17879868	36.2582016	12.31529999	44.4980011	36.47040176	48.50979996	0	23.77689934	32.70750046	36.72800064	0	0	0	0	0	0	0	0	19.22139931	48.53590012	0
3852	7.5817	38.19457443	297.3757935	376.23349	667.762085	1004.499573	621.6671143	638.3596191	1065.606567	1211.516602	960.4755249	1099.609741	1003.635498	1014.237122	1110.874878	830.475708	735.5349731	700.7000732	628.3809204	706.3449707	2068.022217	2120.504639	2614.199463	2018.403809	3239.891113	3726.630615	3375.413086	3202.516846	3624.780518	766.7988281	737.8682861	1049.722168	1330.314453	1247.223267	1030.255371	818.7357178	791.6541748	815.137085	1212.188477	1046.105713	1810.253418	1905.413208	700.6068115	798.6298218	1055.81604	1240.185791	1261.576172	435.2037964	282.1749878
15314	6.0528	715.5127235	4333.620117	4053.015137	5021.781738	5102.977051	4409.797363	4055.949951	4294.529785	4277.427246	4202.041016	5688.739746	5721.9375	3655.854248	3715.801514	3759.452148	3700.28418	4159.855469	4146.34082	4090.347412	5860.879883	5673.764648	5912.492676	4756.682129	5318.225098	5852.993164	5648.850098	5382.611328	6163.928223	4694.865723	4733.453125	5164.862793	5128.279297	4151.560547	4325.808105	3473.179199	3721.499756	3544.293213	5947.077637	5891.628418	4964.374023	4679.456543	4757.074707	4924.384766	4875.227539	5485.282227	5848.671387	3416.644043	3344.551758
4233	7.5846	55.58212354	219.529007	239.5646973	666.7230225	707.8792114	378.3554993	537.270874	621.7028198	642.6320801	754.7548218	932.2692261	727.71698	783.5823975	733.1583252	697.9465942	428.3883972	574.7437744	493.0429077	391.4787903	1614.776001	1421.105347	1596.89209	2031.326782	2682.291016	2219.899414	2111.773438	2270.921875	2040.327881	433.2311096	499.260498	623.4406128	737.380188	757.5386963	704.7869263	532.6901245	734.8527832	554.0421143	694.3637695	709.7592773	1428.594727	1478.743286	615.819519	541.7410278	699.2548828	1028.145752	888.2711182	283.4812927	298.0152893
1719	6.7924	1073.692024	0	0	0	0	0	0	81.6832962	0	0	99.54769897	67.0707016	0	0	77.67759705	64.04759979	0	0	74.94889832	122.6610031	136.7760925	132.6056976	149.5614929	179.7644958	158.4685059	136.3130951	146.947998	175.7176971	80.61250305	0	72.21320343	113.8048019	61.2480011	95.19740295	97.79910278	94.50710297	95.06690216	0	0	23.89760017	0	0	0	0	0	40.68489838	163.9196014	176.7212982
3169	4.9822	752.5197235	398.8457031	418.5802917	826.987793	862.4624023	710.0673828	672.0308228	617.8925781	625.156311	621.3632812	911.2681274	907.3916016	439.8435059	461.3398132	458.2080078	500.8669128	559.2426758	585.8076172	632.4887695	670.3920898	689.7938843	1466.458984	1471.335938	1484.245117	1483.263672	1363.808594	1373.316406	1390.042969	557.3568726	654.6455078	977.8588867	951.4517212	875.4428711	939.6981812	544.9755859	565.1625977	547.5761719	809.1392212	753.2313843	790.9755859	827.3789062	656.7011719	628.5360718	597.2963867	972.6724243	996.9462891	373.5075989	364.582489
21947	5.524	193.9935235	100.6501007	86.93360138	123.2236023	146.8379059	145.5915985	85.10369873	90.83329773	93.61119843	108.1579971	116.1188965	125.6607971	65.42120361	85.12879944	121.4378967	75.98000336	72.2559967	98.39369965	116.2129974	188.6040039	293.1462097	290.8167114	238.0814056	320.8564148	300.7240906	322.1806946	305.0014954	148.2991943	103.6867981	157.0531006	188.5113983	127.5709	103.4368973	112.592598	93.02189636	86.67819977	70.77149963	156.6260071	139.5529022	129.9611969	129.0370026	85.46309662	97.68229675	87.29160309	149.289093	116.297699	102.6091003	85.37290192
16629	5.1939	1006.637974	6.577000141	0	0	0	0	0	0	10.24030018	0	150.9967041	169.7866058	95.31539917	100.3496017	87.58540344	78.74770355	92.53659821	78.35169983	75.87989807	81.19239807	96.54840088	150.9356995	122.2061005	111.1076965	119.5056	106.964798	107.9862976	108.6326981	73.72609711	76.58450317	150.5821991	122.9373016	122.7186966	135.927597	87.19979858	75.47419739	100.6327972	0	0	0	0	0	12.68900013	0	0	0	0	0
18297	5.5173	612.4725735	546.4730835	560.3466797	623.8109741	641.7998047	540.7650757	551.4501953	642.6586914	612.7294922	653.656311	664.8422852	612.6444702	461.5827942	442.3476868	460.9220886	454.435791	570.0249023	538.5678711	545.6005859	713.3867188	712.7479858	884.1362305	877.5526733	947.3021851	944.9854126	898.3081055	859.3599243	847.8666992	495.089386	511.5314941	618.2719727	612.597229	579.1708984	558.4271851	446.4667969	460.9147949	450.8262024	728.987793	658.4995117	580.3037109	595.6060181	498.9910889	533.7177734	533.9824219	674.8516235	717.4677734	391.7217102	386.365509
13551	5.0079	709.4648235	77.70819855	117.4188995	130.5673065	153.4324036	144.1786957	153.9913025	112.4760971	137.2947998	118.8917999	130.6936035	136.610199	76.99659729	79.06159973	89.65010071	86.34339905	106.060997	114.6735992	105.205101	144.1212006	158.4514008	271.615509	282.5155945	283.5473938	321.7414856	273.5138855	273.1914062	249.0648041	163.5894012	127.0511017	203.8162994	212.4812927	170.7301025	175.9636993	111.4980011	122.146698	116.3949966	157.6483002	143.0648041	146.5518951	121.9120026	136.7366943	129.6949005	108.9778976	186.5	156.4004974	71.72810364	55.22579956
16197	7.6714	715.6612735	98.15010071	80.63210297	160.5847931	151.0733948	148.3283997	157.2283936	179.614502	179.2709045	164.2124939	185.3628998	182.4474945	142.7373047	126.8099976	174.9618988	153.8408966	138.410202	146.0112	162.0711975	268.5588074	291.1193848	456.612793	403.8894043	461.8125	442.8812866	460.3752136	442.1228027	438.7204895	225.8993073	221.9197998	295.5032043	296.4613953	273.6687012	322.8452148	252.4658051	243.6215057	246.1539001	240.6820984	192.4907074	222.8858948	221.652298	229.2362061	217.501297	223.927597	243.7465057	233.3977966	146.2189026	109.884201
19621	6.2051	1039.728624	0	0	0	0	0	5.085700035	39.45249939	0	44.62120056	140.1437988	146.5343933	101.4276962	105.9457016	90.72419739	112.3769989	113.5180969	106.9760971	0	153.0048065	174.6743011	282.4670105	245.7783051	304.5563965	310.2312012	0	276.7174988	263.3948059	116.6151962	106.0093002	141.7695007	158.5005951	144.5563965	0	101.1850967	105.2288971	102.0518036	0	0	0	0	8.170399666	0	0	10.65610027	0	141.8972015	159.4163971
486	5.72	743.5452235	348.3754883	364.1937866	650.4691772	660.4647827	604.4326172	591.9951172	512.7479858	538.085022	521.1699219	648.977478	572.7305298	460.5961914	414.689209	480.8009949	477.8240051	518.7603149	550.9224243	518.6787109	587.7758789	636.8129883	981.4619141	939.3104858	871.3146973	994.1444702	981.0300293	1021.30127	934.5458984	453.9978027	415.9513855	673.7407227	657.6914062	583.7147827	599.3417969	477.7236023	417.2958984	453.5740051	675.7255859	576.7753906	690.4359741	621.227478	648.3842773	626.2714844	610.7451172	702.4730835	702.171875	325.4938965	313.0463867
5228	0.9209	233.0907735	255.141098	286.8883972	220.2312927	198.1123047	239.3986053	250.9116974	457.6803894	576.2432251	540.1079102	836.2539062	853.3267212	743.0996094	655.6049805	742.6060181	672.7084961	654.7006836	721.5521851	798.4882812	289.9077148	321.4259949	284.6300964	270.5209961	395.6383972	367.3500977	360.6376953	361.5021973	396.9375	190.8688049	169.4324951	203.7765045	217.0491943	205.5184021	201.2902069	246.1990051	285.3642883	273.3406067	127.8891983	134.9329071	165.8739929	188.6896973	119.6688995	132.6421051	155.1781006	180.2922058	169.4113007	299.5974121	294.6435852
16550	6.9356	717.5634235	0	0	0	38.60739899	0	31.37420082	74.9240036	68.34339905	78.59329987	65.95330048	53.71080017	79.12960052	63.40729904	59.64199829	85.94979858	87.30460358	68.97380066	76.0236969	133.1051941	158.8695068	192.8258057	175.490097	185.2317963	220.5263977	190.3672028	164.5858002	161.0807037	137.0357971	148.0220032	148.3596954	139.7958069	131.5693054	153.1228027	107.9438019	127.5876007	106.1764984	48.22940063	0	38.97480011	0	0	0	0	48.74459839	0	56.79430008	78.71730042
10064	9.6288	674.5983244	174.1555023	193.8029938	204.238205	203.4669952	214.4205017	204.3990021	253.2436981	235.2350006	232.4201965	219.2012939	275.3149109	211.8162994	184.5686951	224.2250061	214.7286072	239.2084961	247.0527039	205.5209045	224.7422943	258.776886	335.0393066	292.6615906	335.4543152	325.009491	330.3677063	306.9284973	325.9666138	147.2057037	166.7592926	202.5104065	211.7154999	240.8475037	243.5962982	183.7165985	168.2140045	159.4019012	182.7030029	175.4971008	165.9286041	157.4409027	151.9382019	183.2819061	167.7169037	197.8551025	206.5088043	121.3255005	138.740097
15522	5.7788	776.5370286	2915.375	3017.857422	2886.005859	3248.023438	3116.371094	2696.927734	3262.78125	3458.828125	3552.261719	3636.001953	3527.605469	2442.431641	2687.869141	2987.955078	3038.736328	3105.800781	3163.517578	3064.736328	4483.375	4144.859375	3993.783203	4265.933594	4739.164062	4399.875	4121.496094	4247.945312	4217.195312	2711.148438	2400.628906	3287.640625	2988.322266	3024.431641	3166.683594	2416.652344	2489.134766	2442.917969	3106.636719	3026.044922	3010.388672	2855.628906	2717.816406	3001.230469	3141.339844	3388.287109	3597.451172	2537.150391	2508.308594
19548	5.5702	729.5270735	122.0630035	131.9528961	291.5043945	282.5144043	277.6950989	288.3904114	225.8511963	216.1197968	292.4291992	280.1051941	275.0275879	179.1273956	181.8161926	220.111496	157.4817963	248.4459076	226.8529053	203.0771027	222.2185059	255.5585022	380.9906921	374.3774109	377.2893066	372.9790039	373.6328125	428.9009094	346.4484863	222.7256927	220.0155945	249.6931	285.3222961	254.5726013	206.0906982	167.3948975	180.8289948	190.9481049	330.5957031	299.4367981	290.8703918	286.9360046	303.4092102	321.1195984	289.7331848	349.4743958	295.781311	168.7333984	185.3818054
20241	5.8821	731.5463735	267.5718079	269.584198	526.671875	494.3301086	477.4408875	460.4421082	423.7134094	387.0817871	424.2153015	520.4907227	565.3892212	349.6252136	363.1057129	374.1911926	387.8926086	433.2668152	407.0881042	473.3891907	469.0658875	465.596405	846.4008789	854.6289062	789.050293	776.9556274	828.4467773	772.5073242	724.9301758	409.7240906	360.8955078	490.3738098	524.4058228	431.1007996	438.3127136	334.487793	342.8066101	342.6713867	562.3563843	495.648407	570.5166016	561.3544922	502.2849121	484.1054993	496.1426086	557.6708984	598.0352173	361.1918945	315.071991
4314	7.8209	669.6181235	0	0	0	18.83889961	0	0	0	0	29.19210052	27.37389946	31.32600021	0	0	23.49130058	25.03750038	0	30.88549995	20.70159912	25.30249977	0	41.50669861	0	57.97079849	30.15810013	30.79159927	35.80179977	0	0	0	27.4659996	26.79080009	0	35.82519913	23.46409988	0	0	77.84999847	85.03559875	113.4989014	119.6436005	76.68930054	82.45649719	86.23079681	101.6820984	91.18759918	0	0
9205	5.9671	1154.300824	28.30859947	13.69270039	67.58830261	61.36429977	63.36380005	55.39619827	46.08520126	51.11640167	60.69260025	92.29060364	70.05200195	43.2655983	60.56480026	73.72049713	48.2942009	61.95119858	29.11849976	59.98310089	83.65940094	89.54769897	144.4573975	131.4230042	127.1635971	94.21640015	115.1193008	143.7227936	78.99739838	37.48509979	45.32770157	51.53889847	60.63660049	51.85100174	58.80220032	41.90390015	32.55929947	42.26110077	68.51809692	52.97200012	76.65989685	64.43280029	44.64379883	58.80540085	63.89339828	80.1710968	74.48829651	19.76269913	0
5714	6.5842	904.5631235	1172.007812	1212.104492	1418.958984	1486.344727	1197.981445	1150.235352	1283.489258	1250.680664	1206.025391	1235.433594	1396.511719	1511.155273	1494.80957	1263.767578	1152.821289	966.2523804	989.1143188	999.8154297	1647.395508	1662.973633	2419.769531	2648.810547	2994.947266	2926.068359	2786.375	2561.833984	2648.421875	1081.368164	1105.881836	1783.996094	1691.776367	1522.957031	1493.945312	1207.264648	1278.90918	1209.374023	1277.651367	1340.035156	1281.717773	1187.476562	904.7515259	965.1796875	899.4047852	1355.123047	1350.538086	1230.629883	1132.980469
20916	6.6669	455.4137235	402.4656067	455.0212097	517.4077148	462.730011	445.1885071	408.5221863	531.2133789	543.1182251	514.1987305	433.3633118	488.5342102	396.199707	350.9584961	380.2392883	372.9316101	449.8920898	437.8337097	454.1177063	634.0219727	629.6577148	764.7108765	756.1030273	785.3145142	795.0430298	708.5136719	745.6610718	796.9511719	445.0097961	389.6470032	527.6845703	511.4667969	511.2167969	470.0126953	397.8468933	350.0651855	363.0651855	481.8888855	500.3305969	434.4077148	456.6820984	409.0534973	455.2590027	437.9718933	583.6074219	602.6229858	274.8092957	301.4624023
19896	5.8833	731.5442235	614.6079102	653.3081055	1167.75	1113.587402	1131.443359	1058.280273	993.4677734	1022.206482	977.9960938	1260.628906	1261.950195	899.625	856.6254883	856.1519165	941.5258789	1091.630859	1085.430664	1067.129883	1035.898438	1108.536133	1980.990234	1976.759277	1821.785645	1814.167969	1868.0625	1847.92981	1849.65625	857.5839844	883.6193848	1165.824219	1155.98645	973.8228149	1026.265625	763.210022	772.3994141	861.097229	1321.280273	1301.128906	1321.463867	1287.999023	1138.914062	1153.78418	1090.463867	1337.583984	1325.240234	732.3021851	731.0980225
2101	6.4887	1074.692174	185.6074982	202.899704	193.7678986	191.7434998	242.0263977	220.8829041	216.3161926	180.5498962	196.2886047	150.9853973	128.2859039	165.6358948	174.9595032	179.4091949	170.8168945	186.0543976	183.2841949	204.0462952	124.4835968	120.8266983	91.21140289	92.31600189	90.83799744	75.35990143	100.8927002	81.50769806	91.80000305	156.6934052	195.5787048	131.9024963	140.3661957	140.877594	141.1708984	169.6051941	154.4557037	158.2024994	166.1726074	147.9654999	143.3338928	157.1609955	209.6045074	203.3706055	172.4676971	152.8126984	166.0623932	201.1701965	168.8047943
12801	7.5736	283.2202235	0	0	65.90820312	65.33280182	0	34.29660034	70.57949829	93.58110046	71.70780182	76.89810181	85.64820099	61.89810181	58.37340164	71.87180328	42.64350128	51.88809967	0	0	200.4024963	184.9933929	186.8377991	314.5820007	400.6936035	341.2912903	281.0054016	226.0841064	228.6549988	52.36500168	58.75439835	88.86830139	58.8810997	103.0059967	112.4542007	72.78369904	72.74629974	86.18669891	0	84.84670258	85.55770111	119.0298996	72.94339752	65.42939758	45.66849899	107.7238998	101.6701965	0	0
19793	6.2328	1039.727674	0	0	0	0	0	0	0	0	24.36910057	75.57749939	73.35620117	0	56.36629868	0	63.74380112	0	53.36999893	0	89.50209808	88.33200073	171.0814056	125.0756989	177.9412994	177.7899017	152.1956024	157.5856934	130.6403961	60.34389877	60.71379852	73.3010025	88.9233017	83.42140198	77.41799927	0	57.80599976	62.37120056	0	0	0	0	0	0	0	0	0	0	60.77890015
3969	6.3208	841.6623235	6689.53418	6699.40625	7114.299805	7022.976562	6519.70459	6503.539062	7456.614258	8132.148438	8501.898438	8029.799805	8284.650391	6246.930176	6464.980469	5808.554688	5848.300781	6818.784668	6865.889648	6851.089844	10306.53125	10706.88086	12468.10449	12213.20605	13640.07031	13595.97266	12362.21484	12543.49707	11590.52148	7778.706055	7858.019531	8177.050781	8503.966797	8312.353516	8655.210938	6437.631348	6262.035156	6254.332031	9060.921875	8262.061523	8159.679688	7417.105469	7737.242188	7358.851562	7416.021484	8748.34082	8835.513672	5984.621094	5576.157715
20853	6.6713	1049.737624	0	0	0	0	0	0	0	0	10.64260006	18.85910034	0	17.21759987	20.19319916	12.69200039	7.363599777	24.53680038	0	20.35400009	27.9382	59.05410004	62.47769928	56.31340027	75.0345993	89.3463974	57.68000031	82.74490356	47.95270157	14.89080048	32.20199966	39.07389832	0	4.000400066	29.16749954	0	36.39550018	46.87799835	0	0	0	0	1.630100012	0	0	0	0	2.167900085	0
8789	6.1476	892.6103786	323.4194031	316.0534973	412.271698	377.959198	334.841095	341.8151855	452.333313	383.9670105	436.6387024	440.8904114	421.5263977	298.9551086	321.4641113	316.2390137	313.6824036	426.5646973	352.7038879	379.5945129	489.7319031	553.9603882	685.5941772	658.6923828	733.2700195	712.9818726	688.6063843	629.8983765	594.7792969	354.2297058	371.6796875	440.1260071	421.9289856	374.2753906	405.1791992	298.031311	303.1187134	327.0710144	464.6005859	435.2421875	517.9799805	465.3738098	460.6596985	438.2185059	465.3933105	468.0180969	500.1774902	236.5034027	250.8872986
6699	5.8788	952.6169786	0	0	0	0	0	0	0	0	0	8.885700226	0	0	18.04389954	0	0	0	0	0	0	0	0	13.63619995	0	0	0	0	0	0	0	0	0	0	0	0	0	7.893599987	0	0	7.801599979	0	9.08769989	0	0	0	8.224699974	90.95729828	97.17900085
22038	6.3007	800.6315286	250.6997986	216.3226013	335.8400879	303.6632996	299.0349121	267.4047852	337.5495911	334.5126953	334.8210144	332.8127136	327.4379883	227.4216003	241.5283966	250.3002014	288.0976868	274.6193848	289.2117004	277.6130066	399.0046082	397.0622864	518.9434204	533.9976196	611.3477173	656.4185181	500.7903137	519.727478	487.7128906	242.5933075	246.8945007	300.1682129	293.4130859	287.0327148	304.0999146	214.7877045	221.9290924	211.2073975	318.6286926	364.1841125	325.3723145	289.947998	304.5961914	325.9206848	282.5138855	327.9838867	424.1806946	165.4029999	163.1907043
7430	7.5775	836.6485744	399.1984863	474.7720032	556.5791016	566.7089844	537.0585938	493.9150085	531.9824219	604.7290039	523.1356812	655.3862305	715.8588867	578.1807251	610.2313843	561.6439819	555.2935181	630.2631836	589.6483765	585.2749023	933.7974243	988.4644165	1132.353516	1106.708008	1258.730469	1302.172852	1187.69043	1150.392578	1099.741211	718.5175781	674.5322266	798.6904297	802.3944702	734.8848267	774.3192749	618	637.9912109	619.5839844	618.1273804	618.4517212	635.2705078	603.0126953	628.8637695	563.0375977	549.2705078	599.9379883	650.2573242	685.4116211	646.3959961
20232	6.0791	623.5151735	0	0	5.107200146	1.181699991	0	0	2.929100037	0	0	31.46369934	35.66770172	18.05380058	9.087300301	0	0	13.86209965	11.28310013	35.37879944	56.61149979	72.79380035	93.32980347	89.20189667	96.57630157	79.36160278	58.6094017	74.91500092	88.05819702	66.4265976	59.56570053	110.790802	94.5042038	78.81099701	86.78929901	61.22090149	66.18479919	55.62950134	0	0	6.377099991	10.11989975	5.918200016	0	8.441300392	0	0	16.51740074	0
8869	1.774	264.1728235	12.52429962	17.88990021	8.020299911	5.868000031	8.251700401	4.388899803	11.63840008	0	12.00949955	15.0958004	0	0	0	0	0	0	0	0	9.157899857	5.929299831	10.08740044	13.65750027	0	0	0	0	0	0	0	0	10.65880013	0	12.30340004	0	0	0	4.83589983	4.149000168	9.748000145	9.302800179	11.74020004	0	12.59300041	11.85359955	4.749300003	35.66040039	42.93840027
10953	7.4457	62.74722354	104.0998001	203.3491058	286.6471863	249.6022034	196.2337036	179.9698029	404.0212097	452.1213989	509.0192871	263.7687073	415.1423035	503.509491	561.8676147	378.3594055	373.1828003	288.4718018	293.3763123	358.7033997	830.4605713	941.7258911	900.1605835	1256.161987	1264.023926	1020.869385	998.8764038	1144.686157	1021.893982	275.9894104	302.8346863	335.8927917	424.0256958	417.2625122	354.1282959	419.453186	366.9567871	310.006897	577.0800781	510.9237061	731.5689697	861.6604004	338.6281128	330.5397034	265.9555969	482.2453003	597.0460205	193.4859924	151.1517944
6713	6.2243	1099.827629	63.92919922	76.63259888	95.10520172	79.06569672	77.23930359	79.29440308	117.4791031	119.6044998	88.03109741	136.8950043	112.8683014	97.05919647	94.31279755	111.2316971	116.6278	136.1902008	128.4611053	105.5753021	170.207901	205.1564026	190.3190002	187.8621063	235.8712006	188.6147003	202.2946014	201.5514069	188.620697	87.93199921	84.292099	129.5823059	125.086998	120.4068985	123.0621033	98.94039917	87.28469849	122.5363007	128.237793	99.48259735	96.20059967	85.74629974	66.59929657	82.96330261	68.07530212	125.1315002	108.3263016	53.4878006	75.59500122
16974	6.6178	1006.709024	237.8016052	259.8887024	242.2687988	246.3782043	0	0	1150.930664	931.6273804	1077.991211	1171.270508	1165.732422	871.1992188	856.1356812	944.3101196	803.5839844	911.9868164	861.4896851	1011.164978	1417.291016	1485.74707	2032.686523	2100.398438	2243.867188	2077.919922	1982.680664	1984.554688	2106.242188	997.5488281	1020.538574	1287.417969	1279.564453	1121.052734	1143.570312	947.093811	1020.749023	1029.266602	310.1188965	323.8113098	312.1452942	293.339386	292.4083862	258.6057129	303.9440918	506.2361145	501.3037109	2393.599609	2382.882812
2209	5.4358	748.5061735	558.7504883	479.6411133	713.1807251	649.3588867	557.6206055	520.5219727	660.3895874	607.2896118	646.0479126	818.987793	856.109375	483.9957886	455.3554993	501.5498047	436.8013	563.1157227	538.7642212	625.8643188	939.9437866	913.7041016	1038.510742	1226.487305	1263.591797	1127.920898	812.2808228	904.6478882	949.843811	498.0549011	436.8671875	659.4398804	617.4976196	533.1333008	574.5913086	400.781311	405.3649902	385.6592102	725.5463867	657.4882812	716.4624023	723.2061157	579.2041016	533.1918945	558.5161133	795.4589844	849.3563843	343.9921875	344.5270996
15114	5.5914	422.3392235	212.7498016	205.6354065	398.4204102	371.1748047	285.4580078	286.7737122	169.5095062	187.4364929	170.6802063	312.9375	312.4985046	180.8585052	164.7606049	191.9602966	167.9196014	163.4602966	188.7709045	197.7886047	300.5878906	319.5325012	353.2058105	427.6471863	465.026886	467.8564148	474.5180969	416.3830872	398.6838074	209.6027985	200.7951965	310.2504883	296.0476074	230.8717957	256.7685852	141.728302	142.6520996	170.0048981	184.512207	163.7373047	184.4414062	151.2886047	131.1085052	156.8802032	155.9824982	219.2301941	246.4364014	57.6570015	81.67160034
2417	6.7485	764.6005744	910.8637695	1034.255859	1235.923828	1296.604492	1173.295898	1184.608398	1305.704102	1190.541016	1186.59668	1346.993164	1383.076172	951.3104858	1071.791992	1169.102539	1137.760742	1020.825684	1067.287109	1046.470703	1453.498047	1471.920898	2409.755859	2224.992188	2695.259766	2207.814453	2070.939453	2138.757812	2226.621094	1214.625	1205.880859	1663.086914	1833.354492	1640.085938	1671.838867	1261.870117	1328.55957	1320.607422	1309.212891	1290.394531	1137.333008	1096.239258	1125.834961	1116.230469	1225.570312	1491.124023	1331.25293	1183.691406	1153.225586
2644	7.8562	874.7027286	334.3066101	349.3518066	510.7026062	498.0109863	493.8262024	484.6347961	489.6177063	546.5731812	521.3579102	239.777298	243.5222015	167.7695007	158.4517975	181.5574036	168.3065948	173.2344971	178.7147064	195.0718994	491.0891113	513.9970703	727.4818726	678.0952148	803.3187866	820.3793945	734.9608765	726.7490234	792.1040039	432.0447083	408.2590027	621.6323242	598.7896118	648.3256836	646.977478	457.1984863	435.7695007	436.155304	473.2361145	522.2202148	655.1713867	673.0253906	470.8611145	454.435791	493.0610046	619.234375	609.5595703	186.3097992	138.8737946
13206	8.2321	690.5903744	77.42070007	106.3151016	84.49040222	81.35449982	67.4910965	71.2161026	60.84939957	76.70829773	82.44680023	114.5127029	129.6947937	87.95680237	98.84200287	59.04579926	84.28910065	79.63159943	99.6371994	79.90299988	128.905899	143.5211945	192.5435944	182.3388977	217.4105072	201.5675964	211.6147003	202.6699982	204.2964935	124.5428009	111.4296036	156.0738983	166.0155029	134.530304	140.864502	95.94509888	119.5794983	104.0084	55.73249817	64.2677002	55.79339981	45.7098999	41.93270111	41.35319901	49.36190033	66.66999817	58.18730164	0	39.95859909
17758	5.5144	612.4702235	1086.612305	1096.691406	1339.413086	1347.931641	1136.22168	1160.938477	1509.302734	1394.277344	1366.388672	1335.460938	1379.978516	943.9453125	991.0629883	918.1987305	919.5894165	1141.110352	1120.617188	1133.24707	1542.84668	1516.335938	1868.271484	1846.993164	2112.947266	2144.447266	1913.601562	1812.157227	1879.953125	1006.29541	1184.164062	1312.02832	1336.136719	1299.882812	1200.001953	925.8535156	915.3148804	961.7642212	1440.592773	1345.486328	1336.15332	1284.458984	1139.204102	1191.371094	1127.889648	1450.914062	1585.552734	754.034729	731.4375
2208	4.6852	749.4971235	743.8461914	753.2689819	1905.006836	1820.911133	1615.305664	1501.875	1348.692383	1368.508789	1348.442383	1828.631836	1860.192383	906.3062134	939.2075195	943.7401733	925.6376953	1149.610352	1146.222656	1124.78125	1361.292969	1426.648438	3611.003906	3427.988281	3487.847656	3434.238281	3514.527344	3294.683594	3253.0625	1274.275391	1295.114258	2157.269531	2218.603516	1957.308594	2063.052734	1224.908203	1210.504883	1240.008789	1550.418945	1509.283203	1881.992188	1835.323242	1272.326172	1199.323242	1241.71875	2166.134766	2078.917969	712.9453125	801.3101196
23082	5.9425	760.0428744	50.99060059	41.62879944	86.78269958	88.43049622	92.89920044	80.43869781	60.67869949	75.91629791	71.68520355	122.3704987	126.6325989	81.58719635	89.10140228	100.2916031	77.43009949	98.93730164	105.3164978	97.4280014	119.3024979	117.0792007	256.6870117	243.2174072	265.5958862	244.4626007	251.4208069	256.2412109	248.712204	91.96240234	66.50499725	126.7373962	119.9016037	101.2397995	132.6956024	91.39659882	85.70279694	88.43869781	98.55660248	95.42880249	93.75610352	107.469101	74.47689819	101.5186996	84.85179901	99.68180084	112.498703	56.08789825	60.55350113
20749	0.4508	438.2197744	469.7202148	515.1123047	490.2683105	565.9238281	655.7875977	634.5834961	596.2753906	615.3231812	636.897522	501.1684875	453.7903137	384.1442871	336.6733093	313.0078125	321.5932922	257.3461914	313.0068054	288.5945129	265.4281921	288.1471863	268.2947083	255.3455963	305.1408997	306.9187012	216.3881073	240.0074005	237.1809998	306.6066895	294.3450012	349.8257141	317.3490906	329.7261047	328.1646118	269.4475098	278.3435059	246.9710999	404.657196	339.8757019	400.0744934	390.6759949	319.3559875	347.3493958	287.5645142	323.0249023	364.971405	315.9182129	349.2301941
19034	4.9998	750.5189286	138.414093	166.2350006	280.7406921	285.1820984	273.8875122	272.1455078	203.2740021	235.4806061	226.2393036	288.2521973	275.3534851	185.2368011	178.1190948	175.5879974	129.7234955	215.7368927	194.1734924	185.2700043	209.5467987	211.513504	436.1924133	485.9603882	525.7689819	528.6016235	450.2998047	434.7685852	455.3378906	172.8460999	191.0684967	346.6943054	308.552002	266.6112976	271.0645142	163.5935974	208.5693054	199.3462067	257.2090149	243.3195038	282.0563965	282.9396973	203.6197968	219.763504	221.4008942	321.3398132	285.7865906	180.2167053	76.15969849
3007	5.6567	781.5598735	9843.506836	10987.45508	14483.00781	15517.44238	14478.64844	13553.20996	12336.72656	12986.4502	12795.71094	16433.34766	16932.25195	12285.89258	12121.91406	12945.39648	13216.64355	13728.23828	14377.94238	13265.47852	15057.85156	14770.375	19380.39453	19836.21289	19519.4375	19732.875	20475.625	21698.23438	19677.26367	14300.42676	13149.72461	16127.70312	16016.63281	14569.02734	15161.0625	13346.49219	13490.80566	12749.10938	15363.27344	14891.21387	14929.53125	14979.3125	14529.52832	14262.50781	14223.61719	15469.15625	15213.83594	11460.02441	11787.04297
7622	7.5815	836.6502244	227.9331055	270.8181152	340.2041016	302.1636047	286.4414062	274.1828918	318.314209	332.3778992	319.901886	408.9189148	422.6037903	311.2341003	356.3232117	330.8562012	311.7090149	328.9294128	353.7746887	340.6021118	541.324707	556.1270142	640.6279297	627.7515259	745.9663086	703.1074219	676.6132812	652.2808228	648.4354858	434.1022949	366.8346863	473.4570007	435.0282898	448.521698	436.3486023	379.1116028	379.4836121	349.4335938	355.5990906	345.1459961	378.0026855	316.3157043	318.5419922	354.5827942	308.1697083	362.1199036	365.5185852	356.6292114	356.0342102
12483	5.1947	584.4397235	3807.380859	3735.607422	4705.964844	4590	3920.033203	3726.697266	4592.699219	3820.515625	4056.322266	4768.859375	4518.257812	3705.289062	3722.722656	3557.353516	3384.441406	3641.285156	3575.806641	3945.433594	4328.644531	4472.0625	5196.019531	5286.585938	5193.183594	4826.484375	4801.519043	4826.697266	4931.695312	3915.224609	3932.800781	4495.539062	4481.980469	4090.845703	3968.789062	3557.953125	3553.492188	3799.896484	4998.957031	4751.894531	4929.523438	4650.285156	3952.083984	3962.384766	4138.699219	4780.117188	5039.460938	3435.609375	3546.955078
2410	4.6856	749.4969735	334.8171082	315.8760071	886.5834961	825.8696289	733.9824219	715.1146851	610.3491211	579.5864258	587.6420898	818.0015259	838.8120117	379.910614	401.3815918	414.1181946	405.9689941	509.7775879	541.940918	501.5202942	601.9829102	556.5761719	1585.118164	1503.304688	1557.311523	1550.4375	1528.770508	1475.946289	1417.84082	586.3065796	570.7816772	993.8505859	1006.83252	880.4199219	916.4741211	554.4960938	557.2183228	550.2197266	722.434082	665.9932251	829.425293	864.753418	595.4180298	537.4896851	543.5541992	956.3018188	959.5258789	328.3276062	310.1716003
1196	0.9057	200.1140235	0	20.2682991	13.38879967	0	13.28489971	0	0	12.9975996	20.52039909	15.27810001	11.23019981	8.597900391	8.991900444	0	12.45559978	0	0	0	0	0	0	13.17889977	13.42840004	11.16349983	9.445199966	0	18.95899963	5.114200115	8.621399879	6.509500027	8.173800468	0	0	0	0	9.187700272	35.62350082	46.40579987	34.28290176	62.56399918	40.0503006	51.31840134	43.98870087	55.63710022	30.19669914	0	0
10130	6.6285	918.5757735	373.5852051	497.0342102	905.656311	903.347229	738.5985718	767.0620117	787.362793	795.2061157	800.7235718	899.8574219	985.824707	831.2645874	796.2006836	637.4956055	596.8726196	538.5117188	532.2841797	522.5634766	1203.837891	1139.454102	2071.634766	1971.848633	2682.654297	2539.265625	2236.412109	2214.177734	2157.232422	553.9608765	463.7495117	965.4707031	1066.90625	954.2852173	962.7426758	577.3026733	588.6660156	654.0474243	740.1104126	714.5092773	919.1934204	883.140625	537.3178711	549.4545898	556.7484741	871.7645874	886.3330078	494.3883972	493.5237122
18569	7.7118	1014.773924	0	0	0	0	0	0	28.68829918	0	0	0	59.36289978	38.78319931	0	40.22880173	38.10910034	50.62870026	32.60169983	46.72829819	88.74790192	95.04820251	131.0968018	128.0252991	145.636795	87.832901	108.8384018	129.9178009	133.861496	66.24819946	0	53.64899826	73.49680328	66.24729919	0	65.21109772	50.79949951	0	0	0	30.8295002	0	0	0	0	0	0	85.36289978	76.16239929
11186	6.6562	396.3749235	793.8505859	836.6259766	882.109375	819.362793	853.4818726	776.1538086	909.7241211	940.2579956	918.637085	774.1431274	817.1776733	684.9730835	692.5023804	684.8745117	664.8637695	787.4907227	841.7603149	796.0458984	1048.255859	1071.90625	1117.125	1109.460938	1157.430664	1216.550781	1061.615234	991.9291992	1040.532227	752.0706787	767.4838867	810.7689819	793.7235718	844.1027222	898.8408203	697.6494141	752.4893188	694.9711914	915.3115234	898.4580078	776.0526733	741.281311	805.8969727	786.1845703	771.9647827	880.3867188	932.9663086	571.6552734	598.1937866
12950	7.4255	65.59522354	88.91670227	87.26249695	181.6394043	185.1228943	89.37650299	88.82350159	245.059494	355.4924927	316.093811	253.2575073	280.553009	348.6890869	476.8677979	260.8215942	254.8708954	165.2003937	159.3032074	123.2954025	513.2227783	672.7255859	781.6599121	730.9564819	848.2639771	794.9304199	979.4785767	775.7189941	808.3604126	132.9624939	181.966095	221.7189941	309.0398865	370.1665955	216.4687042	264.7298889	309.0180054	213.5778961	264.4049988	355.0004883	733.3895264	555.5186157	282.093689	218.7133942	169.0075073	383.0625916	450.0663147	115.1361008	111.9947968
16737	6.0004	769.5697735	3301.828125	3214.851562	3611.791016	3435.253906	3344.931641	3593.246094	4088.068359	4000.111328	4027.259766	4600.109375	4460.445312	3107.28125	3135.046875	3303.851562	3419.521484	3921.199219	4008.007812	3904.980469	6497.988281	6762.128906	7126.335938	6970.292969	8478.734375	8100.496094	6759.851562	6680.679688	6605.277344	3707.082031	3775.625	4757.3125	4464.296875	4336.894531	4244.597656	3440.421875	2869.75	3376.03125	3818.146484	3929.855469	3532.587891	3256.224609	3288.326172	3405.134766	3321.740234	3971.496094	4071.273438	2706.642578	2690.003906
2660	6.1615	957.5813235	120.0593033	142.5411072	168.2528992	157.1884003	127.1216965	121.0218964	172.2727966	179.7404938	153.1472931	182.3695984	206.4342957	148.8663025	147.1676941	161.5010071	171.9586945	192.5590057	187.7863007	214.1387024	256.7571106	308.166687	352.4711914	354.2409973	440.7580872	372.5282898	343.0404968	361.1235046	322.1021118	171.7698975	190.8157959	206.1183014	234.6324005	194.4102936	195.1773987	131.2064972	143.3186035	149.5630035	177.2978973	187.5001984	199.4241028	193.3395996	136.5211945	147.8675995	179.3639069	193.4143066	195.2113037	138.2545929	88.06030273
21333	5.8543	819.5731235	387.6771851	446.3092957	512.4556274	527.8676758	481.9500122	467.2810059	492.5403137	569.2832031	560.4287109	512.5814819	529.1245117	353.7849121	347.9303894	389.5491028	413.5700989	438.3792114	423.6134949	391.645813	562.7183228	594.5067749	891.9849243	761.550293	952.9398804	942.6978149	774.2349243	836.2749023	721.515625	447.4233093	422.5967102	533.6381836	540.2227173	475.1818848	523.9276733	357.1335144	460.9612122	376.3815918	640.5546875	669.7631836	561.7520142	574.171875	503.3764954	504.802002	552.0205078	645.5878906	654.7324219	290.9814148	341.782196
4578	5.9971	942.6227786	1226.46582	1134.647461	1445.292969	1350.177734	1097.386719	1193.55957	1559.798828	1165.129883	1340.753906	1341.663086	1349.375	1155.950195	1187.359375	1102.543945	1101.208984	1048.62793	1055.469727	1213.8125	1687.689453	1616.441406	1574.696289	1670.210938	1755.310547	1459.668945	1276.886719	1395.318359	1533.874023	1219.277344	1263.213867	1298.833008	1294.161133	1110.395508	1054.227539	973.3793945	1079.547852	1050.019531	1576.1875	1578.785156	1467.976562	1435.508789	1270.092773	1192.748047	1311.438477	1506.633789	1549.929688	915.8461914	820.0126953
2046	5.6494	781.5595235	20559.90625	21384.95508	28977.76367	30143.20508	28484.29297	28620.80469	24413.56836	25997.08789	27237.50391	34919.3125	33196.42969	26223.58984	26805.08398	26167.74023	26457.98242	28477.93359	29249.19531	27845.37109	30389	30085.49023	42346.42188	41143.15234	38449.03125	41363.83594	42761.57812	43103.98828	41681.97656	27872.23047	27778.91016	33532.84766	30361.33984	30065.70508	32189.31641	26356.92383	26354.13281	27163.35938	30998.07812	31579.93164	30250.92383	29799.76367	28127.55859	29804.03711	28527.42383	31339.25195	32504.17383	23682.26367	23064.0293
8193	8.0657	838.6637244	173.8406067	190.832901	360.092804	333.6729126	290.178009	293.7668152	315.1624146	269.1510925	287.3237	407.8693848	450.6200867	369.5404968	423.4028015	338.2043152	399.2148132	339.5180969	376.7738953	401.1901855	523.6542969	464.0537109	837.6210938	792.9398804	911.0029297	807.8833008	749.2416992	745.102478	794.5170898	321.7226868	365.9408875	446.103302	496.2355957	396.5878906	395.8808899	342.8572083	332.4602051	369.1554871	444.0400085	385.8081055	319.2893066	383.1907043	341.3747864	322.2367859	353.9912109	445.0375977	429.5967102	315.8901062	293.5466003
22675	0.9558	468.1749735	0	0	0	0	0	0	26.04929924	21.97789955	0	66.49169922	61.09379959	41.4178009	32.11500168	36.95709991	50.6487999	78.06340027	82.19560242	86.7940979	0	7.362999916	0	0	0	18.78499985	10.2823	18.45089912	0	0	0	0	0	0	0	0	6.973599911	0	0	0	0	0	0	0	0	0	0	0	8.898599625
1503	6.1098	894.6069235	0	0	0	0	0	0	0	0	0	0	0	37.98270035	0	52.8219986	0	38.9878006	45.35210037	49.71659851	77.6957016	63.6507988	86.74749756	78.3167038	81.52290344	92.83660126	67.27929688	69.92639923	88.63670349	31.15600014	0	0	0	0	49.59469986	0	28.37859917	0	0	0	0	0	0	0	0	0	0	0	0
18830	5.2764	727.5137235	553.3046875	663.3862305	1316.987305	1356.692383	1104.396484	1085.507812	924.5869141	1085.392578	1047.179688	1247.589844	1294.421875	724.5991211	728.5430298	759.7924805	760.8057251	956.8353882	929.6083984	879.6259766	959.5103149	1044.816406	2611.746094	2230.673828	2324.087891	2501.15625	2408.888672	2287.708984	2235.890625	1026.825195	937.2202148	1606.55957	1623.883789	1351.630859	1413.146484	949.0980835	927.3925781	910.3344727	1096.417969	998.2329102	1176.62207	1207.605469	963.2930298	985.0415039	1004.359924	1356.870117	1454.313477	598.5512695	0
22210	5.8596	824.5365235	122.5603027	119.9505997	192.8963928	162.5648956	142.8791962	154.9729004	162.1918945	181.3408051	194.6656036	175.0155945	169.1374969	97.62339783	119.9116974	129.5054932	126.3641968	151.6609039	123.8049011	120.0615005	202.3054962	197.8227997	273.9197083	268.5058899	311.968811	343.8562012	309.0635071	293.4204102	254.5646057	141.7675934	149.2059021	146.9873047	174.1493073	171.2790985	138.3567963	108.5251007	86.22550201	111.7778015	225.2404938	225.6071014	212.5735016	188.9915924	201.0001984	195.533905	188.7156067	257.9960938	238.4564972	79.5279007	79.66699982
20622	6.0019	816.5120235	257.2261047	240.6145935	332.6312866	333.8286133	346.4346008	297.6388855	0	346.1193848	376.6955872	358.7698059	390.3547058	268.4364929	310.3916016	137.6139069	306.9985046	357.3270874	354.9130859	351.3442078	513.1538086	503.4182129	631.4575195	554.0922852	639.3433228	660.050293	597.6376953	590.3793945	601.925293	308.290802	306.6343079	343.4458008	387.9899902	347.5592957	395.7668152	298.648407	319.6933899	310.6698914	336.1554871	338.9421082	315.4162903	286.7043152	322.7846985	307.0163879	325.5757141	372.0668945	375.1328125	202.8986969	215.2055969
18923	7.331	1035.730724	8.421199799	0	0	0	0	0	0	16.28890038	0	19.57299995	27.98279953	31.65550041	0	8.148300171	0	0	29.43090057	45.99509811	57.06169891	61.04899979	58.38349915	65.52330017	84.34410095	111.6804962	58.02880096	63.86380005	95.78379822	31.50180054	59.10810089	49.34489822	65.67320251	68.04530334	50.03490067	61.46239853	59.59519958	29.52370071	0	6.200600147	0	0	6.835199833	8.150400162	0	0	19.93530083	60.21080017	38.33549881
2997	5.0273	782.4273235	0	0	5.934500217	0	13.83139992	0	0	11.55029964	8.506799698	33.65980148	40.92419815	14.98079967	20.17639923	0	0	33.54850006	0	25.44000053	6.406599998	0	0	21.00880051	0	0	8.992600441	5.975699902	19.77339935	55.49489975	53.93920135	100.8510971	91.69039917	128.3401031	83.46839905	64.5109024	83.35569763	57.02080154	0	0	9.580800056	15.41049957	12.8664999	4.55700016	5.112100124	0	0	0	7.986700058
2869	9.6278	1081.904074	141.4320068	140.2348938	150.8076019	149.1990967	151.4295959	137.0540009	169.4732971	168.0989075	175.1927032	176.6403046	217.0296936	124.8392029	142.379303	147.8135986	161.4813995	160.5059052	172.4904938	155.9450989	171.780304	180.0699005	215.8569031	219.0298004	273.5249023	274.8096008	212.5847931	223.1746979	247.3654022	95.811203	103.7913971	145.3240051	147.7875977	187.8878937	164.2868958	87.89450073	105.7682037	114.5606003	108.5982971	119.4878998	88.88330078	116.4729996	95.51139832	118.6408997	85.39009857	140.3146973	137.9729004	95.19429779	68.69039917
4339	6.7133	783.6486235	487.0920105	500.1825867	670.7739258	700.3417969	616.1279297	676.1469727	802.2139282	790.734375	849.4312134	721.1826172	760.1157227	522.5078125	679.4608765	660.9824219	645.1187134	695.3071289	718.2954102	724.3295898	903.7974243	1014.3125	1345.628906	1314.200195	1495.663086	1607.006836	1422.911133	1510.350586	1391.145508	775.022522	770.5145874	1081.901367	1045.5	1151.248047	1073.189453	891.0858765	800.1801758	878.2108765	740.8261719	735.3026733	868.3223267	848.0703125	701.5933228	705.7626953	742.647522	860.7017212	945.8256836	713.0375977	676.5117188
6455	5.9837	783.5798235	438.3808899	462.6365051	680.4589844	808.9545898	778.0731812	720.6016235	697.9813843	624.2158203	653.2559204	1198.932617	1165.876953	865.815918	669.3032227	857.890625	814.0739746	881.6220703	1042.572266	908.718811	1283.894775	1368.466797	1600.759888	2132.453125	2012.87793	1924.026367	2153.322266	2037.737305	1906.876221	956.3139038	851.6768188	1218.376953	1306.77832	986.2559204	1064.735352	782.5214844	916.4956055	1006.393982	632.0609741	864.9478149	551.5449219	695.449707	728.6987305	574.3876953	660.7529297	772.0889282	930.3339844	640.0297852	690.5576172
4363	6.3225	841.6620735	3212.609375	3438.130859	4095.28125	3933.742188	3503.951172	3377.065674	4557.652344	4374.4375	4516.878906	4210.632812	4736.34375	3133.525391	3105.175781	3298.785645	2938.214844	3631.102783	3917.462891	3801.326172	5888.675293	5979.558594	6330.709961	6636.558594	7435.903809	7371.355469	6572.451172	6515.17627	6836.853516	4592.207031	4221.390625	4375.554688	4724.51709	4516.238281	4854.747559	3753.320312	3562.384766	3388.195312	4693.375	4764.125	4096.894531	4107.546875	4017.121094	4351.75	3875.59375	4821.050781	5181.875	3001.138672	2971.412109
9939	6.6436	918.5773235	646.8457031	828.5142212	1443.861328	1419.212891	1233.37793	1269.658203	1281.746094	1235.56543	1331.270508	1432.007812	1441.356445	1278.097656	1271.087891	1038.1875	1044.136719	895.4702148	894.2943726	864.3886719	1863.239258	1866.704102	3206.171875	3190.208984	4167.695312	4259.421875	3748.513672	3736.853516	3703.714844	965.4517212	832.0253906	1746.375977	1698.643555	1489.354492	1638.461914	1006.802673	1065.870117	1019.42627	1073.917969	1232.639648	1488.654297	1544.523438	856.7880859	857.8383789	867.5112305	1333.931641	1467.125977	856.0244141	865.3154297
19200	6.4476	756.5715744	3506.230469	4108.972656	5071.046875	5325.125	5932.96875	5751.640625	5562.625	5078.550781	6226.730469	6134.449219	6086.964844	5824.464844	5717.566406	5010.320312	4929.804688	6335.148438	6290.246094	6021.117188	9523.132812	9079.710938	11435.9834	10720.06543	11468.36719	12849.60938	10899.49219	10015.67188	8718.515625	4632.859375	6130.855469	6310.757812	6134.410156	6196.785156	6198.128906	5942.082031	5950.449219	4719.109375	5203.765625	5196.839844	5250.382812	4832.738281	3818.621094	6262.476562	5854.015625	4765.109375	4661.332031	4676.589844	5003.972656
19910	5.071	774.5228235	2344.902344	2234.484375	2717.751953	2579.351562	2347.042969	2339.632812	2554.386719	2696.804688	2728.361328	2796.121094	2767.65625	2129.513672	2045.259766	1944.804688	2207.148438	2256.167969	2266.689453	2323.005859	3017.052734	3118.152344	3408.101562	3505.447266	3598.267578	3582.669922	3112.03125	3049.712891	3294.197266	2540.019531	2302.492188	2601.277344	2733.677734	2588.091797	2657.488281	2001.012695	2068.255859	2185.369141	2798.824219	2893.933594	2849.037109	2754.589844	2609.787109	2495.296875	2410.615234	3102.720703	2819.572266	1782.098633	1850.438477
20826	7.4312	887.5612235	7567.832031	7734.680176	14285.29004	14957.61328	10442.4502	10832.60156	18309.1875	15501.83398	17730.53125	16847.04492	16967.92188	21543.87109	21538.78711	14831.46191	14622.25684	10926.03809	11020.18848	11491.75977	30735.39844	30587.63867	31832.66016	31452.33008	45075.60938	43978.88672	42641.65625	43019.91016	43743.37891	12012.62207	11765.32031	16181.09766	16009.58496	15749.81445	15724.21191	14944.66797	15112.32617	15146.22754	20070.22461	19718.08594	34618.09375	36116.61328	14881.23047	15147.44922	15654.03125	21266.9668	22789.68555	9414.772461	9043.099609
13731	5.0128	709.4659735	35.84930038	46.34339905	71.01529694	53.83069992	60.47589874	64.37969971	54.54109955	52.99520111	47.8268013	53.81539917	19.21969986	22.09600067	32.05360031	28.81329918	33.38579941	53.32559967	60.28290176	54.94020081	70.92549896	52.13209915	115.5192032	94.19219971	126.384201	112.8404999	99.7365036	110.4057999	138.6177979	54.78440094	48.01990128	87.45400238	75.7960968	42.96459961	75.58860016	41.65319824	36.4394989	46.34339905	75.65309906	55.63209915	42.98419952	56.1507988	58.33929825	45.72740173	47.7439003	70.08719635	62.1004982	30.48679924	32.06710052
3970	7.843	841.6761235	44.53979874	60.40629959	109.2130966	99.06929779	117.4676971	97.59940338	112.2082977	89.48210144	86.15249634	118.1856003	140.8020935	91.31680298	100.4807968	83.91960144	105.1650009	93.92690277	112.7979965	103.7385025	176.3661957	159.6078949	286.714386	254.5924072	303.1632996	289.9395142	275.9458008	264.9892883	250.983902	104.5641022	98.49780273	141.6322937	162.9179993	135.9315033	128.2245026	112.1492996	112.1535034	87.11820221	115.6387024	126.1673965	103.9999008	100.6976013	116.3317032	112.7919006	118.259201	122.7441025	134.8661041	88.84190369	79.41639709
16499	7.4159	300.8183235	0	0	0	30.32139969	0	0	40.94520187	58.52610016	100.5837021	35.73910141	0	139.1708984	118.8163986	25.91580009	0	18.69569969	22.23340034	23.78059959	336.3262024	296.7956848	435.2568054	379.1921082	557.7114258	718.3026733	453.3908997	674.7603149	528.8485718	0	28.64089966	106.3317032	77.02429962	64.667099	97.5911026	37.75389862	34.92649841	35.56119919	70.84940338	109.4207001	327.0895996	160.290802	34.19060135	22.25029945	0	169.8450012	107.2433014	0	0
15163	5.8975	769.0453235	507.1229858	467.4099121	1034.761719	1012.843811	893.3662109	862.6431274	762.8789062	691.5526733	692.7841797	1082.251953	1071.020508	613.878418	642.1519165	725.484375	693.2235718	777.6450195	746.397522	802.5507812	767.8931274	804.1068726	1408.837891	1395.051758	1320.21875	1184.960938	1330.667969	1320.490234	1323.856445	688.7808228	740.4716797	936.085022	954.156311	765.281311	770.1273804	601.031311	600.7147827	679.6655273	1150.950195	1049.088867	1062.082031	1001.844177	925.0541992	921.1016235	886.906311	1050.988281	1090.169922	515.9141235	527.7930298
23280	7.4644	889.7141735	538.0048828	819.440918	1191.624023	1158.373047	1163.9375	1183.665039	1102.188477	1073.458984	1155.566406	419.0021973	476.2886047	335.2096863	319.7846985	437.5429993	432.1611023	416.685791	337.5343933	402.8511047	764.3339844	805.1312866	1467.795898	1455.885742	1362.890625	1052.219727	1021.871582	1000.49762	927.1630859	908.5322266	782.8364258	1571.761719	1574.18457	1557.306641	1581.694336	1174.058594	1177.464844	1076.022461	940.6068726	972.7758789	1161.667969	1174.457031	1055.583008	1113.641602	1159.244141	1422.583008	1415.22168	392.6376953	331.3598938
17150	5.4312	1025.680124	0	0	0	13.27070045	0	0	0	0	0	62.17029953	73.77349854	55.05220032	37.48210144	27.66290092	35.17499924	36.92589951	36.93489838	38.04249954	64.47170258	78.58209991	86.04229736	93.82319641	85.62960052	96.99449921	75.48370361	64.12180328	63.04790115	61.56689835	0	65.87069702	64.02490234	76.22360229	64.56140137	41.41970062	0	25.30520058	9.030400276	0	0	0	0	6.702499866	0	0	0	3.014199972	0
19899	5.1104	731.5529235	1023.598572	1011.896484	948.128418	971.5834961	1017.03418	1005.6875	1105.917969	1079.266602	1012.863281	954.4951172	1009.923828	844.8535156	926.9901733	927.5941772	921.6146851	981.0767212	1090.897461	957.515625	1174.59082	1156.120117	1277.327148	1238.311523	1284.645508	1270.000977	1252.932617	1245.594727	1219.75	1051.37207	1100.625	1133.629883	1179.751953	1128.725586	1187.212891	1035.917969	1003.68158	1051.527344	1151.87207	1053.897461	1063.611328	1022.953613	1059.140625	1069.851562	954.8842773	1083.009766	1141.763672	819.0625	827.0512695
6152	5.9294	57.58852354	11.25399971	0	0	0	0	0	0	0	0	39.31760025	49.39369965	0	16.00460052	0	35.18019867	32.32630157	0	29.90670013	62.44480133	63.17639923	109.0824966	123.1420975	102.1576004	113.790802	101.9703979	98.89929962	93.72940063	46.49330139	0	66.36100006	68.19460297	61.04040146	54.2859993	0	0	32.64440155	0	0	0	0	0	0	0	0	0	0	0
18366	6.1531	918.6261744	876.3925781	869.815918	972.5795898	850.0228882	833.1870117	916.8936157	889.5498047	986.7543945	1011.903809	1041.320312	1065.493164	824.8853149	804.9312134	976.0371094	1026.97168	845.1552734	906.1851196	1045.492188	1846.443359	1671.916016	1920.317383	1836.337891	2194.990234	2120.591797	1844.853516	1751.897461	1683.604492	1007.016113	1005.627014	1209.152344	950.0029297	1031.693359	907.1265259	985.625	1095.495117	1064.837891	1369.951172	969.1812134	997.2543945	913.6610718	1056.205078	984.0853882	865.5269165	1117.352539	985.9047852	893.1776733	985.3026733
1194	0.887	200.0402235	0	0	0	0	0	0	35.58100128	0	0	73.34230042	52.92549896	62.7743988	0	61.69779968	61.00780106	60.25360107	71.41020203	62.36780167	118.2955017	94.55570221	86.7437973	82.4469986	93.49389648	111.2304001	102.8265991	98.57129669	91.44850159	112.7582016	111.3455963	92.31340027	0	102.9461975	116.9029007	97.66999817	94.19280243	96.73600006	36.17300034	33.792099	40.18450165	0	0	30.78969955	0	0	39.37179947	163.0043945	141.6515961
10175	6.2244	1144.831079	30.73360062	51.73460007	58.83029938	61.58909988	58.87639999	0	82.64260101	88.10410309	88.12329865	95.91519928	87.69960022	58.08430099	63.10639954	90.01930237	83.0236969	86.30439758	107.5999985	101.7874985	144.2666931	163.4636993	172.6502991	178.2201996	195.1190948	210.7133026	215.8966064	188.947998	161.7176971	76.27870178	79.44539642	102.8311996	109.8435974	103.3376007	94.64839935	65.2118988	84.66120148	72.34590149	59.8932991	69.17739868	66.95819855	70.98719788	71.95020294	84.82230377	74.44660187	96.64959717	85.94059753	48.55739975	49.45809937
3008	9.0384	836.6414735	0	39.47109985	118.0671997	83.70980072	73.36849976	93.92829895	87.04769897	98.89559937	88.5114975	183.8694	210.6898956	157.8267975	161.5681	171.2675018	186.892807	164.5207977	151.7872009	192.4897003	224.7566071	290.8317871	369.2336121	367.0521851	399.1791992	474.5361023	292.9455872	357.1162109	340.677002	117.5997009	156.8576965	228.6044006	210.1678009	178.1811981	196.2104034	116.2686005	148.9996033	150.7126007	93.28679657	115.5707016	73.20749664	0	84.24819946	100.6467972	86.81040192	103.6993027	117.1835022	161.3755035	152.2102966
3641	6.3261	1086.683624	11.20569992	0	0	0	5.484700203	0	0	0	12.21210003	29.46150017	0	0	0	0	26.14850044	26.23310089	8.680600166	0	42.49489975	52.2541008	85.95529938	76.50109863	132.701004	136.523407	109.1713028	96.66500092	103.6828995	0	24.48839951	50.73830032	42.15439987	40.56990051	0	29.46809959	8.808600426	0	0	0	0	0	0	0	0	0	0	0	0
2668	5.654	940.6102744	2016.541992	1952.53418	2025.18457	2095.214844	2005.448242	2044.966797	2385.505859	2401.367188	2388.449219	2296.701172	2367.769531	2062.267578	1962.271484	2023.189453	2080.492188	2229.830078	2298.660156	2188.513672	2973.039062	3006.523438	3154.451172	3128.894531	3568.429688	3399.384766	3059.134766	3156.304688	3096.673828	1998.446289	2052.669922	2398.9375	2499.037109	2253.787109	2300.919922	1806.391602	1862.004883	1888.513672	2400.232422	2296.5625	2569.179688	2610.939453	2139.001953	2183.171875	2176.220703	2480.191406	2553.369141	1731.329102	1732.011719
15184	5.8464	871.5869735	111.1706009	68.07299805	139.9649963	150.623703	119.5991974	144.5579071	121.4520035	136.0077972	161.9033051	157.1132965	160.377594	150.1002045	100.7014008	119.8159027	99.26059723	109.4284973	104.6643982	115.7192993	169.5960999	207.6311035	290.8234863	291.8232117	307.6333008	267.3452148	199.2976074	207.9378967	207.5874939	123.0333023	134.6251068	170.8551941	187.8453064	130.6020966	143.3074036	95.92849731	114.3936996	100.0496979	207.8435059	222.7996979	141.0299988	149.6755066	147.3193054	160.3894043	170.5422058	202.7438965	190.4707947	87.0306015	78.56400299
8981	6.1443	915.5892235	161.1340027	150.6867981	198.2597961	196.3538055	200.9449005	167.9459076	225.6376953	239.4252014	246.8876038	222.1681061	227.4888	181.3372955	159.2789001	180.828598	169.5858002	207.5979004	192.9983063	231.4248962	274.216095	299.6022949	349.4757996	326.9739075	391.6051941	394.8493958	338.5002136	333.5163879	330.1235046	181.8043976	198.2570038	241.691803	250.3262939	192.3719025	202.5740967	168.7951965	182.8455963	166.7960968	247.5032043	240.235199	214.4033051	266.7167969	243.2173004	228.8479004	213.0451965	273.2399902	263.1669922	170.7357941	141.7424011
8685	0.9253	260.1737235	6.672299862	0	4.53760004	7.112500191	8.767399788	13.98639965	0	13.79940033	18.71800041	0	0	0	0	0	6.129700184	0	0	0	6.17509985	0	0	0	0	0	5.789199829	8.364600182	0	2.025099993	0	0	0	0	0	3.572900057	0	4.85160017	35.04560089	54.01110077	44.35919952	0	42.42850113	46.39649963	52.27569962	44.29529953	47.14410019	0	0
9159	6.3066	841.6624744	179.2565002	212.9174957	244.3999939	216.3307037	251.8052063	209.9037933	254.1976013	280.5375977	273.0521851	228.9105072	217.4766998	198.1726074	204.9561005	218.4730072	203.5364075	258.7966003	229.8972931	245.4418945	313.4153137	290.9284973	344.9523926	374.4672852	410.6599121	404.2854004	369.105011	361.2979126	356.1818848	197.3023987	223.1974945	252.0747986	270.4858093	261.2724915	277.9179993	244.8789978	203.0946045	229.9786072	231.1105042	229.0424957	266.3728027	259.8174133	254.0039978	242.7687988	265.2654114	291.0483093	271.8512878	170.3917999	160.0429993
10575	7.4213	62.37682354	242.2928009	286.1871033	1191.15979	1717.688477	731.4824219	592.5084839	2160.583252	1753.762085	2172.337891	1465.879761	1784.402832	2005.616211	2340.814941	1461.812378	1222.453369	941.1618042	987.0526123	724.7697144	4204.804199	3208.840332	4172.10498	2932.071533	4674.852539	4824.898926	4955.29541	4627.920898	4522.967773	1212.739624	922.4199829	2180.99707	1944.505493	1819.157959	1738.634766	1713.489014	1073.22583	1342.25293	2049.490479	2392.658203	3641.14624	4302.410156	1285.467896	1945.791016	1419.098755	3049.473145	2580.852051	491.9294128	297.2102966
2864	5.7555	1082.595524	72.99079895	91.74030304	225.0433044	218.9772949	214.5447998	176.7117004	183.7111053	168.8943939	190.889801	217.4429932	188.4440002	159.3782043	113.6162033	180.6333008	206.3025055	135.4452972	170.2631073	166.6752014	171.491806	206.0402069	319.8161926	319.6191101	360.5783997	329.2166138	290.5636902	277.2167969	268.9520874	97.68569946	120.2589035	165.3312988	187.0110931	195.1493988	190.0106049	115.8152008	112.2626038	135.8583069	87.26560211	91.44589996	57.95539856	65.0164032	84.10780334	87.68289948	75.45469666	103.0017014	104.5091019	25.11219978	28.07740021
22621	5.7464	1058.681824	0	0	0	0	0	28.63319969	0	0	0	165.3072968	129.5382996	134.7348938	146.6759033	117.7087021	101.8603973	98.85179901	108.7769012	133.2339935	131.4120026	150.1914062	150.4272003	129.2454987	131.4033051	143.8887939	137.6912994	137.1916962	98.89479828	61.0591011	129.6311035	144.3751068	143.6773987	133.6636047	145.398407	112.2142029	103.0675964	124.8628998	0	0	0	0	15.75889969	0	0	0	0	0	0
9729	5.6668	862.5017235	131.6600037	121.930603	109.0325012	120.4217987	150.4203033	141.5312958	150.5948029	136.1829987	106.5111008	99.16649628	78.22879791	148.3462982	179.7252045	180.2835999	138.1529999	145.8052979	142.2521973	116.001503	58.3268013	70.22029877	55.3146019	54.94710159	0	0	54.96020126	0	53.15530014	114.4164963	109.8867035	91.61309814	75.03649902	117.9012985	106.2658005	129.5971985	131.0041962	146.907196	82.9713974	125.1615982	114.0403976	109.8777008	128.6665039	96.97070312	106.139801	105.0118027	98.09049988	152.4824982	172.2126007
154	7.8559	874.7013744	2291.019531	2529.619141	3313.554688	3346.59375	3136.017578	3110.308594	3122.083984	3020.611328	3167.703125	1704.09375	1711.328125	1163.572266	1131.901367	1281.616211	1221.154297	1204.039062	1305.558594	1202.088867	3114.681641	3271.953125	4936.433594	4860.179688	5679.0625	5847.789062	5259.765625	5297.46875	4977.75	2857.923828	2715.791016	3896.431641	3979.736328	4140.726562	4209.859375	2933.789062	2829.095703	2852.501953	3691.740234	3682.085938	4960.535156	4952.207031	3038.292969	3027.533203	2909.695312	3981.759766	3926.404297	1134.886719	1103.330078
19823	6.4776	176.2014235	0	0	36.7804985	0	29.00830078	0	37.13249969	29.75040054	34.17580032	33.24760056	40.75239944	26.36840057	33.64149857	0	0	0	0	0	68.77290344	104.0098038	125.9169998	141.4066925	147.971405	141.8123016	109.5617981	79.68099976	134.0735016	66.87809753	31.05150032	37.19490051	30.06450081	0	25.71680069	35.93719864	29.08250046	22.1814003	32.85359955	38.43489838	41.00329971	29.29450035	28.73419952	0	54.80289841	0	32.06230164	0	24.18160057
9536	8.0663	838.6706286	61.92229843	115.6203995	119.1464005	109.1328964	92.96379852	54.58150101	107.0258026	80.7963028	84.10320282	152.6107025	183.0973969	132.8713074	127.9589005	97.55760193	139.9008942	101.5147018	92.54750061	126.4385986	222.6475067	223.9562073	258.2195129	307.375	309.7878113	275.1672058	245.5868988	224.6959076	255.5751038	131.8269043	173.0361023	149.9167023	158.997406	118.321701	120.2953033	93.98770142	103.248497	121.8848038	160.3773956	137.0513	116.6332016	117.6913986	98.64559937	92.67299652	100.5731964	111.0302963	128.3269043	148.2012024	91.95780182
5919	6.5828	904.5611735	537.8081055	501.3168945	676.0728149	711.2930298	627.9066772	651.0927734	636.2280273	658.1030273	612.0546875	746.4365234	742.6937866	840.6865234	749.0692749	619.8364258	641.1444702	526.2139282	507.9695129	522.8018188	869.3505859	832.5933228	1297.522461	1245.679688	1657.862305	1678.466797	1581.772461	1501.911133	1614.397461	547.2636719	593.6928711	876.4639282	908.0673828	836.2041016	838.7241211	650.5189819	698.9335938	630.4116211	650.0391235	682.9434204	712.3770142	707.5435181	459.3671875	449.3764954	446.3070984	695.625	668.2108765	534.527771	520.9395142
19914	6.4375	756.5729244	1588.230469	1976.272461	2378.464844	2453.863281	2725.373047	2603.101562	2487.839844	2697.287109	2871.667969	2591.777344	2900.513672	2758.253906	2631.083984	2374.630859	2637.353516	3011.714844	3232.351562	2641.410156	4341.484375	4520.898438	5889.160156	4912.152344	5035.71875	6193.667969	4986.328125	4860.691406	3893.882812	2372.816406	2994.703125	3124.458984	2872.708984	3143.054688	3053.347656	2880.486328	2512.460938	2300.753906	2376.232422	2363.501953	2400.654297	2170.234375	2025.353516	2918.902344	2752.9375	2204.044922	2368.396484	2244.511719	2334.966797
7581	6.9332	679.6086235	0	0	0	51.19739914	0	0	92.72419739	86.56459808	99.09739685	130.1941071	118.0289001	71.49790192	71.21990204	78.81700134	84.8214035	119.9634018	112.3660965	109.8619995	175.5482941	175.5552063	219.6128998	282.5629883	293.0487976	277.7661133	238.0054016	257.0874023	215.5559998	166.7041931	166.3921967	222.1893005	244.9797058	197.2151031	210.6896057	134.0310974	156.862793	167.4920959	45.79190063	46.83330154	0	0	0	0	57.31019974	61.39839935	70.88760376	51.77289963	0
3378	6.7453	764.6045244	258.0212097	535.5512695	617.3867188	654.3773804	592.9395142	579.0269165	638.3964844	600.6259766	603.8447266	740.9702148	742.1132812	491.0083008	512.6688843	607.8032227	548.0103149	533.1049805	525.0405273	563.2373047	723.5360718	751.1210938	1326.332031	1210.628906	1384.402344	1181.855469	1129.793945	1201.219727	1136.6875	672.7910156	646.1826172	934.9584961	927.3604126	844.4771118	867.4790039	650.640625	699.9321289	711.1854858	691.4750977	638.1801758	568.9644165	531.1616211	596.2719727	590.5595703	573.5742188	836.1890259	737.3291016	624.1483765	585.5043945
4779	5.9979	942.6246286	676.2271118	675.7728882	792.3358765	742.0717773	597.1835938	610.5648804	837.0966797	628.5380859	699.1660156	788.085022	811.1489258	596.0770874	608.8682251	605.4125977	597.824707	607.7440796	618.6333008	653.3012695	890.1542969	926.0126953	901.4315796	972.9359741	967.7709961	849.1157227	700.9370117	763.0424805	844.3535156	666.0620117	727.4315796	710.4135742	761.0449219	617.0687866	612.9243164	517.2080078	631.2822266	557.2543945	907.5498047	815.8560181	824.6190796	838.3085938	653.3560181	660.7011719	747.1392212	839.9882812	822.8408203	473.4995117	471.3295898
4971	2.7775	964.5383235	0	0	0	9.249799728	13.32289982	0	0	31.50740051	29.43289948	68.13569641	84.38760376	56.84049988	53.75490189	56.10770035	60.88140106	60.22219849	48.05749893	0	47.32419968	54.26509857	69.59919739	64.24569702	77.07810211	84.83820343	86.96920013	85.8635025	60.08869934	27.34690094	0	14.92640018	14.77869987	30.81620026	0	14.43099976	33.0780983	25.98839951	0	0	0	0	0	0	0	0	0	0	0
17128	3.4454	876.4597235	7.566500187	13.79590034	0	0	8.174200058	3.013799906	43.58029938	38.64369965	42.33639908	62.61970139	56.53440094	28.69470024	46.75709915	66.94930267	82.47299957	60.98410034	53.69680023	67.60929871	0	0	0	0	0	20.0298996	18.9178009	25.16609955	17.40089989	0	0	6.089600086	0	0	0	14.2177	21.32430077	0	0	0	0	0	0	0	0	0	0	0	0
22442	6.495	1035.709479	387.6929016	430.2690125	376.6758118	353.9223938	428.7207031	439.9957886	358.7253113	349.8642883	360.6806946	341.5935059	340.4848938	369.2460938	384.8757019	374.8518066	345.0983887	374.0596008	371.9512024	389.8146973	282.7766113	278.4472961	266.6289062	232.9450989	264.5387878	269.2944031	240.0254974	220.8883057	187.3253021	395.4031067	364.8151855	324.824707	316.7687988	300.6978149	312.3869934	323.3400879	319.0791016	314.3104858	346.916687	334.2217102	329.3262024	301.6831055	400.7556152	407.3315125	406.344696	367.401886	318.1376953	411.9450989	391.0740051
20618	6.0039	774.5162735	1296.838867	1458.115234	1525.169922	1476.133789	1377.316406	1329.217773	1628.583984	1638.608398	1544.211914	1499.15625	1622.920898	1243.000977	1285.455078	1300.888672	1257.34082	1466.904297	1459.632812	1390.696289	2008.808594	2017.953125	1890.538086	1879.068359	2001.356445	2044.521484	1914.102539	1843.658203	1895.286133	1605.725586	1457.239258	1595.099609	1638.374023	1583.094727	1525.658203	1270.367188	1332.375	1270.621094	1522.756836	1418.802734	1444.189453	1491.592773	1361.249023	1346.618164	1358.851562	1658.605469	1644.981445	1059.069336	1010.710388
14508	5.6455	914.5925244	10067.71875	10344.40625	11139.33887	11040.32031	11324.01562	10735.40625	11676.95312	14448.07031	13311.84375	11922.09277	12182.69531	9782.915039	10216.35938	9949.625	10501.28906	11932.4668	11914.89844	10674.375	16217.39844	15590.32422	15076.0625	14125.99707	17227.15625	17082.65625	15126.02344	15431.61719	14682.19531	10678.85156	9997.78125	12261.70215	12157.60742	13020.375	13113.10938	10201.36719	9954.604492	10260.27344	12649.71094	11817.14844	12717.24219	12481.3125	12581.32812	13516.19531	12459.03125	13944.21094	14205.08789	8381.703125	8369.59375
2359	0.956	340.2354235	0	0	0	0	0	0	0	0	0	100.5502014	107.1430969	55.71549988	61.50619888	73.66790009	90.79599762	74.86070251	0	68.16799927	0	11.65390015	0	15.69699955	0	19.34810066	0	16.70859909	0	0	0	0	0	17.11790085	0	0	0	0	0	0	0	2.546099901	0	0	0	0	0	0	0
20619	5.0655	774.5256735	1115.091797	1142.28418	1287.056641	1426.712891	1185.015625	1174.016602	1262.975586	1298.142578	1311.489258	1302.878906	1370.141602	1045.770508	1058.628906	969.5684204	1056.816406	1140.446289	1151.019531	1156.59375	1517.735352	1530.442383	1840.313477	1695.451172	1833.029297	1781.28125	1606.724609	1476.463867	1565.391602	1175.095703	1205.668945	1307.584961	1336.702148	1289.808594	1277.587891	1024.93457	1025.450195	1053.334961	1404.375977	1383.915039	1480.839844	1437.989258	1288.317383	1163.198242	1233.197266	1470.966797	1494.753906	928.1807251	901.3759766
2448	7.86	874.7021786	532.800293	570.0571289	762.7523804	789.5126953	764.484375	815.5106812	803.715271	836.7612305	854.9619141	360.026886	378.0036926	270.7229004	250.9452057	333.748291	294.841095	331.031311	280.2103882	294.4809875	731.3803711	778.5405273	1144.624023	1123.743164	1324.572266	1348.391602	1257.532227	1211.595703	1237.043945	657.8071289	701.8969727	941.3447266	952.7855835	1068.541016	1001.94043	729.1967773	725.2177734	700.8599243	824.5645142	828.5546875	1141.029297	1090.005859	687.3900757	781.0806274	741.5742188	978.7910156	1055.618164	252.9120941	234.3101959
6641	6.6868	783.6476235	72.37889862	61.49140167	65.09329987	94.98680115	84.626297	85.43759918	80.57499695	115.487999	94.36270142	115.2313004	107.3147964	73.395401	49.8606987	93.31819916	82.36730194	79.6969986	87.00589752	81.84999847	145.3941956	149.5691986	207.5299072	214.8824005	230.3706055	251.2904053	231.5991058	229.2998047	199.0066071	80.69309998	129.4087067	162.1770935	165.6118927	158.6826019	154.6929016	108.3572006	114.2601013	103.5261993	132.766098	138.6266022	80.54170227	119.8538971	93.09600067	71.14009857	82.90329742	136.7467957	139.0167999	110.501503	95.23739624
9952	5.4565	964.6093786	145.8018951	160.9024963	161.3592987	193.4389954	190.905899	190.9188995	168.8829041	222.1089935	205.8258057	188.6508026	191.8119049	134.6354065	132.0222931	147.1304932	154.9365997	174.0635071	152.4405975	153.7781982	190.2830048	192.5198059	256.3496094	240.414093	305.4973145	306.6846008	257.4619141	281.1706848	236.0404968	153.9185944	153.2875061	182.6605072	193.2810974	191.3992004	203.6981964	142.3453064	145.7532959	155.712204	221.9716034	219.8040924	217.8043976	225.0283966	185.4528046	241.6867981	220.3486023	271.4740906	266.5916138	147.9752045	123.9190979
8425	5.4435	964.6092744	599.0308228	570.6981812	663.9437866	677.4398804	699.3330078	685.828125	714.2313843	848.3300781	742.0092773	648.5200195	659.1771851	586.2329102	570.1978149	572.7382812	544.2484741	653.2451172	594.7714844	629.3231812	759.9794922	765.8676758	1064.720703	946.6444702	1198.463867	1178.268555	1080.12793	1019.001526	963.8076172	572.2642212	646.715271	697.387207	647.5015259	633.3148804	701.2645874	485.2886047	551.2064819	512.5864258	856.2783203	763.3203125	823.2250977	755.8480835	737.2191772	760.2612305	778.7119141	882.5723267	847.7368164	426.4512024	465.1972961
7221	4.6897	764.5052786	0	0	0	0	0	0	0	53.83069992	91.6989975	0	156.1647034	0	0	56.70220184	57.67890167	99.209198	81.18869781	71.24210358	116.5960999	100.6949997	194.2689972	196.2225037	191.5906067	214.3587952	189.3052063	187.3412018	198.9416962	0	37.79150009	91.51560211	76.14389801	114.3149033	67.6473999	0	29.50580025	32.43989944	0	0	0	0	0	0	0	0	0	0	0
14513	5.9459	1009.686424	0	0	15.09430027	4.574200153	0	0	0	9.346300125	0	34.75740051	57.3003006	31.81640053	0	24.82040024	38.58980179	33.91740036	37.93040085	0	59.54040146	57.05810165	46.76610184	73.01249695	57.63570023	61.24580002	58.33990097	51.41790009	53.75659943	0	35.58639908	45.06620026	31.64299965	34.98699951	53.0882988	48.00099945	45.25559998	30.10079956	11.88780022	0	0	18.59440041	8.417300224	0	0	0	0	0	0
17320	6.1464	918.6245244	2863.738281	2969.429688	2914.912109	2603.898438	2865.03125	2653.046875	2851.130859	2849.519531	3032.048828	3779.197266	3743.830078	2873.589844	2931.634766	2498.115234	3214.134766	2752.677734	2733.822266	3101.835938	4898.800781	4914.179688	6292.90625	5944.703125	7156.808594	6275.097656	5195.511719	5324.386719	5639.976562	3140.962891	3428.585938	3661.494141	3753.224609	2868.40625	2841.404297	3147.705078	3306.138672	3123.619141	3480.634766	3126.15625	3008.734375	2831.962891	3185.283203	3044.318359	2330.042969	3209.419922	2901.615234	2951.265625	2976.494141
15031	4.9759	910.5624286	313.1462097	307.9966125	414.289093	397.2023926	359.1742859	361.0244141	387.9121094	433.7297058	387.9096985	437.7249146	473.9079895	261.4437866	305.3074036	317.5281067	295.3977051	364.3424988	309.3302917	373.5531921	501.5867004	543.065918	647.0292969	737.2982788	776.4155273	690.593811	582.0977173	550.9008789	636.715271	324.3572083	338.0961914	424.4625854	439.8461914	409.1953125	441.6308899	260.7443848	329.8707886	324.8420105	455.5867004	416.4016113	507.4226074	495.7571106	397.5473938	432.8540039	359.4370117	525.4979858	526.0551758	233.5355988	245.7595978
14095	5.7168	767.5527235	7278.857422	7459.035645	8348.9375	8389.492188	8075.035156	7946.417969	8712.789062	10188.92969	9319.421875	10837.98438	11454.50781	7429.699219	7322.015625	8360.289062	8667.320312	9935.210938	9767.523438	8869.117188	14293.07812	14135.37695	17031.96875	15852.27344	18769.46875	19609.01562	16987.45312	16828.15625	16483.26562	8732.3125	8514.289062	9971.265625	10501.60938	10547.59375	11408.76562	7391.660156	7403.632812	7608.976562	7868.675781	7909.40625	7987.523438	7856.566406	7745.035156	7639.0625	7062.332031	9170.1875	9111.382812	6316.433594	5718.136719
18580	5.6544	77.52562354	91.36229706	92.3628006	108.0009995	143.9866028	93.69480133	90.15529633	127.9712982	133.9839935	112.0388031	172.6098022	148.9004974	85.72669983	92.48770142	86.38970184	90.59529877	131.8923035	108.7841034	97.23300171	229.8114014	255.4158936	247.7521973	177.3529968	293.387085	216.0814972	192.4483032	211.3244019	213.4566956	104.2702026	136.2431946	157.1174927	181.6885986	115.281601	126.1070023	100.8759995	67.18460083	57.98720169	146.2113953	146.7071075	139.3226013	146.1994934	123.0335007	158.4268951	125.7518997	162.7857971	158.5337067	67.56140137	73.0184021
12392	4.9756	910.5624744	3047.246094	3159.941406	4311.003906	4047.316406	3650.871094	3517.957031	4302.683594	4024.431641	4143.519531	4810.566406	5019.199219	2930.724609	3084.722656	2927.525391	3115.925781	3556.283203	3611.125	3602.476562	5072.191406	5116.933594	5683.285156	5226.640625	5566.605469	5281.601562	5962.351562	5989.304688	6098.359375	3457.78125	3508.230469	4643.214844	4612.699219	4440.617188	4336.472656	2885.880859	3021.703125	3074.433594	4719.605469	4526.445312	5027.625	4988.597656	4081.976562	3915.189453	3975.707031	5375.25	5534.433594	2422.291016	2498.554688
676	5.7356	743.5500735	81.40119934	99.82029724	202.0059052	178.1564941	193.2062073	147.3471985	141.6181946	138.5769958	166.1096039	190.9022064	175.2355957	139.690094	128.3108063	127.2547989	139.4040985	184.9622955	164.0397034	134.9248047	160.8121033	153.0596924	303.0259094	328.6824036	292.751709	290.9613953	336.449707	346.6418152	301.6274109	127.4141006	152.0493011	161.9163055	220.7796936	198.4803009	192.4102936	137.3289032	149.1605072	142.4882965	206.9644012	185.4738007	226.7781982	215.6842041	191.4355011	202.1448059	221.3488007	195.563797	184.9839935	94.6772995	81.7696991
7306	7.4216	41.64017443	74.12999725	106.151001	226.7760925	304.7268066	145.6311035	112.2839966	302.2022095	340.1795044	312.0802002	263.6217957	382.6491089	514.2435303	443.4952087	261.3465881	266.0445862	191.2180023	168.9882965	144.1853027	641.7009888	1016.38623	982.0272217	1066.416382	1059.430298	1293.09375	1049.768799	1316.922607	1210.059326	248.8531952	219.4756927	259.3702087	316.4884949	278.8251038	354.7025146	285.3403015	249.6201019	333.0741882	447.9891052	435.2228088	807.9924927	970.2462158	279.5003052	183.6636047	235.4331055	520.4838257	504.021698	109.8934021	82.69010162
6657	8.2422	849.6013235	77.0490036	85.52249908	135.3634033	129.5039978	122.3543015	116.5924988	111.9075012	118.2707977	137.423996	156.8076019	177.7516937	120.7556992	99.31749725	95.02480316	91.92910004	105.9168015	111.1987	102.0460968	152.7552032	158.4972992	229.7947998	263.4577942	261.896698	288.2307129	280.0649109	255.4694977	239.3370056	78.98300171	88.08329773	145.0718994	141.4862061	110.8153992	117.7317963	93.17610168	72.28299713	91.00450134	117.957901	93.45539856	77.15200043	93.33010101	69.13729858	101.5329971	80.03050232	111.0830994	97.76529694	48.97119904	54.04710007
21879	7.4165	887.5607735	2638.157471	2473.112793	4940.640625	4559.035156	3541.894287	3316.691406	5851.800781	4964.152344	5783.772949	5219.381348	5089.336426	6935.660156	7339.307129	5027.593262	4575.190918	3630.281006	3754.830078	3909.374512	9679.457031	9944.762695	10436.05664	10193.05273	14483.15723	14033.49805	13705.27832	13923.00586	14216.49316	3826.467529	4029.085938	5526.02832	5249.901367	5222.789062	5376.226562	5035.23877	4888.310059	4990.991699	6586.5625	6164.299805	12076.95508	11746.05664	5072.707031	4691.678223	4908.211426	6947.945312	7080.040527	3071.786133	3050.330078
8808	5.4507	964.6063244	325.9855957	345.4132996	407.5109863	409.1404114	433.8092957	422.6359863	394.7290039	500.2727051	425.7388	363.1577148	406.7871094	292.7117004	332.6104126	327.4184875	297.0119934	366.528595	376.6978149	345.3566895	409.552002	460.9848938	621.1776733	555.5474243	649.2456055	696.6240234	684.8583984	590.6455078	529.5565796	326.8041992	379.6901855	400.6684875	420.3041992	399.7026062	410.4263	293.4634094	310.1538086	315.0505066	461.8085938	443.4291992	493.821991	459.3157043	432.2488098	450.9873047	413.8196106	520.3021851	489.8594055	277.2338867	298.7456055
348	6.3039	892.6582235	18.43670082	0	0	0	0	0	0	0	13.19019985	28.3397007	57.26200104	36.31549835	33.65520096	26.7201004	28.0753994	23.10610008	51.21979904	0	58.90570068	51.65219879	135.501297	92.13310242	128.6376038	147.7955017	101.7611008	59.45209885	94.41120148	0	0	40.78469849	53.52489853	47.97539902	39.47529984	0	30.74080086	12.91469955	0	14.7737999	0	0	0	0	0	0	4.255899906	0	0
21315	5.0725	774.5255235	385.7673035	415.9638977	551.4979858	500.5791016	452.1885071	452.8537903	455.6369934	452.7471008	538.7520142	502.1903992	529.4146118	352.5935059	356.8594055	389.2297058	395.8179016	469.2348938	392.8407898	405.0133972	510.6679993	568.2930298	724.3745117	648.4766235	656.5541992	614.0731812	612.5648804	560.406311	517.0927734	478.0473938	395.0710144	466.9906921	528.6625977	447.5734863	480.9274902	315.0788879	413.5291138	367.3659973	534.9810181	569.8306274	518.7880859	507.8940125	524.6010742	409.873291	440.531189	624.8187866	513.9058228	373.0957031	313.3875122
10305	7.449	846.6669744	113.1373978	189.9365997	230.979599	267.1832886	274.0492859	269.8752136	225.5158997	238.5973969	225.9788055	148.9154053	200.7404938	141.889801	131.298996	201.1062927	197.3757019	195.1822968	184.3744049	182.1240997	489.6238098	605.1768188	1148.632812	1003.88623	1220.844727	1227.009766	1060.129883	1019.95697	920.1118164	438.8745117	426.6777039	785.3944702	818.647522	891.3540039	923.465271	592.6743164	554.6356812	578.3701172	209.8865967	219.9420929	267.8258972	259.7549133	248.3381042	211.6719971	202.3616028	268.6278992	269.3879089	149.0480042	161.8518982
19344	6.6728	614.4779235	0	35.60990143	56.38980103	68.12129974	64.16110229	71.17780304	62.43719864	59.24739838	66.89900208	74.86380005	89.18579865	52.46490097	0	58.39160156	61.1678009	69.69860077	64.59420013	69.47270203	56.74629974	67.73280334	60.38270187	101.0843964	80.33399963	88.81620026	106.2090988	91.88909912	93.72499847	61.30360031	62.70980072	88.36599731	74.83139801	88.90029907	68.29460144	56.6432991	53.60189819	44.9455986	131.2406006	149.3782043	146.2042999	163.0088043	121.3248978	111.2685013	150.8379059	143.1934967	170.8511047	39.08869934	56.62770081
6384	1.9183	368.3777235	0	14.17720032	53.48600006	44.43059921	39.41400146	34.73460007	27.48859978	35.90909958	29.87339973	22.68740082	23.42919922	31.84269905	25.98250008	21.02350044	25.82279968	28.86079979	28.75729942	27.4428997	46.17219925	48.0387001	74.67780304	60.03440094	76.49680328	79.05380249	81.27899933	109.9244003	115.7005005	47.91770172	65.45310211	75.81430054	81.30549622	61.01309967	57.42240143	30.88610077	26.31959915	34.93669891	16.48290062	20.00329971	26.58270073	28.79450035	23.79750061	26.45890045	27.03210068	26.40329933	39.19459915	19.2404995	15.40209961
20834	6.1544	921.6500786	34.54380035	36.58560181	60.59780121	61.20009995	51.93209839	58.51100159	58.09609985	35.17160034	60.02610016	56.49969864	79.95469666	61.23839951	48.28269958	73.77670288	50.97050095	62.38470078	54.22589874	45.55039978	119.7126999	113.6359024	132.5157013	120.607399	176.3352966	135.9535065	101.4427032	113.9881973	84.75789642	83.39320374	71.10399628	82.05049896	67.25360107	78.44090271	71.41290283	66.76039886	62.36190033	38.93190002	57.49110031	76.17910004	60.08380127	62.44820023	51.38119888	63.11729813	65.67790222	53.83810043	58.89929962	64.85959625	61.49309921
17357	5.8958	74.05862354	151.6949005	208.8097992	203.3052979	236.6425018	150.9678955	196.3365021	233.8018951	182.9067993	244.4102936	299.1507874	290.0097961	111.4700012	150.0659943	176.8253937	223.7070007	318.4476929	264.6445923	223.0852051	437.9519958	387.3420105	547.0026855	618.2208862	826.7144165	804.8676147	634.4116821	501.8452148	492.6416016	266.7688904	263.8382874	336.8308105	257.5445862	331.3258972	331.3482056	223.6539001	191.0950928	151.7091064	316.7067871	349.7228088	337.1188049	258.2874146	236.5113983	238.6038971	298.2119141	327.7550049	408.8156128	148.2991028	109.1190033
16441	5.2785	912.5758286	114.4988022	114.6595001	134.9145966	120.3070984	125.2040024	120.4884033	134.758194	155.9279938	153.4282074	142.2624969	143.1553955	109.2918015	118.3955994	120.555603	103.0066986	138.2117004	128.3058014	123.4934006	170.955307	159.1681976	205.9703064	173.4055023	206.411499	209.8292999	222.8307953	192.471405	167.8339996	147.5854034	136.6024017	148.1150055	160.7602997	139.7825012	147.1779938	126.6622009	114.5161972	132.0397949	166.5442047	151.8302002	153.2346954	153.7987061	147.6495056	137.802597	114.9182968	148.4431	147.254303	104.4750977	101.4990005
12767	7.4247	65.20782354	55.89199829	98.05750275	272.3807983	309.3536072	177.6302032	140.7583008	467.4436035	428.1357117	567.847229	324.4331055	423.8794861	535.3638916	477.1499023	274.0905151	325.3812866	255.4519043	200.4427032	148.8641052	891.1140747	956.6110229	931.2570801	1043.370117	1216.018311	1281.578613	1142.215576	1042.684082	1429.102295	201.6260986	220.1548004	362.6704102	479.0072937	385.5568848	483.9638977	308.256897	322.3588867	339.3302917	411.3783875	307.1715088	876.1663818	978.4022827	331.1689148	381.668396	215.5794983	686.8516846	509.6582947	103.3121033	83.23919678
22287	5.5244	194.4225235	901.2294922	747.1049805	1100.456055	1147.753906	829.9946289	907.5581055	1054.65332	635.8408203	1110.552734	1097.87207	931.7227173	720.190918	425.9812012	788.9970703	641.4901733	587.9072266	738.8208008	740.2578125	1468.952148	1128.680664	1276.431641	1391.071289	1554.297852	1649.019531	1518.236328	1352.723633	1347.798828	711.1353149	931.3544922	887.184082	1122.983398	765.7305298	694.0150757	576.085022	543.8535156	662.7515259	1103.484375	1098.820312	985.8389282	1134.883789	907.2705078	1097.633789	884.852478	1034.472656	1092.913086	589.5106812	462.7195129
18583	5.0767	59.56942443	63.0923996	77.00520325	62.92670059	115.501503	65.73149872	72.54599762	80.77290344	104.1427002	75.46869659	90.34539795	94.25800323	53.56219864	56.9538002	61.54290009	50.63199997	59.3042984	78.73770142	67.60849762	152.389801	90.99649811	187.1793976	154.2073975	124.6905975	128.3146973	137.7557983	139.2922974	118.4445038	60.18590164	82.17009735	105.9353027	84.2365036	85.8993988	62.54230118	68.23840332	53.41260147	55.58209991	79.83760071	102.2556	91.16729736	88.74160004	64.9733963	70.92070007	90.34980011	74.57810211	74.77420044	44.86109924	35.47510147
9339	4.9961	789.5092735	197.3401947	229.304306	358.0205078	334.5690918	315.2012024	287.3031921	281.7887878	274.8616028	302.2319031	380.4921875	333.6848145	188.1387939	224.9700012	207.5043945	215.7494965	257.1759949	261.7202148	248.0989075	361.4841003	347.355011	547.4448242	581.6508789	617.3217773	582.7133789	500.2492981	456.5585938	502.8286133	201.3502045	206.9167023	307.7434082	347.2858887	287.394989	309.9425964	231.5476074	178.7490997	190.7498016	298.6777039	282.894989	301.001709	302.6637878	260.447998	248.5592957	292.7897949	330.9296875	339.719696	145.1381989	155.1575928
5507	5.843	845.5633235	200.7019958	157.5097961	308.5849915	261.4249878	238.4324036	252.4499969	270.1223145	225.233902	241.5066986	329.884491	315.7593079	225.2897949	103.1214981	235.6737976	203.7792053	204.3063965	210.427597	195.3594055	330.1838074	360.8940125	515.4102173	555.6729126	579.1630859	536.0053711	457.4211121	464.398407	429.585907	262.9667969	242.2301025	285.1838074	324.5049133	260.2915039	246.6387939	206.0527039	188.6672058	215.6165924	288.6470032	291.8400879	253.9488983	260.5129089	243.4073029	228.0104065	240.5214996	301.3053894	306.3866882	106.3043976	167.4794006
13930	5.0401	766.4505735	0	128.5881042	0	0	0	0	0	0	0	53.51029968	27.9314003	0	0	0	18.52389908	45.77759933	0	42.41080093	0	0	10.95909977	0	0	0	18.73789978	0	0	165.2866974	127.6406021	267.0990906	212.1992035	192.5007019	256.626709	154.8271027	136.9707947	145.8628998	16.40970039	10.58880043	0	0	0	0	0	0	0	0	63.29380035
21886	6.0488	947.6604235	88.50559998	70.70240021	88.01490021	112.6066971	128.8795013	88.67410278	112.8208008	117.0507965	105.7506027	130.4880066	126.9779968	93.26210022	97.4733963	93.87930298	79.58309937	102.9287033	114.8057022	85.21690369	174.2920074	183.8074036	182.8903046	233.4902039	245.6759033	202.419693	161.8740997	169.6428986	167.5861053	91.97000122	80.36000061	113.7929993	131.3195038	103.705101	122.3340988	76.59259796	76.001297	79.16680145	131.8740997	141.4185944	134.5991974	128.4561005	134.679306	84.70179749	103.9281006	123.8467026	127.3914032	0	61.55360031
15902	5.2658	912.5765786	211.9365997	201.1584015	254.6320953	241.2584076	218.2440948	206.7966003	287.8601074	276.0212097	222.2803955	274.1510925	261.7065125	215.3656006	242.5059052	218.4960938	222.9375	221.2048035	243.9963074	252.4631042	293.8270874	307.6062012	365.848114	357.2428894	376.2673035	382.6283875	410.3729858	361.1567078	335.1108093	291.8237	261.9548035	289.5004883	312.334198	301.1842957	273.5968933	266.0769043	280.1238098	259.9236145	321.3135071	287.3800964	292.6072083	291.8978882	259.718811	250.6428986	252.2126007	279.7301941	272.2185059	185.3778992	179.1121063
1104	7.8544	874.7016744	455.0690918	507.1799011	658.3286133	662.0526733	632.637207	642.3959961	569.0200195	591.8540039	613.1273804	328.6669922	359.7904968	231.013504	250.1735992	266.9606934	235.736496	193.530899	232.6558075	234.4994965	611.4990234	659.0385742	998.5360718	867.9042969	1042.000977	1049.93457	964.2080078	914.7979126	904.234375	579.9541016	515.5819702	762.8729858	745.1987305	793.9868164	767.4667969	557.5454102	558.0712891	543.1958008	667.4014282	738.9707031	996.9501953	973.3754883	544.2437134	606.0288086	574.2515259	775.4033203	726.4683228	251.637207	268.8994141
557	5.2583	936.5767744	1047.716553	1170.557129	1483.945312	1486.894531	1368.334961	1321.660034	1384.071045	1419.482422	1435.420288	1389.466553	1397.720703	1122.393188	1132.139648	1136.577148	1144.597534	1176.781494	1222.442627	1266.327271	1560.954346	1755.954102	2012.195435	1962.416138	2197.730469	2079.044922	1858.306152	1928.555664	1906.48584	1157.333862	844.3242798	1394.817871	1433.528442	1349.055664	1287.486206	1128.873779	1140.809937	1183.411133	1563.161743	1558.489258	1532.486328	1608.525391	1387.726562	1418.716797	1310.483154	1688.477539	1714.99707	931.991272	878.645813
8441	5.927	1147.839224	90.43240356	92.71700287	319.8132019	275.218811	266.4873047	254.0377045	204.9633942	209.4188995	174.4806976	296.6812134	275.8617859	153.3762054	165.5402985	159.3132019	174.7138977	212.089798	210.0122986	183.0417023	190.7173004	197.1878967	525.2772827	483.8620911	487.7737122	410.810791	486.0354004	407.3017883	444.177002	168.1333008	173.3786926	258.9928894	245.4257965	180.9803009	174.1537018	147.2052002	130.2100067	155.5337067	341.6777039	298.6682129	303.5228882	308.8346863	243.483902	238.9069061	224.0836029	298.3945007	282.6286926	103.2966003	113.7316971
22252	7.4174	927.5846786	533.0249023	575.4785156	916.789978	978.0576172	878.5004883	828.1519165	1363.266602	1343.004883	1293.725586	1003.604492	1139.801758	1331.05957	1344.580078	1148.768555	1065.060547	926.0684204	902.5604858	969.2875977	1557.456055	1591.082031	1541.416016	1535.994141	1921.198242	1830.241211	1910.544922	1967.276367	1890.917969	854.8643188	809.3828125	1071.59668	1117.459961	1094.774414	1152.026367	1118.508789	1206.443359	1177.235352	1145.277344	1187.045898	1528.021484	1568.891602	1163.944336	1089.479492	1206.710938	1485.518555	1511.470703	671.949707	585.5479126
20116	7.4127	886.5569235	11984.94238	11990.34961	23949.76758	24473.73047	17943.90234	17225.35742	30922.11719	26509.13672	29373.81055	26321.35156	27067.60938	35152.00781	35595.28906	23521.88867	23236.49805	18915.89844	17934.58203	18272.97266	49115.02344	48810.29297	51827.61719	49533.96094	76318.42188	73144.98438	72527.25	71116.23438	72411.42188	19589.91016	18887.38477	25953.03516	26046.56445	25257.46094	23990.55859	25159.64648	23539.28125	25072.95117	31188.75391	30758.7207	60613.22266	60250.67969	24505.33789	24935.87305	26145.24805	35551.05859	35898.38281	15793.05859	14646.54199
946	6.3923	1067.765724	0	15.16110039	0	0	0	0	0	0	18.38360023	50.26440048	0	0	48.24850082	0	40.06880188	0	20.66410065	0	78.16390228	83.57479858	133.2012939	122.7539978	134.530899	167.7754974	141.5666962	91.57969666	97.30449677	48.8553009	77.21990204	69.35769653	68.73600006	73.39170074	50.67340088	0	26.46290016	50.62829971	0	0	0	0	2.485399961	0	0	0	0	13.16419983	49.03730011
1479	5.5231	832.5776235	283.2392883	300.6733093	378.917511	356.1005859	336.7836914	356.7004089	368.6500854	379.3450012	351.5505066	345.5566101	372.5151062	314.1860046	280.6195984	277.3624878	289.4985046	315.5750122	332.5492859	337.0374146	377.7275085	405.0080872	394.1322937	459.3445129	444.8723145	423.1771851	428.3234863	422.7416992	420.709198	297.4453125	309.846405	394.5244141	365.3678894	326.3757019	387.5722961	309.8378906	284.9436035	292.0786133	396.6018066	392.8554993	397.9189148	372.835907	343.0871887	347.8315125	352.7333984	346.4324036	436.5710144	244.941803	242.3119049
7235	9.0364	852.6228235	38.83670044	23.71820068	46.36999893	40.05139923	41.33300018	51.7806015	60.3512001	46.43259811	49.6753006	117.2020035	118.1573029	99.98960114	91.51139832	89.74199677	87.93650055	122.2244034	106.5979004	110.4106979	153.8639069	151.5214996	211.8639069	178.4447021	281.1445007	235.9559021	191.9579926	207.0868988	208.8199005	72.41230011	64.92520142	122.4960022	121.9744034	118.0322037	98.47049713	76.29969788	84.23249817	78.65640259	66.17310333	51.07149887	63.86899948	16.63559914	53.28590012	66.89219666	41.30360031	53.01039886	87.83329773	49.75569916	77.05460358
10649	7.9177	697.6357235	162.8686981	172.8567047	290.7539062	307.0137024	215.3345032	240.536499	216.4882965	262.7095032	253.1945038	351.5090027	315.2799988	232.4449005	215.2196045	198.860199	233.123703	202.2920074	237.9346924	193.7154999	335.4956055	322.2036133	547.0170898	533.1533203	564.2855835	572.3911133	497.5	512.9022827	532.8026733	204.4631042	199.8968964	326.9570007	288.6270142	309.4656067	287.2637024	187.9756012	213.0814972	224.3934021	294.1940918	258.2396851	259.2170105	258.75	220.4385071	226.7006989	190.5030975	309.8566895	290.1925964	192.6703949	157.5603027
12943	7.429	41.42117858	69.04229736	89.22149658	261.0892029	276.417511	137.8497009	167.5655975	358.0734863	421.6433105	494.6567078	419.4419861	343.4819031	661.6848145	479.7264099	295.7037964	280.4328918	229.2796936	183.5782013	121.1569977	934.6002808	798.3790283	1039.664551	788.4984131	1573.463257	1385.664429	1272.263672	1378.896362	1556.803711	228.0258942	189.5453949	424.139801	454.9699097	460.2139893	462.6661072	475.6276855	442.7695923	385.0714111	478.8005981	581.3212891	951.8474731	1008.718018	285.2023926	366.3721008	399.5877991	559.5689087	889.7805176	135.8309937	102.0337982
13846	0.4353	123.0644786	151.1772003	124.4781036	147.7113037	102.9971008	149.115799	144.5133972	207.9533997	202.3379974	194.0319977	197.197998	183.5128937	184.1082001	164.0415039	178.9846954	179.6925049	197.5225983	198.3125	204.6546936	136.2615051	125.3704987	78.09140015	92.20210266	124.9248962	122.2703018	155.9304047	105.3134995	129.1790009	69.77050018	84.74269867	100.4134979	86.31109619	89.92549896	117.0274963	100.5393982	92.85669708	93.93289948	94.25589752	73.86019897	87.97129822	73.20449829	59.02939987	66.33049774	67.8812027	78.74120331	88.21910095	65.53029633	81.16860199
9092	5.9534	560.3991735	53.77750015	24.2826004	29.12350082	37.25180054	34.93659973	48.73099899	40.38869858	42.18289948	32.05849838	26.98180008	45.91109848	32.95529938	48.48009872	31.92239952	49.01869965	52.46979904	40.29710007	35.30810165	31.86639977	33.15340042	6.209899902	0	27.42720032	0	26.23719978	19.37170029	23.66589928	45.39479828	41.41749954	31.84339905	38.9754982	33.59170151	38.41579819	37.01800156	38.47969818	56.70980072	92.31539917	91.82019806	80.42209625	82.22299957	88.09400177	72.33429718	90.56109619	103.6220016	112.2990036	42.2641983	30.41600037
18759	5.0799	77.91932354	248.5395966	279.4003906	290.494812	313.1534119	259.1849976	247.9414978	346.5635071	362.9493103	391.2521057	403.243103	272.5657043	265.8424072	290.5617065	226.4893036	254.2084045	302.2543945	254.6295013	260.0158081	516.7921143	422.2827148	461.8009949	483.9312134	567.8016968	618.75177	513.8762817	490.0658875	599.3344727	270.6921082	450.618988	339.572113	420.1308899	315.4710999	319.994812	282.9786072	295.4216003	249.2505951	304.3595886	390.1456909	386.5159912	363.2702942	435.9006958	279.9566956	290.4193115	244.9255066	372.7349854	240.5307007	169.9217987
1869	6.9252	833.6518235	0	0	0	11.36979961	0	0	0	10.83679962	0	0	0	9.973999977	0	0	0	0	0	6.833499908	67.0184021	93.98860168	135.6352997	132.8285065	145.7310028	51.61999893	142.723999	145.2709045	115.2658997	71.14060211	114.7164001	88.29709625	120.8631973	139.5995026	117.2128983	71.65820312	80.14600372	83.84729767	22.12829971	0	0	0	17.56139946	12.06400013	0	0	0	0	0
449	1.3503	458.2870786	0	0	0	0	0	0	0	0	0	0	0	0	0	0	0	0	0	0	0	15.3572998	0	0	0	0	0	0	0	14.44950008	0	0	0	0	0	0	0	0	0	0	0	0	0	0	0	0	0	0	0
16025	6.0576	715.5126735	1818.532471	1718.691895	2145.091553	2111.915039	1816.697266	1809.393188	1912.302734	1889.013184	1858.622192	2417.820312	2333.450439	1526.855591	1600.256836	1606.119995	1635.478516	1878.588379	1833.987305	1853.931641	2269.390869	2452.221436	2543.836426	2455.294922	2222.980957	2563.118896	2331.748047	2528.343994	2710.986328	2002.533325	2053.789551	2151.367432	2071.029541	1759.113525	1824.242676	1480.589966	1537.571777	1543.403564	2641.773438	2540.216797	2063.821533	1901.140015	2065.940918	2009.698975	2069.144043	2320.986084	2360.495361	1507.244873	300.7261963
9685	7.6722	689.6100235	95.86430359	87.23200226	163.3401031	149.1781006	139.4219055	114.8003998	154.3950958	131.5971985	131.3215027	171.3791962	158.1721954	163.4266052	139.9577942	132.2404022	115.3360977	119.1977997	116.7973022	129.5359039	215.1833038	230.7252045	277.9928894	311.3677063	308.8240051	321.1091003	276.9562988	276.2759094	278.800293	191.7397003	222.1210938	231.219101	261.6166992	226.7207947	217.6038971	189.792099	178.9364929	210.5615997	228.2350006	170.1934967	220.4104004	183.8596954	150.665802	173.9705963	183.2689972	208.2357025	185.1233978	129.1813965	129.1504059
350	7.857	874.6976244	1342.057617	1448.237305	1860.554688	1796.9375	1749.799805	1758.683594	1750.551758	1703.966797	1775.911133	871.4208984	853.4375	673.9873047	630.2294922	749.6978149	665.2880859	676.5458984	663.9296875	664.3500977	1726.223633	1749.803711	2441.705078	2501.449219	2883.195312	2944.873047	2634.025391	2769.097656	2776.267578	1556.854492	1605.048828	2149.544922	2251.365234	2242.515625	2278.773438	1759.47168	1614.987305	1701.040039	1972.805664	1940.999023	2865.121094	2830.294922	1678.121094	1636.361328	1709.193359	2215.767578	2090.585938	686.1055298	688.6605835
3023	3.4469	838.5056235	0	0	0	0	0	0	0	18.13290024	25.62210083	55.60789871	62.24330139	0	35.9367981	59.45479965	48.9457016	51.85599899	58.29180145	79.47769928	0	0	0	0	12.92090034	0	0	0	0	0	0	0	0	0	0	0	0	0	0	0	0	0	0	0	0	0	0	0	0
12748	4.9766	910.5625244	1714.655273	1640.476562	2227.921875	2245.279297	1891.481445	1895.713867	2254.275391	2119.441406	2189.166016	2610.054688	2531.490234	1523.688477	1551.760742	1577.62207	1640.479492	1918.614258	1873.251953	1860.595703	2652.177734	2677.765625	3062.857422	2741.994141	3266.910156	2860.167969	3100.230469	3227.234375	3218.716797	1716.47168	1860.954102	2372.505859	2417.126953	2296.558594	2351.646484	1570.445312	1585.214844	1594.15332	2357.585938	2277.796875	2675.632812	2464.613281	2148.703125	2038.305664	2129.189453	2923.873047	2787.662109	1277.248047	1315.008789
11030	5.6756	699.5578235	122.2975006	110.0345001	114.3686981	112.6847992	118.0266037	96.02919769	132.0950012	150.5662994	113.2686996	126.0391006	126.526001	79.89700317	100.985199	124.2077026	116.9542007	123.6044006	117.5632019	117.4667969	161.7835999	180.3594055	164.7039948	158.4436035	200.3518982	185.6327972	198.264801	171.0290985	175.1094055	99.98139954	135.2705994	132.5359039	150.5700989	116.5217972	126.8513031	89.20500183	100.8455963	112.6400986	96.72820282	114.1067963	93.81629944	111.5846024	89.3132019	106.6521988	91.08809662	119.0548019	114.6735001	69.16390228	114.610199
22682	1.4075	471.2397235	0	19.0053997	0	0	20.15500069	20.42840004	14.95720005	0	0	47.09280014	62.53559875	53.1955986	53.36119843	52.26229858	49.4803009	36.03689957	36.61880112	35.32040024	31.1609993	26.25090027	20.56949997	22.11669922	21.71120071	0	24.08239937	0	19.85000038	21.56809998	23.16570091	0	13.92080021	0	20.24920082	25.28129959	15.88589954	21.31889915	50.06010056	48.05739975	45.90610123	57.64530182	66.68869781	64.8640976	44.68669891	55.64649963	45.33850098	0	24.83659935
19577	7.4525	794.6212244	86.3483963	60.83060074	175.6837006	163.3679962	173.7841949	170.2794952	154.9824066	223.0751953	227.3708038	246.7637024	221.2942047	164.6786957	147.110199	219.8265076	188.3168945	191.7301025	186.0839996	152.0854034	228.8594055	273.3092957	494.1213074	399.1221008	473.3866882	496.4396973	503.2478027	499.2333984	435.292511	140.3616943	204.7425995	282.3905945	228.7960052	354.9855957	310.2361145	237.3338928	188.4617004	211.7886963	167.5171051	182.3596954	151.5072021	190.8748016	179.675293	200.3769989	162.4846039	222.1790924	189.2174988	86.73840332	0
12870	5.9194	766.0661235	110.6546021	136.4046936	253.4667053	262.5629883	248.9866028	248.3818054	237.2514954	222.5765076	235.4131927	253.9571991	316.4567871	182.8390961	196.0787048	199.5881042	223.9866028	243.4992981	202.4042053	229.3025055	230.6916962	231.207901	478.2603149	541.9727173	496.8161926	472.0483093	485.0439148	519.6431274	509.1394043	162.2062073	194.8070984	264.9956055	295.2583008	248.1134949	237.5538025	164.7091064	193.2147064	191.4860992	305.7402039	282.7314148	278.6720886	279.6697083	260.1940918	264.2645874	280.2904968	340.3417969	306.6816101	120.8724976	98.51200104
8953	4.9986	789.5106235	441.7626953	482.4331055	738.6362305	701.8374023	635.7543945	663.1016235	649.9624023	606.2924805	605.5853882	724.8311157	747.7191772	453.4635925	431.2976074	487.6777039	499.5400085	570.4663086	547.3325195	559.3433228	771.1035156	826.0083008	1270.959961	1288.951172	1414.841797	1326.21875	1055.527344	1106.814453	1127.842773	416.0166016	510.6123047	716.9414062	747.8862305	608.4072266	649.8510742	404.5422058	446.3024902	436.1282043	634.2841797	599.3994141	618.1610718	568.0200195	543.8461914	535.0844727	540.5791016	769.6270142	800.9066772	284.1582031	339.4638977
7818	6.525	836.6410744	94.34220123	108.813797	120.9486008	113.7250977	122.7303009	118.9776001	140.4790039	125.1007004	134.2799072	155.1826019	133.7897949	120.7914963	98.69460297	116.2845993	114.6024017	100.8572006	113.6783981	93.2990036	187.8865967	183.0601044	216.8074951	232.2346954	230.3816071	209.0187988	198.5807953	176.7906036	176.9288025	124.274498	144.8173065	140.1302032	143.8477936	146.9208069	139.6974945	109.6864014	109.9565964	113.5113983	178.8862	157.3751984	114.5948029	150.4208069	125.228302	111.6681976	135.0249939	182.6372986	176.489502	98.40509796	54.20000076
7066	7.0576	908.7249235	13.53800011	0	0	0	0	0	0	0	0	0	0	0	0	0	0	0	0	7.290800095	0	0	0	0	0	0	0	0	0	0	0	0	0	10.9932003	0	0	0	0	0	0	0	0	0	0	0	0	0	0	0
17241	6.6717	592.5020244	311.033905	346.1059875	596.6552734	620.7515259	603.7714844	623.4614258	591.2802734	645.3726196	623.4854126	785.7808228	825.1436157	562.8192749	537.0767212	623.6591797	630.0673828	581.0839844	603.3568726	526.7250977	684.637207	718.996582	1282.648438	1156.134766	1214.763672	1173.734375	1350.916016	1304.224609	1237.362305	553.4564819	654.9940796	860.9047852	877.840271	753.0897827	834.6533203	588.406311	586.0435181	627.1196289	822.2875977	737.0380859	766.8740234	755.8104858	625.6118164	648.3198242	687.3115234	906.1040039	872.3057251	528.3032227	436.2309875
16167	0.4302	431.2721235	173.5075989	182.9664001	172.6116028	172.0491028	172.1938019	163.3386993	187.4539032	181.6743011	169.3135986	260.4284973	278.5021973	187.476593	190.2973938	194.3032074	162.6923981	166.1871033	155.7144012	156.4747009	86.00330353	78.11630249	76.20629883	78.17610168	102.9773026	88.42849731	70.09819794	72.00959778	91.6835022	130.5874023	117.7802963	113.1231995	136.6343994	130.5289001	140.7770996	126.5410995	133.9962006	118.8935013	60.36579895	53.55099869	66.43689728	76.52890015	61.60789871	73.93630219	77.05010223	87.56390381	92.97740173	118.9140015	120.2533035
9184	5.712	966.6248744	244.5263977	277.5675964	280.8471985	312.947998	239.1103973	243.1685944	333.1376953	260.9740906	263.5508118	281.1500854	311.3971863	246.8769989	247.2926941	271.0412903	235.0267029	238.5482941	236.2333984	284.1864929	353.8161926	396.1615906	405.9978027	435.6532898	410.728302	319.8367004	332.0582886	322.4101868	427.0466003	252.2207031	256.8638	306.5541992	301.8738098	249.1040039	216.2283936	207.9671936	213.1923065	235.677002	378.9389954	355.2373047	346.487793	347.6850891	261.7416992	278.9484863	292.5957031	369.5793152	352.9924011	222.6977997	194.8838043
13967	5.6606	914.5927744	18479.97656	19555.70312	21070.03906	21294.8457	20640.125	20130.22461	23175.55273	25449.16016	23962.8457	22103.09375	22968.94531	17222.74414	17474.79688	18313.4707	19959.08984	22008.39648	22163.51367	20723.63086	27280.0293	28029.5	28850.01367	25912.45898	30393.80078	31350.46094	28343.93359	28028.74023	27088.60352	20004.52344	18018.88086	22484.65625	22274.48438	22794.47266	24718.19336	18171.46875	18382.45312	19176.15625	21501.08984	22442.92578	24187.32812	23748.45117	23117.79688	24547.0625	22879.60938	25893.17578	26845.75	15799.83398	14785.89453
16893	6.6688	592.5049744	836.9785156	837.2407227	1633.263672	1559.637695	1523.691406	1503.966797	1475.314453	1598.105469	1475.581055	1905.595703	2086.064453	1428.445312	1388.577148	1434.660156	1510.458984	1461.749023	1477.536133	1394.720703	1637.330078	1725.896484	3309.390625	3070.917969	3187.4375	3154.78125	3259.542969	3342.048828	3034.816406	1457.651367	1597.521484	1922.038086	2111.144531	1935	2023.754883	1420.918945	1397.800781	1500.545898	2114.558594	1966.496094	1909.961914	1969.514648	1627.185547	1689.291992	1749.459961	2100.509766	1999.289062	1382.630859	1197.167969
14787	5.7367	713.4962735	3531.378906	3423.553467	4113.334961	4092.691406	3794.304688	3463.39917	2511.068848	3592.898193	3399.486816	4177.983887	3975.588623	3290.142334	3181.760254	3033.79834	2082.908691	2460.095703	3283.871338	3724.594727	4636.266602	4751.862305	5817.791504	5877.351074	5661.704102	5704.641113	5445.054688	4866.850098	4961.025879	2741.540527	3995.714844	4782.580078	4462.804199	3494.463867	2267.683594	3275.50708	3548.996094	3446.693115	4645.914062	4363.667969	3731.308594	3934.501221	4099.608398	4109.950684	4204.210938	4432.339355	4276.251953	2683.682861	3087.654297
10767	7.4218	62.56282354	145.6846924	196.6927948	798.9605103	773.2775269	400.0971069	425.7348022	1274.946411	901.4671021	962.760376	1162.978882	967.2462158	1902.352173	1921.508057	1089.145264	871.6047974	324.7941895	479.6976013	523.1975708	2000.767456	2450.490234	2181.061279	2455.076172	2973.640625	2893.731689	2977.085938	2471.841064	3323.655762	817.802124	706.729126	856.4721069	1054.971191	1162.528809	1131.283936	1127.41333	941.8220825	629.0930786	1117.388306	1380.271729	2694.09082	2613.702637	779.5853271	883.6942139	887.4011841	1370.080688	1576.670532	356.9234009	255.0679932
11196	6.6499	396.3734735	281.9718933	244.8777008	289.7590027	274.501709	261.4809875	286.9016113	300.050293	341.0125122	294.0397949	269.8933105	251.052002	239.7308044	200.4985046	213.2749939	217.5314941	258.6676941	291.2240906	263.2067871	294.6478882	335.4482117	352.1592102	375.3518066	356.9219055	402.2782898	347.8273926	339.8904114	322.1328125	239.4243927	236.6788025	293.7373047	300.865509	274.4060059	267.4927063	208.9176941	233.1981964	207.2489014	279.6972961	242.5695038	254.263504	260.476593	269.4890137	256.2478027	235.233902	301.2045898	274.7524109	210.1273041	191.7471008
18389	6.4776	1007.713279	218.8414001	165.6717987	127.1897964	103.7076035	183.3204041	176.1394043	151.1896057	106.8469009	110.0739975	103.4297028	126.433197	112.490097	110.4946976	144.4490967	130.1605072	144.2684021	138.9839935	145.372406	86.92160034	71.51069641	65.9905014	43.39300156	57.21649933	0	0	0	0	115.0875015	134.6044006	110.7244034	102.6933975	119.4741974	92.82240295	114.1668015	104.3936996	108.5867004	121.2520981	110.1365967	101.6024017	99.24710083	137.8070984	123.4401016	160.0270996	110.1688995	101.9768982	158.826004	156.9889984
5717	9.0378	904.6335235	0	37.55160141	70.68659973	52.80879974	73.75250244	71.03359985	65.54519653	72.44380188	0	142.2631073	123.3940964	108.110199	122.5847015	116.9858017	121.850502	131.9683075	143.8862	133.6654968	172.5314941	175.5966034	276.3122864	244.7982941	275.3888855	299.0578918	307.9971008	295.8371887	275.1676941	72.83270264	92.92140198	141.7129974	156.5960999	139.9062958	165.5270996	114.9921036	113.7160034	106.4382019	71.07109833	87.50080109	67.83640289	128.085907	64.31770325	76.46530151	68.81089783	99.93240356	83.49349976	95.01450348	89.19450378
13024	4.6966	707.4508235	48.32540131	62.61719894	81.49900055	97.86849976	72.42890167	74.6269989	73.09809875	75.28109741	41.70750046	90.95089722	77.93170166	42.32429886	59.00920105	46.5644989	60.18769836	76.46759796	54.02759933	50.45100021	91.71759796	112.9123993	192.5220947	182.5749969	186.6011963	196.7615967	169.3554993	156.2483978	170.705307	100.8038025	90.85230255	115.3487015	130.6802063	104.1007996	84.11190033	80.81349945	96.42209625	93.72200012	88.28379822	73.41609955	86.74720001	60.56900024	71.82440186	55.2038002	66.89759827	100.0091019	94.01560211	31.65620041	28.66110039
7279	6.3457	976.7718735	84.72799683	115.6649017	125.3747025	128.7330017	72.46430206	110.1218033	104.174202	127.3013	107.8928986	119.8423996	118.5770035	80.86019897	77.42469788	75.93260193	76.31300354	80.74890137	101.2667999	75.65450287	116.8902969	108.8023987	270.531311	215.9857941	229.8921051	207.4514008	246.3388977	268.8283997	236.209198	98.42919922	88.66560364	141.3184052	168.0299072	146.6347961	150.5895996	77.60240173	116.1939011	96.8513031	100.6722031	112.1959	128.1510925	116.0761032	107.4876022	92.95130157	91.33760071	139.3742981	154.0514984	88.95020294	96.92220306
16333	7.4174	300.4694235	0	0	0	0	0	0	34.65359879	28.46859932	0	40.49140167	0	60.63669968	0	0	33.59360123	16.81800079	0	10.41790009	223.0702057	170.4143982	179.6613007	232.997406	252.2449036	346.0137024	296.5304871	320.3534851	389.5627136	0	0	36.61360168	70.71659851	33.95119858	33.87649918	36.91419983	21.25670052	0	20.57449913	34.32400131	96.23149872	160.3583069	21.55319977	0	0	98.5821991	51.0583992	0	0
14812	5.7245	750.5258244	3421.847656	3619.371094	4202.378906	4069.341797	3667.898438	4381.484375	4393.722656	4677.472656	4807.136719	5213.632812	5220.175781	3668.058594	3659.964844	3953.173828	4555.027344	4748.546875	4606.53125	4656.25	6467.640625	6348.734375	8511.382812	7457.78125	9049.671875	9455.492188	8188.035156	8323.3125	7542.597656	4123.214844	3974.005859	5055.3125	5215.457031	4943.757812	5397.886719	3266.853516	3553.353516	3618.623047	3826.289062	3584.740234	3725.521484	3973.59375	3565.195312	3864.849609	3590.083984	4697.800781	4750.730469	2930.287109	3081.912109
18343	5.9826	783.5750286	283.333313	291.7361145	491.6051941	435.6510925	493.5325012	467.9558105	244.7001038	410.7358093	403.2250977	608.9193115	538.2501831	575.1962891	610.5723267	624.949707	632.8978882	546.1207275	622.0209961	635.1190796	711.6953125	664.3413086	834.5961914	807.1552734	736.1953125	761.4569702	661.1895142	841.6293945	802.5355835	519.6295776	613.7354736	675.7636719	651.9298096	626.4003906	627.4979858	632.1146851	595.0150757	589.147522	479.2128906	426.5028992	530.8085938	459.5295105	448.6809082	498.4682922	440.3666992	481.3417969	464.9938965	535.4614258	473.1513977
19274	7.4156	1037.643724	34.46360016	63.93569946	90.79959869	79.5911026	43.01200104	56.8783989	71.66169739	82.59390259	76.84980011	102.6603012	98.19239807	108.1536026	104.3656006	67.72750092	79.46070099	50.58209991	81.8864975	51.27249908	126.879303	131.9980011	127.376297	124.6796036	142.9710999	159.8237	164.8670959	128.5043945	134.4129944	81.64839935	69.83260345	95.39700317	90.12310028	81.63289642	90.9375	83.02580261	64.16549683	60.19910049	89.98930359	97.3914032	126.7021027	147.5384979	77.07420349	82.78050232	72.56559753	100.9853973	117.864502	54.31829834	54.03319931
20242	5.1132	731.5528735	401.7402039	447.6337891	431.3996887	454.4306946	419.512207	407.5929871	494.7087097	451.7019043	460.531311	441.1924133	427.3579102	370.7043152	356.3760071	424.634491	411.3388977	437.1730957	449.4213867	476.2038879	504.8818054	510.7709961	526.8306274	521.2333984	525.1771851	510.3656921	519.6010742	540.7675781	509.2239075	458.6365051	422.7673035	490.0386047	447.0758972	501.9335938	535.6762695	432.2880859	452.6292114	440.7204895	449.2041016	465.028595	422.6362	448.5329895	433.355011	445.7562866	433.8595886	468.6238098	477.2882996	391.0432129	344.4883118
2917	0.5087	218.0547235	29.9776001	50.5807991	18.86289978	19.32250023	39.81990051	34.50479889	70.08640289	73.26820374	80.0121994	108.8647995	108.7317963	125.2136993	82.85710144	102.3103027	93.38240051	153.530899	134.3759003	143.6786041	39.01459885	43.41249847	43.77890015	38.33610153	55.43659973	62.0401001	58.69779968	56.87630081	61.59560013	0	0	17.61580086	24.69219971	28.38940048	33.89500046	44.0868988	37.38460159	37.7743988	13.82149982	16.02540016	0	17.56609917	14.92090034	19.81380081	15.26150036	20.77169991	24.25799942	34.97190094	25.82029915
15419	7.4384	70.65812354	0	77.40480042	78.93890381	73.62049866	0	52.49969864	82.56109619	72.65679932	95.5381012	125.7713013	88.22850037	107.7220993	103.2108002	68.11170197	63.15409851	57.03910065	79.94439697	63.19449997	175.0881042	205.0422058	247.4391937	320.2019043	237.9761047	336.1236877	245.3791962	255.2790985	256.9126892	73.31909943	80.1772995	84.97170258	117.2479019	115.2409973	97.32170105	94.84519958	71.08159637	68.51540375	112.6055984	99.85639954	176.6755981	192.5009003	54.43320084	82.11450195	76.78170013	86.60359955	85.25939941	77.03990173	67.96730042
12200	7.151	844.6570286	0	0	0	0	0	0	0	0	0	0	9.545399666	0	11.07279968	0	0	0	0	0	70.49980164	58.64789963	101.9182968	89.98239899	118.6785965	93.82550049	100.4634018	151.4396057	130.4707947	59.1344986	58.44129944	71.22290039	77.78440094	56.729599	84.51260376	66.07510376	67.8513031	73.1088028	0	0	0	0	0	0	0	0	0	0	8.581800461
7297	7.4192	41.45707443	131.0077972	191.5662994	648.1561279	576.2108154	321.0394897	301.6741943	931.6500244	623.5062866	968.6245117	546.9448242	650.5535889	1067.339722	899.8726807	713.2437134	739.0535278	374.0353088	497.3927002	363.0723877	2064.823486	2411.88623	1802.792603	2107.51709	3372.108154	3398.597656	3334.583008	3659.126953	2691.105225	481.9017944	544.942688	595.2169189	889.1339111	751.0762939	619.6633301	668.5457153	646.055481	564.1240234	1048.246582	1045.510254	2410.337646	2567.750244	695.0371704	560.9365845	624	1167.858398	1166.508301	240.3231049	167.3751068
6123	5.8467	971.6556235	37.72439957	57.31919861	81.22930145	69.58879852	67.82109833	45.44929886	72.93250275	79.41560364	71.56410217	79.70349884	75.47049713	70.51660156	58.1432991	56.16350174	72.8219986	85.38619995	66.03659821	64.94709778	103.0403976	101.4414978	148.7570038	141.5966034	190.5570984	161.1248932	137.2008972	134.7642975	143.0509033	45.51990128	52.83750153	86.78269958	65.60299683	67.35299683	99.4335022	75.88580322	71.82820129	70.33580017	76.8266983	83.0196991	67.25710297	83.50260162	73.10469818	64.0338974	74.51889801	90.79160309	102.3479004	64.66040039	54.86729813
17644	6.2848	780.5690286	162.9199066	192.8164062	179.8300934	166.723999	166.8005066	193.8553009	204.5245056	211.6620941	204.4976044	189.9651947	189.7588959	177.0614014	149.0912018	177.4246063	179.626297	212.5395966	205.2940979	203.6846924	316.1737976	288.9862976	337.292511	315.564209	409.3859863	388.6488953	346.6217957	351.7510071	336.4543152	164.5588074	187.2832031	209.1309052	206.4602051	211.6371002	216.8294983	159.8339996	159.2458038	183.5856018	138.3401947	180.762207	211.9391937	151.2684021	151.884201	166.2286072	178.6954041	204.1085052	190.6239929	0	148.1255951
5704	5.6692	845.5143735	246.9971008	186.7469025	204.9546967	195.6941986	221.2908936	222.5048981	233.1027985	248.3448029	203.1544037	150.9165039	148.5480957	212.5140076	244.7722931	240.3047028	262.240509	238.0753937	228.0704041	223.3921051	113.5416031	110.790802	101.1563034	125.1768036	92.67340088	90.83450317	117.9423981	93.07050323	111.4843979	180.8159943	163.8661957	178.2640076	162.8730011	165.7250061	179.2523956	234.8674011	287.9324036	247.8679047	159.9105988	174.638504	196.4866028	188.4734955	209.9270935	224.6311951	189.7082977	179.596405	190.1526947	243.0052032	216.7272034
14498	4.9744	910.5615786	588.809082	503.8139954	676.8364258	778.8770142	690.1879883	677.5391235	794.7177734	717.1796875	749.3228149	925.777771	847.3892212	543.0023804	601.8925781	565.6953125	581.3085938	682.5640259	657.8510742	636.2728882	942.8007812	977.1118164	1206.805664	1191.654297	1413.680664	1343.446289	1052.461914	1088.129883	1177.480469	626.9990234	589.6962891	805.3447266	863.3892212	824.5557251	811.6831055	542.9458008	558.1699219	521.8900757	824.0864258	820.5352173	899.5166016	882.5375977	754.3120117	748.1743164	744.227478	1019.576721	1007.581116	449.2520142	430.9411926
5326	5.6594	845.5128235	436.010498	395.4551086	359.9363098	427.853302	458.7236023	485.1037903	470.2995911	430.4421082	422.4638977	314.7991028	310.8940125	483.5161133	452.0812988	543.2426758	489.2979126	448.0154114	471.708313	429.3279114	245.6134949	251.479599	183.3529968	179.6100006	169.2951965	190.4523926	211.0558929	221.4526062	206.3834076	362.123291	368.9570007	318.6177063	337.3218079	363.435791	360.1824036	527.7808228	530.4453125	527.9766235	303.8037109	362.729187	410.8330078	378.7874146	474.3070984	435.0888977	433.0495911	387.490509	378.7695007	460.7058105	426.3222961
10881	7.4632	864.7024235	119.072403	87.99009705	122.8501968	138.4777985	159.5814056	131.6732025	139.2960052	127.4571991	137.6781006	112.0709991	85.2256012	92.53050232	123.4636002	90.10749817	101.1839981	95.33110046	118.8096008	71.55249786	277.1191101	321.4672852	626.4448242	570.2626953	736.2875977	707.5181274	591.9901733	594.9760742	574.9644165	252.5113983	254.8955994	442.9265137	424.7153015	528.3950195	551.2216797	315.5282898	311.8633118	350.3671875	105.6626968	127.088501	166.1947937	136.1575928	124.9001007	114.7164001	132.6251984	175.0298004	156.8148041	79.18520355	66.7016983
11383	5.3182	402.2934235	159.162796	180.1407013	351.4641113	333.5757141	281.9844055	304.0085144	287.9880066	288.2677917	271.4854126	261.3521118	265.7428894	220.6750031	259.9491882	250.1123047	202.0027008	189.5377045	165.8063965	155.5592041	421.7536926	487.2685852	509.6713867	491.4341125	606.8867188	594.4785156	550.6245117	486.4153137	480.9657898	291.7419128	263.8027039	356.9083862	299.0024109	283.0830078	317.1781921	237.884903	228.1593018	238.1172943	262.4577942	246.3845062	275.8666992	241.1334076	232.3656006	231.3520966	220.4485931	305.5238953	322.896698	89.64129639	124.1492004
756	6.8682	1066.690024	0	0	9.95720005	0	0	0	0	0	0	15.97809982	9.431300163	5.757999897	6.745299816	0	21.83790016	5.031700134	0	4.550700188	22.3614006	23.28680038	67.57029724	67.26069641	65.53079987	84.3792038	63.48519897	43.02920151	50.73860168	0	0	40.99200058	32.01570129	23.6508007	25.2154007	27.8647995	19.77050018	5.385499954	0	0	0	0	1.878100038	0	0	0	0	0	0
17682	7.0139	1010.742874	0	0	0	20.02300072	0	6.413799763	52.06650162	0	56.60699844	99.68409729	78.35430145	59.54019928	49.0984993	84.68759918	65.10019684	93.82969666	71.51139832	67.15010071	137.8439026	124.2872009	196.7458038	197.0361023	228.2326965	233.9376068	214.1228943	210.7882996	204.2877045	76.97270203	0	106.9000015	108.1334	68.66989899	105.3674011	68.25740051	78.92070007	62.78680038	0	0	84.80220032	0	0	0	0	24.50370026	0	185.0520935	184.2621002
22329	0.9366	466.1809235	64.53639984	110.4276962	56.0196991	36.05130005	80.88020325	77.41649628	363.089386	357.7062988	389.4433899	836.609375	906.6953125	628.7670898	685.1176758	652.0189819	620.2094727	1548.914062	1586.857422	1558.862305	124.0594025	127.4745026	105.9162979	103.1261978	197.3721924	170.0720978	146.5128937	166.8628998	153.5424957	36.70429993	22.50029945	56.67070007	54.00569916	0	41.69449997	102.1854019	100.1516037	54.34189987	31.27339935	14.10550022	41.8594017	45.10599899	36.53649902	22.34690094	18.68029976	57.1493988	36.40039825	120.3451004	112.2421036
3735	7.6705	665.6304235	86.63870239	126.1724014	130.6835022	143.2106018	126.2100983	103.7537994	239.550705	250.6116943	262.2449036	299.0604858	276.1195984	189.6835022	182.5926971	197.4104004	196.3121033	245.5729065	232.8195953	204.8249969	448.114502	514.0209961	649.7758789	630.2080078	814.1353149	734.8109741	574.4799805	668.9589844	631.5897827	318.7886047	362.427002	401.4851074	445.9801941	400.4271851	410.4653015	274.3424988	283.9057922	282.4812012	112.7891998	129.2111969	139.1461945	122.1576004	126.4383011	92.07679749	108.5306015	136.0402985	161.2006989	154.0697937	155.9933929
22213	6.3087	823.6179735	94.3065033	110.9652023	145.5088959	146.1206055	149.5536041	145.4584961	164.2052002	176.5281982	145.9093018	179.574707	156.4080048	115.9185028	112.4039993	123.4600983	111.4885025	106.7886963	129.8050995	115.9813004	186.7593994	182.6318054	265.7008972	244.0615997	285.8786926	297.4772949	222.0758972	197.3930969	211.8970032	117.7565002	130.9358063	145.7274933	145.6096039	114.3856964	147.7138977	96.27519989	91.66110229	98.18199921	131.4633942	128.7998047	153.5966949	158.0238953	116.7932968	156.5789032	126.6259995	157.8544006	195.1867981	74.18260193	62.37480164
181	9.634	1064.891024	160.8314056	132.3002014	197.9537048	200.2843933	161.2711945	169.3435059	215.0032959	197.4644928	222.0254059	217.1410065	206.1038055	158.3639984	151.280899	188.7353973	186.0034943	168.7698059	166.0937958	195.9983063	196.927597	212.5325928	287.9931946	276.5033875	348.0479126	332.7572937	293.3862	284.6379089	275.6315918	128.365799	118.7020035	208.4741974	176.7250977	178.3065033	191.5424042	117.0903015	108.438797	122.3880997	164.3652039	159.8300018	110.4779968	129.7528992	138.2758026	107.5285034	128.6775055	138.9855042	151.0372009	79.32369995	0
6758	0.4388	222.1440786	94.01979828	78.80020142	87.76979828	106.0385971	91.87129974	71.86650085	120.5719986	113.0817032	108.0296021	107.3031006	106.5382996	103.1029968	88.37729645	95.98079681	106.1493988	107.4332962	107.5195007	104.6969986	74.15219879	79.55000305	82.90090179	80.91120148	76.82569885	71.33450317	89.86190033	99.60639954	105.7347031	60.11650085	62.28779984	61.31230164	74.75060272	72.89589691	73.21900177	65.78469849	56.54570007	61.4632988	48.24700165	47.93360138	54.37239838	52.08760071	58.04399872	56.94689941	39.76269913	74.08249664	59.24940109	51.70330048	52.98460007
21155	8.6923	800.6498244	0	40.58349991	50.75360107	66.85510254	0	46.38529968	55.33729935	67.63990021	59.14189911	88.45439911	97.35179901	87.16220093	88.39959717	74.46199799	92.23400116	79.49440002	71.64610291	85.11060333	137.7951965	123.7686996	211.2666931	227.7359924	231.6421051	211.8993988	176.8892059	168.1902008	183.1069031	101.9684982	97.66609955	116.5348969	114.6400986	97.63240051	96.40339661	73.56439972	80.165802	100.5322037	59.20299911	62.83459854	45.79330063	69.98799896	46.02769852	48.8791008	54.28919983	68.28820038	57.37680054	59.07540131	0
22918	2.8532	827.3635235	0	0	0	6.967199802	0	3.866899967	16.13159943	0	0	28.09609985	25.32229996	42.89450073	56.44929886	57.94290161	30.22640038	18.2826004	30.28800011	8.919699669	51.71979904	54.91640091	66.74069977	39.68560028	69.1713028	59.18310165	57.03099823	66.04129791	55.94369888	46.00830078	48.82220078	16.39800072	0	16.17499924	0	40.80979919	53.37310028	36.57369995	0	0	0	0	0	0	0	0	0	0	0
18495	5.7152	750.5208786	3471.017578	3460.042969	3789.474609	3920.072266	3880.457031	3923.123047	4111.171875	4745.417969	4511.816406	4456.992188	4457.605469	3632.220703	3708.701172	4313.925781	4308.433594	4681.179688	4618.773438	4201.144531	5379.199219	5633.539062	5584.59375	5201.671875	6060.269531	6096.222656	5948.503906	5838.355469	5340.402344	3909.755859	3412.476562	4162.261719	4466.761719	4494.257812	4846.511719	3612.027344	3611.332031	3958.046875	3497.087891	3379.208984	3635.355469	3552.746094	3697.253906	3915.294922	3661.548828	4131.152344	4128.203125	3318.964844	3365.25
6196	0.574	368.0778235	64.71769714	0	0	0	61.39870071	45.67829895	62.40010071	137.7823029	153.1358948	251.0807953	243.320694	247.7789001	244.1038971	241.0514069	210.4853973	293.2727051	303.3591003	281.5349121	81.31839752	90.18270111	74.08670044	133.9647064	180.9546051	91.01039886	0	46.62799835	144.0729065	76.97180176	50.36510086	81.24040222	40.16220093	54.28340149	83.52320099	0	73.08339691	62.19039917	43.57899857	85.60630035	83.46549988	43.3572998	87.67960358	79.6832962	0	62.63090134	24.31900024	30.39349937	53.42490005
3585	6.0364	839.6493235	100.6044006	102.7225037	100.8805008	92.90390015	80.58550262	81.92079926	109.5354996	122.5070038	95.16049957	101.9716034	110.2776031	72.10359955	74.26010132	82.7766037	69.56700134	79.61650085	82.83480072	95.59359741	155.6912994	145.2429047	149.5128937	154.7483978	175.2684021	159.2165985	152.2825928	155.5487976	145.0861969	111.4821014	107.1231995	114.2882996	113.6659012	119.0490036	103.0329971	79.22489929	95.59230042	102.6278992	136.5473938	117.1605988	103.9524994	119.6999969	95.48600006	103.5549011	110.6446991	106.2659988	119.1682968	77.25150299	82.96040344
7819	7.5806	836.6494744	80.11710358	73.32189941	98.41459656	102.7564011	105.805603	92.70950317	95.09660339	106.5394974	120.5586014	111.8696976	133.973999	108.9013977	118.0122986	104.5522995	111.2786026	105.7039032	116.6661987	115.2017975	177.1996002	173.6598969	222.3780975	221.7913055	241.6851959	218.052002	220.9279938	210.6266937	235.2790985	139.3627014	138.9718933	136.3898926	140.5686035	116.8876038	171.1360931	122.5643005	125.2789993	97.58049774	112.3704987	110.8392029	122.858902	121.4569016	108.4886017	122.1479034	119.7031021	132.1188049	113.5102005	111.8569031	118.5987015
20672	6.7366	1047.679724	0	0	0	0	0	6.88079977	0	0	0	0	0	0	0	0	0	0	0	0	0	0	0	0	0	0	0	0	0	0	0	0	0	3.037400007	0	0	0	0	0	0	0	0	0	0	0	0	0	0	0
8731	5.3093	685.4629235	74.93910217	0	178.6273956	180.3074951	158.3421936	160.851593	177.5794983	140.7185059	146.641098	0	150.6804047	152.9832001	156.7843018	139.5690002	158.7225037	160.2837067	145.7584991	159.9785004	170.8350983	209.8603973	303.3113098	260.9689941	280.7590027	249.1791992	227.6398926	229.030899	258.0434875	208.4364929	205.6367035	252.5507965	259.5976868	198.1369934	192.9105072	172.0825958	169.4105988	152.9450989	225.6443939	168.6472015	161.0057068	180.8616943	164.5901031	141.1125031	164.6699066	189.7808075	159.4188995	139.5574951	135.9273987
7060	4.6819	908.5468235	540.8613281	506.5304871	750.5625	778.5297852	644.128418	561.0131836	693.9351196	688.4326172	734.7396851	790.925293	890.0375977	444.2030945	507.5154114	493.2709961	503.5107117	547.4268188	578.0521851	599.7108765	838.3500977	836.6337891	1219.818359	1093.533203	1360.553711	1264.220703	1038.591797	1106.084961	1068.174805	576.3480835	582.8789062	752.1187134	811.6870117	817.1807251	753.3770142	540.6494141	498.1117859	521.3505859	841.3623047	704.0894165	872.2211914	881.6273804	693.7216797	658.3754883	680.7733765	926.3291016	870.2548828	434.791687	416.1299133
10596	0.5019	278.1497235	83.56510162	65.67320251	43.86429977	46.84420013	41.332901	48.60520172	73.22380066	70.96679688	74.9138031	148.8506012	143.908905	113.0007019	130.0370026	107.7315979	124.4011993	111.9896011	115.0413971	149.8123932	74.83769989	96.46099854	63.47669983	71.35310364	66.61499786	71.07540131	73.52230072	69.01750183	77.72869873	46.24620056	49.01169968	36.82730103	30.59269905	0	39.63639832	60.01819992	62.26390076	36.96760178	49.35919952	32.68209839	37.31090164	29.75569916	38.95959854	23.28470039	25.7996006	30.83130074	48.80939865	61.56019974	62.27519989
8252	5.3772	1124.813479	295.4674988	306.6021118	246.4748993	225.247406	275.4866028	280.759491	263.9771118	278.1503906	254.8307953	233.7200012	213.2678986	341.520813	310.1404114	330.0853882	310.5596008	259.5741882	264.6376953	283.9124146	175.1555939	196.9114075	164.7586975	155.0005951	161.9340057	143.302597	185.9851074	163.5863953	178.4315948	219.1472931	262.5862122	218.6078949	227.7805939	226.6914062	227.8155975	292.3190918	295.8505859	302.8164062	238.6192932	291.5486145	260.0466003	261.3920898	315.7119141	291.9006042	274.5766907	205.3907013	217.6244965	322.6596985	359.4453125
2687	9.6317	1081.902724	174.1902008	209.7220001	215.6959991	233.9517975	197.8419952	162.5101013	205.8466034	230.1049042	215.7328949	222.8448029	237.5460968	115.9501038	202.7234955	181.0966034	103.4559021	194.0713959	189.610199	189.0565033	202.1495056	217.1109924	282.084198	290.6181946	377.4118958	370.1730957	355.8254089	325.8576965	288.2392883	156.3639069	97.02140045	214.8506927	182.6363983	198.1652985	225.8663025	153.0431061	120.7853012	129.8146057	186.9340973	132.2729034	136.7870026	120.0887985	161.683197	146.2015076	167.8390961	207.3480072	170.6537018	73.27700043	105.254303
16003	6.4861	607.5162235	1310.532227	1255.105469	2501.431641	2386.626953	2190.574219	2094.458984	1998.40332	1988.927734	1753.416016	2854.548828	2834.496094	2124.078125	2152.308594	1980.086914	1916.633789	1779.931641	1805.853516	1910.77832	2212.095703	2135.183594	3819.587891	3732.4375	3252.787109	3137.808594	3422.927734	3393.46875	3276.445312	2287.654297	2398.388672	3322.460938	3001.300781	2549.597656	2771.03125	2166.070312	2393.925781	2252.103516	2945.382812	2832.822266	2603.308594	2622.523438	2046.806641	2133.298828	2182.757812	2969.146484	2727.517578	2141.705078	2066.824219
7832	4.9751	910.5640235	149.2194977	149.8265076	229.7873993	209.9976959	186.9279938	154.6605072	230.2534027	212.0729065	213.3955994	224.0675964	219.6920929	160.3417969	153.2357941	139.7991028	165.292099	201.9756012	182.3838959	202.8722992	268.0513	262.0780945	345.019989	349.6025085	391.4245911	406.0011902	310.5697937	315.7554016	289.605011	154.9530029	163.513504	235.3945007	250.8986053	199.8229065	223.6952972	145.0814056	160.0626068	151.8787994	220.4723053	229.3242035	229.6074982	249.2277985	220.5626068	232.7752991	206.6842041	257.6870117	242.3430023	115.4774017	120.4327011
4332	5.2747	753.5323735	874.1392212	979.4326172	1866.069336	1849.386719	1663.339844	1632.361328	1356.233398	1394.793945	1437.00293	2080.59375	2068.371094	1103.231445	1183.713867	1154.079102	1222.733398	1412.344727	1388.805664	1406.804688	1422.099609	1462.830078	2405.546875	2212.902344	2168.410156	2444.298828	2408.058594	2563.121094	2205.101562	1391.901367	1253.892578	2193.361328	2146.947266	1841.740234	1840.558594	1263.987305	1298.277344	1279.71875	1650.204102	1642.080078	1812.541992	1841.612305	1558.513672	1411.979492	1483.703125	2098.732422	2138.060547	924.3765259	975.9639282
9728	3.4489	838.4992786	0	0	0	0	0	0	32.04869843	28.43700027	0	55.88130188	43.3091011	13.81210041	29.72970009	48.00619888	31.66659927	52.38460159	69.28269958	58.40280151	0	5.072100163	0	0	0	0	10.84910011	0	0	0	0	0	0	0	0	10.54969978	9.658100128	0	0	1.811300039	0	0	0	0	0	0	0	0	0
7359	6.4942	382.3607235	234.5260925	229.5856018	279.4230957	266.7759094	249.3361969	238.8101959	264.6330872	264.6195984	267.2392883	244.1819	253.8491058	195.4938049	219.8578033	206.8522949	217.1663971	242.911499	254.3919983	225.3000031	315.2004089	287.6166992	402.3942871	368.3800964	351.4612122	366.2702942	330.8695984	347.634491	332.5744934	222.2987061	242.4591064	263.5696106	266.3479004	230.4859924	267.0444031	177.9783936	190.1809998	175.035202	281.9028015	248.7458038	232.4707947	244.7433929	266.1870117	227.035202	248.738205	269.0874023	291.6877136	162.8321991	160.010498
11185	5.1216	396.3745235	111.751503	110.3443985	147.6815948	148.3052063	129.6293945	125.0770035	158.9734955	158.1309052	170.085907	203.2568054	177.6636047	110.9236984	136.8605957	141.8540955	114.2272034	168.2908936	134.751297	155.1936951	242.9998932	224.9095001	237.2317963	248.6371002	279.1531067	305.7473145	247.8578949	223.5415039	238.6199036	126.0929031	127.8471985	145.3538971	154.8757019	154.4611053	162.0252991	92.38990021	95.68689728	101.6444016	146.9306946	144.228302	131.1219025	146.9375	123.2172012	124.6130981	112.5404968	154.9772949	162.7091064	81.7743988	94.95040131
22604	7.4144	928.5742786	411.9650879	424.2090149	789.9110718	853.406311	662.2025757	691.7998047	1006.344177	1074.666016	996.4511719	907.5889282	880.0770874	997.3461914	947.9771118	871.6240234	813.6870117	808.2470703	762.2689819	765.996582	1182.814453	1136.033203	1219.558594	1345.560547	1400.758789	1361.1875	1415.404297	1406.507812	1349.733398	736.6113281	753.2163086	953.512207	949.3267212	1011.641602	992.9916992	918.1312866	931.3148804	1003.302185	884.1342773	942.4984741	1170.347656	1128.616211	835.5415039	876.7749023	927.9594727	1126.012695	1180.875	539.3145142	493.7941895
9593	5.939	1136.340379	0	7.556099892	61.95289993	68.38710022	70.4437027	71.27459717	52.25279999	46.47829819	0	109.2502975	100.5774994	64.41139984	32.03450012	58.74399948	57.26110077	55.70100021	87.02529907	69.91259766	84.33149719	85.59960175	281.593811	258.4025879	212.9071045	201.5142975	201.1177979	219.5789948	231.4149017	60.3608017	55.56209946	89.59339905	92.55549622	62.64369965	51.73389816	35.21920013	45.48120117	61.15309906	96.99819946	80.43099976	82.88670349	78.98410034	75.67459869	81.26979828	80.7641983	107.8469009	85.25309753	32.04029846	27.17309952
19962	4.8883	922.5646244	109.6501007	103.0570984	135.3191071	161.2554016	133.3636017	122.9669037	143.3912048	177.1947937	167.0812988	173.5446014	162.076004	96.45950317	89.99770355	97.7806015	98.5266037	122.1283035	102.294899	98.56020355	173.5242004	208.8786926	257.5592957	245.5182953	309.5292969	304.0075989	227.9871979	238.5811005	233.3986969	110.3813019	120.7582016	164.0415955	147.9479065	158.0453949	148.4322968	92.33650208	97.1230011	118.8655014	163.5310059	159.3816071	184.803299	106.8694	146.9488983	143.6898041	135.1983948	191.7772064	111.7795029	63.51530075	78.14949799
7217	5.4432	786.4628235	1398.576172	1587.782227	1516.30957	1534.407227	1491.039062	1523.175781	1722.680664	1411.688477	1604.579102	1588.844727	1599.835938	1383.762695	1399.380859	1438.813477	1438.056641	1540.633789	1504.850586	1659.797852	1572.498047	1580.59082	1533.005859	1567.353516	1564.294922	1495.836914	1459.02832	1570.983398	1607.982422	1252.049805	1412.09668	1455.554688	1424.979492	1466.712891	1318.216797	1384.897461	1376.151367	1314.050781	1759.802734	1675.735352	1653.167969	1714.214844	1571.999023	1621.048828	1601.910156	1705.857422	1894.490234	1203.083984	1141.93457
1260	5.1819	746.4945735	3753.628906	4136.085938	3784.910156	3596.648438	3676.425781	3621.185547	4171.675781	4423.90625	4171.089844	4604.097656	4919.734375	3247.363281	3341.587891	3334.335938	3344.716797	3282.431641	3637.871094	3668.396484	4916.980469	4801.578125	4749.792969	4635.6875	4917.253906	5393.140625	4671.496094	4489.03125	4348.5	3469.636719	3908.693359	4314.625	4012.105469	4121.429688	3798.011719	3470.027344	3305.964844	3070.537109	4227.6875	4214.210938	4283.824219	4326.664062	3766.683594	4127.828125	3764.671875	4271.476562	4426.527344	2828.732422	3100.970703
19658	6.4735	175.9116235	0	0	0	0	0	0	0	26.2996006	0	0	0	27.92810059	0	0	0	0	0	0	54.76530075	41.38349915	86.34470367	104.4039993	106.0052032	90.67269897	101.2307968	69.41950226	105.0643005	0	0	0	0	0	0	0	0	0	21.21190071	0	43.4538002	0	22.63800049	0	41.43980026	0	0	0	0
3493	0.5085	224.0781235	25.62459946	49.59999847	53.30039978	51.58380127	66.18360138	75.30319977	87.86090088	88.92849731	92.25299835	150.4434967	157.8914948	154.0424042	120.7664032	136.2210999	135.1334991	144.9259949	143.2465973	133.6708069	77.6914978	55.14279938	74.20899963	85.79550171	92.24490356	70.43699646	69.78089905	104.014801	74.77149963	29.87170029	58.72990036	45.71300125	53.42039871	74.23549652	50.11389923	57.84149933	75.64129639	56.49079895	32.82889938	0	63.24580002	53.79159927	35.45819855	45.76459885	29.29910088	55.38249969	59.34149933	46.8042984	56.90159988
22208	3.1553	806.4786244	144.8917999	129.7772064	47.41159821	65.68289948	64.7397995	49.64120102	256.8075867	256.7041016	267.291687	341.2304993	376.8869934	338.1382141	310.3066101	367.4324036	455.071991	462.3391113	447.0441895	487.4602051	157.6627045	136.7819977	287.3139954	261.8725891	280.2587891	315.6488953	383.6907043	394.9914856	324.5505066	248.7416992	254.7597961	84.25430298	78.58360291	87.21479797	84.00099945	374.7637024	391.2279968	382.4077148	0	10.55080032	7.235799789	8.350600243	0	0	0	0	0	0	18.15430069
20887	5.5086	186.6781235	41.6534996	38.36289978	94.16159821	86.68099976	54.96770096	58.26850128	68.82080078	79.2154007	55.13959885	86.45690155	58.63339996	63.52289963	51.78179932	56.09880066	48.03620148	62.05080032	43.04109955	56.54059982	88.84570312	130.1371002	100.6336975	75.40509796	72.31539917	147.3336029	90.47080231	63.49060059	118.4572983	64.18689728	65.70809937	87.71040344	87.4280014	44.56140137	51.0658989	62.48960114	43.76900101	53.25619888	57.3913002	71.58699799	95.33509827	57.00249863	49.78559875	53.44219971	49.35509872	85.10630035	74.4190979	50.30039978	53.00059891
9599	5.9398	1160.837524	0	0	55.05599976	43.54919815	58.02050018	40.36750031	29.73209953	23.77529907	0	141.0686035	131.3287048	20.59309959	39.18840027	24.20849991	39.84680176	66.72859955	68.68710327	76.81199646	79.436203	89.86180115	270.6794128	268.353302	279.0939941	238.050705	293.8315125	271.4096985	263.5884094	0	55.88809967	99.95200348	86.18260193	51.47600174	56.16120148	0	51.14020157	50.38259888	81.71450043	91.19580078	74.60900116	52.28310013	71.25150299	43.74110031	43.78910065	70.10379791	69.94869995	0	0
15596	7.4415	71.05052354	0	0	34.31259918	52.9939003	22.41220093	0	34.1106987	0	66.6391983	51.97859955	0	52.13850021	61.31890106	26.45470047	56.14369965	19.18630028	63.3771019	64.66049957	114.6692963	124.2419968	143.8585052	146.0709991	124.0459976	120.8529968	165.2572021	135.1748047	138.3311005	0	25.27479935	51.69760132	76.81749725	61.29909897	60.47520065	71.49590302	51.20360184	52.43280029	65.75520325	65.00980377	91.26010132	110.9933014	31.53129959	52.22259903	56.32740021	42.18159866	67.06900024	54.61410141	53.54380035
18567	7.028	1010.739979	0	0	8.216799736	0	0	6.923500061	0	0	24.53019905	0	0	17.05179977	0	32.59370041	18.08849907	0	33.49879837	17.84720039	44.43030167	36.38159943	43.28919983	42.47919846	94.25119781	55.2723999	55.92919922	70.24849701	66.59320068	13.50689983	3.654599905	0	33.8390007	0	23.5522995	14.67660046	15.46590042	17.09959984	9.507200241	0	0	9.406700134	0	0	13.04590034	0	9.574700356	62.13999939	0
4041	7.5835	55.39972354	381.2774048	340.3046875	1074.419312	979.7141724	669.0109253	828.2374878	1116.491943	1280.452148	1058.994263	1114.47522	1508.255493	1276.118896	1296.732422	938.0385132	1024.196533	664.8109131	650.9752197	867.6865845	1840.65564	2295.194824	2511.926758	2557.518799	3749.693604	3905.518799	3424.954346	3774.366943	3813.315674	800.9915771	766.7764893	1230.563721	941.5897217	1389.624146	1283.239014	1035.47229	829.4967041	843.3222046	1107.815674	1227.815674	2063.016846	2540.090332	1127.07019	942.262085	860.9998169	1418.128174	1486.114136	450.8174133	436.3522949
18829	5.5246	612.4682235	162.7615967	165.2220001	168.5579071	182.0605011	169.989502	163.0550995	183.324707	192.337204	173.4517975	179.3504944	194.6844025	118.4391022	0	135.4487	130.020401	160.7073059	139.2481995	139.3134003	217.1091003	211.8867035	273.802002	264.7969055	257.7128906	253.2808075	236.8587952	242.3766937	273.2562866	141.5661926	158.2019958	180.3549042	171.4855957	155.0915985	175.0128021	104.706398	138.5251007	130.5890045	181.0045013	162.072998	161.0753021	169.7877045	166.6918945	161.0211945	157.2579041	211.009201	206.9216003	0	110.7498016
5047	0.5117	356.0543735	19.15909958	0	0	0	0	0	0	8.949000359	22.44059944	17.56850052	77.03839874	50.47779846	45.75180054	48.46260071	62.78889847	62.33000183	75.89070129	72.04489899	0	25.63050079	10.42980003	0	20.84289932	25.93770027	0	0	18.67099953	0	0	0	15.66860008	0	27.29050064	0	15.52939987	0	0	0	0	0	0	0	0	0	0	0	0
6865	5.8276	890.5907744	105.5652008	117.2121964	148.9004059	126.8396988	150.7288055	174.9040985	143.6676941	142.6221924	144.0923004	174.8094025	188.3199005	122.6456985	127.5580978	127.0291977	114.4555969	139.0399933	159.1950989	116.7990036	233.0709991	210.2776947	330.2597961	268.0559082	320.3594055	393.2406921	284.2070007	293.6171875	287.5537109	137.3983002	104.1082001	179.9369965	173.9530029	147.2225037	171.396698	119.2727966	112.9514999	145.8186951	179.2239075	153.6004944	164.3408966	160.4241943	148.4866028	178.9447021	152.7528076	159.2826996	187.2212982	78.38690186	90.66840363
10569	7.4158	43.25617443	9.022600174	0	65.7437973	0	0	12.03439999	97.00830078	58.41690063	77.52519989	51.78450012	73.90850067	64.45659637	89.07790375	53.89120102	74.94200134	27.05690002	53.12409973	0	150.9452972	178.8466034	180.569397	144.759201	338.138092	212.4613953	232.8029938	279.4960022	327.5723877	43.34899902	47.98500061	0	60.31309891	54.63510132	0	51.22980118	0	59.22119904	98.16850281	99.25900269	145.5088959	174.2686005	63.55400085	61.46969986	70.52819824	98.36519623	105.768898	0	0
13210	4.6966	707.4485735	0	24.91710091	36.60770035	33.56000137	22.47200012	17.4666996	7.018700123	35.87639999	12.20110035	26.5007	24.25379944	16.29750061	16.32859993	30.40519905	19.60930061	14.35200024	16.58209991	11.6388998	43.92570114	33.11040115	91.57839966	75.73259735	61.10639954	68.20860291	57.50519943	70.58879852	63.51279831	33.46289825	25.4715004	34.70479965	51.54249954	30.25869942	32.43109894	33.02799988	32.22340012	33.50859833	33.26100159	33.07389832	39.83909988	21.83300018	35.39720154	19.06609917	25.02610016	21.49200058	23.11860085	3.754899979	12.15569973
7105	7.4192	58.30102354	261.9425049	387.5679016	1239.123779	956.821228	549.4906006	706.1026001	1666.639404	1372.011841	1524.547119	1084.438232	1207.405396	2207.084717	2104.327393	1100.657837	1176.412231	796.8812256	767.7332153	516.9395142	2923.621094	3248.212891	4040.682861	3518.294434	5115.689941	5124.397461	4677.661621	6019.73877	5482.523438	951.1260986	856.8112793	1388.313477	1436.551392	1130.445679	1033.849121	1419.385864	1219.873657	883.0424194	1808.05835	1486.672729	3876.371582	3827.823975	1041.313965	1284.385864	1119.870239	1863.680664	2241.891602	436.8727112	248.6123962
16677	7.4145	301.4996235	0	0	25.31909943	18.98509979	0	0	18.73349953	20.49970055	43.2961998	25.63990021	0	77.38710022	87.16480255	0	14.65750027	0	0	0	147.0574036	166.4450989	162.0348053	209.8717041	309.0521851	225.3031006	265.4104004	371.9988098	349.2932129	0	0	20.61870003	29.15880013	29.96150017	26.40390015	26.43959999	26.02269936	0	42.99089813	46.58959961	182.7931976	104.7590027	0	0	34.45289993	58.89039993	98.60099792	0	0
5508	5.1816	845.5651235	206.4420013	187.7915039	244.3141022	214.2527008	163.5549011	174.1172028	225.2633972	164.4678955	227.4779053	243.1797028	247.7207031	158.3423004	142.6981049	185.645401	139.8412018	144.3179016	167.7158966	154.6399994	215.6710968	212.3856964	247.9131927	259.468811	238.1042023	223.2628021	196.8247986	232.2207031	235.0771027	157.2548981	195.2602997	198.6663971	203.0424957	186.7283936	171.8654022	172.6734924	173.0820007	156.9712067	237.259201	231.3394012	253.0485992	270.5137024	191.8439026	185.0655975	176.5715027	239.4219055	264.9291992	174.8251953	129.7438049
8210	4.9781	910.5615735	91.04650116	80.96620178	107.9962997	115.9469986	94.6792984	98.08260345	126.8585968	102.0295029	131.0359039	134.3491058	117.8563995	96.90499878	75.16359711	99.88159943	93.50360107	98.28900146	105.1800995	103.5503998	126.1573029	133.8283997	163.1217957	186.7035065	215.9091949	190.9324951	150.2917023	170.7357941	173.6811981	110.3144989	94.15249634	91.89089966	134.5424042	106.1168976	119.9702988	83.02110291	65.84259796	76.62020111	108.2769012	106.2498016	125.2434006	124.0101013	111.981102	108.3837967	104.7177963	132.8616943	132.6300049	49.4858017	72.45619965
13747	5.9256	766.0677735	51.32360077	42.85419846	143.3975067	119.0923004	114.8977966	119.6801987	115.721199	102.703598	113.5561981	154.0935059	133.7960968	86.77020264	66.34010315	123.4251022	110.6869965	96.29329681	132.0460968	92.92469788	125.3423996	121.7324982	215.0453949	247.8356934	223.205307	234.4633026	257.8363953	219.7339935	240.8424988	92.08370209	75.58370209	167.8433075	151.5901031	118.740799	112.8582001	89.6312027	82.29640198	86.79060364	149.0200043	112.1436996	117.5456009	151.7108002	119.0129013	109.2696991	121.5789032	145.7406006	179.1067047	67.12770081	50.84080124
15204	5.8725	916.6087744	0	12491.57812	14169.16406	13624.52344	10811.89844	10915.17773	15471.36719	12996.28125	12914.99219	17038.43359	16675.02539	12196.9375	12613.875	11572.125	10918.91211	12167.17969	11796.61719	13935.90723	19142.01953	20820.8125	21153.875	23903.33008	25183.10938	22537.125	19245.09375	19582.21875	20916.70312	12980.14062	15207.36719	15838.88281	15544.14941	13622.63281	12393.82812	11256.67188	11191.5625	10960.0625	19192.67188	18499.71875	17267.67188	17081.98438	14449.96094	13583.58594	14760.61328	17856.45312	18098.71875	10593.86133	10207.3457
11632	6.2292	794.5037235	66.75710297	73.59559631	45.3266983	67.22769928	67.95459747	64.52919769	82.61799622	90.98960114	85.81790161	117.4393997	132.6976013	113.1079025	110.5491028	88.78330231	84.62819672	96.53630066	124.6548004	94.82649994	183.6007996	186.2805023	257.8280945	223.4342041	270.4823914	265.5906067	218.1746063	246.9846954	212.2418976	79.73339844	88.93379974	113.6613998	85.80190277	109.3612976	121.3757019	88.66049957	63.04520035	77.7220993	118.8973007	96.13140106	77.62470245	67.39050293	79.34079742	64.76170349	59.98590088	92.67579651	112.5790024	66.28340149	57.94269943
8923	5.3144	685.4625735	0	57.6169014	76.83679962	70.59140015	72.68099976	0	65.34500122	54.2867012	62.05519867	80.98300171	69.32839966	54.52659988	79.7641983	60.64519882	59.09870148	60.40119934	76.23600006	54.38029861	66.71849823	78.23079681	117.161499	107.3480988	137.3256073	121.2146988	103.7422028	122.0269012	112.4231033	107.5413971	96.47360229	125.6415024	94.43039703	60.24079895	82.54360199	50.90319824	57.95510101	66.67220306	67.07029724	67.78610229	93.83429718	58.54259872	69.44979858	62.21509933	65.97969818	53.92860031	75.145401	0	63.13240051
21714	4.6865	947.5307235	103.9527969	0	0	127.4857025	101.4147034	100.177597	137.1596985	157.111496	148.3618927	107.197197	119.543602	111.0593033	106.0770035	83.40950012	98.27469635	120.5753021	110.289299	105.2621002	166.7248993	182.841095	201.5946045	195.1128998	255.0700989	240.8330994	210.9268036	200.2949982	224.5070953	74.19120026	139.6959991	121.5468979	148.3152008	164.9674988	155.471405	112.1116028	84.75489807	81.88210297	123.7690964	137.1954041	137.7700043	153.0500031	117.0643005	121.0546036	109.4434967	155.4143066	161.3842926	0	69.98069763
3745	5.2784	753.5307235	2127.613281	2247.302734	4147.644531	4410.402344	3900.654297	3741.923828	3321.853516	3387.054688	3339.707031	4641.875	4643.722656	2732.6875	2771.107422	2698.320312	2847.076172	3299.921875	3283.416016	3139.099609	3428.521484	3507.871094	5325.148438	5317.532227	4864.609375	5554.246094	5136.882812	5277.121094	5162.21875	3105.136719	3041.464844	4962.691406	5019.144531	4344.089844	4525.597656	2943.035156	2982.363281	3098.650391	4016.738281	3854.435547	4328.441406	4332.027344	3598.988281	3621.302734	3341.060547	4764.582031	4854.738281	2333.332031	2354.746094
17776	5.3199	721.5258235	99.08709717	82.66819763	112.9776993	94.9457016	76.91750336	92.79840088	92.95950317	77.45040131	101.2044983	80.42680359	94.99009705	94.1072998	61.40599823	72.26760101	81.69789886	95.69110107	93.87599945	80.96230316	92.70030212	112.7661972	123.3253021	131.0829926	170.8802032	165.3101044	144.0677032	124.8231964	116.6941986	88.46569824	91.19049835	75.88960266	85.69950104	65.03279877	65.25350189	55.54460144	67.8219986	81.58470154	99.5490036	99.52649689	64.31099701	86.59230042	109.3463974	104.4311981	65.07479858	110.3318024	102.6740036	38.66569901	45.31669998
18990	6.668	592.4991786	344.406311	359.365509	622.0922852	612.5878906	602.434082	613.3364258	609.0537109	694.1508789	685.2885742	707.7084961	680.0272827	572.7891235	558.281311	599.296875	585.4760742	637.4589844	607.8745117	562.2694702	642.2979126	637.0961914	1032.97168	949.7064819	1050.929688	1025.665039	1106.416016	1154.589844	1040.619141	579.3046875	644.8604126	750.9224243	782.5371094	736.7681274	838.9520874	612.6171875	607.8833008	584.7025757	750.6708984	753.4130859	713.9584961	677.8530273	731.6762695	676.9282227	634.3544922	836.090271	819.6978149	526.6113281	463.2948914
17527	5.8995	74.26442354	93.13500214	76.37490082	109.1391983	136.6186066	123.6175003	110.3395996	207.9953003	163.1932068	153.5525055	201.9147949	207.8114929	65.9618988	122.0513	88.57460022	86.70420074	156.8388977	129.1058044	133.4653931	310.3019104	328.0036926	370.8613892	314.406311	442.1271973	427.1954956	313.218689	311.9068909	326.4512939	123.4636993	139.4232941	225.7574005	183.7873993	183.2850037	150.8724976	91.83660126	92.04910278	114.2198029	192.3833008	226.2841949	104.8993988	172.7658997	206.7577972	137.2109985	124.5180969	222.861496	296.4812012	83.51750183	83.73539734
5490	6.7122	783.6476735	250.3419952	266.5945129	371.0133972	389.0173035	346.9704895	356.6850891	413.2052917	421.2471008	380.5137024	410.4211121	391.8149109	266.0686035	376.6789856	344.4197083	309.0476074	397.3208008	326.4150085	332.8761902	457.2524109	470.1853027	703.4857788	714.8759766	806.9102173	861.0092773	729.2202148	770.2324219	771.9312134	467.6095886	396.0454102	560.4442749	554.9644165	623.3374023	619.0977173	458.3363953	494.9408875	433.0495911	399.9367981	400.3053894	438.2467957	385.978302	349.0033875	367.0107117	409.7329102	453.7023926	520.7183228	395.2670898	348.0942078
10181	5.9227	61.83822354	0	0	0	0	0	0	0	0	0	66.0490036	47.77939987	0	29.35829926	28.74279976	24.65139961	0	35.45299911	0	50.40359879	59.41080093	54.78649902	51.01539993	86.76689911	97.59220123	67.48529816	52.80630112	72.77899933	56.47729874	62.53519821	58.26710129	86.08799744	69.42369843	70.98860168	76.11260223	45.15980148	45.59180069	0	0	0	0	0	0	0	0	0	0	0
3798	7.2209	900.5371735	1436.194336	1367.833984	1877.448242	1963.792969	1643.546631	1408.639648	2763.904297	2664.746094	2759.560547	2006.956055	1998.268555	2750.25	2719.933594	1652.34082	1593.513672	1612.423828	1570.928711	1689.008789	3583.699219	3687.339844	3180.109375	3055.519531	5529.890625	5001.148438	3961.525391	4337.246094	4806.398438	1404.695312	1423.644775	2167.13623	2070.591797	2066.218506	2000.849609	1581.265625	1525.314453	1544.521484	2258.144531	2264.152344	3658.03125	3345.035156	1881.038086	1872.760742	1928.249023	2821.495361	2785.347656	1323.296753	1303.652344
9769	2.7664	964.5320786	16.70479965	0	0	22.89259911	12.42109966	13.80669975	68.82929993	61.37549973	50.21549988	264.1353149	253.0563049	154.9897003	147.7335052	167.6423035	168.1259003	117.7493973	118.6449966	0	140.7902069	124.5398026	184.822403	182.1105957	147.7156982	215.476593	230.0220947	222.8063049	213.0993958	75.41249847	65.71720123	21.26580048	29.26919937	49.36700058	48.54700089	94.15010071	86.57959747	51.46480179	0	0	0	3.038000107	0	0	2.387900114	0	0	0	4.41079998
22470	0.4982	178.0268744	0	25.47470093	28.63890076	0	0	44.89960098	71.34729767	52.42200089	58.06549835	164.0816956	144.7696991	121.7639999	141.3625031	121.0820999	102.3702011	123.2528992	135.4096985	130.5767975	75.79029846	54.33110046	30.33959961	77.28440094	82.76069641	90.37529755	59.08580017	63.75040054	60.15869904	36.69950104	31.12010002	38.32400131	50.43650055	0	42.67969894	54.09880066	51.79650116	48.04899979	0	27.33200073	29.09219933	33.78340149	0	27.41830063	0	0	25.41449928	54.957901	45.06760025
10360	5.0687	1167.804824	353.4838867	296.0657043	466.9325867	431.3898926	504.9010925	496.9049988	460.721405	409.8015137	476.6713867	471.6787109	503.7479858	301.6745911	324.4762878	386.9899902	391.7871094	430.5885925	406.4695129	422.7987976	443.0627136	441.447998	522.4995117	558.8457031	492.0999146	552.9312134	548.484375	583.9912109	565.340271	403.8977051	361.6608887	446.4507141	471.803009	499.5492859	429.2944031	381.3882141	382.4804993	390.0483093	417.6315918	363.2067871	452.3363953	459.2956848	477.8435059	474.5508118	420.8168945	483.8723145	453.6653137	308.6011047	309.6593933
2839	7.8613	874.7024786	95.8125	107.0162964	167.460907	157.9454041	133.7931061	159.0198059	151.4008942	161.0547028	170.2850037	64.2661972	56.89500046	22.69980049	43.18289948	34.88880157	68.64330292	56.39519882	29.0991993	51.84870148	112.5936966	157.5585022	231.3430023	217.6082001	222.4069061	273.9121094	237.0487976	213.7191925	249.7760925	167.5563965	157.8401947	192.5753021	202.1875	220.142807	216.1248016	157.3450012	138.6721039	173.1824036	152.2415009	161.1040955	221.2270966	176.2745056	155.3134003	163.7783966	112.7593994	211.1609955	170.7857971	62.3667984	34.2276001
2788	2.7098	751.4483235	15.77980042	24.83819962	8.699500084	4.881199837	0	0	61.62229919	54.31990051	46.78139877	0	49.07709885	71.39240265	55.90579987	64.99980164	74.59539795	63.56669998	69.44509888	54.15840149	74.58149719	67.64399719	74.84290314	64.98660278	82.28970337	89.76029968	94.04380035	91.69290161	80.15329742	43.83430099	45.39009857	10.11369991	0	8.520400047	0	40.13219833	44.6053009	52.78039932	0	0	0	0	0	0	0	7.512499809	0	0	0
6138	6.2252	1099.825474	17.22470093	0	18.75040054	20.27149963	0	0	0	0	35.95439911	51.56079865	20.55459976	28.53120041	25.66119957	0	25.69910049	0	30.41650009	40.78469849	72.70249939	59.31290054	80.94270325	96.92939758	96.89839935	99.75789642	88.44869995	95.43730164	81.87660217	15.79150009	39.12979889	35.06949997	31.42690086	32.46269989	40.84569931	23.76309967	9.493000031	0	36.44459915	34.51039886	32.50490189	24.1882	18.61759949	35.23619843	31.68810081	37.53310013	26.62719917	0	20.49979973
5296	5.9851	783.5770735	1695.509521	1401.124023	2800.078125	2449.496094	2861.365234	2281.394775	2735.974609	1953.842773	2669.470703	3638.544189	3570.692139	3236.769531	2319.207031	2356.825928	3387.919189	3586.042969	3907.25293	2774.177734	5205.273438	4588.311523	5817.740234	7578.168945	5630.822754	5349.381348	5955.578125	7630.404297	7714.191895	2726.462891	4001.158203	4553.822754	3987.166992	2900.43457	2821.774658	3478.095703	3751.929688	3663.734131	2575.074219	2504.40625	3003.917969	2397.537842	2629.220459	2863.050781	2184.416016	2532.632812	2548.078125	2749.449951	2769.258545
3002	4.6883	764.5039244	0	0	0	0	0	0	64.82389832	47.69440079	42.15750122	125.8777008	128.4539948	40.69060135	51.92060089	58.97489929	50.24670029	66.25450134	86.90190125	63.86909866	86.18910217	80.27999878	121.0457001	106.3291016	112.2554016	105.6956024	95.58519745	92.79570007	108.0311966	0	0	52.68769836	54.20679855	58.59170151	52.86360168	0	40.7458992	0	0	0	0	0	0	0	0	0	0	9.770199776	0
18011	6.3246	879.6147235	93.44589996	86.06710052	101.3066025	95.11830139	108.5513992	95.60820007	109.2710037	112.7011032	110.9078979	116.2763977	113.2208023	81.21089935	111.6652985	84.39289856	87.25170135	95.80349731	100.0899963	90.1964035	120.1092987	112.9104004	142.2707977	133.9873962	183.4716034	156.6963043	133.2993011	155.2295074	111.5866013	101.2357025	105.6484985	142.0485992	120.9586029	99.45619965	114.0224991	88.65029907	95.33370209	111.3644028	111.4614029	131.8352051	126.4205017	113.2718964	109.4858017	107.3125992	114.3407974	114.2837982	139.9602051	110.4804001	85.89430237
22740	6.0618	826.5469235	89.26339722	95.7059021	171.8787994	170.7731934	116.0491028	123.9469986	166.9279938	155.2019958	139.1725006	181.2978973	143.8932953	105.5642014	93.00920105	116.9713974	88.57039642	115.8684998	114.5673981	95.12879944	161.6356049	178.4264984	237.087204	237.6974945	254.4658966	250.3195038	223.3674011	246.9817047	241.9123993	95.35389709	108.5495987	160.3748016	158.3860016	109.1356964	159.9900055	129.6616974	88.00270081	99.41329956	165.7080994	135.1174011	122.6143036	131.695694	135.3460999	171.622406	142.1520996	172.527298	187.4450989	79.45069885	88.06060028
4352	3.0562	842.5173235	0	0	0	0	0	0	75.99310303	0	70.32980347	64.10549927	70.07369995	163.8621063	159.0410004	216.4095001	232.3339996	255.5373993	216.634903	228.7180023	40.80479813	0	45.49570084	0	72.00589752	0	65.14360046	63.57939911	65.61430359	30.65060043	41.09000015	0	0	0	0	71.68699646	81.47180176	94.75990295	0	0	0	0	0	0	0	0	0	0	0
14515	8.9445	1009.814924	19.22699928	0	0	0	0	5.620200157	0	0	0	0	20.43219948	22.52050018	0	16.57010078	0	0	0	21.28800011	62.90159988	54.51929855	100.763298	79.17259979	106.7155991	106.4730988	97.10630035	94.12879944	96.40769958	27.69129944	37.03570175	51.34840012	44.80770111	0	59.73910141	0	45.54729843	0	0	0	25.28910065	0	15.67959976	0	0	7.522600174	4.975399971	11.83959961	27.68320084
19840	0.5079	325.9756235	21.69869995	0	16.09250069	28.43059921	31.53160095	29.78809929	52.01240158	52.87269974	57.51210022	100.1666031	94.54570007	90.22029877	75.63210297	75.37129974	80.03690338	115.0171967	108.0355988	109.3070984	41.70209885	37.66120148	35.27280045	0	47.12630081	56.77590179	39.12129974	40.1487999	37.20909882	29.00020027	20.61389923	28.8409996	0	23.46409988	24.38909912	30.2947998	31.69059944	0	23.24270058	0	20.46809959	0	17.03919983	0	22.70229912	0	24.34910011	0	20.6583004
3586	7.4008	839.6597235	72.93470001	73.05879974	85.22530365	102.1713028	67.63999939	111.7067032	95.29389954	94.25080109	77.92050171	120.7322998	114.4576035	97.32689667	101.6930008	106.3234024	91.09420013	119.7092972	87.16280365	98.10679626	164.4237976	168.4219055	219.7357941	229.4441986	262.689209	259.0007019	239.8477936	210.3307953	205.0404053	112.0628967	108.620697	123.6641006	127.6577988	135.8921051	122.5597992	92.84200287	108.8805008	99.28220367	117.5870972	135.0171967	93.66329956	85.50669861	98.17459869	110.313797	107.7743988	109.3551025	139.8997955	100.031601	96.5707016
3913	2.0371	517.3168735	85.48020172	86.55210114	80.69429779	73.37940216	51.73189926	63.71369934	104.6463013	106.476799	87.71299744	119.4885025	144.5021973	168.3677063	178.4799042	236.5213928	207.7070007	192.5576019	172.7686005	173.3594971	222.1667023	192.9591064	243.1148987	223.2079926	221.1891937	239.5032043	273.8825989	222.4747009	241.7584076	160.552002	166.3130951	118.5518036	109.9244995	108.0470963	111.5121994	181.6746063	131.3618927	144.960907	112.8387985	113.2046967	158.9208069	131.7873993	152.4037933	128.4257965	135.7239075	99.27629852	114.2181015	177.2263947	179.6230011
17137	2.3568	936.5070235	7.505700111	9.757499695	0	0	0	0	14.57610035	13.96679974	0	22.63010025	15.30179977	74.77799988	58.44169998	97.82649994	88.89890289	0	60.03910065	35.16680145	67.69850159	65.44159698	78.58799744	85.88929749	92.3927002	80.90119934	74.28489685	97.59100342	82.12120056	0	41.24489975	12.2826004	0	0	0	0	49.82180023	25.10960007	0	0	0	0	0	0	0	0	0	0	7.522999763
17784	5.8524	721.5788235	0	0	0	16.23509979	0	0	0	0	0	0	4.296800137	0	0	0	0	0	0	0	0	0	16.73349953	0	0	0	0	0	0	62.26350021	71.72200012	52.17760086	70.03530121	97.73049927	81.06780243	61.60860062	0	91.48490143	0	18.60910034	0	0	0	0	0	0	0	0	0
8432	5.9265	1147.328024	0	55.12229919	227.4804993	184.1616058	143.8964996	149.6356049	129.6499023	103.978302	108.5550003	215.4309998	217.722702	91.8655014	84.77500153	104.0746002	103.1932983	105.9832993	103.915802	133.2471008	134.1864014	141.5955048	404.1149902	371.5779114	341.435791	329.1608887	323.0288086	344.3671875	329.7495117	113.677597	96.13480377	151.5807953	192.9268036	101.6694031	154.0431061	65.20490265	86.99009705	76.896698	243.1080017	240.1298981	219.491806	218.3170013	178.2660065	168.6295929	157.4331055	217.3269043	197.8941956	72.03130341	76.22360229
22966	7.0309	1036.750629	0	0	0	0	0	0	18.48570061	14.05169964	0	25.4382	17.84819984	0	0	25.22859955	19.87820053	19.12770081	14.47640038	10.3100996	33.66049957	39.36520004	73.58699799	74.30180359	67.53469849	47.14170074	49.77590179	44.72359848	55.89559937	0	41.9034996	22.11809921	19.88879967	46.64970016	33.9416008	0	0	0	0	0	0	0	8.661800385	0	0	0	6.447299957	39.87870026	52.48249817
6345	5.9238	57.76852354	0	0	0	22.96030045	0	0	0	0	0	53.6385994	43.57389832	0	0	0	26.62059975	0	0	26.58930016	70.0059967	115.7192993	116.9204025	103.2332993	136.3733978	183.4152985	90.75309753	109.7185974	107.5298004	0	33.43149948	111.4637985	90.47260284	83.93769836	72.87989807	39.87039948	32.29389954	0	0	0	0	0	0	0	0	0	0	0	0
17176	6.1749	73.66972354	31.82379913	0	36.26789856	37.729599	0	0	50.13949966	58.55310059	55.32139969	83.06439972	0	59.56769943	51.66070175	0	57.35839844	44.31719971	65.2009964	66.05670166	159.1031952	178.5467072	257.9032898	247.1448059	262.5281982	271.5245972	242.1063995	203.6378021	154.8009033	79.20400238	64.00939941	77.35109711	82.39389801	73.78299713	83.93650055	0	0	26.85400009	86.42939758	27.03190041	64.83229828	51.38430023	51.3091011	53.11959839	0	62.90459824	65.44239807	43.12350082	0
7444	4.6848	908.5479735	301.1427917	266.0639954	402.532196	403.5968933	326.9263	338.4577942	395.5422058	370.2980957	378.2051086	436.5895996	472.6171875	285.6413879	291.8920898	283.4740906	252.8085938	308.1203918	316.8301086	298.5083008	451.218811	451.8518066	579.1605835	570.2045898	728.2529297	619.3046875	576.8286133	504.2607117	559.512207	316.657196	277.3308105	423.2992859	452.8457031	421.5429993	441.5744934	296.9403992	273.2556152	291.5993958	416.8818054	392.5072937	487.1549988	476.2257996	332.0170898	361.9342957	353.0517883	507.8471985	493.7172852	215.5404053	240.1591034
7886	7.5778	59.40512354	1065.194458	1117.691895	1483.592529	1536.729126	1392.369263	1172.507446	1366.357178	1640.781128	1754.094482	1611.48999	1589.96875	2011.429321	1747.148193	1261.460083	1238.996094	1022.679382	1377.505371	1396.180054	2014.910278	2743.62915	2186.393066	2420.204834	2564.282715	2816.737793	2227.521484	2921.219727	2476.53125	1337.755737	1225.547607	1822.722046	2044.673828	1582.855835	1761.385986	1464.41394	1487.841919	1568.13623	1772.470215	1792.296753	2097.160889	2333.105713	1426.969238	1800.115967	1367.195312	2001.972656	1928.257324	1044.561401	995.5136719
8388	8.0652	838.6701744	0	46.34329987	101.8919983	86.30090332	71.68379974	89.13249969	63.0155983	69.68409729	84.98619843	140.3117981	147.3527069	104.5496979	123.240097	117.2921982	107.2499008	85.7542038	106.9257965	94.48280334	201.9288025	179.0099945	253.2299042	222.8336029	200.6819	259.4650879	184.8323975	176.7393951	222.5511017	118.9558029	116.7757034	139.9933014	132.0010986	88.78869629	125.5229034	76.90979767	98.25050354	147.6824036	126.7043991	120.3144989	100.2248001	80.17990112	75.40750122	98.19049835	75.86599731	100.0879974	104.0211029	97.69200134	0
1687	7.8549	875.7034744	104.1530991	93.27429962	157.5738983	135.636795	163.7866974	162.7779999	134.6334076	163.614502	145.4548035	68.8608017	81.13809967	61.86019897	42.42559814	73.11489868	53.53160095	59.25799942	58.55569839	71.50150299	156.4568024	176.221405	220.3927002	244.1972961	231.0914001	251.5142975	215.7973938	274.3760071	233.6024933	104.1221008	128.2575989	200.3141022	197.9165955	179.2516937	217.3670959	140.7798004	108.4555969	146.2290955	179.4022064	152.5684967	222.9387054	187.0858002	151.1452942	128.0773926	146.4414978	186.6719055	229.115097	74.2507019	0
22754	7.4603	889.7143235	1009.619629	1255.862305	1957.442383	1987.044922	1863.836914	1809.552734	1576.873047	1482.558594	1367.341797	707.5839844	818.2891235	426.8564148	648.8671875	693.6937866	703.0419922	619.8687134	616.4818726	700.8950195	1632.390625	1335.552734	2692.488281	2127.054688	2346.777344	2352.486328	2388.234375	1852.030273	1927.470703	1523.332031	1264.573242	2547.830078	2481.53125	2110.041016	2042.43457	1767.255859	1785.713867	1817.628906	1587.816406	1659.305664	251.0072937	1847.536133	1319.328125	1348.820312	1395.71875	1740.242188	2118.527344	544.1478882	567.9921875
17661	9.0361	877.6723235	21.07939911	24.62689972	52.32429886	33.48870087	33.61869812	28.26429939	43.81349945	35.08539963	31.18470001	79.3839035	88.13870239	63.19469833	67.12110138	60.34989929	84.10489655	76.84719849	68.70420074	84.07189941	125.362999	115.4337006	151.091095	132.2781067	202.4629974	174.0708008	142.6183014	141.0948029	161.0084991	40.33940125	0	69.71980286	77.18009949	86.94950104	74.03890228	68.89579773	54.44169998	62.83769989	38.27669907	31.21409988	23.98959923	0	41.18579865	33.06330109	39.80189896	41.96210098	49.37129974	0	73.7052002
568	9.6298	1047.861524	147.0034027	93.83580017	104.0774994	135.1654968	142.572998	132.196701	169.0251007	159.2832947	167.822998	167.7068939	165.3191986	131.9380951	129.8690948	146.9335022	78.5510025	132.7727966	150.4353027	139.8692932	135.8690033	149.7189941	235.9501038	200.6835022	232.773407	262.1737976	242.635498	209.5110016	218.3881073	90.63189697	116.0261002	164.6230011	117.2889023	156.9933014	168.3450928	94.36869812	96.09500122	72.88420105	106.736702	123.0843964	107.3170013	106.0996017	91.30470276	118.0017014	103.9746017	134.7212982	109.1931	82.79239655	63.1794014
1912	6.4811	1074.695624	335.5592957	311.2153015	252.0061035	253.6452942	346.1628113	336.353302	301.6064148	288.4184875	277.9082031	248.0529938	225.1461945	248.3585052	264.3403015	291.7004089	272.4431152	329.5840149	335.3511047	323.1499023	190.1931	174.6560059	194.5919037	180.7191925	143.0655975	124.5930023	136.108902	126.0239029	123.7677994	268.7778015	272.0863953	237.6990051	226.5892029	234.1768036	261.9468079	260.9985046	266.1452942	262.6174011	261.2612	238.9922943	217.1764984	208.5261993	328.0878906	302.0458984	321.7932129	264.7134094	225.3383026	308.9931946	260.9328918
1506	2.3565	936.5111744	3.297899961	1.92019999	3.038000107	0	0	0	0	0	0	0	0	57.3117981	61.78839874	50.32949829	53.54610062	46.53039932	21.64259911	48.8885994	24.20019913	48.43299866	64.8144989	71.14559937	71.73539734	70.2634964	66.35160065	74.74880219	77.57099915	19.80089951	28.61840057	0	0	0	0	25.3397007	17.24780083	28.01350021	0	0	0	2.001899958	0	0	0	0	0	0	0
3922	7.6741	665.6309735	36.4844017	35.63999939	65.9661026	45.71509933	57.98099899	53.72029877	103.5907974	111.0625992	118.123497	111.5938034	141.8146057	83.77259827	99.59559631	83.74849701	97.32039642	101.4766006	110.9626007	100.1489029	222.1855011	214.5753937	295.6117859	300.1282043	321.6758118	370.8671875	319.4259949	339.7095032	299.0432129	159.2702942	156.7837982	198.4456024	211.1089935	186.811203	177.6313019	115.1211014	129.6132965	128.4651947	52.64640045	48.22969818	60.25579834	58.02069855	45.20349884	46.13389969	43.07690048	68.9980011	88.55180359	77.33920288	54.36859894
9334	6.0073	790.4836235	398.8815918	421.656311	461.0871887	434.5295105	449.2502136	437.0945129	562.1665039	576.8793945	552.9458008	466.0703125	489.4348145	371.6554871	379.5999146	449.4718933	463.6021118	513.6688843	501.939209	510.6824036	765.8789062	655.6854858	764.1162109	699.2202148	862.2758789	700.3422852	645.8057251	728.2061157	753.4873047	495.4082031	441.8114929	565.1367188	618.3604126	605.1665039	535.1333008	499.0750122	440.0307922	422.8062134	489.6395874	498.4241028	458.2437134	418.9458008	454.6885071	487.3522949	414.5115051	525.6904297	520.637207	311.6391907	261.4682922
4425	7.577	55.77632354	121.461998	116.2494965	249.4322968	265.4617004	187.7557068	192.852005	367.0570068	271.8266907	244.4889069	305.6064148	381.2467957	334.4630127	314.4190979	262.7221069	194.0547028	264.259491	200.5180054	230.8977051	558.1456299	472.3024902	537.0366821	561.7700806	931.7947998	756.0739136	731.4990845	608.6204224	780.9069824	169.2742004	199.407196	274.8286133	313.6914062	399.4667053	391.4182129	250.9875946	330.6115112	198.9725037	359.0517883	345.0761108	604.9677124	547.6118774	242.8059998	289.0445862	313.3561096	379.1312866	389.5870056	132.0233002	129.5063019
5657	6.9737	653.5952786	20.02799988	0	0	0	0	0	0	25.33569908	0	16.77770042	46.58280182	47.00019836	24.99909973	34.08449936	41.91270065	62.14319992	42.89569855	57.88970184	83.561203	72.40200043	102.4617004	85.92379761	109.1141968	122.5446014	76.21890259	90.95449829	104.7146988	79.52069855	57.30649948	61.86449814	78.87120056	56.35919952	63.92480087	62.60089874	73.75270081	83.59739685	20.15880013	0	16.87030029	0	14.90120029	0	0	0	9.015600204	0	0
21009	7.4219	927.5889744	416.3145142	411.9584961	497.2001953	533.4501953	353.4245911	361.3103027	531.0161133	496.4985046	507.6487122	566.5526733	515.9248047	554.7313843	538.8726196	485.8996887	468.6047058	388.6759949	375.8403015	355.7268066	580.0009766	614.3623047	604.0200195	658.4248047	858.4291992	889.2617188	768.5443726	752.5917969	717.0551758	484.3604126	430.762207	514.0629883	511.4494934	519.2935181	519.4805298	434.1676941	440.2558899	434.2249146	514.9375	554.328125	656.2416992	750.4755859	426.6210938	463.4162903	470.0441895	525.965271	536.5474243	347.3677063	277.6111145
2849	6.6098	957.6687235	0	0	0	10.99800014	0	1.772899985	20.82799911	10.75949955	0	18.6508007	9.703300476	23.28520012	25.87420082	19.77160072	9.083499908	0	25.6590004	21.48089981	24.00259972	30.5401001	21.72330093	0	60.14220047	30.08429909	0	6.610000134	25.39949989	53.90790176	32.19789886	29.20459938	22.56999969	0	26.88290024	0	34.05830002	19.86020088	2.835000038	8.377699852	0	0	0	1.764199972	0	11.42059994	7.307400227	67.90809631	65.66329956
6250	5.5451	757.5761235	0	0	0	0	0	0	44.05749893	0	0	56.46670151	295.2217102	0	200.987793	368.4245911	0	371.2316895	0	26.2105999	108.4791031	0	0	0	9.355400085	0	210.104599	0	0	523.4896851	517.9979858	681.9169922	632.4072266	590.1732788	542.9907227	191.3197937	475.6166992	521.5844727	0	0	22.05739975	0	18.74539948	19.36619949	0	0	8.540200233	152.0657043	239.0269012
1863	5.5233	832.5774735	214.0751953	190.2931976	241.8365021	222.9029999	211.8289032	216.9190979	229.0493927	263.1018066	294.7655945	264.9408875	229.0513	181.0294952	209.3728027	205.5691986	165.4187012	219.4098053	223.8800049	236.2969971	269.6694031	259.3771973	307.0950012	284.8062134	278.3161926	253.016098	293.2058105	285.4634094	282.3633118	171.8605042	207.7631989	243.7377014	230.0213928	226.1421967	230.6266022	195.3899994	196.5254974	186.3661041	274.6245117	252.5686951	247.4541016	229.3520966	216.3059998	244.0001068	230.7339935	255.1920013	259.3062134	175.6620941	154.4589996
18784	5.5241	317.6261235	73.88819885	52.25970078	64.04029846	71.11070251	90.69960022	51.39419937	77.94290161	83.251297	76.99700165	73.01339722	77.66329956	44.39080048	41.67910004	43.15520096	55.95660019	53.33890152	54.00699997	57.3730011	105.9192963	68.06729889	109.001503	140.2113037	121.7686996	130.0164032	106.0635986	157.1065979	142.8246002	82.86979675	74.96749878	117.0904999	116.4367981	106.7106018	93.50160217	70.24279785	59.73509979	35.57180023	51.81689835	77.82659912	107.5269012	80.65989685	82.29820251	87.60160065	70.29000092	81.70829773	99.08439636	27.9192009	22.91600037
19303	6.4753	172.6001235	0	0	43.10139847	48.17340088	0	52.37770081	0	61.2052002	73.65519714	0	65.16829681	82.77120209	60.67860031	71.8710022	45.20759964	46.91939926	0	31.19960022	124.146698	91.8003006	101.2574005	259.9318848	239.688797	229.8621063	219.0205994	252.7162933	203.2180023	67.49479675	52.15620041	56.00099945	60.03319931	64.729599	81.77839661	92.33999634	62.62509918	55.33720016	57.47990036	0	111.3132019	69.5861969	62.46390152	78.50730133	78.38860321	80.64659882	77.4822998	32.15819931	35.0442009
10397	9.6362	116.3300235	0	78.68509674	101.5664978	115.8215027	86.61969757	57.93349838	101.9998016	180.7082062	106.271698	117.8766022	117.9589005	78.43650055	63.68799973	76.01499939	102.0951004	97.60379791	66.48300171	108.6723022	206.9456024	161.3890076	228.5019989	232.7310944	357.083313	287.5603027	250.8444061	301.4271851	253.7752991	0	33.61880112	82.04799652	119.9324036	145.2310944	118.4615021	63.21419907	52.2071991	47.15430069	0	51.11740112	35.52880096	47.72650146	0	58.2594986	47.61050034	70.49990082	97.29850006	0	25.53170013
21641	6.2867	614.4883244	385.6749878	513.2705078	975.5360718	1043.280273	1002.981873	938.5526733	796.1552734	891.5175781	820.987793	955.4790039	1016.07959	702.6807251	626.9603882	669.6123047	730.4351196	631.4077148	690.8115234	670.5917969	832.0023804	841.5751953	1828.088867	1715.362305	1752.545898	1759.351562	2007.837891	1959.519531	1784.228516	809.2797852	763.6787109	1172.865234	1263.453125	1098.475586	1176.446289	815.1005859	820.5015259	825.0166016	854.4481812	916.3046875	1053.948242	1005.143616	842.4887695	862.527771	863.7636719	1208.803711	1145.114258	569.2011719	675.6884766
3565	6.0463	753.4656235	94.53250122	86.69940186	160.3721924	119.3535995	87.44300079	90.32920074	102.2927017	99.46089935	121.6344986	131.7174988	103.7012024	77.28359985	72.82039642	78.32530212	87.43260193	76.36450195	78.30269623	119.1446991	142.5471954	130.2382965	171.5112	154.5816956	151.5706024	131.6844025	141.4886017	153.4434967	180.2294006	87.88999939	105.6931	100.7895966	112.1276016	82.36740112	92.97409821	75.31310272	71.39790344	70.13529968	133.8470001	166.1734924	115.4914017	117.9768982	109.4094009	99.28070068	92.01920319	107.2890015	125.8453979	78.89199829	105.4953995
20229	6.1334	623.4028735	30.74790001	24.79109955	48.69749832	49.08599854	34.78990173	39.24250031	43.0583992	41.17610168	24.48130035	55.47579956	48.05479813	33.22470093	44.58810043	24.1868	28.87639999	36.33229828	35.28739929	34.19430161	61.50519943	52.03210068	90.85420227	92.07720184	87.2378006	98.04389954	89.28800201	94.12149811	99.43969727	53.6977005	46.354599	36.63830185	43.52880096	53.22159958	49.94979858	29.82080078	32.63190079	30.48069954	45.6271019	46.40840149	30.60980034	43.5583992	60.41859818	47.28969955	64.99330139	55.33160019	44.2356987	31.22130013	34.24919891
15641	6.3309	428.3652235	937.8632812	1096.916016	2001.865234	2013.928711	1769.05957	1743.116211	2303.355469	2469.394531	2519.414062	2256.619141	2503.982422	1355.90625	1364.710938	1738.248047	1782.696289	2126.849609	2109.306641	1992.799805	3255.28125	3304.902344	4397.082031	4043.07373	4764.992188	4804.488281	3463.992188	3342.984375	3421.791016	1667.5	1732.993164	2461.914062	2284.029297	2537.121094	2564.263428	1567.44043	1659.885742	1599.706055	2011.30957	2039.017578	632.3886719	582.4478149	1886.381836	1907.235352	1869.563477	2268.679688	2248.9375	741.8779297	723.4155273
20783	6.4506	756.5730744	465.0085144	535.902771	659.487793	765.4188843	800.1166992	726.0878906	708.7816772	720.2373047	830.6348267	925.5415039	862.2772827	771.2349243	737.1309204	762.1074219	757.1303711	956.0819702	819.8955078	824.5728149	1097.294922	1166.464844	1483.858398	1592.326172	1685.37207	1688.663086	1554.164062	1325.77832	1213.021484	742.1196289	849.5435181	1008.039612	1012.49762	996.1416016	932.6132812	847.3892212	791.5595703	714.4321289	662.0302734	703.7578125	681.8618164	644.453125	561.2733765	856.7758789	674.0737305	542.5648804	597.8129883	667.8729858	649.5541992
8444	5.9345	1148.322924	27.21549988	0	175.725296	190.4550018	165.3027039	164.8312988	124.9954987	115.6322021	104.8992004	180.8477936	168.9824066	82.35639954	85.20429993	95.08950043	93.25229645	103.1858978	108.4804001	114.0118027	126.1846008	123.418602	366.3330078	366.0447083	349.6583862	302.5537109	402.3452148	321.1765137	351.7278137	116.5278015	102.9985962	152.9185028	176.5149994	116.7118988	101.4095993	56.63349915	57.76929855	75.04019928	222.364502	211.3014069	217.8518982	197.3509979	173.2064056	153.3298035	161.0032043	214.8408051	179.6432953	46.95859909	47.11569977
22339	7.1383	637.6031235	61.63489914	39.23860168	76.88909912	0	40.86019897	40.77619934	36.87799835	55.29489899	52.80889893	79.38420105	85.00800323	0	50.85010147	69.59690094	58.34220123	60.71459961	65.14399719	59.42739868	148.4638977	167.2126007	189.5729065	169.9445038	207.4109955	214.2118073	155.5576019	169.3780975	185.2631989	76.15390015	97.34919739	109.6222992	100.7501984	87.80290222	109.1713028	69.7696991	68.31269836	89.26509857	41.1291008	0	49.22499847	0	44.98149872	50.01210022	36.28919983	56.73500061	53.75130081	33.1739006	54.32229996
22495	0.933	466.1810735	24.52300072	17.24110031	9.404700279	0	21.00889969	22.52729988	96.3769989	67.59140015	92.34290314	210.7505035	210.9781036	169.8509979	167.3392029	137.1911926	170.822403	416.8815918	420.6289062	353.0125122	21.80089951	38.87369919	32.68050003	39.97819901	49.37580109	47.08150101	54.95299911	37.44749832	38.39360046	0	0	19.34950066	0	15.34669971	19.04120064	19.53210068	0	0	0	0	16.35429955	13.14900017	0	0	0	0	16.18530083	28.76309967	35.6576004
21469	6.2938	614.4874744	1022.187012	1114.490234	2147.841797	2248.998047	2176.890625	2181.363281	1780.952148	2147.404297	1928.6875	2220.03125	2268.232422	1451.013672	1468.197266	1619.151367	1638.433594	1494.276367	1526.297852	1494.143555	1897.994141	1900.014648	4516.355469	3996.363281	4193.25	4419.347656	4827.867188	4540.066406	4311.09375	1949.753906	1602.157227	2960.166016	2983.855469	2585.416016	2808.789062	1982.862305	1958.439453	1994.279297	1989.545898	2068.787109	2363.302734	2360.193359	1992.610352	2083.482422	1876.452148	2683.804688	2661.630859	1466.451172	1465.805664
17906	0.4343	290.1113786	65.95069885	67.80490112	32.93389893	37.09730148	62.03630066	55.6495018	124.8659973	140.5756073	137.7971039	100.1570969	106.7708969	79.86049652	93.63200378	74.25479889	105.6479034	116.8046036	128.4087067	134.4801025	41.2643013	27.90660095	27.58600044	36.52220154	48.31240082	44.53300095	42.80810165	48.55500031	41.01610184	0	0	23.08740044	22.80109978	27.11610031	33.10169983	20.83130074	23.87249947	0	0	0	19.82229996	0	7.800700188	0	0	23.90509987	22.65719986	0	0
16289	5.6504	72.46442354	261.4610901	306.7861938	494.0987854	329.8057861	408.0545044	288.9274902	414.0187073	518.7653809	484.5314941	416.3796082	446.2666931	251.5139008	341.9202881	256.9378052	359.3811951	418.1520081	415.8783875	392.4863892	856.9304199	759.0869141	784.8226929	975.5900879	929.0263062	638.2785034	878.6959839	882.9542847	676.3041992	494.1658936	372.5877991	480.541687	452.4912109	554.8375244	698.5405273	366.0798035	346.9681091	346.7655029	515.6265259	421.4949951	518.6813965	498.6547852	628.7943726	542.9359131	512.6088257	640.1898804	445.0378113	200.9559021	204.9185028
16362	6.4845	607.5164735	504.7038879	532.8706055	970.6870117	991.4121094	892.9569702	868.2670898	819.1293945	802.5761719	713.8936157	1123.697266	1202.575195	774.6821289	935.9794922	800.1699219	735.8085938	706.8018188	720.2426758	769.2271118	888.9296875	877.7749023	1599.749023	1596.920898	1312.015625	1206.848633	1386.352539	1324.136719	1271.095703	916.5629883	979.3319702	1337.807617	1308.264648	1021.902283	1149.924805	817.2470703	914.3867188	875.2772827	1185.335938	1023.25293	1030.336914	990.0375977	847.9243164	909.4896851	863.2612305	1231.364258	1091.113281	838.4556274	860.8032227
9405	5.3915	1159.277124	40.21780014	66.09829712	140.5144043	103.9064026	120.0057983	133.0514984	99.51229858	84.26170349	87.2036972	105.0129013	100.3828964	82.02809906	91.31749725	80.21250153	78.97979736	68.54039764	96.10910034	82.09279633	89.5141983	96.03500366	152.9700928	131.3684998	103.0952988	120.8659973	135.6708984	133.5513	137.1728973	79.020401	85.80239868	105.9685974	114.1417007	114.191597	96.23960114	81.69210052	95.4878006	94.41850281	130.5458984	119.0058975	116.5018997	122.8740997	121.1232986	122.5864029	89.46170044	84.01380157	124.2485962	75.58979797	89.76480103
18983	1.4069	418.3291786	0	11.50710011	4.493700027	15.15820026	13.97719955	21.60050011	15.77789974	14.65439987	21.02429962	45.93579865	37.52370071	49.05519867	52.73429871	47.40029907	44.88069916	41.40140152	44.4394989	45.79940033	16.09659958	14.3927002	12.1225996	15.23649979	14.67879963	32.97930145	19.37770081	34.55049896	23.77960014	0	16.62750053	20.70660019	0	17.79470062	29.55470085	26.09639931	30.91539955	22.67900085	59.82389832	53.20700073	55.96319962	57.03829956	55.29399872	53.1814003	70.46790314	63.48690033	84.51180267	26.51269913	0
16809	7.0579	1022.680124	0	0	0	0	0	0	0	0	0	0	0	0	0	0	12.02700043	27.72730064	0	0	0	0	27.52490044	33.5442009	0	20.24679947	0	0	39.48730087	0	0	0	0	0	0	0	26.75469971	0	0	0	18.40010071	0	15.82610035	0	0	0	0	0	0
18931	5.0788	61.10027443	94.01409912	131.6786041	111.1874008	127.4929962	117.5477982	138.6425018	166.9884949	147.3753967	115.3700027	126.4891968	156.3789978	120.6228027	87.26679993	90.12830353	98.9394989	92.66159821	156.754303	126.7940979	202.1656036	180.1107025	226.8726044	185.4757996	182.8963928	254.2068024	231.8117065	211.0735931	169.9526978	125.3255997	114.4918976	111.9526978	118.4375	126.0814972	97.73570251	118.7263031	134.751297	110.3264008	155.4777069	155.699295	125.7020035	163.0518036	111.6659012	97.00039673	158.6163025	188.6524963	148.5968018	70.36029816	102.6996002
7721	0.9363	233.0923786	75.92259979	82.27799988	67.18699646	54.01979828	92.7641983	69.9068985	193.7236023	205.7810059	180.4335022	232.648407	230.6580963	215.0104065	214.7095032	235.0690002	208.5977936	301.6895142	340.7858887	401.591095	82.62259674	87.95510101	87.6155014	81.86710358	100.6128006	132.6851959	113.4190979	100.8665009	101.8757019	60.67689896	52.14339828	72.63459778	58.45610046	52.0469017	74.15350342	98.39980316	79.40180206	107.0066986	41.7276001	42.81779861	60.27289963	55.14709854	32.96250153	45.01300049	41.15660095	67.94229889	58.41699982	97.53720093	93.58779907
5935	5.8797	952.6246244	0	0	0	0	2.709100008	0	8.414699554	13.57279968	0	0	0	0	0	0	0	0	0	13.11380005	0	0	0	0	0	0	0	0	0	13.7407999	0	0	0	0	0	0	0	0	0	0	0	0	0	0	0	0	0	85.39050293	62.07580185
9403	5.9436	1136.836279	33.16439819	26.85239983	125.6064987	139.8123932	127.2313004	114.3904037	73.46920013	59.38180161	67.646698	125.5768967	93.96829987	47.60290146	48.82970047	21.80179977	64.62519836	67.97309875	79.06439972	77.42420197	87.92060089	64.06590271	220.4788971	204.6293945	181.3560028	176.879303	200.0536957	184.4938049	188.9902039	82.34549713	56.65129852	113.4375992	99.55470276	48.3567009	55.65269852	0	0	55.73419952	144.3721924	150.7362061	93.75350189	129.9524994	103.1013031	133.8468018	110.7489014	143.2102051	147.6972961	0	41.69020081
1390	0.6283	205.0608235	74.08370209	56.42549896	52.22610092	59.4375	59.59579849	59.87060165	132.3878937	143.2111053	130.6340027	204.4960938	235.5095978	183.1074982	164.104599	180.2545013	180.4889069	250.7595062	276.8241882	274.9341125	81.06400299	73.436203	72.75019836	74.20570374	98.33750153	95.08300018	91.79689789	79.89600372	82.52970123	56.69260025	58.59130096	49.53150177	57.08150101	46.26210022	70.97930145	69.5515976	74.10220337	80.30480194	58.23460007	39.19850159	49.05970001	56.03160095	35.06230164	39.28269958	50.66529846	57.70740128	51.21689987	104.5239029	76.92769623
3521	0.9393	511.2427235	0	0	15.04599953	0	0	0	29.44149971	0	21.24650002	53.03150177	72.60749817	43.43249893	35.92470169	63.27389908	56.89139938	104.2080994	106.8620987	92.89070129	8.810400009	0	0	0	20.0862999	0	0	0	0	9.810199738	0	0	0	0	0	0	21.8390007	0	0	0	0	0	4.901199818	0	0	10.44009972	0	0	13.14439964
18578	5.0767	60.47597443	316.0592957	321.2987061	488.7232056	599.7946777	564.3911133	314.8418884	544.9528809	486.887207	454.9328918	601.7039795	625.7050781	346.5914001	365.3468933	326.2742004	294.5976868	352.8729858	472.700592	360.2582092	621.1940918	740.8599243	687.9597168	817.4630127	469.1166992	760.9710083	811.0458984	779.9185181	778.963623	449.3684998	484.2336121	458.2072144	438.4938049	333.0770874	492.5141907	317.4128113	396.7135925	300.8770142	609.4478149	575.2133179	624.9801025	506.2373047	411.2272034	299.5788879	440.1203918	485.7084961	483.8413086	249.5435944	288.5285034
9965	5.4516	964.6074286	73.52179718	77.16750336	114.9520035	127.6097031	119.1533966	98.10620117	100.9487	124.9404984	102.3859024	113.0413971	70.05529785	71.792099	84.21530151	89.98020172	105.9813004	106.3553009	101.3809967	68.33239746	109.8868027	124.6826019	157.2536926	144.679306	188.3381042	201.6764984	157.9734039	127.5402985	148.671402	82.52400208	74.83840179	98.60829926	111.9348984	113.3869019	117.8203964	92.18720245	88.55190277	86.39479828	125.4131012	108.822998	146.2133942	114.643898	126.0074005	146.8350983	118.5363998	156.3560028	141.6192932	77.32089996	82.80200195
1026	7.6736	485.4235235	28.97089958	33.21870041	70.61009979	61.09159851	56.24890137	0	56.14410019	75.18409729	0	63.32820129	79.55979919	48.32659912	62.65449905	50.61909866	64.46980286	50.6310997	56.12639999	60.55059814	112.2343979	91.01750183	140.0321045	126.2268982	139.8011017	128.5252991	122.7748032	111.2036972	130.4911041	70.99839783	82.11250305	122.1628036	100.6144028	91.99970245	97.51319885	78.00900269	68.81529999	84.60500336	75.90840149	83.9940033	88.32610321	92.40299988	75.65299988	66.10119629	81.21450043	85.85310364	90.44650269	42.0685997	38.69860077
21510	5.8574	819.5752735	153.9230957	183.7106934	261.2705078	274.4104004	222.6170959	205.3798065	140.6018982	260.9523926	282.4086914	262.6426086	260.5292969	99.91490173	174.3800964	205.4888	191.3717041	177.794693	205.313797	230.9199066	287.7211914	279.3537903	444.1812134	402.2179871	426.021698	473.958313	368.5837097	381.4324036	319.6503906	238.1795959	213.9281006	196.278595	229.0406036	234.7958984	242.4425049	201.1436005	174.4918976	178.3838043	310.9226074	282.4854126	252.6609955	250.7451019	279.1430969	243.7140961	249.2227936	281.966095	314.1059875	173.0375061	51.52270126
10761	7.4155	40.48927858	0	0	52.87720108	0	0	0	71.7480011	76.91770172	80.99420166	58.07509995	51.75759888	83.3635025	82.4285965	40.78379822	0	35.39630127	0	0	124.1612015	136.6609955	181.8045044	131.8031006	246.0158997	250.8733978	214.1138	240.5740051	250.4698944	31.66769981	21.42099953	35.82720184	50.95629883	67.90059662	50.09519958	58.97060013	66.76499939	54.91849899	66.74770355	65.03320312	119.5733032	191.1371002	51.18259811	63.51029968	84.52709961	97.21420288	71.854599	0	0
15587	7.4537	70.84802354	10.27320004	0	0	93.53489685	60.92399979	64.38700104	84.52130127	57.77519989	65.51589966	81.66560364	102.1046982	116.5252991	84.97840118	57.94900131	51.79460144	63.30690002	50.01449966	66.12339783	149.3045959	261.1975098	214.8558044	154.7565002	290.3875122	284.9335938	215.6531982	260.7626038	234.294693	72.67610168	71.83460236	83.30000305	77.98449707	88.25219727	93.38339996	73.18489838	70.05780029	63.92599869	88.60649872	123.1604004	125.5488968	163.2718964	73.46569824	57.77199936	0	73.1013031	125.2176971	20.48830032	78.17310333
4751	6.3174	841.6627235	1248.831055	968.9268188	1379.657227	1527.621094	1258.836914	1422.044922	1346.574219	1140.507812	1297.771484	1243.679688	1376.801758	1070.188477	1037.354492	931.4301758	1270.175781	1325.562378	1383.744141	1110.551758	1944.845703	2053.378906	2191.419434	2322.544922	2258.820312	2214.339844	2152.908203	2066.273438	1849.332031	1292.280273	1247.638672	1465.15918	1488.963867	1509.097656	1640.664062	1374.580078	1153.417969	1046.441406	1473.109375	1428.612305	1279.027344	1321.941406	1322.826172	1141.694946	1248.101562	1527.661133	1695.152344	985.0811157	875.8757935
15982	6.3487	428.3686735	691.6362305	771.2329102	1510.18457	1514.513672	1488.589844	1341.302734	1811.09375	1844.936157	1802.547852	1458.744141	1658.350586	1113.087891	1074.730469	1409.541992	1331.932617	1561.147461	1569.401489	1528.931641	2356.800781	2156.564453	3023.455078	2651.896484	3044.263672	3050.873047	2427.142578	2338.527344	2238.892578	1157.672852	1240.552246	1638.944336	1687.998047	1730.702148	1701.414062	1197.025391	1208.753906	1214.082031	1515.492188	1488.741211	526.2935181	528.3397827	1479.361328	1484.813477	1446.25	1870.174805	1734.589844	541.7827148	502.4153137
18987	6.5103	441.4026235	54.17219925	47.15259933	50.15739822	72.29250336	50.74000168	46.54999924	54.09569931	61.17779922	59.18050003	49.73989868	55.50699997	48.67269897	44.43280029	39.375	50.69400024	68.35970306	65.08740234	40.48339844	89.1989975	78.18540192	79.43990326	103.3000031	103.5795975	103.0795975	63.56880188	82.56520081	77.97599792	36.06230164	31.69779968	55.59389877	65.18460083	56.84209824	46.75030136	43.29869843	59.24489975	37.66669846	45.50009918	40.22180176	56.66210175	55.15319824	46.13710022	34.2179985	45.92710114	73.6155014	58.01800156	55.34659958	49.56399918
19931	5.9334	814.0324235	39.5909996	30.48290062	72.42610168	55.54439926	62.19459915	55.40219879	51.43249893	62.50370026	63.57960129	61.33330154	53.5279007	40.59069824	52.36629868	57.4878006	46.90729904	60.07289886	50.18470001	61.38819885	31.1697998	37.43730164	56.40240097	58.9878006	49.37030029	57.96419907	64.35810089	79.11009979	73.37090302	49.15209961	28.13730049	59.21009827	62.81679916	51.32149887	54.85649872	38.70869827	59.0041008	58.94300079	68.14199829	69.81079865	73.3506012	73.97799683	74.80899811	75.85240173	76.99739838	77.25759888	74.60440063	33.74309921	27.52350044
21031	5.9415	1050.631974	0	0	0	0	0	0	0	0	0	62.27899933	73.42289734	52.61119843	71.23220062	0	61.45729828	53.79669952	0	0	97.00789642	90.96620178	69.95559692	59.49890137	83.00499725	81.62329865	66.02749634	77.92469788	79.32150269	88.16459656	66.49620056	96.16049957	107.9897995	107.2348022	120.7235031	119.4123993	100.6316986	108.2678986	0	0	0	0	19.31839943	0	0	0	20.07410049	0	0
16556	7.6784	715.6619235	0	26.81100082	51.17760086	62.29019928	61.01050186	47.0461998	45.64690018	58.37530136	44.457901	50.92309952	46.74750137	53.25920105	37.57229996	44.73160172	55.36959839	38.26589966	52.86830139	43.03020096	94.31230164	69.79930115	130.0783997	113.5630035	113.2180023	151.8101959	118.3136978	124.5446014	108.641098	71.43180084	68.96579742	80.44740295	81.20880127	88.53410339	98.03140259	67.83129883	62.58140182	77.665802	89.44190216	84.26260376	60.66220093	57.99779892	58.04489899	63.31409836	84.73320007	58.92950058	66.56809998	42.4612999	37.10070038
877	4.6818	746.4943235	250.2075958	317.9114075	424.0212097	405.8151855	321.7568054	353.8250122	380.2629089	350.4858093	361.8262024	455.0808105	417.1547852	285.4950867	252.6239929	244.4651947	268.3070984	340.9114075	330.1914062	292.219696	483.6261902	479.5773926	671.7661133	612.5507812	686.3701172	631.1035156	507.4092102	562.7426758	530.2207031	310.3830872	357.092804	461.5779114	442.2637024	389.7963867	442.7549133	267.039093	276.7262878	249.6526031	413.0614929	420.3021851	458.4941101	452.0281067	327.4733887	335.032196	365.3174133	492.7224121	508.0151062	219.8444061	287.7233887
3225	7.2212	900.5366235	2309.203125	2251.09375	3251.233398	3267.62085	2647.328125	2510.159912	4725.964844	4549.769531	4391.36377	3406.400391	3425.730469	4667.675781	4499.262207	2683.487305	2522.324707	2562.149902	2493.865967	2595.470703	5746.920898	5990.5	5206.556152	4959.667969	8631.163086	8695.507812	6566.108398	6875.968262	6682.140137	2285.970215	2367.928467	3437.601318	3610.731445	3372.275391	3228.443359	2586.947998	2557.830811	2672.384033	3834.560547	3788.204102	6169.425781	5785.683594	2980.385498	3001.537354	3091.039551	4855.854004	4688.446289	2019.375	1995.91333
15231	4.6881	70.06652354	63.66429901	55.2989006	62.79589844	90.71350098	83.15339661	92.12840271	81.19809723	66.82839966	76.76809692	175.3448029	168.7389984	25.83790016	53.93489838	35.94120026	42.97660065	57.99829865	57.5367012	51.88159943	152.4290924	145.4295959	221.854599	285.274292	202.0238037	296.7862854	155.3292999	177.6013031	236.7783051	83.92500305	96.83550262	123.6353989	112.6593018	107.6605988	125.7144012	56.68330002	0	62.30360031	87.32279968	64.57050323	95.39880371	79.31749725	62.39550018	66.22119904	61.65330124	130.2662048	121.2368011	39.48649979	43.69919968
12938	4.9754	1000.535424	63.33990097	56.60549927	74.41239929	63.81930161	72.34089661	73.92240143	77.75740051	81.84980011	67.81490326	81.16770172	86.46260071	42.12210083	53.13610077	48.52669907	61.60200119	75.60939789	71.49289703	74.30979919	75.19779968	90.69380188	94.95089722	97.59929657	119.2294006	112.4064026	105.2462997	87.0605011	94.16819763	56.22570038	59.47969818	83.1894989	79.9016037	73.41670227	63.5019989	47.48630142	58.44530106	62.04869843	74.85820007	80.86260223	86.54319763	104.2657013	68.47319794	84.62789917	67.7519989	100.6140976	99.67849731	60.59560013	65.42240143
10073	4.8373	693.4844235	48.83039856	36.97510147	69.62660217	72.85820007	54.33069992	72.63710022	62.15259933	68.1312027	57.28730011	70.45680237	86.26300049	49.14599991	47.46450043	51.87020111	59.68379974	68.72029877	47.95899963	33.04259872	86.66020203	86.22709656	148.8079987	130.9069061	143.2274017	168.4960022	130.4407959	128.6042023	99.23880005	48.66139984	56.34540176	67.14369965	57.68510056	67.49330139	64.83630371	42.52299881	49.7201004	50.03179932	53.13610077	69.48069763	64.52300262	44.91120148	57.5177002	55.21910095	65.72380066	57.31330109	84.47730255	45.23199844	28.86599922
14480	5.8331	847.5887786	126.4103012	236.6956024	342.417511	72.00229645	264.9548035	267.6520996	249.5610046	279.3110046	236.4445038	356.9468079	338.677002	225.2720947	126.1215973	232.2433929	117.0619965	236.7559052	249.5384979	220.587204	331.5278015	365.5145874	534.8837891	493.167511	542.4229126	546.746582	436.6765137	472.7348938	453.3729858	291.5776062	268.4717102	375.4570007	381.8843079	280.854187	302.3254089	239.1186981	213.4839935	235.7310944	444.8649902	399.0562134	106.2059021	318.1691895	332.8381042	303.7912903	325.7287903	372.8978882	378.9328918	72.62239838	171.7837067
866	6.7554	745.5988235	56.35910034	61.5605011	101.8075027	103.4003983	92.95680237	98.49220276	63.48389816	53.27600098	45.51959991	98.76260376	110.3923035	0	62.54850006	54.72269821	54.68040085	55.66659927	59.51089859	44.27130127	97.11689758	115.5479965	204.0971985	176.6446991	174.7501068	202.636795	151.4597015	169.5036926	192.7111053	79.39530182	71.18019867	129.8108063	120.7382965	105.5975037	120.7360001	80.33740234	97.43990326	69.20059967	54.85240173	71.66739655	71.30539703	69.13240051	73.13729858	64.83010101	59.79999924	86.61190033	85.30740356	70.854599	84.4822998
3104	0.7678	221.0716235	15.71500015	14.04710007	16.00320053	19.29680061	17.05310059	30.28619957	62.30609894	46.95600128	57.2458992	103.9245987	82.93049622	68.10970306	67.74729919	61.00979996	67.01119995	127.2452011	157.7321014	118.3319016	19.79669952	31.21809959	38.11109924	28.07600021	40.60290146	34.46149826	39.75270081	42.76839828	30.35759926	19.0659008	21.79140091	29.48629951	29.53700066	30.11669922	12.09249973	21.58329964	19.42289925	28.70470047	9.330599785	8.403499603	15.11919975	16.68309975	0	16.48489952	12.26879978	15.19550037	11.88819981	32.79909897	27.4993
16821	5.8946	73.06712354	229.1994019	209.9427948	301.6936035	328.6948853	235.0205994	129.3708954	279.2661133	550.9973145	451.2831116	682.8148804	415.7550964	260.9413147	206.511795	236.5818024	258.5892029	287.2301941	245.195694	240.0110931	768.9887695	982.2728882	1467.618652	1179.399414	1104.878662	1387.932617	1037.298828	920.0438843	588.5065918	379.0271912	381.3581848	474.436615	530.0147095	318.4786987	316.7835999	190.5146027	175.5119019	221.5529022	509.0896912	485.2974854	321.4548035	527.3380127	257.1910095	398.2316895	292.0036011	505.9287109	546.5419922	123.2917023	259.2362976
17167	5.8962	73.47672354	36.87210083	64.84159851	95.63169861	56.6629982	67.17009735	0	102.6809006	131.6688995	92.16870117	126.6419983	130.3757019	80.49440002	78.39980316	55.50540161	77.10590363	87.98829651	90.81420135	67.05560303	181.0269012	264.2392883	286.1877136	349.8743896	136.2826996	381.1000061	266.1813965	224.6999054	268.3132935	84.28679657	109.2360001	122.4285965	122.1428986	123.1570969	118.4287033	70.5042038	88.3832016	74.99359894	154.3739929	176.5541992	156.4745026	135.5325012	112.6076965	102.8358002	134.720993	139.9830017	156.0249023	0	69.32379913
6917	7.4209	58.12022354	237.5986023	239.0307007	870.4276733	1014.212402	380.2190857	431.1018982	906.1854248	1200.003296	1449.065308	1027.879883	1251.447876	1835.176025	1384.877808	910.4592896	779.8331299	535.3914185	496.8501892	439.4414978	3361.336182	2449.418945	2988.760742	3614.386719	5562.026855	5585.216797	5093.19043	5128.203613	4322.103027	697.6635132	737.8336792	870.0460205	1000.981873	1086.995972	1102.364502	834.1759033	1179.769653	869.3665161	1506.270142	1306.164551	4241.161133	3882.479492	818.1552124	1035.537231	837.2208252	1379.108765	1542.650635	450.1272888	261.4020996
836	0.9515	466.1831744	22.29910088	0	19.6345005	0	10.80679989	0	42.37009811	46.82640076	45.53540039	104.0792999	97.16719818	88.5644989	103.3435974	98.92520142	57.47389984	184.8704071	199.423996	202.5720062	0	0	12.64669991	22.73509979	36.18859863	27.41740036	0	20.3178997	33.89640045	13.53540039	0	0	0	0	11.15799999	0	19.25600052	0	0	0	0	9.958200455	18.32460022	0	0	0	16.22730064	17.57089996	11.99069977
20923	6.6624	455.4142735	127.4441986	117.5762024	140.4160004	169.4019012	143.2677002	149.796402	152.498703	164.5079041	180.886795	158.574295	136.294693	105.2005997	119.4076996	129.7335968	108.0546036	157.2071991	148.8527985	163.0196991	180.8386993	215.7550049	256.123291	294.2226868	276.9101868	260.6545105	258.3551941	261.7240906	272.1614075	130.2059021	136.6757965	190.134903	184.9654999	144.0402069	157.9178009	96.25389862	111.6582031	125.2555008	124.7312012	163.5789032	161.1790924	146.4308929	128.3401947	128.1629944	142.0939941	191.094696	170.303299	77.28829956	89.78140259
7692	7.5953	59.20842354	663.553772	938.2645874	1274.080688	1327.700562	1014.851501	1039.398071	1390.616455	1457.453247	1479.331421	1234.670166	1337.324219	1143.251343	1417.763428	1103.515991	1199.994019	958.7036743	1548.57019	1169.293823	1971.098999	2047.658081	1920.263672	2028.977417	2757.313721	2141.487549	2032.292358	2714.49292	2457.006836	1004.829529	1272.016235	1482.863403	1174.080566	1318.996216	1754.111938	1224.03894	1139.236938	1509.542358	1589.91626	1566.201416	1745.657715	1883.558838	1062.13269	1228.016479	1093.299805	1475.531372	1800.260376	922.916626	771.3303833
10056	5.7195	569.4814235	97.76950073	94.69999695	104.7751999	108.2416	113.4853973	118.1765976	137.7687073	189.5735016	162.2035065	168.2783966	150.9978943	129.9772034	122.0273972	137.1585999	138.3529968	169.6060944	179.5532074	149.1578064	271.789093	279.4114075	321.9726868	279.9899902	343.1369934	400.8298035	364.2253113	273.1621094	310.8699036	203.3276062	192.9907074	249.9965057	274.0740051	278.6510925	280.5396118	194.0626068	197.4458008	207.9508972	79.13480377	104.1822968	133.5569	111.4744034	93.60610199	127.5317001	101.5943985	121.0109024	132.3488007	116.5329971	112.1828995
9315	5.9233	758.5640235	704.4810181	753.0103149	1014.235779	1214.09082	1052.337891	1164.212891	775.9873047	998.8720703	975.8065796	1412.477539	1356.949219	915.0634766	1044.550781	981.6865234	909.0336914	1110.276367	953.9525757	1044.451172	1049.374023	1092.161133	1901.673828	1548.782227	1723.109375	1539.597656	1825.697266	1546.206055	1856.623047	1040.626953	957.3540039	1296.380859	1112.87793	1142.213867	1323.735352	994.2396851	813.9940796	1227.322266	1137.295898	1156.578125	1244.577148	1269.793945	1090.178711	1214.938477	907.6586914	1227.867188	1219.37207	700.5897827	687.9130859
17759	5.0641	612.4727235	515.3275757	539.6973267	605.5194702	599.315918	504.8721008	475.3181152	593.2241211	604.6992188	601.2670898	586.152771	639.215271	459.0834961	499.148407	423.2587891	503.9508972	548.5961914	515.1953125	534.6376953	736.324707	683.8378906	731.5360718	749.9525757	827.0625	770.6049805	709.4926758	678.1010742	716.4926758	589.640625	602.4979858	618.503418	632.4268188	564.9141235	609.1693726	448.4543152	463.3818054	460.7390137	731.789978	744.8353882	685.0581055	591.477478	588.2728882	555.5322266	568.2401733	672.2324219	669.9672852	436.0492859	437.3454895
582	7.1662	50.32522354	0	0	13.2802	0	10.08749962	0	0	0	19.59519958	33.88710022	0	0	14.95820045	0	18.98559952	27.86269951	26.82390022	28.40970039	65.21900177	63.37469864	159.0661926	133.4243011	135.6813049	162.8598022	107.293602	139.072403	115.6211014	46.67919922	55.87820053	81.76789856	79.47450256	88.20290375	72.60669708	58.58950043	30.53470039	50.71009827	0	0	0	19.95929909	0	0	31.18799973	27.71719933	21.54999924	0	0
17930	1.4073	418.3278244	0	0	0	13.10299969	0	0	22.70089912	0	0	43.71089935	39.28329849	50.7173996	42.92679977	32.79399872	44.32939911	45.25889969	42.6780014	55.79460144	26.3803997	0	0	0	23.29109955	25.8239994	17.65550041	23.61499977	20.32550049	23.54980087	24.2276001	0	22.89360046	19.74679947	0	0	23.8484993	29.74209976	54.66439819	45.79550171	52.55889893	58.94070053	55.73920059	53.96559906	52.60210037	62.83679962	60.77899933	27.32620049	0
2821	5.5263	837.5518235	95.313797	96.3871994	113.5018005	130.3157959	142.210907	100.1300964	114.9461975	106.6931	102.1353989	120.7257996	127.6822968	96.0196991	83.6135025	127.1183014	104.4840012	96.46549988	81.41899872	92.80130005	104.1723022	121.2254028	139.611496	138.5254059	148.0243988	140.9730988	146.3392029	128.1221924	145.7904053	100.0997009	82.62409973	102.7925034	93.27919769	115.839798	114.9832001	99.69229889	83.1207962	89.063797	115.2349014	117.8281021	101.9637985	117.1222992	105.2396011	103.4322968	118.0565033	140.8347015	130.0924988	72.74729919	52.93759918
11679	4.6854	908.5459744	6596.104492	6997.210938	8682.742188	9084.296875	7636.40625	7256.457031	8810.34375	7853.019531	8304.40625	11136.53906	10893.38086	6016.3125	5752.027832	6510.59375	6272.160156	7477.078125	7300.902344	6750.404297	10945.46094	11431.21094	13453.16406	13661.375	14975.94531	14672.3916	12756.125	12317.29688	12975.12207	7750.6875	8018.628906	10000.51562	10165.9375	9787.414062	9983.042969	6230.84375	6344.640137	6439.035156	9857.109375	9072.632812	10247.41406	10968.38281	8031.328125	7477.117188	8195.264648	11570.3125	11377.87598	5803.995117	5786.019531
9568	5.7135	966.6205244	167.6549072	145.6945953	174.9414978	155.9266052	147.9378967	144.7763977	185.8730011	121.9178009	170.1195068	206.3327942	183.1062927	128.3103943	158.7447968	153.1054993	120.9731979	152.3103943	147.662796	173.1403961	228.2512054	241.7505035	208.1040955	226.4120026	263.8381042	244.2245026	204.0883026	207.8621979	223.9302063	125.3612976	148.2714996	192.6148987	169.054306	136.6425018	122.0206985	109.4841003	144.8303986	140.7666931	224.4488983	224.2026062	184.5084076	231.2454987	179.0366974	183.0155029	201.1004944	237.7272949	208.8744965	113.8276978	121.5896988
16110	5.6484	55.04227443	421.3800049	659.1425171	642.7438965	953.4760132	896.8930054	520.557373	1000.453308	1077.144653	827.2017822	701.4517212	1018.297424	558.9785767	590.3087769	549.7512207	580.1287231	787.0449219	854.3012695	618.9562988	1225.474609	1293.231934	1173.348877	1539.544189	1917.017456	1924.941772	1387.725952	1291.846436	1250.91748	617.0491943	627.4746094	855.906311	851.7689819	1074.186035	1190.106323	642.5447998	524.152771	639.2155151	958.6403198	1043.406616	1112.680908	942.4052124	910.9921265	832.3461304	1033.604248	1204.206177	1101.875244	375.8536987	357.291687
13391	5.44	748.5115244	6575.09375	7205.662598	8598.59375	7394.996094	6077.054688	6517.835938	7917.160156	7271.121094	8011.3125	8721.382812	8656.111328	6106.625	6011.851562	6027.308594	6180.453125	6979.949219	7096.085938	7401.480469	9147.148438	9815.265625	10017.96875	10151.42969	10757.03906	10020.47656	9879.71875	9039.789062	9777.203125	6180.496094	5906.214844	7309.472656	7382.453613	6790.84375	6588.928223	4977.242188	5491.671875	5150.300781	8109.804688	7893.292969	8030.933594	8250.421875	6581.675781	7048.136719	6821.320312	8450.929688	8504.398438	4667.527344	4910.95166
6658	6.1578	849.6162235	80.60710144	70.38790131	93.67970276	93.20529938	76.79239655	78.52690125	102.2953033	95.86859894	114.419899	107.3746033	85.39209747	80.08679962	72.71379852	84.36710358	99.78769684	85.48989868	89.48519897	89.80280304	111.6869965	127.6121979	126.4624023	136.9898987	146.9506073	131.9241028	118.9104996	152.3928986	141.5991974	95.71829987	95.08660126	107.9348984	119.7229004	122.0193024	116.8253021	102.7603989	75.97129822	99.46080017	123.3349991	106.5473022	109.1533966	88.21440125	105.3336029	119.0790024	90.98390198	112.7404022	92.34780121	70.01280212	51.53939819
10048	6.0086	569.4367235	457.6854858	502.7932129	917.3920898	867.6934204	669.4833984	704.6489258	873.0703125	733.8867188	817.4384766	948.4937134	990.1245117	607.2338867	622.809082	710.5366211	678.0908203	757.3037109	707.5249023	711.2642212	1073.211914	1074.723633	1509.696289	1436.28418	1490.199219	1368.922852	1152.470703	1180.124023	1246.204102	911.9746094	856.5092773	1178.15332	1130.508789	1111.356445	1127.481445	900.3881836	851.4663086	809.2905273	1050.353516	1075.429688	890.7163086	829.4008789	892.7681274	927.2509766	987.0933228	1409.958008	1393.383789	595.3062134	535.5889282
1683	7.4663	872.6934786	217.5112	258.6418152	405.3611145	360.8940125	365.5378113	424.5499878	321.6523132	377.5085144	339.2345886	129.8415985	167.8148041	113.7778015	121.8887024	137.4709015	123.9850998	128.0220947	119.918602	113.3538971	219.296402	231.7814941	418.3081055	334.0754089	410.4753113	426.8068848	421.1203918	420.9801941	373.1662903	320.0539856	275.6755066	486.6723938	468.0712891	458.9829102	485.278595	375.0403137	334.6608887	340.666687	333.0862122	381.3270874	318.6418152	377.2939148	368.6040039	391.1156921	360.7000122	447.3117981	458.1911926	124.1656036	113.930397
4338	7.1611	766.6209744	424.040802	453.9914856	958.7235718	958.3369141	792.2543945	881.3358765	995.0269165	797.7246094	924.5761719	991.4345703	1014.31012	704.5712891	770.5419922	926.0385742	841.7280273	818.3408203	798.1348267	840.2509766	1284.785156	1426.539062	1762.859375	1824.900391	2185.429688	2095.248047	1833.626953	1844.620117	1969.396484	915.340271	991.1851196	1272.610352	1276.163086	1250.530273	1233.852539	1071.71875	1127.84375	1057.542969	1211.699219	1119.831055	933.8012695	833.1992188	902.6815796	908.7587891	1055.022461	1352.25293	1295.474609	577.2612305	532.5830078
9859	6.0068	568.4262235	1014.460388	1003.914612	1965.745117	1926.183594	1610.638672	1457.125977	1771.626953	1537.749023	1695.418945	2263.048584	2300.010254	1276.015625	1265.110352	1544.87793	1526.061523	1618.778076	1572.992188	1501.188477	2354.539551	2319.044189	3290.359375	3134.18042	3212.516846	2990.929688	2641.238281	2653.095703	2817.064941	1969.245117	1928.832031	2607.644531	2516.039062	2395.615234	2369.347656	1809.512695	1869.232422	1890.960938	2374.771484	2294.869141	1862.363281	1948.240234	2063.669922	2026.956787	2068.289062	3105.382812	3048.54248	1146.325195	1142.345703
878	5.1829	746.4949235	8465.875	8509.914062	8853.640625	8526.273438	7961.140625	8053.589844	8409.71875	8566.03125	8111.953125	9356.992188	9811.109375	6525.992188	6899.527344	6452.785156	6988.15625	6624.511719	7451.746094	7354.742188	9587.640625	9993.085938	10492.79688	10528.96094	10383.78125	11126.46094	9477.742188	9296.789062	8961.601562	7660.550781	7853.882812	8923.632812	8669.601562	8553.796875	8990.421875	6909.769531	6845.097656	6638.441406	8607.859375	8775.125	8813.476562	8493.8125	8104.164062	7810.351562	7862.121094	8861.867188	9208.195312	6638.703125	6392.121094
17878	6.1742	74.86922354	0	0	29.2887001	44.17620087	0	20.40200043	40.47579956	23.7317009	32.90039825	76.24310303	85.93219757	0	0	30.71850014	35.73740005	36.3266983	51.10839844	61.64250183	112.7960968	143.3215027	171.4743042	159.2420959	130.9004059	175.678299	158.8475037	194.5505066	121.7735977	0	48.92570114	46.26490021	0	62.16529846	54.14179993	31.75659943	0	17.65010071	24.82550049	31.41349983	0	54.68470001	0	0	0	0	55.28699875	0	0
4366	7.8475	841.6735735	0	0	57.82910156	71.56620026	79.19979858	47.52410126	53.83599854	55.96319962	47.34629822	60.02000046	74.8219986	48.11869812	73.04250336	63.62110138	51.88740158	66.06430054	79.17669678	65.03579712	103.251297	84.32479858	175.223999	131.6853027	187.9076996	160.7129974	149.3690948	140.5514984	143.2230988	69.28140259	48.63959885	109.2885971	99.3035965	83.0759964	81.39790344	43.4538002	75.45429993	72.64260101	73.23429871	96.84860229	73.43589783	67.27960205	65.92489624	59.19630051	56.2317009	97.5358963	68.57579803	40.04299927	22.47060013
8868	0.7689	264.1327235	32.78820038	0	0	28.03879929	36.43809891	31.82509995	68.94499969	104.4532013	38.92829895	146.2164001	134.4291992	130.876297	95.33940125	126.464798	95.9131012	181.7819977	175.6578064	190.3408966	31.19729996	68.56040192	49.8608017	45.40729904	72.97699738	55.01050186	49.72650146	27.60910034	38.40119934	0	29.05620003	36.75630188	30.24090004	32.30220032	28.25699997	37.53699875	55.66130066	44.56669998	0	40.03580093	29.31329918	0	12.26519966	11.44550037	17.21990013	15.75979996	26.39150047	51.90390015	74.81999969
10386	9.6354	115.8510235	27.97319984	59.71030045	96.70079803	55.27209854	76.28510284	71.92610168	94.47899628	140.3238983	124.3874969	124.4506989	205.5894928	74.38089752	79.20580292	106.6280975	100.3214035	110.0634003	58.2419014	61.34809875	156.3320007	191.5455017	221.3553009	226.7579041	307.973114	419.4681091	281.9360962	301.0227966	189.4004059	19.63940048	47.63069916	81.08519745	82.32369995	86.50330353	105.919899	30.37969971	70.11000061	41.56299973	64.26280212	28.96590042	50.07949829	0	56.07130051	34.0481987	52.23139954	49.29650116	51.80810165	0	0
22268	7.3174	1055.796774	0	0	0	0	0	0	0	0	0	0	0	0	10.18739986	0	9.453300476	0	0	20.32290077	36.52460098	54.66619873	44.81340027	60.07960129	66.35220337	70.31680298	44.66970062	50.35620117	58.03089905	31.12960052	42.26319885	28.90670013	36.36920166	0	30.28210068	0	0	31.97590065	0	0	0	0	0	0	0	0	0	33.96279907	44.729599
23134	6.1231	1041.713774	0	0	0	21.47500038	21.75889969	0	0	0	0	82.82129669	72.64150238	44.16880035	34.29119873	54.21369934	28.9647007	0	0	0	83.15280151	136.3278961	166.5010986	132.2052002	194.4945984	175.9924011	109.2901993	179.3894043	101.1592026	0	55.79600143	85.70899963	107.6439972	65.92120361	75.19619751	0	67.37449646	0	0	0	30.57449913	0	37.25460052	0	0	0	25.28470039	0	32.52410126
22770	5.8274	950.5846235	173.5664062	164.8690948	201.5429993	204.9761047	211.7584991	214.6770935	223.1759033	295.3994141	286.9447937	180.6741943	229.530899	176.3562012	155.6544952	187.839798	205.6266022	219.3134003	207.8179932	207.615097	266.9421082	273.4750977	466.553009	424.1516113	486.1701965	507.3952942	468.3503113	443.8157043	399.1394043	183.885498	143.9252014	211.8488007	219.6593018	263.2549133	254.6228027	157.199707	171.1851959	173.8562012	224.0133057	204.9174957	237.4772034	231.0917969	243.0726013	217.8202972	95.42919922	298.4507141	275.435791	132.8715057	134.5480042
8596	7.8593	912.6591735	316.0674133	319.5144043	400.3640137	367.4848938	349.3346863	375.3996887	347.0741882	408.0125122	410.7383118	215.523407	195.2722931	129.6558075	133.0713043	123.5039978	130.0955963	181.6074982	140.7391052	145.0532074	361.5556946	421.1335144	531.4677734	528.7363281	609.7573242	668.4282227	598.3604126	621.3374023	605.9473267	369.8056946	258.8273926	482.9191895	467.1684875	493.1104126	469.6492004	360.4187012	364.9624023	336.3200989	410.8161926	416.5853882	641.3994141	582.4916992	323.1254883	339.3310852	360.7434082	556.6376953	555.9901733	129.2870941	131.1271057
2411	5.4401	748.5081235	113.3262024	77.29250336	129.1201935	115.8518982	0	79.73500061	131.7012024	79.98970032	105.9517975	153.3287048	144.032196	58.3927002	61.78409958	54.32730103	58.73619843	85.96389771	73.52290344	118.9518967	134.5901031	199.9904938	204.5238037	233.4954987	225.9931946	201.5373993	120.2530975	163.9833069	119.9501038	49.86880112	60.29800034	46.79290009	58.54130173	70.28029633	75.78749847	0	37.20399857	0	141.6692047	100.5690994	132.3238983	137.8571014	78.20739746	67.09190369	84.46360016	157.2619934	123.1866989	37.73500061	18.30209923
14342	7.0556	1008.701524	0	9.310400009	0	0	0	0	6.720099926	0	0	0	8.836299896	15.2336998	0	21.77070045	18.68169975	13.20390034	0	0	22.32320023	0	26.57550049	0	28.6609993	50.18619919	27.20549965	27.57729912	32.60739899	13.95969963	0	0	0	0	12.4623003	0	27.03580093	0	0	5.616000175	0	0	0	0	0	0	0	0	0
9281	0.4342	563.3502235	134.3439026	122.104599	110.893898	112.5812988	118.5604019	103.3784027	105.1539001	105.0643005	100.9447021	157.4085999	170.5782013	109.4399033	115.5343018	116.8677979	107.2273026	101.6706009	108.3432999	101.9001999	63.09579849	68.47280121	47.90869904	60.74169922	88.41280365	69.001297	58.90879822	50.46569824	55.83599854	85.64409637	82.4618988	74.91030121	92.70780182	103.0910034	102.3003998	68.24680328	71.28410339	87.07260132	41.44760132	46.61959839	62.59809875	69.13179779	39.60480118	36.26380157	41.17610168	58.56029892	64.03849792	68.38939667	62.23249817
2214	8.4718	748.6169735	64.01509857	60.56969833	184.0028076	187.9962006	139.5475006	130.7501984	173.0883942	110.8144989	174.089798	218.6479034	223.8863983	125.8560028	139.3202972	142.8031006	127.9091034	142.259903	145.2174072	145.3368073	265.3349915	275.7060852	458.5002136	456.4114075	464.2782898	454.8624878	343.5600891	340.905304	337.946991	151.1719055	143.0438995	237.0733948	246.604599	229.0854034	238.6508942	121.5955963	145.396698	184.0066986	173.8717957	188.4799957	125.0194016	109.0351028	165.8096924	145.1909027	181.7384949	204.6356964	198.9709015	73.78079987	89.22160339
13641	7.3277	1004.770124	0	12.87829971	0	0	0	0	0	0	0	21.22830009	9.973400116	0	11.38099957	0	0	12.05679989	18.01589966	0	23.88269997	0	34.67210007	33.57120132	0	0	65.11849976	59.14929962	55.03639984	16.00629997	27.01860046	0	30.54380035	26.40169907	0	16.9368	21.87129974	20.54080009	0	0	0	0	0	0	0	0	0	0	49.00659943
20682	7.03	1048.694224	0	0	4.554699898	0	0	0	0	0	0	0	7.30670023	14.21899986	10.84560013	0	0	10.31960011	0	0	33.4253006	25.28109932	0	13.23429966	35.28559875	41.07009888	35.57720184	0	0	12.15439987	0	15.35630035	22.11980057	4.47510004	2.980499983	10.21510029	6.634699821	0	0	5.656400204	0	0	0	0	0	0	0	14.86359978	32.06269836
15715	7.0522	872.5408735	989.4614258	999.2202148	928.4155273	930.5233765	967.9746094	898.9624023	1057.933594	1064.967773	1162.740234	1136.932617	1050.976562	1196.488281	1264.005859	835.8773804	862.8770142	889.3687134	871.1577148	907.4854126	1207.115234	1324.05957	1457.765625	1388.642578	1810.69043	1910.871094	1624.041016	1463.587891	1620.560547	827.3217773	857.6538086	1048.389648	1089.294922	1135.987305	1206.844727	795.2772827	810.5751953	753.6420898	891.3560181	903.3770142	970.7539062	793.4833984	688.3408203	730.2128906	670.8417969	981.1625977	1028.362305	666.2958984	612.8041992
15585	4.6892	70.84672354	28.51650047	32.86299896	56.51480103	42.53519821	26.53499985	35.76210022	46.4640007	55.54510117	57.2981987	70.70510101	67.24690247	32.53580093	19.93670082	27.4470005	26.62940025	37.84790039	26.58239937	33.47930145	44.52399826	105.223999	75.56929779	125.1176987	151.6159058	136.9443054	112.2546005	106.3740997	87.17539978	29.74180031	25.50489998	90.62840271	68.03839874	55.08420181	74.55639648	36.72980118	27.51720047	41.05989838	63.5929985	42.99119949	53.66740036	68.90039825	43.06819916	42.83599854	0	79.68160248	69.2410965	19.92079926	0
1335	7.4191	1071.671424	53.17139816	43.21480179	76.25060272	58.63349915	32.13190079	33.7179985	59.50490189	56.43690109	52.17819977	92.71330261	84.70980072	73.39720154	73.99140167	61.6916008	44.21559906	5.091499805	28.00370026	48.73450089	104.8817978	107.6993027	101.1857986	115.8595963	116.0598984	101.7074966	107.9080963	110.9120026	105.1938019	72.45230103	54.24670029	66.27870178	62.1867981	73.71060181	64.62460327	43.41839981	40.50270081	35.83420181	79.32920074	79.2405014	105.5456009	90.9509964	40.91130066	45.18090057	48.65879822	71.8411026	79.83370209	31.34180069	32.00730133
18390	6.7842	1031.711724	0	0	0	0	0	0	0	0	0	0	0	0	0	0	0	0	0	0	0	0	0	0	0	54.56240082	48.96210098	37.28390121	66.61769867	0	0	0	0	0	0	0	0	0	0	0	0	0	0	0	0	0	0	70.19920349	58.29529953
6480	6.5832	904.5620235	113.7145004	139.6903992	221.9730072	230.910202	189.5164948	212.4006042	206.8108978	234.0825043	228.7599945	232.2366943	234.4320068	289.614502	287.4733887	206.2843018	220.8876038	156.5054932	122.1167984	142.436203	246.5908051	273.7272949	415.6343079	442.4656067	583.8358765	556.6508789	526.8964844	566.5341797	530.7792969	198.1607971	178.1143036	279.0444031	283.9841003	277.6936035	282.8707886	226.6598053	261.3346863	224.1018982	206.1298065	188.4465027	252.570694	254.7749023	175.5289001	178.3173981	142.3079071	251.6959076	209.5050049	197.021698	171.7097015
12256	5.6641	138.3968235	0	0	0	0	0	0	0	0	20.16279984	0	15.51939964	0	0	0	0	19.75230026	0	0	43.61000061	61.84489822	58.88949966	76.48370361	106.4181976	73.67320251	96.45570374	97.46330261	54.48799896	26.87599945	0	0	0	0	18.70890045	0	0	0	42.71500015	0	20.24259949	0	0	0	0	0	0	0	0
7582	7.4243	681.6232235	146.8739929	118.6622009	223.8641052	218.7286072	204.6179962	102.7469025	291.6465149	296.5256042	267.7479858	312.7456055	0	280.0508118	255.091095	280.1264954	282.1440125	348.1376953	319.6091003	334.5329895	665.9937134	715.8065796	883.5302734	818.8510742	996.2683105	996.7449951	884.8148804	956.4019165	836.5634766	591.6187134	584.4766235	682.1376953	775.4224243	623.1234741	638.5391235	499.7080078	494.916687	511.2929993	216.0187073	202.8968964	0	0	0	215.7922058	205.0355072	283.1375122	257.8978882	0	0
21455	6.0941	612.4694244	218.9579926	224.1477966	426.8125	506.3096008	478.0032043	450.7954102	350.5679016	461.6308899	419.1223145	415.8534851	439.092804	305.4325867	312.9399109	313.8725891	321.5451965	341.8117981	335.1213074	283.0180969	422.5412903	432.7677917	906.8178711	779.3726196	810.3895874	909.9414062	990.5795898	878.6210938	876.4912109	461.8745117	451.5036926	630.1577148	668.4755859	613.6416016	696.4628906	403.7999878	404.2766113	422.6711121	438.0610046	424.9641113	459.8353882	449.884491	420.7355957	412.6117859	408.082489	522.2548828	490.2492981	319.7316895	305.8327942
8408	7.8567	912.6593235	461.8254089	522.5449219	604.4199219	572.1113281	588.1542969	600.9462891	581.9639282	682.8999023	685.414978	318.1877136	293.8920898	181.6488037	161.0209961	213.3108063	220.0366974	252.1255035	245.537796	231.4452057	547.4633789	662.4395142	872.7147827	840.1776733	1022.499023	1118.660156	997.6289062	977.8145142	1053.155273	615.5980835	515.4896851	760.7456055	725.527771	878.6865234	817.4517212	571.022522	512.3339844	557.8208008	629.7432251	621.7827148	978.8071289	1062.646484	509.3450012	566.6450195	563.9492188	885.7313843	864.2841797	193.6134949	170.3318939
8076	7.5918	59.58752354	536.0621948	733.8682251	998.2581177	1101.261597	731.3010864	925.7340088	956.4855957	881.7167969	818.5463257	919.9047852	1216.165405	1051.760986	995.9061279	863.109314	826.6984863	965.8010254	935.65802	859.4625244	1102.686157	1290.408936	1369.334351	1487.019775	1479.509277	1650.713989	1606.04126	1459.561279	1637.14624	1089.189331	759.1395874	1006.315125	1116.47522	815.1875	883.7584839	950.0324707	789.7202759	952.8170166	1125.223633	958.9080811	1192.328979	1104.08667	1046.16272	811.4016724	867.9841919	1160.61438	922.7196045	692.9802246	514.1124268
5295	5.2587	756.5857235	0	0	0	0	6.657000065	0	0	0	0	22.81189919	0	0	0	0	0	0	0	0	0	0	0	9.832099915	0	59.25839996	0	20.10980034	11.68000031	77.61509705	68.38729858	132.282196	135.1526947	97.05120087	86.27469635	54.23389816	40.22140121	39.60710144	0	0	0	0	0	0	0	0	0	0	0
[truncated: 22,552 more rows]
[truncated: 33 more columns]
