# Supplementary material for: Meta-Analysis of Pathway Enrichment: Combining Independent and Dependent Omics Data Sets
Source: PLoS One. 2014 Feb 28;9(2):e89297. doi: 10.1371/journal.pone.0089297 (PMC3938450; doi:10.1371/journal.pone.0089297)
Supplement: Dataset S1 — Data sets with database entry and pathway annotations. The archive file contains the data sets in comma separated values format. The first column contains the feature IDs, respectively. The rt and Former m/z columns (M1 and M2 data set) contain the retention times and mass-to-charge ratios from MS analysis. The raw intensities for each sample can be found in the following columns. The s/n column shows the feature-specific signal-to-noise ratios and the last columns contain the KEGG and AraCyc entries and pathways mapped to the corresponding features and separated by slash characters. (ZIP) [file pone.0089297.s002.zip › T1_E-ATMX-9_annotated.csv]

id	wt_0min	wt_0min	wt_0min	wt_0min	wt_0min	wt_0min	wt_0min	wt_60min	wt_60min	wt_60min	aos_0min	aos_0min	aos_0min	aos_0min	aos_0min	aos_0min	aos_0min	aos_60min	aos_60min	aos_60min	s/n	AraCyc entries	KEGG ath entries	AraCyc pathways	KEGG ath pathways
ath:AT2G38240	2311.036865	500	1446.780151	1580.494751	3708.816162	4019.734619	635.4485474	59548.47656	58474.31641	48643.80469	642.7685547	1413.25293	500	500	500	500	500	500	500	500	23.9408	AT2G38240 (AT2G38240)		PWY-5152 (leucodelphinidin biosynthesis) / PWY1F-823 (leucopelargonidin and leucocyanidin biosynthesis) / PWY1F-FLAVSYN (flavonoid biosynthesis) / PWY-5125 (anthocyanin biosynthesis (pelargonidin 3-O-glucoside; cyanidin 3-O-glucoside))
ath:AT4G23060	2416.036865	1604.386597	1698.613403	1431.96106	2071.212646	2562.173584	2813.192383	12047.28125	12638.41113	12603.94238	1865.896484	1833.054443	1702.640625	1094.308228	1262.771118	831.7670288	500	1534.871948	1024.943237	500	22.541
ath:AT2G46370	9004.783203	7863.975586	3825.610352	5061.479004	6751.928711	8715.571289	3151.098145	54347.875	51317.40234	58704.39844	6676.444336	7317.610352	3279.376221	5992.643066	2977.596191	2204.733643	2619.467285	2951.776123	2485.312256	2996.000732	22.0901		AT2G46370 (JAR1; putative auxin-responsive protein)		path:ath04075 (Plant hormone signal transduction)
ath:AT5G54170	12549.17871	4074.168701	9885.90918	8595.524414	8368.166992	5957.091797	4183.783691	72410.13281	63164.55078	66324.1875	8311.624023	8937.09375	2691.662842	3095.871826	3322.08667	1059.727417	701.9871216	4463.76709	1407.698364	906.3329468	19.6588
ath:AT1G74950	10127.53516	1054.4021	9429.541992	9810.157227	13283.22168	12211.30273	6374.773926	52282.57031	57510.21094	54307.41406	1806.628906	4581.710449	1773.062866	1142.21582	4334.285645	809.3381348	500	4426.840332	981.678772	525.3538208	17.8108		AT1G74950 (TIFY10B; protein TIFY 10B)		path:ath04075 (Plant hormone signal transduction) / path:ath04626 (Plant-pathogen interaction)
ath:AT2G06050	1445.821289	957.9708862	1709.155518	1126.782227	6761.314453	3864.604248	2394.246582	51164.375	50719.57422	64991.52734	1440.472534	2268.561523	849.9605103	562.3236694	500	500	500	703.6923828	630.3105469	786.6954956	17.3449	AT2G06050 (OPR3)	AT2G06050 (12-oxophytodienoate reductase 3; OPR3)	PWY-735 (jasmonic acid biosynthesis)	path:ath01100 (Metabolic pathways) / path:ath00592 (alpha-Linolenic acid metabolism)
ath:AT1G52720	3357.344238	1516.334473	2840.787109	2988.803955	8614.933594	7145.35498	2863.292725	41661.75391	51742.78125	40514.77344	1896.672974	2148.520264	1279.766602	1272.58606	2087.55957	950.4412842	847.963562	2598.743164	1152.320435	783.0917358	15.681
ath:AT1G16370	761.5147705	519.7105103	800.4382324	500	1050.391235	526.1489868	500	8114.51416	6357.273926	6436.570312	1501.33667	1213.84082	736.8809814	500	500	500	500	500	500	500	14.3216
ath:AT3G47950	8661.28125	4441.400879	8484.608398	10078.84961	16592.90039	17382.54297	9689.369141	54807.33984	56905.81641	62724.13281	6194.856934	4773.133789	5686.273438	7155.895996	5528.497559	1597.247314	1175.518066	10757.14941	3535.278076	2466.618652	13.9688		AT3G47950 (H(+)-ATPase 4; HA4)		path:ath00190 (Oxidative phosphorylation)
ath:AT2G46520	1573.528931	1504.937866	1081.551514	717.5604858	2053.170166	2678.642822	1965.57605	12047.13477	16126.81055	12911.09277	1317.339966	1455.411865	2156.585693	692.2788086	1152.909424	500	500	1058.904297	500	516.2508545	13.8205
ath:AT1G61120	1598.991821	1206.821411	1990.456543	1312.029053	3245.162598	1644.90271	2099.884766	42078.1875	49712.24219	62669.05078	1706.604736	2802.354004	1170.749146	500	500	500	500	500	500	500	13.6189	AT1G61120 (AT1G61120)		PWY2OL-4 (linalool biosynthesis) / PWY-6668 ((<i>E;E</i>)-4;8;12-trimethyltrideca-1;3;7;11-tetraene biosynthesis)
ath:AT3G11170	18892.61719	13177.08008	14548.30957	9192.236328	11976.24902	18736.82617	8500.762695	58752.04688	60070.58203	59567.73438	8461.19043	11612.06543	11790.98047	7782.833496	10724.38965	4432.153809	1107.373047	12311.44141	6165.694336	957.8622437	13.0351	AT3G11170 (fad7)	AT3G11170 (FAD7; omega-3 fatty acid desaturase)	PWY-782 (glycolipid desaturation) / PWY-762 (phospholipid desaturation) / PWY-6013 (crepenynic acid biosynthesis)	path:ath01040 (Biosynthesis of unsaturated fatty acids)
ath:AT5G13220	7107.640625	2039.987305	3311.490479	5494.66748	7256.074219	4507.881836	1946.167969	69058.26562	61421.07031	46069.98438	2304.19165	6713.062988	938.3712769	1739.266724	677.3912354	1065.340088	1119.174072	773.6678467	966.9528198	1133.682739	12.7389		AT5G13220 (JAZ10; protein TIFY 9)		path:ath04075 (Plant hormone signal transduction) / path:ath04626 (Plant-pathogen interaction)
ath:AT1G75220	4008.388428	2086.623291	2593.996582	2766.828857	6160.456543	4351.395508	3386.775146	15720.9248	16776.53906	14716.66895	2390.494629	3094.40332	2196.817139	1650.837402	2371.95874	1092.989502	500	2730.362549	1124.194702	506.3717346	12.5478
ath:AT4G08170	6656.393555	2826.081787	3256.674805	5949.482422	5600.216797	4305.589355	1967.157104	39908.07422	47734.50781	31042.63672	2406.056885	5656.102539	1227.354248	2783.050781	771.8775635	1330.284424	1114.603149	793.703186	1590.540039	1133.073364	11.585	AT4G08170 (AT4G08170)	AT4G08170 (inositol-tetrakisphosphate 1-kinase 2)	PWY-4562 (lipid-dependent phytate biosynthesis II (via Ins(1;3;4)P<sub>3</sub>)) / PWY-4765 (superpathway of lipid-dependent phytate biosynthesis) / PWY-4661 (1D-<i>myo</i>-inositol hexakisphosphate biosynthesis III (<i>Spirodela polyrrhiza</i>)) / PWY-6554 (1D-<i>myo</i>-inositol hexakisphosphate biosynthesis V (from Ins(1;3;4)P3)) / PWY-6555 (superpathway of 1D-<i>myo</i>-inositol hexakisphosph…	path:ath01100 (Metabolic pathways) / path:ath04070 (Phosphatidylinositol signaling system) / path:ath00562 (Inositol phosphate metabolism)
ath:AT5G42650	5881.351562	710.609436	6064.519043	5254.819336	16934.61328	23168.78125	5837.413086	57894.25391	57290.38672	57042.37891	1281.509033	5498.975098	989.4633789	500	500	500	673.9779053	500	500	500	11.4534	AT5G42650 (CYP74A1)	AT5G42650 (AOS; allene oxide synthase)	PWY-735 (jasmonic acid biosynthesis)	path:ath01100 (Metabolic pathways) / path:ath00592 (alpha-Linolenic acid metabolism)
ath:AT4G31780	6443.462891	3045.569092	5075.400391	4286.680176	6223.310547	5544.40918	3502.596191	29277.67773	41474.07031	28365.13281	2141.25293	2735.604248	2897.823486	1909.256226	2501.038086	1153.612549	1108.523926	2931.429688	1027.809326	934.6223755	11.3215	AT4G31780 (MGD1)	AT4G31780 (MGD1; Monogalactosyldiacylglycerol synthase 1)	PWY-401 (glycolipid biosynthesis)	path:ath01100 (Metabolic pathways) / path:ath00561 (Glycerolipid metabolism)
ath:AT1G17420	15550.66309	2265.760254	7492.598633	15622.4707	10248.70117	5752.071777	1846.119263	59497.71094	60660.67969	68010.97656	2165.120361	16334.11328	1984.843384	2814.972168	500	724.7122803	535.3618164	1001.297546	4661.425293	4917.295898	11.262	AT1G17420 (LOX3)	AT1G17420 (LOX3; lipoxygenase 3)	PWY-735 (jasmonic acid biosynthesis) / PWY-5410 (traumatin and (<i>Z</i>)-3-hexen-1-yl acetate biosynthesis)	path:ath01100 (Metabolic pathways) / path:ath00592 (alpha-Linolenic acid metabolism) / path:ath00591 (Linoleic acid metabolism)
ath:AT5G27520	1197.01416	917.2315063	2384.747803	1203.868042	3476.56543	3906.197021	2932.456543	21911.38477	32614.61523	35171.66406	529.7785034	1814.929688	778.0176392	500	514.6985474	500	518.6536865	500	681.3418579	631.7755127	11.218
ath:AT1G18860	500	500	638.9064941	500	1224.421387	527.3253174	651.7868652	3073.987305	2714.98877	2394.425049	500	606.4586792	500	500	500	500	500	500	500	500	11.0234
ath:AT2G24850	6247.128418	724.4970703	5686.861816	2525.28418	6760.925293	6036.516113	3168.156738	43090.88281	62336.92969	66648.83594	836.2801514	10193.93945	986.6420898	500	500	500	500	500	1308.914795	519.7843628	10.9728	AT2G24850 (AT2G24850)	AT2G24850 (TAT3; tyrosine aminotransferase 3)	PWY-5864 (superpathway of plastoquinol biosynthesis) / TYRFUMCAT-PWY (tyrosine degradation I) / PWY-5886 (4-hydroxyphenylpyruvate biosynthesis)	path:ath01100 (Metabolic pathways) / path:ath01110 (Biosynthesis of secondary metabolites) / path:ath00360 (Phenylalanine metabolism) / path:ath00270 (Cysteine and methionine metabolism) / path:ath00400 (Phenylalanine; tyrosine and tryptophan biosynthesis) / path:ath00350 (Tyrosine metabolism) / path:ath00130 (Ubiquinone and other terpenoid-quinone biosynthesis) / path:ath00960 (Tropane; piperidi…
ath:AT3G51660	1980.924683	1800.822754	1945.564941	958.7550659	5678.770996	7448.26416	4375.77832	31505.08398	45965.74609	31256.66016	3157.882324	4580.532227	1964.118896	944.2607422	949.7634277	1254.237183	686.867981	1114.279663	2600.846436	1192.420166	10.0196
ath:AT4G34230	6572.751465	7749.626953	8256.333984	2994.538574	6339.546875	12553.83496	10275.13672	38835.16406	58263.28906	59366.85156	5218.061523	9602.197266	5411.65625	2416.364014	723.2582397	1252.939453	1730.820068	1391.301147	4135.995605	4610.28418	9.89393	AT4G34230 (AtCAD5)	AT4G34230 (CAD5; cinnamyl alcohol dehydrogenase 5)	PWY-361 (phenylpropanoid biosynthesis)	path:ath01100 (Metabolic pathways) / path:ath01110 (Biosynthesis of secondary metabolites) / path:ath00940 (Phenylpropanoid biosynthesis)
ath:AT1G52030	5163.231445	1103.37085	3737.578125	7203.233887	10319.11035	15454.21191	7435.644043	29669.83008	35443.84375	30100.87891	729.0841064	3918.261475	726.1339722	894.4710693	500	500	519.4957275	500	500	500	9.8406
ath:AT1G17620	2854.298584	3647.181885	2313.474121	1146.199097	4519.175781	5465.13916	4007.143555	18357.93359	21135.45508	13821.25977	2222.302246	4364.055176	1947.887573	1299.731689	722.9970093	1291.522339	813.2396851	769.1132202	1849.299438	757.3640747	9.41947
ath:AT4G01080	3296.777832	1250.720703	2977.398682	2083.388916	5101.430176	4331.465332	1105.322754	9970.664062	10494.31543	9798.382812	1359.460938	1871.340088	2092.777588	905.5330811	500	500	500	500	500	500	9.38705
ath:AT5G05600	1924.495728	644.1203613	2743.047607	1171.788574	10094.67969	6551.422852	7858.615723	38838.83984	62482.62891	64932.83203	1075.502563	8524.9375	982.8285522	500	500	500	500	500	810.6332397	500	9.34099	AT5G05600 (AT5G05600)		PWY-5152 (leucodelphinidin biosynthesis) / PWY1F-823 (leucopelargonidin and leucocyanidin biosynthesis) / PWY1F-FLAVSYN (flavonoid biosynthesis) / PWY-5125 (anthocyanin biosynthesis (pelargonidin 3-O-glucoside; cyanidin 3-O-glucoside))
ath:AT4G39980	3735.416748	7706.912598	14179.58301	2311.104492	8716.350586	12607.99316	9731.337891	39201.77734	57643.44922	57182.95312	1469.720947	14128.12793	4533.006348	1162.015137	500	1463.932495	925.0256348	500	1363.885376	1053.42395	9.22269	AT4G39980 (DHS1)	AT4G39980 (DHS1; phospho-2-dehydro-3-deoxyheptonate aldolase 1)	COMPLETE-ARO-ARA-PWY (superpathway of phenylalanine; tyrosine and tryptophan biosynthesis) / ARO-PWY (chorismate biosynthesis I) / PWY-6164 (3-dehydroquinate biosynthesis I)	path:ath01100 (Metabolic pathways) / path:ath01110 (Biosynthesis of secondary metabolites) / path:ath00400 (Phenylalanine; tyrosine and tryptophan biosynthesis)
ath:AT4G27560	1935.146851	1668.374512	1815.872925	1372.910034	2219.276855	2807.5354	2306.564697	8778.543945	12785.59375	15435.55762	1076.947876	2332.194824	679.5012817	767.4338989	500	500	500	500	500	652.8130493	9.16523	AT4G27560 (AT4G27560)		PWY-6266-ARA (superpathway of flavones and derivatives biosynthesis) / PWY-5125 (anthocyanin biosynthesis (pelargonidin 3-O-glucoside; cyanidin 3-O-glucoside)) / PWY-5321 (quercetin glucoside biosynthesis (Arabidopsis)) / PWY-5153 (anthocyanin biosynthesis (delphinidin 3-O-glucoside)) / PWY-5313-ARA (superpathway of anthocyanin biosynthesis (from cyanidin and cyanidin 3-<i>O</i>-glucoside))
ath:AT3G20450	822.1524658	788.9882202	608.8086548	796.1164551	896.2736816	1080.01416	545.223877	2015.726929	2550.92627	1934.701172	689.2262573	829.7172852	594.6524658	503.4031067	500	500	500	500	500.7059937	586.0391846	9.1094		AT3G20450 (B-cell receptor-associated protein 31-like protein)		path:ath04141 (Protein processing in endoplasmic reticulum)
ath:AT5G63450	1687.466553	606.3682861	500	1006.001221	1693.596558	1343.975342	692.9707031	32000.91406	41465.07422	22141.56445	1221.956177	1138.623901	665.2225952	510.3027954	500	500	500	500	813.3742065	500	9.09812
ath:AT5G16010	4983.371582	5350.124512	7903.759766	6669.721191	20584.86719	25781.69531	12025.71484	48624.08594	55741.35547	49907.35938	2541.128418	6531.430176	4842.299805	3422.818848	4591.591309	4009.564697	2508.051758	6204.596191	5746.987305	3213.719971	8.94721
ath:AT4G36010	1118.158325	1291.931519	1371.413818	940.0579834	1813.218994	1747.720215	1336.634277	10095.48438	19043.375	16146.91602	684.9985962	1113.361328	844.241394	680.5956421	500	500	523.7887573	569.2941284	533.5581055	958.1917725	8.8198
ath:AT1G06620	1133.290405	555.6414185	1030.195557	630.9614868	1453.128906	1531.911255	524.5836182	7277.832031	9859.529297	5570.268066	620.7928467	1055.873779	742.8759766	526.9389038	500	500	500	500	500	500	8.66664
ath:AT3G07320	817.741272	886.182312	1217.07251	1367.453857	932.1149292	1475.846558	1018.032593	4028.189941	5565.490234	3562.593018	650.9772949	1081.18689	629.2243042	1411.118652	500	695.7581177	504.9733276	500	500	500	8.58998
ath:AT1G76790	1459.234131	689.661438	721.4453735	841.3903809	2208.412598	1744.225708	1129.575073	8568.850586	15648.84961	16017.65723	912.7047119	783.9259033	500	1027.948608	500	500	541.6785889	500	500	510.0160522	8.4281	AT1G76790 (AT1G76790)		PWY-361 (phenylpropanoid biosynthesis) / PWY-1121 (suberin biosynthesis) / PWY-5868 (simple coumarins biosynthesis) / PWY-5168 (ferulate and sinapate biosynthesis) / PWY-2181 (free phenylpropanoid acid biosynthesis)
ath:AT4G35630	1631.263916	1192.015869	1178.368774	728.6605835	1462.117432	2149.131348	1191.11377	5768.963867	10893.21387	8995.355469	969.8685913	1521.324463	717.1536865	524.6817627	572.2076416	500	500	500	510.3805847	500	8.18589	AT4G35630 (AT4G35630)	AT4G35630 (PSAT; phosphoserine aminotransferase)	SERSYN-PWY (serine biosynthesis)	path:ath01100 (Metabolic pathways) / path:ath00260 (Glycine; serine and threonine metabolism) / path:ath00750 (Vitamin B6 metabolism)
ath:AT2G36380	840.0383301	1054.242432	908.7350464	500	1786.349365	2277.698486	2944.486816	7152.547852	5935.356445	9558.44043	963.8712769	1302.428955	702.2904663	500	500	652.4798584	500	500	703.1177368	500	8.01895
ath:AT1G62660	999.9338989	1146.438721	796.2057495	500	2940.683838	3364.415039	1072.035889	6696.929199	7451.834961	6070.932617	685.8128662	1756.486084	1068.258057	500	500	500	500	500	500	500	7.93048	AT1G62660 (AT1G62660)	AT1G62660 (beta-fructofuranosidase)	PWY-5454 (superpathway of sucrose degradation to pyruvate) / PWYQT-4466 (superpathway of sucrose and starch metabolism I (non-photosynthetic tissue)) / PWY-621 (sucrose degradation III)	path:ath01100 (Metabolic pathways) / path:ath00500 (Starch and sucrose metabolism) / path:ath00052 (Galactose metabolism)
ath:AT4G25260	1369.18042	1698.613892	1460.317017	853.3352661	2357.043213	3764.986572	3041.348633	6955.013184	9762.203125	6814.275391	846.4629517	1500.448242	1295.17749	580.3949585	779.4824219	989.8911133	869.2391968	546.7067261	1155.782227	800.2753296	7.86861
ath:AT2G22500	1652.015869	4750.225098	1713.705322	1146.474365	6305.482422	7186.399902	8269.263672	20322.20117	20198.86328	15560.45801	1459.833618	3447.129639	1341.31897	1412.202759	631.5707397	1363.082397	559.8618164	1366.755493	3973.963867	1167.074585	7.85901
ath:AT5G25810	546.2733765	883.4216309	506.8062744	500	500	500	500	1664.62207	1694.763794	1525.716309	691.2120972	964.4854736	500	500	500	500	500	500	518.6869507	500	7.82113
ath:AT4G31800	2439.67749	1411.640381	2321.313965	1958.369507	2200.599609	1507.445312	1505.214111	12073.68945	20743.1875	15114.0957	2284.852295	1580.103271	917.4679565	1584.6875	2255.940918	500	500	5201.335938	981.8463745	737.6779175	7.81682
ath:AT2G30870	19517.85938	13606.10156	13391.41113	12232.48633	13645.67383	11633.74121	12923.38574	42521.47266	35290.99609	47733.79688	19551.51562	13477.20703	8548.879883	10860.70312	9199.530273	5090.729004	3564.946045	10469.1416	7756.356445	4160.425781	7.79643	AT2G30870 (AT2G30870)	AT2G30870 (GSTF10; glutathione S-transferase ERD13)	PWY-6842 (glutathione-mediated detoxification II) / PWY-4081 (glutathione redox reactions I)	path:ath00480 (Glutathione metabolism)
ath:AT1G61120	644.0915527	616.7202148	533.9141846	500	836.3328857	1146.52771	500	5740.761719	11223.10742	7641.491211	662.0682373	786.4949341	500	500	500	500	500	500	500	500	7.72305	AT1G61120 (AT1G61120)		PWY2OL-4 (linalool biosynthesis) / PWY-6668 ((<i>E;E</i>)-4;8;12-trimethyltrideca-1;3;7;11-tetraene biosynthesis)
ath:AT1G18710	1137.873901	868.7875977	986.4775391	715.3723755	1843.706787	1180.922485	1146.474854	5412.676758	4613.805664	2996.558838	741.019165	976.9224854	681.1325073	500	500	500	575.895813	500	500	500	7.69004
ath:AT5G07350	6201.836914	4457.16748	5290.20752	7769.681152	10552.62305	14460.21582	7550.322266	30507.70508	42738.79297	26149.89453	5890.687012	5319.845215	4735.402832	6434.446777	5007.456543	1969.378662	3332.744629	5081.77832	2506.216309	3496.037354	7.64624
ath:AT5G54300	3052.245605	1499.819946	946.7766113	500	1368.239868	1078.81897	638.4315186	5836.284668	7061.617676	5478.069824	2257.334717	1100.182007	956.6555176	500	564.1202393	500	500	904.6959229	500	500	7.60829
ath:AT5G10300	3219.105225	947.2093506	1784.787354	2515.119873	4045.722168	2915.150146	1300.804077	15768.50781	15928.53027	8599.588867	1610.927612	2375.047363	745.9957275	656.0984497	534.0376587	670.5465088	860.9995117	500	651.3758545	815.0955811	7.60079		AT5G10300 (MES5; methyl esterase 5)		path:ath01110 (Biosynthesis of secondary metabolites) / path:ath00901 (Indole alkaloid biosynthesis)
ath:AT1G61065	1748.916138	1514.571167	1604.686646	1306.538086	3028.494385	2651.355713	2404.340576	6288.128418	4987.100098	6357.458984	2544.020508	2066.604248	1263.722656	961.4356689	517.9568481	1000.383789	518.7219238	609.7634888	1087.637573	500	7.50766
CATMA5a48750	924.6717529	903.3752441	900.6665039	895.1074829	1433.018921	1149.849609	756.8444214	3236.857178	3621.145752	5428.53418	709.5184937	1402.960327	741.8773193	569.4111328	500	500	500	500	500	500	7.50021
ath:AT2G27230	1201.705933	2815.126465	1686.989868	732.1772461	5139.723145	3492.729004	3904.498291	11194.05371	8767.932617	14201.33105	1118.936035	2799.582275	1187.889038	682.2415771	500	828.5650024	500	500	701.2401733	500	7.43437
ath:AT4G11910	753.0606079	972.1196899	500	500	526.7802734	969.6081543	500	1819.560791	2380.026611	2924.467041	666.9393921	653.454895	859.2388916	500	500	500	500	500	500	500	7.42506
ath:AT4G36110	609.7624512	830.1334839	695.3410034	508.2954712	821.8204956	2026.638428	675.8754272	3232.602783	5297.907715	3869.754883	509.3058472	632.9046631	500	500	500	500	500	500	500	500	7.39795		AT4G36110 (SAUR-like auxin-responsive protein)		path:ath04075 (Plant hormone signal transduction)
ath:AT1G61255	500	539.7227173	589.5150757	500	696.6970215	877.9780884	703.3370972	1101.998413	1477.127686	1510.517822	500	563.4295044	500	500	500	500	500	500	500	500	7.34045
ath:AT5G28237	1531.825317	737.7243042	982.6901855	1434.474121	1490.666138	1140.549194	571.4242554	4999.466797	9570.290039	8865.470703	2616.647705	1380.728638	1061.057495	1444.959961	747.4469604	595.6771851	500	500	586.8496704	500	7.24506	AT5G28237 (AT5G28237)	AT5G28237 (tryptophan synthase beta chain)	COMPLETE-ARO-ARA-PWY (superpathway of phenylalanine; tyrosine and tryptophan biosynthesis) / TRPSYN-PWY (tryptophan biosynthesis)	path:ath01100 (Metabolic pathways) / path:ath01110 (Biosynthesis of secondary metabolites) / path:ath00260 (Glycine; serine and threonine metabolism) / path:ath00400 (Phenylalanine; tyrosine and tryptophan biosynthesis)
ath:AT3G43270	1083.24707	948.28302	827.7218628	597.5702515	1230.545288	2304.662109	1480.365845	3460.915527	5998.80957	4726.125	642.5100708	1094.694092	857.93573	500	500	500	500	500	592.7192993	500	7.20264	AT3G43270 (AT3G43270)	AT3G43270 (pectinesterase 32)	PWY-1081 (homogalacturonan degradation)	path:ath01100 (Metabolic pathways) / path:ath00500 (Starch and sucrose metabolism) / path:ath00040 (Pentose and glucuronate interconversions)
ath:AT3G58790	551.6010132	1147.173828	902.2325439	537.6514893	750.5979004	1309.915527	1141.350342	1943.475952	2675.368652	2202.023193	564.2265015	911.2907715	500	537.8494263	500	500	500	500	500	500	7.18584	AT3G58790 (GAUT15)	AT3G58790 (GAUT15; alpha-1;4-galacturonosyltransferase)	PWY-1061 (homogalacturonan biosynthesis)	path:ath01110 (Biosynthesis of secondary metabolites) / path:ath00500 (Starch and sucrose metabolism) / path:ath00520 (Amino sugar and nucleotide sugar metabolism)
ath:AT5G14700	1534.268433	1686.213257	2175.497314	1199.321411	2376.776367	2723.849854	926.4231567	6355.321777	10433.59375	6543.797852	1422.077881	2422.378662	1698.4823	847.6396484	550.8851318	500	500	500	500	500	7.18356
ath:AT1G51760	3216.985107	794.49646	2394.532715	1875.658569	2154.23584	5557.317871	2070.358643	22663.75781	49805.14062	37733.41406	1326.77356	2273.97876	567.3800049	500	2564.897705	500	666.2092285	3166.151123	545.2480469	1438.662476	7.18355	AT1G51760 (iar3)		PWY-1822 (IAA biosynthesis II)
ath:AT2G04020	1228.147827	1372.761108	999.7761841	909.0973511	1660.9104	1901.814697	663.0039062	3125.21875	4359.35498	3314.938721	1292.98645	1447.487427	809.5995483	769.9297485	792.2579346	556.0857544	500	638.6402588	698.0606079	500	7.13759
CATMA1a32300	576.7236938	500	500	500	630.0368652	604.0021973	500	1318.452148	1202.322266	873.050293	500	500	524.1723633	500	500	500	500	500	500	500	7.08336
ath:AT2G40480	2093.17749	1762.063232	1343.597412	1817.346802	1639.929443	2935.745117	1982.418701	5874.873047	7350.511719	4779.135742	2186.217285	1580.877686	955.289917	2448.29541	1177.253906	587.0481567	500	1191.77002	911.8969727	579.5748291	7.01674
ath:AT2G34810	1127.657349	807.5650635	1348.760498	666.0513306	3386.416016	4947.884277	1415.013916	9531.823242	14881.62012	8989.21582	553.102478	1224.028442	500	500	500	500	500	500	500	500	6.99488
ath:AT2G46100	6266.601562	2822.615723	3574.605957	1742.730347	4539.024414	6850.789062	3876.942139	11282.76855	17036.78516	12297.49219	2842.200195	4848.366211	1245.79541	1800.880127	1879.204712	1210.316528	907.3967285	1500.027832	1289.120483	843.8158569	6.96616
ath:AT2G22780	2020.709229	2066.438477	1633.88562	915.2943726	3134.899658	5254.382324	5023.880371	7595.433105	11835.67578	9686.19043	997.0720825	1763.822021	1186.575928	1013.703491	956.2400513	679.1599121	786.5855103	710.9345703	614.8354492	732.2894897	6.96195	AT2G22780 (PMDH1)	AT2G22780 (PMDH1; malate dehydrogenase)	PWY-5464 (superpathway of cytosolic glycolysis (plants); pyruvate dehydrogenase and TCA cycle) / PWY-5464-PLANT (superpathway of cytosolic glycolysis (plants); pyruvate dehydrogenase and TCA cycle) / PWY-561 (superpathway of glyoxylate cycle and fatty acid degradation) / GLUCONEO-PWY (gluconeogenesis I) / PWY-5690 (TCA cycle II (eukaryotic)) / GLYOXYLATE-BYPASS (glyoxylate cycle) / MALATE-ASPARTA…	path:ath01100 (Metabolic pathways) / path:ath01110 (Biosynthesis of secondary metabolites) / path:ath00710 (Carbon fixation in photosynthetic organisms) / path:ath00620 (Pyruvate metabolism) / path:ath00020 (Citrate cycle (TCA cycle)) / path:ath00630 (Glyoxylate and dicarboxylate metabolism)
ath:AT1G76380	931.9611206	1072.438721	906.3006592	557.7270508	656.6981201	1320.435425	655.079895	2887.916992	3951.164062	2328.093018	784.197937	743.4637451	934.411377	552.7236328	853.0404053	500	500	754.0883179	500	500	6.93803
ath:AT1G43160	1904.501221	500	1813.706177	1427.132935	1223.260132	1459.288574	961.4489746	11541.03125	25935.67773	17666.80469	590.4055786	1523.014526	500	500	500	500	500	500	500	500	6.92517
ath:AT4G03400	1961.008423	1675.578979	842.942749	561.5887451	3029.712158	3766.640137	1752.617554	9377.158203	19486.63672	18325.24023	1803.870483	1503.027832	1486.443848	500	1383.937744	896.1645508	500	1629.887451	1321.206421	500	6.90879		AT4G03400 (DFL2; auxin-responsive GH3 family protein)		path:ath04075 (Plant hormone signal transduction)
ath:AT1G28380	2095.400146	6172.160645	3225.039307	1268.557007	7405.130859	10628.62207	13181.50586	21616.27734	30971.48633	23718.61914	2262.825928	4671.661621	4169.847656	1841.731934	1058.79248	1927.237305	943.3562622	1531.888794	4075.10498	1028.965698	6.81025
CATMA1a53690	716.0355225	500	500	546.5620117	3283.66333	2680.365479	969.6326904	7937.062988	13370.13086	7602.644043	500	500	500	500	618.9406128	514.7244873	500	500	500	500	6.77329
ath:AT3G46700	553.6206665	500	500	500	522.4329224	500	500	3095.030762	3692.73999	1764.283936	500	500	500	500	500	500	500	500	500	500	6.73071
ath:AT4G35060	1016.401794	1063.616943	1150.67041	727.6309204	1427.774536	2338.071045	1145.532349	4152.911621	6066.787109	3326.334473	653.7679443	992.6195068	500	518.1934204	500	500	500	500	500	500	6.69687
ath:AT2G24210	520.3703613	500	500	500	500	707.6096802	500	1292.654053	1877.282471	1181.314575	500	500	608.543335	500	500	500	500	500	500	500	6.6613	AT2G24210 (TPS10)	AT2G24210 (TPS10; myrcene/ocimene synthase)	PWY-3041 (monoterpene biosynthesis)	path:ath01110 (Biosynthesis of secondary metabolites) / path:ath00902 (Monoterpenoid biosynthesis)
ath:AT1G52410	6709.317871	6348.54834	5857.277344	7204.529297	18558.15234	36726.16406	12558.24316	47528.80469	58122.91406	54255.92188	9654.124023	13658.47656	2613.351562	3026.241699	2358.553711	804.831604	1084.41687	3238.327637	738.5802612	896.1436768	6.64313
ath:AT1G78810	539.2351685	992.8688354	649.2671509	500	621.4569092	1377.921509	640.5977783	3430.657715	5750.222168	3235.437256	500	1090.701538	529.2661133	500	500	500	500	500	500	500	6.63849
ath:AT1G16370	670.9822998	500	672.2781982	579.6170044	832.7565308	559.6478271	500	2949.692871	4311.052734	2124.076416	556.0578613	564.4100342	500	500	500	500	500	500	500	500	6.61074
ath:AT4G17470	655.1611328	500	639.5540771	500	6000.481445	3700.190918	1762.427856	13622.43945	11123.29004	8393.120117	500	669.3622437	500	500	500	500	500	500	500	500	6.60366	AT4G17470 (AT4G17470)	AT4G17470 (palmitoyl-protein thioesterase)	PWY-5148 (acyl-CoA hydrolysis)	path:ath01100 (Metabolic pathways) / path:ath00062 (Fatty acid elongation)
ath:AT3G03990	3634.453857	6004.174805	4904.666992	2150.751953	6936.184082	9024.426758	7714.644531	22008.50391	41009.78516	29926.91602	3424.926025	10991.87402	3028.485107	1625.575195	1136.279053	2962.3396	987.348999	2330.459229	4355.729492	1753.162109	6.59188
ath:AT5G53750	3512.362305	834.5233154	1927.672119	1963.015991	1703.70813	1947.072021	892.9069214	14402.75781	23984.41211	11278.5498	764.0557251	2162.450684	820.520752	999.0297241	500	582.0150146	500	500	658.0828247	620.9076538	6.56847
ath:AT1G54010	994.8719482	500	614.4728394	500	820.6134644	1223.943237	500	2758.753906	4401.925293	2585.013428	884.0222778	565.6502075	604.4497681	500	769.3323975	500	500	702.0630493	500	500	6.5633
ath:AT2G06050	31070.32031	3182.82251	12918.5498	20345.40039	15001.7373	18728.77539	4380.175781	62351.55859	59708.59375	68586.02344	3515.734619	28794.16797	1825.813232	2190.926025	597.3045654	1337.82251	1488.777588	1454.70105	8550.950195	6437.065918	6.55974	AT2G06050 (OPR3)	AT2G06050 (12-oxophytodienoate reductase 3; OPR3)	PWY-735 (jasmonic acid biosynthesis)	path:ath01100 (Metabolic pathways) / path:ath00592 (alpha-Linolenic acid metabolism)
ath:AT4G32800	1609.802979	943.2873535	2037.00293	943.8063354	1805.475952	2297.803223	946.6084595	8256.854492	11596.65039	6173.513184	1971.846558	1179.358398	1643.878174	755.1005859	959.4351807	500	500	2505.318848	500	500	6.55571
ath:AT4G34920	7036.525391	6639.984375	4995.197266	4202.833008	11133.33691	16995.98633	7746.02002	23493.62109	34020.89453	24389.29688	3455.676514	9631.040039	1913.733154	2379.25415	1898.761841	4078.304932	2818.589111	1764.246948	3334.248779	2320.407715	6.55309
ath:AT5G04340	776.4169922	1192.287476	776.1193237	500	1005.494141	1495.174805	1384.688354	2371.313965	3730.624756	2548.891846	677.6122437	925.4450684	835.6258545	500	500	500	500	500	582.9793701	500	6.54414
ath:AT4G11320	714.791687	545.1045532	500	500	3819.573975	4057.995361	3741.674805	9320.580078	13635.20215	8160.441406	1654.685181	855.3285522	500	500	500	500	500	500	500	500	6.525
ath:AT2G44200	3273.755127	3450.234131	2224.05835	2414.387939	5579.315918	6029.037598	3991.276367	12810.75195	16945.1875	9330.802734	3365.043213	3768.41333	1964.901245	2383.2229	1796.197144	944.2269897	1009.352234	2260.255371	1123.270752	1158.037354	6.51964
ath:AT1G23850	1040.643311	614.8988647	540.9844971	609.2537231	1049.541382	1157.638062	540.8892822	1663.004761	2654.512939	2305.286865	879.0430298	746.5042725	539.1296387	500	500	500	500	500	500	500	6.50849
ath:AT3G02510	1292.971924	1519.480103	1248.053955	500	2535.647461	3318.977295	2277.401611	4690.030762	4781.067383	5795.056641	862.538269	1916.34021	790.630249	500	500	526.3127441	500	500	628.3469238	560.7319336	6.49791
ath:AT3G27170	1057.277466	1852.787476	999.3755493	560.5524902	4516.824219	2728.943848	1775.569946	15663.80371	8976.348633	8900.270508	1194.624756	1766.622681	1888.646362	560.1177368	500	667.503418	500	500	634.3374023	500	6.46865
ath:AT2G30360	6401.703613	3367.170166	3001.928711	7221.895508	7709.734863	6686.685059	5070.106934	28038.75195	40682.60547	19973.5	6224.144531	6444.885742	1447.819458	4959.15332	2059.293457	2001.655518	2460.27832	2353.066406	3422.611816	3721.772705	6.4559
ath:AT4G29840	2789.979004	4360.128418	831.4706421	2598.196045	4210.79541	7162.814941	4931.914062	11118.41113	18933.44141	18780.50195	4477.946289	4390.243164	2442.729736	2595.623535	1575.970581	2516.780273	3681.764404	1609.408813	2494.640869	3371.087646	6.45067	AT4G29840 (MTO2)	AT4G29840 (MTO2; threonine synthase 1)	PWY-3001 (isoleucine biosynthesis I) / PWY-724 (superpathway of lysine; threonine and methionine biosynthesis II) / THRESYN-PWY (threonine biosynthesis) / HOMOSER-THRESYN-PWY (threonine biosynthesis from homoserine)	path:ath01100 (Metabolic pathways) / path:ath00260 (Glycine; serine and threonine metabolism) / path:ath00750 (Vitamin B6 metabolism)
ath:AT1G45145	23008.43359	14133.02832	9616.27832	5224.02832	17102.32031	24363.38477	14108.67578	49912.56641	56592.09766	51675.21875	21479.38281	26805.41797	3317.675293	2263.207275	3275.622314	5468.250977	3441.828613	2314.984131	4601.71582	3885.381348	6.43206
ath:AT3G02230	7023.753906	10197.32227	10624.35059	4542.213867	4717.914551	9788.164062	6171.115234	23978.04688	49598.79688	35087.86328	4087.019531	10018.90527	8439.681641	3865.555664	918.9023438	1030.430664	1231.633423	1583.556152	2015.704346	2423.510742	6.43163
ath:AT2G37580	1076.049805	1034.622925	745.6321411	1147.206543	1885.983521	2478.397949	1626.31665	3652.322998	4249.05957	3267.853271	1480.461182	1322.682129	824.7584229	1471.723022	802.8519287	920.8532104	1615.25708	700.0566406	707.2197266	922.555481	6.37998
ath:AT2G44500	780.3328857	1246.114624	996.5171509	705.2871094	1854.408691	3005.051025	3501.815674	5009.241699	5948.483887	4959.134277	660.8825684	1201.981445	837.2665405	500	500	639.6589355	500	500	885.3664551	500	6.37212
ath:AT5G11740	7311.755859	5171.660645	2457.361328	4105.460938	5928.177734	5256.127441	6015.660645	22867.43555	21305.45898	14285.7832	9969.862305	5170.356445	1947.443481	3456.440918	1410.381958	1694.442627	4216.583496	1677.096313	1965.860107	4075.838379	6.35933
ath:AT3G26840	1689.970947	1331.421875	876.9805298	1370.613159	3170.07666	4933.348633	3893.393066	7935.569336	10354.77441	6983.854004	1310.750366	1427.928467	943.6781006	1074.562866	821.7492065	936.0668335	1555.343628	864.4553833	992.8405762	1631.15979	6.33502
ath:AT2G22900	3500.106689	1648.648926	2031.898071	1279.802734	2026.125	3515.952881	1913.14563	5471.620605	7513.242676	5513.638672	2472.880371	2302.701172	2040.302979	1429.261597	652.7653198	583.0159912	871.0491333	790.6862183	898.9881592	900.6668091	6.32522	AT2G22900 (AT2G22900)		PWY-5936 (xyloglucan biosynthesis)
ath:AT5G24810	2384.1604	5834.836426	3242.31958	1591.588867	4951.122559	5476.097656	3518.845703	10330.76855	12782.01367	8215.84668	1646.577271	3284.648926	2371.015625	2129.218018	746.8157959	853.8243408	500	1057.00415	2166.881348	815.6577148	6.31478
ath:AT5G53290	500	724.8215942	568.3168335	500	749.6890259	805.9902344	509.6166077	1793.884766	1300.662964	1178.360718	500	685.4862671	539.1131592	500	500	500	500	500	500	500	6.27548
ath:AT5G07460	2263.017578	2668.375977	4290.593262	2296.320801	8891.209961	10137.12988	4791.760254	21713.36914	18223.32227	12177.58105	1332.470581	2938.88623	1913.500366	1112.871704	1112.455933	690.2230835	558.8475342	1081.357178	500	500	6.27313
ath:AT4G19700	1244.784058	2248.87793	1474.344604	1535.742554	3269.336182	3763.939209	4292.650391	6174.463379	6611.456543	6837.944336	1411.663208	2131.761719	1803.772827	1465.014648	1634.439331	1431.457275	833.6314087	1605.202881	1679.377808	1234.74231	6.27225
ath:AT4G29930	500	500	500	513.6917725	561.7557373	522.8366699	500	1103.79834	1793.598755	1189.071289	500	500	500	639.6543579	500	500	500	500	500	500	6.26805
ath:AT3G12145	1415.855835	1198.962524	1012.871887	1034.693115	3349.317627	3813.915039	1182.071045	10129.87305	16392.66797	7767.954102	1616.279907	1403.82666	500	1112.19397	500	613.6790161	500	500	500	500	6.20598
ath:AT4G21940	1066.918701	1269.458374	840.630127	875.4059448	1368.606567	1833.635254	623.8518066	8046.624512	9139.306641	3906.769775	500	1038.051758	651.1637573	684.5013428	897.9492188	566.1651001	500	1253.989868	794.8952637	500	6.19446		AT4G21940 (CPK15; calcium-dependent protein kinase 15)		path:ath04626 (Plant-pathogen interaction)
ath:AT4G09510	1734.478516	943.9782715	2251.195312	1081.64624	3054.420898	2772.989502	1129.93689	4457.554688	7091.787109	4961.062988	1169.514282	975.6231689	875.7070312	599.3118286	1183.164307	500	500	1332.930054	500	500	6.1939	AT4G09510 (CINV2)		PWY-5454 (superpathway of sucrose degradation to pyruvate) / PWYQT-4466 (superpathway of sucrose and starch metabolism I (non-photosynthetic tissue)) / PWY-621 (sucrose degradation III)
ath:AT2G38360	3236.642822	2776.043213	2125.877197	2056.702881	3893.571777	4577.845215	2706.417969	7879.571777	7987.271484	5604.270996	2491.67041	3145.30835	1003.7453	1839.913574	884.5651245	1122.064087	1651.830688	1235.839233	1795.53833	1649.610718	6.18087
ath:AT5G50960	2448.856201	5816.99707	3287.95752	1294.661377	4473.652344	6067.414062	5758.133789	10315.47363	8738.887695	10913.25977	1634.765137	4037.652832	1982.498535	1342.066895	952.9072266	1696.134399	573.0071411	1012.212219	2013.130859	861.3815918	6.17317
ath:AT1G52760	2682.785889	1875.239258	2246.989014	1076.28772	2769.028076	3256.290039	2093.428711	5327.474121	6805.504883	4867.239258	1700.689087	1298.329712	2880.857666	1175.184692	1845.75708	500	640.4946289	1579.752686	500	533.4951782	6.14986
ath:AT5G17490	695.4066772	500	500	500	1257.471558	1167.053467	500	3597.577393	6421.724121	3527.133545	1383.730103	500	500	500	500	500	500	558.7824707	500	500	6.12631		AT5G17490 (DELLA protein RGL3; RGL3)		path:ath04075 (Plant hormone signal transduction)
ath:AT5G44050	3464.849609	2811.435059	1641.831543	1148.009766	5035.55127	5173.815918	2303.864258	18946.00391	17081.26172	13926.64355	8378.655273	8641.876953	2275.250488	821.1447754	710.0410767	608.0371094	500	741.4190674	567.5707397	500	6.09677
ath:AT1G52890	7346.365723	2276.358398	3280.123779	4272.025391	3216.007324	3589.137451	3046.406006	12168.67969	26867.57422	17699.58008	3235.885742	5290.058594	1375.314209	1725.352539	500	525.6748657	719.2614136	500	613.869873	602.8735352	6.08404
ath:AT5G57150	1408.444946	1546.996338	1247.134277	1887.434937	2501.881348	2375.046387	2005.284912	4289.704102	8980.250977	9519.357422	1172.841675	2128.772217	1498.287598	1984.622314	1102.006714	1011.61853	684.479187	1155.965454	839.5452881	503.0992126	6.07761
ath:AT4G17615	1267.020508	1470.260376	1333.95813	1028.596802	1227.935425	1617.5	1282.049316	5640.866211	6625.575195	2915.654297	1207.992554	1197.943481	684.9763184	909.1282959	559.6810303	500	500	1006.318298	530.569519	500	6.06755
ath:AT1G49520	767.6617432	824.6881714	754.968689	555.7527466	1109.704224	1757.763184	907.3114014	3602.993896	7138.647461	4027.77124	791.6785889	883.4783936	787.1348267	500	500	500	500	500	500	500	6.04812
ath:AT1G49950	1014.771362	1477.486694	1554.834473	845.0894775	3287.889404	3016.623779	2828.104248	5238.848145	4831.384277	4455.033203	685.3537598	1351.017456	1441.719482	743.4437256	658.505249	956.489624	500	654.7338867	1089.096802	500	6.00499
ath:AT5G15650	7634.061035	6768.602051	6666.535645	5087.303223	4820.716797	8030.363281	4964.477051	26803.39258	55353.63672	29944.71875	3154.258057	6100.103027	3292.843994	3959.258545	2507.453857	889.2498169	1427.205688	5568.652344	2086.942383	2959.714844	5.99068
ath:AT2G34930	677.5345459	1222.656372	859.473999	500	1072.719727	2123.424316	1043.238281	5418.066895	13661.07129	9955.423828	549.8549805	1200.497437	802.4356079	500	500	500	500	500	1010.843567	500	5.9898
ath:AT4G15440	7431.40625	2424.472168	4956.879395	5558.745117	5391.864258	7322.258789	2553.527832	14660.75195	27628.44922	19797.4082	1882.403931	10079.14062	1304.375488	1548.737061	500	556.0632935	500	500	596.434021	606.59552	5.978	AT4G15440 (CYP74B2)	AT4G15440 (HPL1; hydroperoxide lyase 1)	PWY-735 (jasmonic acid biosynthesis) / PWY-5410 (traumatin and (<i>Z</i>)-3-hexen-1-yl acetate biosynthesis)	path:ath00592 (alpha-Linolenic acid metabolism)
ath:AT1G06000	2409.919434	1846.006958	1368.573486	1373.636719	1847.903931	2387.654785	1134.487915	4197.882324	7211.688965	4323.052246	1764.728882	1722.332275	1769.88855	1185.019653	991.4002075	500	560.7572021	988.5267944	556.8529663	500	5.97161	AT1G06000 (UGT89C1)		PWY-6266-ARA (superpathway of flavones and derivatives biosynthesis) / PWY-5321 (quercetin glucoside biosynthesis (Arabidopsis)) / PWY-5320 (kaempferol glucoside biosynthesis (Arabidopsis))
ath:AT3G55970	984.2886963	1227.597046	696.4082642	500	1511.776367	2175.016357	936.0870972	7776.099609	14371.36523	6753.318848	1204.469604	1763.931274	1238.52771	500	500	500	500	500	500	500	5.95223	AT3G55970 (AT3G55970)		PWY-5152 (leucodelphinidin biosynthesis) / PWY1F-823 (leucopelargonidin and leucocyanidin biosynthesis) / PWY1F-FLAVSYN (flavonoid biosynthesis) / PWY-5125 (anthocyanin biosynthesis (pelargonidin 3-O-glucoside; cyanidin 3-O-glucoside))
ath:AT1G09810	1181.381104	1070.783936	669.2210693	552.8365479	1005.178589	1021.350281	890.3103638	2001.38623	2555.301758	2128.107666	1146.897949	1433.442505	775.5870361	500	500	500	500	500	500	500	5.95212
ath:AT5G67310	18488.49609	9081.797852	14535.73633	16143.93555	20982.23828	42721.03516	21183.05469	49133.48828	57649.51953	59887.07422	10857.16504	6879.356445	5779.397949	10254.11426	18121.46484	4091.442383	6898.917969	18160.64844	5987.367676	5790.634277	5.95148
ath:AT4G18950	1171.532959	2113.586182	1559.203003	879.7513428	1549.221313	2474.53125	2098.61377	4193.422363	7092.214844	4107.540039	798.822998	2077.111328	1143.600098	1002.10498	500	500	500	500	546.925293	500	5.94703
ath:AT1G15430	645.6480713	1299.481934	858.6719971	500	656.9799194	1239.221436	784.7498169	2121.125732	2352.960938	1742.751343	547.5609741	1158.352905	739.4078979	500	500	500	500	500	519.2243652	500	5.93288
ath:AT2G47190	684.4666138	1204.82959	840.4967041	558.7966309	849.6309204	1659.042969	1392.264771	2072.22876	2960.457764	2276.342773	698.7504883	1045.912598	646.7075806	500	500	500	500	500	500	591.805481	5.93206
ath:AT5G07320	616.1224365	654.6738892	694.5853882	629.098999	960.7747803	1200.130981	773.3800049	2072.9729	2390.280029	1364.81189	500	816.9179688	756.9224854	506.8899536	500	500	500	500	500	500	5.91831
ath:AT1G78660	913.9500122	1429.126953	1017.858032	604.4507446	2049.797363	3275.360596	1200.312256	4183.731445	7050.950195	4726.334473	778.1921387	1673.255005	836.4406128	500	500	598.8424683	500	500	500	500	5.91247	AT1G78660 (GGH1)	AT1G78660 (GGH1; gamma-glutamyl hydrolase 1)	PWY-6842 (glutathione-mediated detoxification II) / PWY-2161B-PMN (folate polyglutamylation II) / PWY-2161B (glutamate removal from folates)	path:ath00790 (Folate biosynthesis)
ath:AT1G25250	650.7746582	988.6754761	627.3355103	500	779.2699585	1349.523438	1037.310059	1517.731201	2578.016357	2207.118652	650.1558228	781.8861694	500	500	500	500	500	500	500	500	5.90793
ath:AT1G64630	3550.779053	2421.866211	2797.281982	1646.092163	6421.145508	9756.053711	5423.537598	16768.25586	25073.53906	12855.70801	3382.373291	3715.128662	1393.029419	1501.959839	1761.050903	820.4547119	651.2363892	1834.001465	693.8905029	696.8916016	5.89011
ath:AT2G37620	1422.683228	2508.779541	1975.792847	1032.176392	3775.345703	3746.701904	5101.863281	13346.62207	11806.34277	24799.63867	1660.2229	3244.926514	1678.182617	736.9547729	500	754.9511719	500	500	647.8358765	500	5.88717
ath:AT2G46510	9080.754883	3719.211182	5055.552246	3533.412354	9315.354492	12635.72168	4981.436035	51455.04688	60121.75391	23738.38281	2255.581299	9001.557617	2340.606934	1810.074707	1079.674072	2301.031738	1950.362305	1865.439453	3809.417969	2372.666504	5.8545
ath:AT2G46800	2530.509521	5324.855957	3113.956055	1525.696899	5395.679688	7687.735352	6282.277344	12254.21973	15041.04297	9444.692383	2389.126953	4568.399902	2906.540283	1252.5802	1880.398926	1320.985474	1635.865356	1802.666626	1272.633423	1600.605225	5.84808
ath:AT1G69380	995.9182129	750.5722046	1230.136841	686.883606	3087.343994	4115.171875	1651.939331	4878.931152	9753.356445	7658.440918	500	939.4906006	731.3533936	500	565.8977661	500	500	530.7536011	500	500	5.83777
ath:AT5G41600	7869.256836	7224.23291	7410.203613	4811.523926	6444.668945	9849.22168	4532.810059	25387.83008	36912.09375	16767.61719	5037.975098	10152.52734	5845.791016	3150.318115	1612.598633	1405.198364	971.4962158	1746.787476	1655.902344	1203.278931	5.83702
ath:AT1G08800	2163.304443	2686.41333	2388.421631	1974.009888	2944.108154	4610.34668	3176.48291	5909.519043	10499.55469	6475.632812	1985.95752	2237.286621	2649.966064	2129.747314	902.3414917	1302.316284	806.0462036	1089.951538	1415.028931	582.6716309	5.81276
ath:AT2G22770	1437.515869	1355.527222	1088.614502	914.4949341	1143.483276	994.8950195	500	5103.745117	6707.407227	2844.624512	799.4354858	1002.607788	500	550.7342529	932.3477173	500	500	932.8916016	500	500	5.80847
ath:AT5G50860	2191.899902	3035.844238	2382.293701	1593.123413	4201.255371	4137.192383	4218.905762	5763.922363	6335.855469	6844.677246	2725.062744	3382.696289	1920.151489	1327.262207	958.1135254	1355.187988	542.7971191	923.7811279	1197.709839	500	5.8062
ath:AT3G62720	819.44104	1087.466553	868.6520996	528.7147827	1316.258789	1832.92749	1783.581787	2827.580811	4288.406738	2723.334229	629.043396	1171.63269	942.1254272	500	500	536.630127	500	500	755.3867798	500	5.78256	AT3G62720 (XT1)		PWY-5936 (xyloglucan biosynthesis)
ath:AT1G16500	1220.830322	2011.868286	1456.419678	596.7174683	2116.939697	1587.302124	2122.224365	6198.208008	3687.069824	5922.696777	2207.61499	2754.586182	1626.899658	882.5693359	500	656.6782227	500	556.2955933	644.8148804	500	5.77774
ath:AT4G38470	3945.474121	3387.40918	2321.814209	2324.075439	14612.19629	11160.62305	9464.430664	25775.88867	23654.2207	18885.08984	5908.175781	7479.43457	1726.07959	2475.284668	1918.218018	1863.249634	1388.108521	1995.824219	2432.922607	2060.666504	5.72866
ath:AT1G22570	1190.121826	698.5973511	559.0414429	500	886.3859863	1173.515991	1057.112427	1663.341553	1728.491943	1995.876709	751.2454224	588.3034058	500	500	670.947876	500	500	934.8474731	500	538.4447021	5.71114
ath:AT5G59730	4219.76123	4995.866211	1711.245483	3387.136719	14235.08008	26026.54102	6671.5625	35776.3125	54278.90625	33543.16016	3113.527588	5638.36377	2755.061768	2360.389893	2157.506836	2656.544189	1250.771851	3632.962158	5118.356934	1719.909668	5.70973
ath:AT2G36880	16830.96484	11643.96289	15509.96875	13353.97852	10198.74121	13465.47461	10032.44043	38775.46484	42235.91016	28739.25391	15299.84766	10504.10449	13233.91113	11645.92773	6952.330566	3926.573975	901.2025757	15495.4707	7234.033691	1433.963257	5.70347	AT2G36880 (AT2G36880)	AT2G36880 (MAT3; S-adenosylmethionine synthase 3)	ETHYL-PWY (ethylene biosynthesis I (plants)) / PWY-4361-ARA (methionine salvage pathway) / PWY-5041 (<i>S</i>-adenosyl-L-methionine cycle II) / METHIONINE-DEG1-PWY (methionine degradation I (to homocysteine)) / SAM-PWY (S-adenosyl-L-methionine biosynthesis)	path:ath01100 (Metabolic pathways) / path:ath01110 (Biosynthesis of secondary metabolites) / path:ath00270 (Cysteine and methionine metabolism)
ath:AT2G43530	5984.786133	1977.264282	4892.770996	2044.6604	6691.804199	14020.9502	4679.586914	21678.24805	58658.94531	43406.83203	1474.424316	6286.276367	1539.284302	707.7296143	500	921.8582764	540.8102417	500	648.6115112	500	5.70078
ath:AT2G25880	714.0501099	845.8481445	707.8703003	1113.129761	2033.243652	2552.849609	850.352356	3806.13916	4265.64209	2648.469238	638.4104614	661.6209717	500	500	500	500	500	500	500	500	5.69832
ath:AT2G31010	670.1911011	644.3195801	511.0267639	510.4069519	683.6220093	930.8339233	853.1413574	1511.307007	2563.039551	2571.543701	777.2566528	660.527771	640.3793335	646.6072388	724.776062	500	500	1147.286865	500	500	5.67509
ath:AT3G28210	612.7901001	500	668.9752197	500	561.7759399	1320.229492	974.9362183	1752.172363	3634.514648	2609.714111	500	500	500	500	500	500	500	500	500	500	5.66719
ath:AT3G63380	880.1792603	957.0599365	500	620.482666	1172.169922	901.0272827	717.5079346	2534.620361	2793.528809	1762.697266	1261.869019	825.7941895	854.3999023	859.5994873	657.6958008	500	500	983.2832642	500	500	5.64671
ath:AT2G38760	1612.849365	532.8243408	932.2103882	899.5928345	916.2116089	1816.909668	500	2418.577393	5127.248047	3779.104004	734.390686	1000.332397	703.0532837	552.0425415	500	500	500	500	500	500	5.63508
ath:AT5G05730	2725.520508	2761.721436	1603.694214	1440.14624	4792.35791	9815.411133	3507.872314	15497.62988	30991.54297	16852.31836	1150.323608	4247.116211	1409.762695	758.4658813	500	841.6549683	500	500	1392.551392	645.1807861	5.61996	AT5G05730 (AT5G05730)	AT5G05730 (ASA1; anthranilate synthase component I-1)	COMPLETE-ARO-ARA-PWY (superpathway of phenylalanine; tyrosine and tryptophan biosynthesis) / TRPSYN-PWY (tryptophan biosynthesis)	path:ath01100 (Metabolic pathways) / path:ath01110 (Biosynthesis of secondary metabolites) / path:ath00400 (Phenylalanine; tyrosine and tryptophan biosynthesis)
ath:AT2G44230	2827.025879	2616.716309	1735.54187	2338.8396	4511.600098	8691.144531	3174.363281	17825.02539	26607.94531	11356.3252	2381.427002	3508.985107	1075.393921	2045.365234	812.7717896	1077.334229	939.9174805	982.4290771	811.1212769	1234.755493	5.61829
ath:AT5G63260	1484.536743	1277.348511	1145.659058	997.0285645	2281.969727	2775.83667	1299.14563	8874.043945	7934.331543	4012.574707	2331.694336	1348.391235	597.0235596	1039.052612	1174.445679	1022.972473	500	1311.257812	938.7741699	521.4954224	5.60594
ath:AT1G28370	4773.984863	3798.914551	2892.301025	1674.886353	10689.31738	9749.277344	14287.3584	19303.27344	29670.47656	24210.88867	7710.996582	8517.9375	4631.930664	1725.731812	871.4094238	1406.431396	1096.571899	1465.963135	3458.849365	1050.321411	5.6037
ath:AT3G19830	992.9785156	3212.665283	662.329834	606.2462769	1633.757324	1787.612671	1483.150146	3989.47168	8632.97168	8874.382812	773.427002	2015.587891	1585.491089	876.8071899	500	500	500	500	716.8100586	500	5.60201
ath:AT5G41620	623.4760132	591.2210693	625.6480713	500	1036.431396	1050.544067	779.6870728	1479.414917	1502.322754	1198.080078	735.4940186	656.0791626	666.0914307	539.623291	500	500	500	500	500	500	5.59669
ath:AT2G46650	2261.678955	1178.102417	1388.099121	1698.485229	13925.49512	8550.760742	3833.117432	31030.49219	17265.00391	19720.07617	2548.162354	2067.699219	777.5033569	726.8465576	588.0991821	500	512.5153198	500	539.7451172	610.0453491	5.5844
ath:AT4G34240	1967.451416	4274.253418	3027.886719	1527.165405	2625.067871	6171.62207	5394.825195	7025.479492	13700.73828	14210.59668	1456.31604	4166.566406	2065.341309	1588.180786	500	1144.869751	500	531.7952271	1311.745605	522.2904663	5.58211	AT4G34240 (AT4G34240)	AT4G34240 (ALDH3I1; aldehyde dehydrogenase 3I1)	PWY66-21 (ethanol degradation II) / PWY66-162 (ethanol degradation IV) / PWY-3981-ARA (&beta;-alanine biosynthesis I) / PWY-3981 (&beta;-alanine biosynthesis I)	path:ath01100 (Metabolic pathways) / path:ath01110 (Biosynthesis of secondary metabolites) / path:ath00010 (Glycolysis / Gluconeogenesis) / path:ath00620 (Pyruvate metabolism) / path:ath00330 (Arginine and proline metabolism) / path:ath00040 (Pentose and glucuronate interconversions) / path:ath00561 (Glycerolipid metabolism) / path:ath00280 (Valine; leucine and isoleucine degradation) / path:ath0…
ath:AT1G59650	548.9537964	951.5648804	762.0965576	500	1264.692383	1314.489136	967.8430786	2117.827148	1801.463257	1603.47998	565.7963867	959.2199097	673.4785156	500	500	500	500	500	500	500	5.57835
ath:AT1G70700	9663.586914	1825.867065	10261.47461	6256.306641	35794.13281	33525.5	5124.844238	51377.33594	58078.98828	60116.25391	1557.608521	21507.82422	1260.82251	671.3607788	502.158844	959.3317261	500	787.0764771	2309.162598	607.7827759	5.5615		AT1G70700 (TIFY7; protein TIFY 7)		path:ath04075 (Plant hormone signal transduction) / path:ath04626 (Plant-pathogen interaction)
ath:AT2G38750	7356.069824	1512.137939	5172.713379	5384.609375	4060.665527	6782.763672	798.2382202	12817.25293	28880.38867	17522.05664	1922.197021	5185.063477	866.5592041	1180.689575	612.6998291	500	500	612.5455322	500	500	5.56012
ath:AT2G16500	5457.139648	15091.18555	2931.778809	4754.793457	21764.31055	26601.32031	14912.66016	37947.66016	47062.48047	31623.07422	3517.246582	9326.25	5903.02832	5442.723633	2349.685791	3190.603271	1154.004639	3578.174072	3966.98291	1649.05835	5.55837	AT2G16500 (AT2G16500)	AT2G16500 (ADC1; arginine decarboxylase 1)	PWYQT-94 (superpathway of polyamine biosynthesis) / PWY-40 (putrescine biosynthesis I) / PWY-43 (putrescine biosynthesis II) / PWY-6305 (putrescine biosynthesis IV)	path:ath01100 (Metabolic pathways) / path:ath00330 (Arginine and proline metabolism)
ath:AT5G52120	929.8495483	628.6147461	792.2972412	500	1486.55481	2249.766357	1532.765259	4223.264648	11926.31348	10307.01562	642.8759155	657.9142456	594.1625977	500	500	500	500	500	710.6826782	500	5.55547
ath:AT1G08800	1010.15802	1626.903809	716.3909302	574.7855225	755.3751221	1494.74585	921.4962769	2357.807861	3114.911621	2063.73999	1018.234924	1217.736938	868.1140137	634.2061768	500	500	500	500	558.3186035	500	5.55389
ath:AT1G61890	3861.929199	2179.331543	5826.82373	3541.442627	4100.397461	5998.352051	2342.064453	27897.57227	63822.14453	30532.43359	1820.064697	5645.830078	1766.240356	1074.67041	500	523.6882324	749.2124023	500	698.6246338	806.8568726	5.54745
ath:AT4G17260	903.7687378	872.4420776	745.5189209	537.3186035	652.9086914	1319.094971	903.1951904	1312.835571	2111.784912	2159.506592	739.0582275	831.5253296	792.0714722	513.1547241	500	500	500	500	500	500	5.53132	AT4G17260 (AT4G17260)	AT4G17260 (L-lactate dehydrogenase)	PWY-3801 (sucrose degradation VI (anaerobic))	path:ath01100 (Metabolic pathways) / path:ath01110 (Biosynthesis of secondary metabolites) / path:ath00010 (Glycolysis / Gluconeogenesis) / path:ath00270 (Cysteine and methionine metabolism) / path:ath00620 (Pyruvate metabolism) / path:ath00640 (Propanoate metabolism)
ath:AT2G22795	852.5481567	1190.984985	744.3001709	836.3793945	1219.206177	1333.759155	1030.730347	1486.056885	2695.164307	1848.48645	766.5491333	858.2418823	598.7156982	660.2974854	500	500	500	500	500	500	5.51826
ath:AT5G24030	1152.234253	3110.071777	1296.65271	701.4102783	1936.698975	3587.215088	3817.55957	5729.906738	7687.034668	10225.65039	1671.215088	2499.056396	1145.930298	1251.502319	500	1150.399902	500	946.510376	1964.300903	665.390564	5.51078
ath:AT2G39330	5254.861328	1388.401855	3970.268799	2903.429932	11707.31445	11865.47266	3408.696533	25126.76758	33018.29297	14103.79199	1948.114868	2761.833252	1083.752075	1101.563965	500	500	500	500	500	500	5.50242
ath:AT2G44500	1234.035645	2059.194336	832.1321411	581.8023071	2111.395996	3281.910156	4484.822754	4947.275391	7649.236328	6345.177246	1112.810059	1840.900146	631.0975342	670.4745483	565.2368164	717.1950684	697.3572388	586.789917	810.8146362	729.2167358	5.4919
ath:AT4G23050	2377.542725	1625.303955	1374.86084	1268.585205	1659.692993	1679.456299	1117.269165	2971.301514	5801.867188	4092.818604	1994.545654	1290.367432	1425.201416	1008.4021	1123.424072	554.7922363	500	1079.534058	500	500	5.47604
ath:AT2G46650	12820.21094	4052.071289	6352.096191	5945.063477	9864.583984	14941.19629	3422.678223	25126.07227	32460.37305	16015.15332	7240.972168	6923.069824	2044.033325	3124.226807	1125.899658	521.8425903	739.3804321	1110.65686	500	500	5.47533
ath:AT5G59580	639.3651733	500	539.7214355	500	746.5789185	648.1322632	500	4405.069336	3834.959229	1676.571777	601.5336304	614.1676636	512.1280518	500	500	500	500	500	500	500	5.46572	AT5G59580 (UGT76E1)		PWY-6266-ARA (superpathway of flavones and derivatives biosynthesis) / PWY-5321 (quercetin glucoside biosynthesis (Arabidopsis))
ath:AT1G79770	529.8088379	843.0178833	500	500	851.756958	1204.899536	941.8060913	1655.282837	1456.068848	1535.181763	667.0957031	825.2506104	500	500	500	500	500	500	585.3912964	500	5.46307
ath:AT5G22900	1253.847656	755.7147217	500	778.2953491	658.805603	541.3774414	500	4668.006836	3134.694092	2029.849487	859.0353394	984.3339844	507.1766968	579.1414795	500	500	500	500	500	500	5.43503
ath:AT3G49220	5073.965332	5410.427246	2736.70459	2326.364014	4474.05127	6760.119141	4721.961426	13083.4375	23876.22266	12222.81934	4703.444824	4453.899414	2982.561279	3564.981201	1353.4375	1224.670654	1562.162476	2473.72168	2051.213623	1703.624023	5.41495	AT3G49220 (AT3G49220)		PWY-1081 (homogalacturonan degradation)
ath:AT3G44180	500	500	614.4556274	500	500	976.100708	729.052063	987.0288696	1539.422852	1535.445923	500	500	500	500	500	500	500	500	500	500	5.41285
ath:AT5G41800	1009.990051	1501.248779	887.3681641	500	2197.30835	2926.483154	1711.00415	4161.933594	5309.969238	3817.976562	874.1291504	1396.260742	1663.275024	500	525.557251	811.6259155	500	594.0645752	1314.436646	622.6975708	5.41251
ath:AT5G14120	1043.807861	1727.064575	1259.533203	547.4172974	10319.4082	11723.64844	5766.40918	14681.8623	24936.75195	22555.35742	500	3439.71582	890.6696167	504.0443115	677.5302124	2374.168213	600.2940674	1348.266968	4333.189453	675.9761353	5.41106
ath:AT1G68290	684.8322144	693.6983032	500	500	758.2473755	734.4408569	500	1462.555054	1714.9104	1197.837524	881.2144165	1031.716919	729.5997925	535.2502441	500	500	500	500	500	500	5.40848
ath:AT3G25180	1077.57605	630.3880615	649.3956909	573.1658325	745.7790527	573.9976196	500	7428.70752	15088.88965	6357.782715	500	505.5736694	500	500	500	500	500	500	500	500	5.40684	AT3G25180 (CYP82G1)		PWY-6266-ARA (superpathway of flavones and derivatives biosynthesis) / PWY-5152 (leucodelphinidin biosynthesis) / PWY1F-823 (leucopelargonidin and leucocyanidin biosynthesis) / PWY-3101 (flavonol biosynthesis) / PWY-5060 (luteolin biosynthesis) / PWY-6668 ((<i>E;E</i>)-4;8;12-trimethyltrideca-1;3;7;11-tetraene biosynthesis)
ath:AT3G28270	2325.525391	7085.937988	3695.103271	1078.372192	4884.939453	11747.07031	6004.837402	11034.2041	17895.21875	15317.4707	1745.468994	3849.397217	3405.334961	1964.491943	562.2037964	1322.257446	503.7049561	537.4924316	954.2295532	500	5.39708
ath:AT1G80110	1502.672119	1481.024658	774.3444214	1169.471558	1532.296997	1966.879639	1044.657593	1974.429077	4183.013672	3985.00415	1323.264282	1274.768921	947.2322998	962.4441528	551.8236694	791.4301147	1027.225464	500	579.7286377	642.5063477	5.39206
ath:AT5G19140	43598.69922	48380.23828	39206.68359	40909.12891	64036.78516	62246.875	58361.87109	59158.86328	58251.44141	66957.66406	54589.75391	41320.49219	21194.58203	39001.57812	47464.21484	44793.33594	36501.14062	85623.98438	91025.52344	105577.7266	5.39084
ath:AT3G18777	500	500	500	500	744.1190186	614.3280029	500	981.7286377	966.8140869	779.7581787	500	618.296936	560.5999146	500	500	500	500	500	500	500	5.37788
ath:AT5G04250	1047.77124	1028.006348	706.6213379	757.5386963	751.7752075	1018.75647	2293.711182	2652.583496	3661.366455	5259.65332	1008.148132	1474.741577	722.2069092	801.0698242	500	500	559.7729492	500	500	665.3603516	5.37184
ath:AT5G67210	1540.817261	837.1535645	1100.545532	1018.784058	1541.563965	1191.595581	500	5155.72998	8014.745605	3093.313965	684.0319824	1247.036133	589.6671143	578.2491455	500	500	500	500	500	500	5.36101
ath:AT2G45300	1700.075928	1467.950684	1121.79895	1565.99939	904.3973999	1708.298096	957.7338867	3335.915527	6028.719727	3868.822998	1486.059937	1154.387817	1285.453369	2133.537842	1271.680542	879.3496704	500	1272.949463	1113.423584	500	5.34482	AT2G45300 (EPSP)	AT2G45300 (3-phosphoshikimate 1-carboxyvinyltransferase)	COMPLETE-ARO-ARA-PWY (superpathway of phenylalanine; tyrosine and tryptophan biosynthesis) / ARO-PWY (chorismate biosynthesis I) / PWY-6163 (chorismate biosynthesis from 3-dehydroquinate)	path:ath01100 (Metabolic pathways) / path:ath01110 (Biosynthesis of secondary metabolites) / path:ath00400 (Phenylalanine; tyrosine and tryptophan biosynthesis)
ath:AT5G06570	708.5092773	828.085144	711.1730347	501.6189575	915.6043701	904.1554565	685.1193237	2482.124023	4894.999512	2545.032715	794.9581299	1144.15332	711.0411377	627.9387207	500	500	500	500	710.0419312	500	5.30003
ath:AT1G18590	2667.637451	1995.9646	2847.599365	1083.355713	4595.546387	3596.189453	1812.995972	7197.395996	4526.771484	6090.394531	1424.118164	3002.585449	1157.22168	646.7698364	515.1072388	500	502.082428	500	500	500	5.29205	AT1G18590 (AtSOT17)	AT1G18590 (SOT17; sulfotransferase 17)	PWY-1187 (glucosinolate biosynthesis from homomethionine) / PWY-601 (glucosinolate biosynthesis from tryptophan) / PWYQT-4471 (glucosinolate biosynthesis from dihomomethionine) / PWYQT-4474 (glucosinolate biosynthesis from pentahomomethionine) / PWYQT-4475 (glucosinolate biosynthesis from hexahomomethionine) / PWYQT-4472 (glucosinolate biosynthesis from trihomomethionine) / PWYQT-4473 (glucosinol…	path:ath01110 (Biosynthesis of secondary metabolites) / path:ath00966 (Glucosinolate biosynthesis)
ath:AT4G28290	2613.822266	2967.871582	1844.122925	1467.425171	3048.857178	3023.157715	1796.525269	5197.662109	11328.58105	8079.814941	3203.680664	3068.051514	1519.710571	1273.769653	1468.313232	612.9279785	562.9494629	1856.019287	537.005188	759.9888306	5.27507
ath:AT5G13200	7784.946777	4877.808594	2854.174805	3502.555664	5455.665527	6952.487305	3594.281006	24241.99023	36613.46094	15319.40332	5749.371582	4655.571777	2137.93457	3457.342285	1344.169189	2137.678955	3514.651611	3739.322021	5743.404785	9564.633789	5.27254
ath:AT3G52500	1175.166138	2103.895996	1671.435669	956.1548462	3624.049561	7175.698242	8157.944824	8871.688477	15882.56738	14191.7998	870.3132324	1791.375732	1037.034302	793.501709	519.9515991	1020.922791	1788.911865	878.3915405	1178.766235	1853.624634	5.27033
ath:AT5G56760	4561.990723	1830.128906	5313.606934	557.2846069	3225.084961	6569.359375	5825.414551	13314.20312	28378.34766	39267.6875	3360.528076	2874.370605	3143.99707	500	2542.287354	564.7486572	654.2124023	2435.173096	574.7786865	856.3701782	5.26506	AT5G56760 (SAT5)	AT5G56760 (1; SERAT1; serine acetyltransferase 5)	CYSTSYN-PWY (cysteine biosynthesis I) / PWY-6936 (seleno-amino acid biosynthesis)	path:ath01100 (Metabolic pathways) / path:ath00270 (Cysteine and methionine metabolism) / path:ath00920 (Sulfur metabolism)
ath:AT5G65280	2728.228271	1270.98291	2042.970825	1288.425537	2251.942871	3938.273193	1910.141113	14816.38086	36326.44141	48971.55859	4503.188965	2396.297119	1420.91748	500	1210.272949	500	500	1400.147705	500	500	5.25403
ath:AT5G49280	1621.266602	2685.879639	1251.609497	1283.411743	2391.948242	4685.72168	4546.005371	5022.150391	7044.807129	8340.720703	1962.088379	2438.302002	1042.470825	1717.353882	611.2470703	500	870.9216309	593.7954102	500	989.4979858	5.24618
ath:AT1G01470	12371.59766	7715.856934	5606.124023	4361.936035	4713.197754	10031.7002	8740.611328	19592.71289	43767.17188	30105.54297	11529.28809	8340.911133	2802.875488	3876.790527	1001.903259	1032.626221	2614.512451	2713.713135	3144.679932	4775.359863	5.24002
ath:AT3G48520	1088.27002	633.4901123	697.0534668	706.9630737	910.2061157	1224.985962	701.137207	17614.43359	60102.21484	42219.06641	778.8928833	881.9515991	500	500	500	500	500	910.7214355	500	500	5.22022
ath:AT1G29690	1386.106934	2006.521362	1408.504272	775.380249	2599.805176	3391.914795	2728.351318	4940.742676	6619.450684	3940.23584	1338.700195	1939.809448	1790.233154	663.8133545	807.0335083	677.7054443	531.3341675	1177.372559	776.7601318	630.6283569	5.21995
ath:AT2G16720	1005.791016	988.2830811	844.1288452	628.4440308	926.2471924	1398.37439	905.9116211	1960.473633	4473.055664	2710.180908	795.2094727	892.4450073	500	500	621.9083252	500	500	500	500	500	5.21966
ath:AT1G44790	5107.762207	4982.050781	2923.41333	2839.461914	6010.597168	9784.734375	4368.341797	10717.84668	20484.4707	11154.12695	3413.424805	4003.860352	2257.987793	1633.010254	1243.490723	1161.591309	1133.358154	857.7182617	1120.675659	854.5906982	5.21223
ath:AT3G25700	1175.51355	871.5304565	1358.914917	812.6727905	1422.980957	2097.294434	1133.947754	2112.300537	3142.084473	3632.888916	861.7995605	999.7702026	1579.925293	712.7059937	808.329895	500	500	798.0999146	500	621.43396	5.20859
ath:AT5G65660	3917.989014	2065.064697	2023.050781	2526.04248	2934.734619	2898.098633	1790.523193	4287.098145	6293.334961	4136.441406	2062.848877	2841.877686	1601.894165	1491.260742	1069.025146	904.8662109	662.8331299	1132.299561	920.7305908	526.1469727	5.20354
ath:AT1G19680	2331.946045	1451.229492	1500.858032	751.9832153	2663.320801	4033.518799	1884.152466	5530.635254	7576.504395	4467.772461	1830.85437	2049.846436	1449.609131	572.2585449	1703.025024	1054.027588	527.0861206	1203.112671	1081.398804	613.036438	5.20157
ath:AT3G52470	18723.42578	17809.84375	14290.46289	9704.230469	8291.650391	12046.67578	7454.787598	30435.69141	46575.14062	29986.97852	17274.58203	14179.63477	12517.81348	10439.62207	4470.738281	4039.429443	6039.78125	7321.799316	7299.916016	8752.863281	5.19987
ath:AT2G44580	533.1201782	964.5130005	615.8458862	500	500	1088.771118	500	1996.145264	4135.8125	2372.041504	572.0204468	1063.651001	599.5418091	500	500	500	500	500	500	500	5.19123
ath:AT5G47240	6633.58252	898.4936523	2276.016846	4861.001953	3208.728516	5786.124023	1807.404297	23098.21875	54782.16016	25703.84375	1315.784546	5938.634277	500	653.4993286	500	595.3909912	1112.142334	500	1055.799683	1423.685059	5.18008	AT5G47240 (AT5G47240)		PWY-5381 (pyridine nucleotide cycling (plants))
ath:AT1G09780	8728.267578	8446.012695	7747.257812	11193.8125	7086.473633	10710.66504	7835.855469	10634.52441	14217.09863	13738.38672	5232.919434	8451.697266	5837.884766	7319.889648	3002.268799	1654.634399	3650.089111	3201.833496	1855.874268	3728.356445	5.17496	AT1G09780 (AT1G09780)	AT1G09780 (2;3-bisphosphoglycerate-independent phosphoglycerate mutase 1)	PWY-5454 (superpathway of sucrose degradation to pyruvate) / PWY-5464 (superpathway of cytosolic glycolysis (plants); pyruvate dehydrogenase and TCA cycle) / PWY-5464-PLANT (superpathway of cytosolic glycolysis (plants); pyruvate dehydrogenase and TCA cycle) / PWY-3801 (sucrose degradation VI (anaerobic)) / PWY-5455 (superpathway of starch degradation to pyruvate) / GLUCONEO-PWY (gluconeogenesis …	path:ath01100 (Metabolic pathways) / path:ath01110 (Biosynthesis of secondary metabolites) / path:ath00010 (Glycolysis / Gluconeogenesis) / path:ath00260 (Glycine; serine and threonine metabolism)
ath:AT5G61810	1197.951782	1766.31311	701.0805054	1081.582031	1289.203857	1912.785034	1167.433838	2076.236816	4347.411621	4181.123535	1002.416138	1733.695312	836.1185303	836.1400146	516.2999878	593.3991089	503.7839355	639.4706421	500	500	5.16963
ath:AT3G55410	1303.660645	1364.206177	500	755.8800659	1720.289307	2545.194092	1060.24939	3694.810059	4905.349121	2822.2146	1218.159546	1268.153809	553.6358032	646.1881714	748.492981	524.126709	500	997.6964111	691.56073	500	5.16518	AT3G55410 (AT3G55410)	AT3G55410 (2-oxoglutarate dehydrogenase; E1 component)	PWY-5084 (2-ketoglutarate dehydrogenase complex)	path:ath01100 (Metabolic pathways) / path:ath01110 (Biosynthesis of secondary metabolites) / path:ath00020 (Citrate cycle (TCA cycle)) / path:ath00380 (Tryptophan metabolism) / path:ath00310 (Lysine degradation)
ath:AT1G27750	2139.914795	2058.041016	2607.470215	3127.381348	2579.671143	3812.754639	1646.80835	13202.72852	13051.98828	5269.399902	1204.619995	2064.367432	2661.317627	2514.787109	769.6748657	1412.187744	1649.681152	903.9384155	1686.087646	2120.205566	5.16093
ath:AT3G02150	1003.24762	1017.650574	1022.88269	652.3416138	786.2756958	1286.669189	500	2135.10083	3558.99585	1869.515259	713.1550293	1180.640015	500	559.9996948	500	500	500	500	500	500	5.15849
ath:AT3G05220	1505.850952	2092.012451	1101.563843	916.7040405	1485.702515	2627.623779	2499.950928	2979.615479	5446.814453	5001.121582	1397.620239	1932.087036	1276.681274	773.5709229	552.0935669	631.4981079	895.0734863	670.0899658	770.9189453	1223.194214	5.13955
ath:AT3G20390	15910.85352	11073.48828	15472.93262	17219.82031	41696.66016	49312.71094	32526.81641	49580.17578	55597.33594	57057.85938	8691.420898	18119.02539	6188.873047	7262.132324	8491.185547	5883.277832	3812.425537	5598.830078	4274.368652	2849.092285	5.13344
ath:AT1G26560	5863.810059	8563.499023	2977.174561	5243.749023	5020.340332	7229.201172	2787.929688	15008.48242	25323.68164	13907.36523	3934.371094	7066.182617	2394.07373	4716.094727	1031.265381	1237.599243	956.5393677	2961.310303	3183.000244	3347.711426	5.12431	AT1G26560 (AT1G26560)	AT1G26560 (BGLU40; beta glucosidase 40)	PWY-5176 (coumarin biosynthesis (via 2-coumarate))	path:ath01100 (Metabolic pathways) / path:ath01110 (Biosynthesis of secondary metabolites) / path:ath00500 (Starch and sucrose metabolism) / path:ath00940 (Phenylpropanoid biosynthesis) / path:ath00460 (Cyanoamino acid metabolism)
ath:AT3G60490	500	639.9111328	629.005249	570.874939	518.8221436	847.7894897	641.5564575	1000.265808	1275.916138	910.6126099	597.8352051	715.0340576	500	500	500	500	500	500	500	500	5.10375
ath:AT2G22890	813.0655518	537.6157837	500	500	500	941.3197021	500	3436.412598	3210.937744	1371.221069	878.0237427	756.4056396	580.260437	500	500	500	500	500	500	500	5.09194
ath:AT3G16470	4350.730469	1110.762451	3011.868408	1985.351196	11156.17188	16634.60547	3848.962646	26783.28906	49044.37109	21438.3457	1242.317261	2099.464111	729.0414429	562.9182129	803.4572754	500	500	713.4005127	500	500	5.08893
ath:AT4G10390	992.2714844	693.8201904	914.3138428	931.5181885	936.746582	1197.516235	548.5626221	3215.049072	5153.048828	2117.942139	1310.942749	1010.622131	720.7945557	631.744751	545.2988892	500	500	500	500	500	5.08466
ath:AT1G76640	1108.843628	845.6768799	517.3745117	905.3985596	1400.709961	915.7246094	500	3389.031982	3355.495361	1486.088135	859.3391724	652.2002563	500	803.9415283	500	500	500	500	500	500	5.07708		AT1G76640 (calcium-binding protein CML39)		path:ath04626 (Plant-pathogen interaction)
ath:AT3G20500	897.8146362	1843.700073	1416.820801	841.81073	1478.542725	2779.134277	2095.509033	2694.869629	4174.131348	3845.445312	790.5430298	1300.464844	1170.669678	823.6707153	846.8830566	740.467041	547.2319946	1252.974243	992.0770264	941.2520752	5.07363	AT3G20500 (AT3G20500)		PWY-5083 (NAD/NADH phosphorylation and dephosphorylation) / THISYNARA-PWY (superpathway of thiamin diphosphate biosynthesis III (eukaryotes)) / PWY-6908 (thiamin diphosphate biosynthesis IV (eukaryotes)) / PWY-6348 (phosphate acquisition)
ath:AT3G10300	2180.624268	1068.714355	820.2489624	669.8884277	1985.648926	3180.961182	2269.746582	3723.607178	6835.982422	4995.399902	1089.004761	1015.37677	613.6430664	589.7210693	1279.113647	500	523.4341431	2227.533203	819.7420654	702.6818848	5.06257		AT3G10300 (putative calcium-binding protein CML49)		path:ath04626 (Plant-pathogen interaction)
ath:AT1G08930	1367.010376	6570.435547	2315.879639	1103.157837	12864.6582	8673.448242	10041.03906	32361.58203	20855.64062	18064.61719	1390.696167	3640.363281	3337.368896	1997.966309	1636.77063	3343.824707	865.5426025	4119.699707	10700.84082	2879.09375	5.05983
ath:AT3G20410	2866.548096	3095.673584	2018.063599	1581.707642	4917.782227	6320.468262	4583.474609	9835.535156	11287.2334	6440.129883	3707.218018	3189.915283	1647.615723	1772.601807	1927.203979	1145.629272	876.4862061	1970.200195	1512.013672	1134.520142	5.05103		AT3G20410 (CPK9; calmodulin-domain protein kinase 9)		path:ath04626 (Plant-pathogen interaction)
ath:AT5G48880	27871.9043	8998.064453	14254.75391	22747.75195	16545.67383	33210.10156	4895.578125	35585.29297	53147.17578	40062.82422	14064.16211	14488.90527	6696.745605	12032.95801	7191.836426	2724.952881	4626.826172	7249.247559	2091.908936	4461.622559	5.02478	AT5G48880 (KAT5)	AT5G48880 (3-ketoacyl-CoA thiolase 5; PKT2)	PWY-561 (superpathway of glyoxylate cycle and fatty acid degradation) / PWY-5136 (fatty acid &beta;-oxidation II (core pathway)) / PWY-735 (jasmonic acid biosynthesis) / PWY-6435 (4-hydroxybenzoate biosynthesis V)	path:ath01100 (Metabolic pathways) / path:ath01110 (Biosynthesis of secondary metabolites) / path:ath04146 (Peroxisome) / path:ath00280 (Valine; leucine and isoleucine degradation) / path:ath00071 (Fatty acid metabolism) / path:ath01040 (Biosynthesis of unsaturated fatty acids) / path:ath00592 (alpha-Linolenic acid metabolism)
ath:AT5G10410	1389.286255	1416.086914	876.7325439	749.1425781	1110.412842	1101.314697	1904.673462	2358.639893	4474.494629	3723.882812	1784.138428	1143.52002	882.9580078	1318.494141	641.3501587	517.0756226	747.1796875	1123.053955	616.3023682	827.0464478	5.01757
ath:AT1G78280	641.0397339	916.1315918	632.4121094	500	1254.622437	1718.319336	1152.532959	2587.355469	4535.662109	2245.852783	542.0604858	709.7322388	732.0532837	551.8180542	500	500	500	500	500	621.15271	5.01494
ath:AT3G47380	1883.104858	1067.835815	1064.435425	1024.225708	2360.671387	4448.115234	2540.810303	6061.329102	12032.93945	6896.396484	1351.253296	993.9337158	924.4306641	1031.753052	1622.568237	563.5634155	799.6556396	3110.03833	955.4521484	957.5639038	5.01168
ath:AT5G22630	1092.913818	1152.238647	763.0326538	500	1078.609497	1735.584595	886.7612915	5535.97998	9120.226562	3577.653564	1108.94812	927.0453491	1348.929321	500	1151.062988	500	500	1210.182495	651.467041	547.5667725	5.01157	AT5G22630 (AT5G22630)	AT5G22630 (ADT5; arogenate dehydratase 5)	COMPLETE-ARO-ARA-PWY (superpathway of phenylalanine; tyrosine and tryptophan biosynthesis) / PWY-3481 (superpathway of phenylalanine and tyrosine biosynthesis) / PWY-3462 (phenylalanine biosynthesis II)	path:ath01100 (Metabolic pathways) / path:ath01110 (Biosynthesis of secondary metabolites) / path:ath00400 (Phenylalanine; tyrosine and tryptophan biosynthesis)
ath:AT1G52000	3970.334961	826.6137085	4434.35498	8091.003906	30515.65625	53890.42969	13076.35156	54675.16406	62417.30859	69796.52344	778.8032227	2137.028564	842.3356934	1848.702026	4147.769043	1442.967651	501.7550049	3719.621582	1304.007812	500	4.9978
ath:AT2G22890	820.4044189	762.803833	500	500	500	1053.60376	708.0893555	1405.935791	1906.912964	1163.44104	641.5387573	797.045166	500	500	500	500	500	500	500	500	4.99411
ath:AT1G09970	4728.998535	3681.317627	2585.377441	2573.010742	5404.631348	6088.539551	2588.733154	19344.01367	34272.39844	12777.24805	3073.104248	4677.213379	1351.907593	1916.978271	500	825.2989502	687.0510254	563.1828003	1923.165283	2225.920654	4.99411
ath:AT4G39940	7668.351074	5846.69043	7809.919922	3255.992188	15122.17578	28391.08398	6550.852539	27005.05469	51895.0625	34259.41797	4075.889648	12285.72559	2690.853271	1545.543457	864.8028564	537.4474487	521.9684448	749.1809692	621.1397095	806.5942383	4.98827	AT4G39940 (AT4G39940)	AT4G39940 (AKN2; Adenylyl-sulfate kinase 2)	PWY-5340 (sulfate activation for sulfonation)	path:ath01100 (Metabolic pathways) / path:ath00230 (Purine metabolism) / path:ath00920 (Sulfur metabolism)
ath:AT3G53780	969.4506226	1600.732544	1426.339844	578.1243896	3522.407959	2857.719971	3099.482178	6981.27002	3963.972168	4838.380371	1009.435059	1539.58252	1395.549805	500	636.0706177	631.4591064	500	830.5842896	540.7606812	500	4.985
ath:AT4G21910	3931.292725	3098.108398	3091.849854	2953.492676	6804.003906	14824.39355	6675.249512	13561.71191	34964.28906	24703.60547	4039.754639	3347.545654	1429.569946	2417.958496	3091.335693	899.7941284	994.762085	2056.770752	652.1919556	743.4605103	4.98054
ath:AT1G14330	1256.123047	852.1392212	752.1031494	701.9570312	937.7103271	1350.821167	933.4943848	2593.674072	3607.688232	1656.109619	1039.661377	1185.273804	721.9730835	524.7553101	684.4025269	500	500	676.9562378	500	500	4.97694
ath:AT2G22880	586.2977905	842.2199097	654.0230103	500	996.3456421	923.5651855	628.2398071	8854.146484	18716.07031	7023.179199	500	843.805542	649.3859863	500	500	500	500	500	500	500	4.95102
ath:AT3G60690	775.6123657	2490.605957	1172.28894	526.7141724	2227.952148	5094.301758	6632.67334	6667.625977	9089.03418	10969.00684	680.0203247	2090.915283	1663.524658	579.859436	500	1066.101196	623.6268311	500	1093.525635	500	4.9479		AT3G60690 (SAUR-like auxin-responsive protein)		path:ath04075 (Plant hormone signal transduction)
ath:AT5G56980	20578.83984	8512.657227	6569.754395	28987.81641	2785.078857	10848.78613	3152.610107	32135.88281	55409.81641	52767.75391	9699.441406	10726.60742	5141.651855	12649.57227	5641.839844	3073.467529	1288.559082	11807.45117	8912.709961	2870.8396	4.94654
ath:AT2G44810	514.2210693	643.9194946	617.1508179	500	500	614.2288818	500	1602.188354	3819.233643	2194.966309	579.3121948	734.5085449	688.1278076	500	500	500	500	500	500	500	4.94329	AT2G44810 (dad1)	AT2G44810 (DAD1; putative phospholipase A1)	LIPASYN-PWY (phospholipases)	path:ath01100 (Metabolic pathways) / path:ath00564 (Glycerophospholipid metabolism) / path:ath00592 (alpha-Linolenic acid metabolism)
ath:AT3G16400	2418.284912	1136.253662	1235.182129	1052.354004	3430.704102	5665.393555	1960.136597	14066.84375	22351.11914	7351.900391	930.0158691	1427.337524	1234.278198	714.0373535	500	657.1588745	500	500	500	500	4.93598	AT3G16400 (AtNSP1)		PWY-5267 (glucosinolate breakdown) / PWYQT-4476 (indole glucosinolate breakdown (insect chewing induced))
ath:AT1G80530	5138.867188	8498.634766	5408.646484	3398.428467	9037.408203	12156.90039	8108.539551	12042.49414	15106.18945	11126.97363	3980.255371	5339.927734	5282.071777	4305.03125	2105.285156	2425.959717	2057.812988	2456.519531	2192.346436	1924.281128	4.93339
ath:AT1G74440	1787.864868	1522.213257	1833.371338	1089.971313	1238.06604	3163.814941	2354.952881	8366.958008	31520.23047	23836.70898	812.6430664	2025.925171	1033.495728	636.1668701	500	500	500	500	500	500	4.93163
ath:AT5G64560	1905.28125	1287.287354	1032.734131	1320.919434	2075.380127	2059.539062	1218.877808	2316.675049	3269.953369	2107.975342	1585.466553	1230.152588	1154.687622	1141.894165	702.5322266	797.2478027	818.8519287	500	647.2420654	676.8222656	4.92946
ath:AT5G35735	2077.981689	2030.143311	1239.40979	1563.891602	2758.421143	4289.349121	5629.786621	8458.540039	21569.37891	14307.01953	2604.828613	2269.587158	1375.330322	2507.467529	1886.846069	1331.451294	1284.108154	7806.061035	6782.944824	4348.038574	4.91656
ath:AT5G61780	2349.224121	1810.378296	1580.66333	1446.638672	2285.836426	4362.13916	2450.442383	10657.44141	33958.85156	20321.98242	1262.04834	2125.644287	1075.868164	809.2553101	727.1600952	612.3463745	644.4943237	853.6251221	1160.668213	1276.121582	4.91187
ath:AT2G17840	5527.894043	5797.158691	2915.6604	2727.798584	4878.365234	7130.539551	9325.28418	23562.38477	55414.0625	27054.63281	6197.049805	5781.666992	1229.463379	2595.071533	1648.177612	1772.312134	3982.764648	6909.684082	8468.102539	11904.71484	4.91158
ath:AT2G14750	10404.49219	8865.618164	14640.07129	12101.97168	39777.11719	49384	16665.34961	46320.03906	56000.95703	55081.33984	4111.818848	12125.48145	3808.86377	5060.574707	1914.536255	2514.301758	1042.925537	1570.099976	2869.329346	1408.046875	4.91148	AT2G14750 (AT2G14750)	AT2G14750 (APK; Adenylyl-sulfate kinase 1)	PWY-5340 (sulfate activation for sulfonation)	path:ath01100 (Metabolic pathways) / path:ath00230 (Purine metabolism) / path:ath00920 (Sulfur metabolism)
ath:AT4G24200	1666.812988	1437.217163	1204.957275	846.8178711	2334.255371	2685.077148	2174.217529	2903.612549	4159.608887	3532.709473	915.9363403	1109.456665	987.4840698	892.3588257	1493.428833	760.1079712	737.9042969	1550.230713	831.3657227	550.8127441	4.90989
ath:AT3G56200	1522.817017	1024.551758	816.6558838	620.8424072	870.3066406	1295.556763	711.0942383	2510.501709	4691.402344	2232.838135	1046.613525	1010.489624	521.1661377	545.9120483	500	500	500	500	500	500	4.90957
ath:AT5G12020	6447.884277	9641.978516	15757.93652	6866.841797	18442.58594	25087.55078	18042.59766	36432.71094	59626.91016	50458.17969	12286.35938	12966.00488	24621.12305	13429.78906	18457.39844	7502.254883	9682.035156	19895.41602	11567.83594	12539.96289	4.90672		AT5G12020 (HSP17.6II; heat shock protein 17.6-II)		path:ath04141 (Protein processing in endoplasmic reticulum)
ath:AT1G54030	4885.486328	3237.191895	2269.6604	3329.513916	9484.759766	14228.7959	3957.195068	20447.60938	33194.44141	15313.93555	3933.869873	2921.052979	2323.685547	2415.932129	3976.702393	1998.171143	2378.310547	3002.114014	1508.872925	2110.982178	4.89397
ath:AT1G07510	1380.83313	1751.327026	1177.710327	860.612854	2603.475342	3547.963623	3253.287354	4246.083496	7833.625977	5134.249023	1558.709961	1761.424805	2085.692871	1076.237915	967.5073242	757.0259399	749.0043945	1232.311401	722.449585	815.3917847	4.89384
CATMA3a22280	1548.002441	1426.070923	1486.967651	838.0176392	1260.791992	1413.822266	834.255249	3628.721191	11180.3291	8229.53418	1010.187927	2971.241211	1318.921021	543.6887207	500	500	500	500	500	500	4.89348
ath:AT1G71950	2176.918213	5302.318848	3272.908936	2019.324341	8940.936523	5974.355957	7664.857422	9825.736328	11283.69922	10160.45117	2974.370361	5021.951172	3338.680176	1489.283936	1747.045532	1712.360718	1366.196533	1410.526978	1353.734497	1218.213013	4.88559
ath:AT5G59480	3243.529053	6635.657227	5657.655273	2495.954346	5136.10498	4073.043457	2214.708984	10637.86523	8979.556641	7667.70166	2623.453125	5552.017578	5116.393066	1934.418335	802.3001709	1052.352539	500	745.6277466	1020.045349	500	4.87906
ath:AT1G78490	1439.859619	2525.579102	2285.907227	971.9615479	6418.244629	7395.639648	6711.585938	8679.383789	8926.634766	13975.78809	895.6724854	2443.242676	1797.590698	895.7501831	595.3554688	855.2005615	910.1987305	529.385376	696.1049805	610.614563	4.87835	AT1G78490 (AT1G78490)		PWY-5271 (phaseic acid biosynthesis)
ath:AT1G76390	2544.637939	1438.794434	1409.184692	1382.272583	2072.574951	2507.619873	1483.55896	5712.361328	11790.33398	6131.539062	3053.218994	1953.675659	685.6283569	1466.044922	1152.235107	845.2109375	835.8139038	1162.536743	1404.978516	1379.033691	4.87474
ath:AT2G43320	1112.875	2042.463257	1139.602783	551.3048096	1140.654419	2134.874756	1749.178955	2654.664795	4143.644043	2822.187012	896.8134766	1809.337158	1058.117798	573.6017456	500	500	500	500	613.7683105	546.416748	4.86647
ath:AT2G36310	1778.726074	3083.838379	1717.821289	985.355957	2332.690674	3253.424805	2236.436279	3770.396973	6843.584473	5429.237793	1161.095825	2908.236084	2302.644287	865.0458374	500	1211.103271	500	500	1357.21521	500	4.86173	AT2G36310 (URH1)	AT2G36310 (URH1; Uridine nucleosidase 1)	PWYQT-4445 (pyrimidine salvage pathway) / PWY-5043 (purine nucleosides salvage II (plant)) / PWY-5044 (purine nucleotides degradation I (plants)) / PWY-6596 (adenosine nucleotides degradation I) / PWY-6556 (pyrimidine ribonucleosides degradation II) / PWY-6605 (adenine and adenosine salvage II) / PWY-6595 (superpathway of guanosine nucleotides degradation (plants)) / PWY-6607 (guanosine nucleotid…	path:ath00240 (Pyrimidine metabolism) / path:ath00760 (Nicotinate and nicotinamide metabolism)
ath:AT2G43520	2009.399048	1614.216919	1848.711914	865.4640503	1429.016113	4594.970703	2429.474365	4838.866699	15532.25879	11284.31738	1382.354248	1604.981812	1194.900879	878.6385498	500	555.553833	536.0818481	500	635.4105225	500	4.86054
ath:AT1G19580	15469.00195	10067.69336	7904.378906	10652.73242	8803.380859	11891.19434	5174.868652	20600.875	30294.62109	14746.58691	7523.809082	10516.4082	7586.31543	6915.817383	1739.956665	3373.489502	2456.786377	1683.939209	3800.079834	2380.72168	4.85435	AT1G19580 (AT1G19580)		PWYQT-4429 (CO<sub>2</sub> fixation into oxaloacetate (anapleurotic)) / CYANCAT-PWY (cyanate degradation)
ath:AT4G37530	989.9697266	1447.536499	1112.949097	594.1671143	1184.892944	1820.749878	1030.591187	2661.011475	4621.043457	2342.516602	1017.996826	1603.330322	812.9619751	500	500	500	500	500	500	500	4.85357		AT4G37530 (peroxidase 51)		path:ath01100 (Metabolic pathways) / path:ath01110 (Biosynthesis of secondary metabolites) / path:ath00940 (Phenylpropanoid biosynthesis) / path:ath00360 (Phenylalanine metabolism)
ath:AT5G50370	2775.445312	2969.354248	2018.224243	4419.585938	2327.275146	3100.034424	1561.505615	7782.910156	9710.510742	4209.105469	1141.437744	3308.648926	1683.174805	3043.476318	500	1076.2948	1113.136963	500	1015.477356	1061.717773	4.84151	AT5G50370 (AT5G50370)	AT5G50370 (adenylate kinase 2)	PWY-6126 (adenosine nucleotides <i>de novo</i> biosynthesis) / DENOVOPURINE3-PWY (purine nucleotide metabolism (phosphotransfer and nucleotide modification))	path:ath01100 (Metabolic pathways) / path:ath01110 (Biosynthesis of secondary metabolites) / path:ath00230 (Purine metabolism)
ath:AT2G40070	815.8237915	771.9609985	577.5240479	724.2957764	1139.226318	954.1271973	1046.822632	1559.536255	1557.959717	1155.818115	915.2653198	826.8706055	671.7221069	792.1296997	500	617.4365845	803.3173218	559.3053589	548.2928467	677.3303833	4.83975
ath:AT2G24500	3233.979736	4740.887207	3331.517334	2426.636719	4181.299805	4871.197754	3538.296631	5062.955566	6504.484863	4850.173828	2489.818848	3888.77124	2781.285889	1515.562378	834.2408447	885.7695312	705.5666504	768.7015991	757.5842285	789.2537842	4.8395
ath:AT2G47180	9488.425781	4533.573242	7131.65918	9178.578125	17278.2207	36425.89062	4472.468262	35605.01953	55982.30859	35308.90625	6122.507812	8932.245117	2107.326416	2636.932617	4520.32373	1401.18457	1679.299805	3905.548828	1494.791626	1296.256836	4.82407	AT2G47180 (GolS1)		PWY-5337 (stachyose biosynthesis)
ath:AT1G15010	674.5463257	594.4815063	605.8477783	507.0769043	1391.722656	1688.624146	1768.60791	6870.331543	14586.91797	5695.71582	754.8845825	1016.670105	500	500	500	500	500	1133.926514	630.607605	500	4.8228
ath:AT1G78940	805.1374512	1158.298828	902.3460083	500	748.2611084	997.8256836	675.6884766	1411.312744	2635.527344	1593.104858	732.3557129	781.4891968	869.7536621	500	500	500	500	500	500	500	4.81851
CATMA5a50890	500	1217.983521	1317.190552	1685.605835	2179.824951	1799.533936	2418.464111	4364.992676	3436.948242	3707.791992	500	1202.700073	1460.322876	964.9888916	1921.167603	857.5671387	503.294281	1963.990601	1052.261963	764.7590942	4.81609
ath:AT2G27690	500	500	813.1853638	665.8609009	1707.884888	1728.828491	2636.361572	12521.89258	36252.20312	50139.76172	500	500	679.1957397	500	500	500	500	500	500	500	4.81473	AT2G27690 (CYP94C1)		PWY-5129 (sphingolipid biosynthesis (plants)) / PWY-321 (cutin biosynthesis)
ath:AT1G08845	1087.149902	1857.142822	1072.800415	662.8066406	1106.200317	1731.557495	1406.74292	2595.115479	2968.473145	1852.39624	929.4251099	1603.635864	903.3666992	561.0267334	500	500	500	500	500	500	4.81067
ath:AT5G21105	2404.22998	2761.013428	606.7786255	2898.72168	3972.888916	6205.084961	3818.644775	6151.264648	11460.99512	9180.614258	2585.595459	1936.099976	1891.550415	4195.650879	766.7299194	1274.949585	899.06604	817.487793	1987.384644	849.4108276	4.81059
ath:AT2G06255	2806.316406	665.0835571	795.1854858	1277.852173	1379.873657	2556.712891	1054.392334	2882.688965	6601.991211	4464.503418	1427.522827	1085.628052	840.3347778	899.6841431	863.7160034	500	500	555.5375977	500	500.9325256	4.79358
ath:AT2G39030	2089.94458	801.3127441	1429.090942	1524.788574	13826.37695	18059.0332	2007.507935	43608.58203	53583.71484	17663.33398	643.0874023	1412.816528	688.3364258	500	654.171875	500	522.7820435	593.8777466	500	611.4684448	4.78667	AT2G39030 (AT2G39030)		PWY-6922 (<i>L-N<sup>&delta;</sup></i>-acetylornithine biosynthesis)
ath:AT1G74100	3589.212402	1733.794556	2058.368164	1117.120117	3718.923828	7108.611328	1700.823242	18253.31055	41206.03516	16206.69727	2159.600098	2414.624023	1286.713013	735.4825439	1146.070679	500	500	1546.337769	500	749.84021	4.76951	AT1G74100 (AtSOT16)	AT1G74100 (SOT16; sulfotransferase 16)	PWY-1187 (glucosinolate biosynthesis from homomethionine) / PWY-601 (glucosinolate biosynthesis from tryptophan) / PWYQT-4471 (glucosinolate biosynthesis from dihomomethionine) / PWYQT-4474 (glucosinolate biosynthesis from pentahomomethionine) / PWYQT-4475 (glucosinolate biosynthesis from hexahomomethionine) / PWYQT-4472 (glucosinolate biosynthesis from trihomomethionine) / PWYQT-4473 (glucosinol…	path:ath01110 (Biosynthesis of secondary metabolites) / path:ath01210 (2-Oxocarboxylic acid metabolism) / path:ath00380 (Tryptophan metabolism) / path:ath00966 (Glucosinolate biosynthesis)
ath:AT5G38710	996.8955078	618.8742676	679.2449951	1009.739014	1785.737793	2086.724609	1508.181641	4747.576172	9218.623047	3805.012451	1378.058594	1276.098022	602.1018677	1033.977661	500	500	500	653.9453735	788.244751	500	4.76857	AT5G38710 (AT5G38710)	AT5G38710 (proline dehydrogenase 2)	PWY-5004 (superpathway of citrulline metabolism) / CITRULBIO-PWY (citrulline biosynthesis) / PWY-6922 (<i>L-N<sup>&delta;</sup></i>-acetylornithine biosynthesis) / PROUT-PWY (proline degradation)	path:ath01100 (Metabolic pathways) / path:ath01110 (Biosynthesis of secondary metabolites) / path:ath00330 (Arginine and proline metabolism)
ath:AT3G56210	1278.394165	898.5264893	976.4439697	764.2368164	1251.718872	1812.144287	1163.777954	1577.982056	2675.323975	1885.328125	838.4977417	709.9840088	690.3186035	658.5220947	869.9352417	500	500	742.9698486	500	500	4.76314
ath:AT3G48350	843.046936	701.3841553	714.1912842	500	988.6784668	1172.255127	624.5098267	1314.704102	2041.323486	1550.716797	1039.298828	943.0411987	579.6062012	500	584.5212402	500	500	516.666748	500	500	4.76122
ath:AT4G36640	1019.887878	3426.685303	1652.286499	913.9259033	1454.830688	2501.716309	1854.879761	2959.718994	7615.576172	8414.430664	957.1578979	1932.646484	1490.408325	977.8128662	500	500	500	500	526.5152588	539.7721558	4.75337
ath:AT3G01080	1445.029419	1162.934692	609.8968506	752.3704834	863.3023071	1346.536865	869.5064697	3096.747314	4070.927979	1865.345337	1486.575317	1046.245483	822.9235229	824.6468506	622.5266113	500	500	803.6125488	579.5324097	705.0626221	4.74961
ath:AT4G02360	1698.975586	1028.749146	1101.702515	1419.628296	2801.332764	3490.224121	941.2127075	5295.100098	9658.717773	4385.249023	1430.665405	1475.005371	574.586792	849.4837036	1337.463379	552.8980713	860.1280518	991.7249756	504.5258179	835.1759644	4.74955
CATMA2a37720	1045.395874	764.8931885	967.2332153	723.208313	924.3822632	1125.321533	500	1455.43457	2577.753418	1429.286133	770.6000366	743.5570068	500	504.3860474	526.668396	500	500	515.5236816	500	500	4.74829
ath:AT5G67480	705.9318848	1014.711731	805.3338623	608.5489502	882.0090332	1413.508667	1249.40979	1318.745361	3217.969727	2862.636963	634.8010864	801.4172974	965.9768677	500	500	500	524.90625	500	500	500	4.74048
ath:AT2G34590	1198.328125	1882.480713	917.5727539	651.6201172	1715.835449	3561.848389	2252.370605	3321.420166	5674.390137	3909.942139	946.7454224	1567.490112	1003.931641	774.7885132	500	689.8468018	567.7771606	500	758.6484985	687.9628906	4.72315	AT2G34590 (AT2G34590)	AT2G34590 (pyruvate dehydrogenase E1 component subunit beta)	PWY-5464 (superpathway of cytosolic glycolysis (plants); pyruvate dehydrogenase and TCA cycle) / PWY-5464-PLANT (superpathway of cytosolic glycolysis (plants); pyruvate dehydrogenase and TCA cycle) / PWY-5173 (superpathway of acetyl-CoA biosynthesis) / PYRUVDEHYD-PWY (acetyl-CoA biosynthesis I (pyruvate dehydrogenase complex))	path:ath01100 (Metabolic pathways) / path:ath01110 (Biosynthesis of secondary metabolites) / path:ath00010 (Glycolysis / Gluconeogenesis) / path:ath00620 (Pyruvate metabolism) / path:ath00020 (Citrate cycle (TCA cycle)) / path:ath00650 (Butanoate metabolism)
ath:AT2G29420	2787.644287	1427.992188	1745.540039	2944.755127	1404.801392	1495.016357	1124.987671	3620.340088	5062.641113	3252.304199	2254.183594	1234.753784	1107.401245	1638.418335	932.6294556	647.4286499	500	1105.926514	769.4194946	500	4.71421	AT2G29420 (AT2G29420)	AT2G29420 (GSTU7; glutathione S-transferase tau 7)	PWY-6842 (glutathione-mediated detoxification II)	path:ath00480 (Glutathione metabolism)
ath:AT5G42570	2325.284912	2752.472656	1601.661621	1697.667236	1721.85498	2697.948242	3725.669434	3342.91748	8015.145508	7899.556641	2099.293457	2178.54248	1058.911499	1389.704102	816.5167847	565.7555542	944.1748047	1124.87207	890.1625366	1370.921143	4.70282		AT5G42570 (B-cell receptor-associated 31-like protein)		path:ath04141 (Protein processing in endoplasmic reticulum)
ath:AT5G12890	2017.220337	1239.840454	962.8640137	708.8839722	1553.05481	2387.778076	1143.055298	3250.592529	4914.697754	2345.501221	1002.708801	1292.941528	938.9338989	802.7818604	724.7953491	545.9893799	539.1702271	617.6295776	694.9025879	596.2018433	4.69463	AT5G12890 (AT5G12890)		PWY-2902 (cytokinins-<i>O</i>-glucoside biosynthesis)
ath:AT4G14365	3906.929688	10077.11719	8107.033691	4805.41748	17216.79492	19677.04102	17303.84961	30918.25195	33284.76172	23027.89062	4344.156738	6747.721191	5433.935059	6603.219727	7513.643555	4180.09082	2474.575684	20709.4707	12404.71973	7930.820801	4.69247
ath:AT3G13520	19148.96289	19927.34961	10322.18262	12843.32812	14809.82227	12042.06738	18001.16016	22212.02539	25935.92969	26465.36133	14293.20117	17588.90039	9057.640625	10980.89844	12957.45898	4537.651855	5237.786133	10663.87988	3147.585449	3027.68335	4.68583
ath:AT4G12040	12068.4209	15582.56445	11182.90234	4337.056152	13542.78711	25505.9668	22882.17578	21169.25586	42231.52734	32734.47852	6804.015625	9604.900391	9821.263672	4430.026367	2446.162109	3486.247803	2358.914062	3087.440674	4503.592773	2630.812744	4.68495
ath:AT1G72120	864.0044556	636.7165527	1056.546875	500	1734.263672	2436.381104	818.5756836	3027.58667	3644.931396	2602.798584	794.065979	1282.197266	500	500	1164.800415	500	500	991.4752808	500	500	4.68348
ath:AT1G71780	1082.490601	1649.296387	1078.115479	716.2078247	1116.246094	1610.46521	1562.106079	1806.348511	2257.794189	2750.319092	905.5705566	1547.008179	1210.245483	500	500	500	500	500	500	500	4.68321
ath:AT2G29500	500	880.4234619	858.9970703	500	500	971.4486694	693.2189941	1154.445679	1506.083496	1192.657959	710.0721436	798.3658447	781.3378296	500	500	500	500	500	500	500	4.68137		AT2G29500 (HSP20 family protein)		path:ath04141 (Protein processing in endoplasmic reticulum)
ath:AT2G36710	1284.042236	798.5016479	948.6199341	749.178772	1002.979919	1773.207886	566.1639404	8988.489258	17481.41016	5703.390137	1395.342041	754.9819946	500	758.6726685	601.3955078	500	500	670.2780151	500	500	4.68101	AT2G36710 (AT2G36710)		PWY-1081 (homogalacturonan degradation)
ath:AT2G27500	1770.250854	1832.657715	1378.746216	1053.724487	2399.114746	3450.006836	2136.446533	8585.066406	21371.14453	9415.764648	1423.71228	3436.390869	883.6790771	666.1854248	647.5752563	1041.095459	926.6630859	500	983.208374	769.8283081	4.67834
ath:AT1G68600	1436.130615	3834.723633	2293.413574	774.0050659	13935.00977	19629.92383	6337.147949	24569.7168	19376.66992	22336.59961	1273.769653	2004.953613	1261.355469	696.5749512	889.9608154	2098.162598	1044.670776	608.6174927	1553.395142	832.5432129	4.67617
ath:AT5G17990	4314.12793	2108.55249	4408.995605	4292.75293	7631.471191	11560.47852	4665.029297	16946.20312	32367.68359	13591.99414	3592.734619	1929.30127	3013.001465	2495.222412	3702.43335	760.8032227	711.2595215	3592.274658	658.3588867	854.7434692	4.66758	AT5G17990 (AT5G17990)	AT5G17990 (TRP1; anthranilate phosphoribosyltransferase)	COMPLETE-ARO-ARA-PWY (superpathway of phenylalanine; tyrosine and tryptophan biosynthesis) / TRPSYN-PWY (tryptophan biosynthesis)	path:ath01100 (Metabolic pathways) / path:ath01110 (Biosynthesis of secondary metabolites) / path:ath00400 (Phenylalanine; tyrosine and tryptophan biosynthesis)
ath:AT1G61010	4858.522949	4025.553955	2815.77417	2261.467773	3131.284668	4358.015137	2615.378418	11020.0332	24949.52148	10877.32324	3944.47583	6183.15918	1534.129028	1466.515137	522.6411743	848.6293335	702.0310059	500	1003.590698	625.1155396	4.66512		AT1G61010 (CPSF73-I; cleavage and polyadenylation specificity factor subunit 3-I)		path:ath03015 (mRNA surveillance pathway)
ath:AT3G58020	1820.114014	1127.664307	1538.739868	663.3642578	2740.2229	3437.939697	3436.805176	6493.328613	6761.705566	5723.522461	3480.471191	1748.979858	1686.60498	1125.930786	2329.60791	702.175354	1245.167969	3434.176758	1482.17334	1680.68689	4.66138
ath:AT3G50430	4519.946289	3638.151367	3160.18335	2710.155029	4478.785156	9638.574219	8381.56543	8051.981934	12516.78125	8778.118164	2361.962158	3166.448975	2310.785156	2027.126343	1150.196045	1158.802124	1040.281982	947.1412964	757.8021851	863.6919556	4.65017
ath:AT1G76560	1300.131592	724.9906006	726.616394	1025.743652	1467.503174	1751.030151	1016.97113	2225.744385	2735.315918	1754.199341	1255.527588	737.659668	675.0140991	500	686.3222656	500	500	912.9737549	500	500	4.64136
ath:AT4G34590	1930.033447	1906.73938	987.2717285	1426.572998	1371.699219	1675.876953	909.4024048	5104.208496	6039.525391	1957.565674	1236.280029	1559.565063	699.8066406	1094.580444	500	861.2792969	715.1132202	500	584.5459595	500	4.63917
ath:AT2G44600	679.3163452	1382.03833	745.9003296	590.8214111	946.859436	1552.179321	1158.274414	1843.067871	3259.105957	1805.545044	778.8826904	1014.587891	696.3104858	665.9425049	500	500	500	500	514.5169678	500	4.63764
ath:AT3G02350	2309.780762	5012.03125	2031.567139	1086.498779	6179.284668	5704.363281	5677.627441	8904.728516	7435.066406	8755.583008	2318.249023	4199.4375	2111.10498	1166.919312	786.6619263	1092.386963	1137.951172	1347.995605	1469.787354	1258.611328	4.63708	AT3G02350 (GAUT9)	AT3G02350 (GAUT9; alpha-1;4-galacturonosyltransferase)	PWY-1061 (homogalacturonan biosynthesis)	path:ath01110 (Biosynthesis of secondary metabolites) / path:ath00500 (Starch and sucrose metabolism) / path:ath00520 (Amino sugar and nucleotide sugar metabolism)
ath:AT1G48440	1364.884766	1738.75708	1459.135132	1177.997437	2396.396729	4482.90625	2260.082275	4267.599121	8827.941406	5019.334961	968.8144531	2181.733887	977.2894897	1049.785767	500	589.6519165	739.8276978	632.4932861	536.5304565	789.0267944	4.63588
ath:AT1G76580	2133.206543	1259.192505	1045.647217	925.7449951	1081.475342	2527.230469	2677.818604	3034.735352	6401.962402	5527.906738	1606.97522	1440.762573	778.7462769	1159.742676	500	648.2506714	1747.281494	500	763.6184082	1744.289307	4.63159
ath:AT4G19070	2212.626465	2502.521729	1084.785278	1360.005859	3526.637207	4422.822266	1604.408203	7063.573242	9399.240234	3748.699707	2339.939941	1722.434204	901.8590698	1243.406982	619.7511597	819.1281128	863.3909302	562.3251343	806.1154785	740.9014282	4.6226
ath:AT4G07400	2183.208496	1669.892334	1658.590088	2121.472168	1539.242676	2052.761719	603.8552856	5595.669434	7586.346191	3050.438721	1470.616943	2806.158203	1101.427124	1263.675171	500	674.3516235	500	500	1116.417358	661.1859131	4.61857
ath:AT3G09250	2416.688965	1651.404663	1428.237549	1303.112061	1982.944336	2513.749268	2087.762939	2081.678467	2414.376465	2131.417969	1287.988403	1489.365479	846.8365479	1148.372192	1034.605713	838.2593994	756.0524292	624.0148926	706.5672607	616.8335571	4.61717
ath:AT5G19110	1511.539551	1042.662354	1208.373291	805.3154297	706.2200928	1253.718262	500	3823.202881	9336.347656	4124.029785	769.4037476	1220.049316	1043.525024	894.7307739	936.0708618	500	500	661.8250122	500	500	4.60994
ath:AT1G59820	500	1012.501648	500	500	1149.077759	1615.409668	1619.306274	1697.362793	2055.95874	2238.318848	500	500	500	500	500	500	500	500	576.2733154	500	4.60888
ath:AT1G80610	1621.114868	1319.768555	1157.200806	687.3724365	4277.865234	3330.818359	2954.063232	7591.370605	6628.097168	3706.379639	1696.880615	1709.253662	1200.164551	647.6774902	585.4666748	1057.149414	541.1870728	759.6466675	1020.567871	505.1179504	4.60817
ath:AT1G52000	11111.81641	2065.166748	5673.249023	6508.410156	46895.79688	57025.82812	12401.88281	63784.97656	64310.74219	65517.30859	2302.192871	8800.913086	980.7900391	1723.266968	1366.736206	1747.817139	1649.022949	978.4138184	1937.877319	1868.913696	4.60685
ath:AT1G20510	7394.592773	2200.443359	9378.737305	11950.55469	9426.917969	16001.81055	5161.433105	19978.06836	47343.95312	25749.62891	2971.107422	4885.60498	2073.370117	3506.631104	5404.800781	4209.07666	1362.132324	7149.834961	7802.668945	1664.125854	4.60087	AT1G20510 (OPCL1)	AT1G20510 (OPC-8:0 CoA ligase1; OPCL1)	PWY1F-FLAVSYN (flavonoid biosynthesis) / PWY-361 (phenylpropanoid biosynthesis) / PWY-1121 (suberin biosynthesis) / PWY-5868 (simple coumarins biosynthesis) / PWY-735 (jasmonic acid biosynthesis) / PWY-6435 (4-hydroxybenzoate biosynthesis V) / PWY4FS-9 (scopoletin biosynthesis)	path:ath01100 (Metabolic pathways) / path:ath00592 (alpha-Linolenic acid metabolism)
ath:AT1G10700	1774.086914	1138.404541	1408.213379	1016.622986	1701.327271	2499.221436	1035.563232	3712.087402	6589.608398	2651.365723	1005.320007	1518.322266	754.4020386	500	551.4605713	500	500	594.9835815	500	500	4.58819	AT1G10700 (AT1G10700)		PWY0-662 (PRPP biosynthesis I)
ath:AT4G36090	2052.522949	6091.687988	2457.059814	1568.70105	4220.930664	6148.966797	4634.713379	7669.594727	12216.57031	8851.3125	2521.624023	5591.477051	2066.742188	1420.561157	562.0880737	1427.451904	778.197998	972.9538574	2183.570801	1093.954102	4.57931
ath:AT2G26740	1395.386963	1306.296387	1436.504395	881.2158203	1291.081543	1242.968872	1041.338623	2205.080566	3243.791748	2612.357178	1657.634766	1699.145264	1513.731201	1141.570679	604.4719238	651.0568237	638.744873	685.1502075	799.1210938	1217.295776	4.57642
ath:AT3G01210	1208.691162	2380.195557	1897.942261	998.0443115	1854.836792	3055.149414	2194.235352	2629.410156	4625.176758	3201.112061	902.0040283	1488.842773	1825.859009	1111.814087	623.3724976	682.0085449	500	670.2090454	543.5474243	500	4.57364
ath:AT2G23290	551.6318359	804.5656128	739.3599854	500	2235.381348	2366.765625	2436.306396	3483.772705	4462.631348	2851.885254	500	1108.346924	1023.403137	500	500	707.1609497	500	500	827.2337036	500	4.57263
ath:AT4G35480	5329.763672	3464.424805	2127.942139	1962.841919	3986.237549	8076.880859	4052.846924	19497.31641	35892.56641	14697.67188	4146.401855	3300.845459	2297.034424	3463.108154	4703.361328	2136.027832	4803.488281	9477.583008	3435.788086	8276.432617	4.57118
ath:AT2G34590	14681.19336	17381.19141	8409.508789	7901.35791	14226.28125	21452.18359	13964.20898	26038.68555	37055.57812	22485.28906	12759.27246	19221.59766	10028.05566	7878.444824	4443.792969	3563.394775	4750.489746	5038.519043	3830.198486	4765.657227	4.56563	AT2G34590 (AT2G34590)	AT2G34590 (pyruvate dehydrogenase E1 component subunit beta)	PWY-5464 (superpathway of cytosolic glycolysis (plants); pyruvate dehydrogenase and TCA cycle) / PWY-5464-PLANT (superpathway of cytosolic glycolysis (plants); pyruvate dehydrogenase and TCA cycle) / PWY-5173 (superpathway of acetyl-CoA biosynthesis) / PYRUVDEHYD-PWY (acetyl-CoA biosynthesis I (pyruvate dehydrogenase complex))	path:ath01100 (Metabolic pathways) / path:ath01110 (Biosynthesis of secondary metabolites) / path:ath00010 (Glycolysis / Gluconeogenesis) / path:ath00620 (Pyruvate metabolism) / path:ath00020 (Citrate cycle (TCA cycle)) / path:ath00650 (Butanoate metabolism)
ath:AT1G58270	1279.297363	790.3230591	1573.018311	756.2139282	3336.636963	7671.522461	3017.532227	7178.17334	15294.04883	8789.750977	522.4285889	1354.196411	948.6422119	549.1533813	792.6124878	745.0796509	1060.149902	500	569.4285889	861.2709961	4.56416
ath:AT3G58710	825.1951904	979.4800415	722.2755127	642.8371582	1164.755127	2035.463013	983.918396	2534.225098	3857.040771	1952.281128	1270.136963	1163.671143	1045.321167	512.2714233	535.1887207	500	500	524.7346191	500	500	4.56364
ath:AT5G47220	13274.12793	1862.110596	7932.104492	11955.21094	14690.72559	11877.71777	6992.228027	24968.16211	44586.21094	19396.69922	4700.799805	9831.37207	1336.766724	2652.667236	1695.709717	1973.277344	1994.351562	3414.424072	5867.385254	5181.075684	4.56244		AT5G47220 (ERF2; ethylene-responsive transcription factor 2)		path:ath04075 (Plant hormone signal transduction)
ath:AT1G52880	2284.494873	2248.850586	1738.87854	1795.079468	3324.775391	5472.75	3647.608643	4356.394043	5910.439453	5329.353027	2458.769043	1673.215942	2117.723633	1847.947388	1650.027832	874.1875	500	1273.254761	500	500	4.56139
ath:AT4G04840	7245.895996	3094.717773	2588.660156	3855.011719	4503.78125	5474.913574	869.1485596	19623.28516	35101.85156	10911.19141	4553.725586	4765.552734	1532.732422	1483.388184	567.6374512	746.9020996	500	606.1873779	877.4460449	500	4.55999
ath:AT4G23060	3329.685547	1782.865234	1305.170288	1145.035522	1374.848999	3337.499756	1346.639526	5209.764648	14020.28418	9603.283203	4551.132324	2291.438965	1942.390625	1460.638428	1497.223145	748.5917969	671.6143799	1976.21814	659.0593872	639.4840698	4.55499
ath:AT1G30320	3549.216797	2124.306885	2390.586914	2083.309814	1312.329712	2327.271729	1047.722168	8654.324219	27230.50195	14462	2307.692139	1818.311279	1541.811646	1797.004517	1334.99707	500	500	2185.94165	522.5180664	744.1268921	4.54798
ath:AT5G67180	1541.189453	1179.963623	928.1741333	734.6704102	1137.518677	3183.152344	2003.547485	2392.536865	6965.250488	5980.535645	1314.985718	1033.178101	543.517334	827.1806641	500	500	500	502.740448	500	503.6226807	4.54738
ath:AT5G07730	500	619.7958374	946.4133911	551.2985229	816.3771973	1170.849243	671.7653198	1112.743896	1848.501343	1347.941772	500	524.0755005	749.4691772	500	500	500	500	500	500	500	4.54357
ath:AT1G09815	2422.973145	2288.75	3247.996338	2525.804443	3181.402832	5993.111816	4425.756836	4626.907715	7344.916504	6110.062988	1719.552368	1663.395996	3043.183594	2382.454102	1385.579224	976.9273071	962.2998047	1323.173462	1161.901978	1168.933716	4.54186		AT1G09815 (DNA polymerase delta subunit 4; POLD4)		path:ath01100 (Metabolic pathways) / path:ath00230 (Purine metabolism) / path:ath00240 (Pyrimidine metabolism) / path:ath03420 (Nucleotide excision repair) / path:ath03440 (Homologous recombination) / path:ath03030 (DNA replication) / path:ath03410 (Base excision repair) / path:ath03430 (Mismatch repair)
ath:AT2G22860	2435.124756	2910.03418	2224.496338	1743.93042	2081.340088	4372.026855	2434.281006	8892.066406	31380.34375	18695.71484	1814.177734	2994.168457	1014.09491	1175.479126	500	505.2144165	500	1224.339111	1488.046631	1019.671692	4.54096
ath:AT4G37210	1349.598145	1710.740845	1630.41748	1143.16272	2740.396484	2699.788574	2850.091797	2768.082275	3667.36792	2969.135742	1664.906982	1749.096924	1349.804077	915.4447021	642.2775879	743.2540894	500	500	690.72052	500	4.53805
ath:AT3G22740	819.0552368	500	639.7562256	500	1192.968872	1897.359741	529.1911011	2116.873535	4703.120117	2599.998291	500	696.9735718	500	500	500	500	500	500	500	500	4.53578	AT3G22740 (AT3G22740)	AT3G22740 (HMT3; homocysteine S-methyltransferase 3)	PWY-724 (superpathway of lysine; threonine and methionine biosynthesis II) / PWY-702 (methionine biosynthesis II) / PWY-5441 (S-methylmethionine cycle)	path:ath01100 (Metabolic pathways) / path:ath01110 (Biosynthesis of secondary metabolites) / path:ath00270 (Cysteine and methionine metabolism)
ath:AT3G16410	1000.927917	500	500	500	562.7841797	709.3109741	940.5700073	1289.827148	2180.019775	2900.384521	1206.7052	866.0968018	500	500	500	500	500	500	500	500	4.53184	AT3G16410 (AtNSP4)		PWY-5267 (glucosinolate breakdown) / PWYQT-4476 (indole glucosinolate breakdown (insect chewing induced))
ath:AT1G17380	1298.276123	689.0932617	1673.262939	1004.243225	1040.611938	990.9998169	500	6019.147461	11809.48926	3840.041016	588.0620117	1240.402344	580.3572998	500	500	500	500	500	500	500	4.52877		AT1G17380 (JAZ5; protein TIFY 11A)		path:ath04075 (Plant hormone signal transduction) / path:ath04626 (Plant-pathogen interaction)
ath:AT3G10260	7548.768066	3424.303223	4020.127441	2978.612061	8317.31543	13953.56348	4040.009521	16513.03516	30651.1582	13696.85449	4548.561035	6438.483887	2353.993164	1004.18927	1268.515869	1815.39209	1136.889648	968.9202881	1443.519165	1147.535767	4.52834
ath:AT4G33905	780.7344971	1476.541382	866.2874756	555.0953369	594.7355347	775.5473022	500	1987.687866	1987.81665	1221.797974	751.6378174	845.7186279	803.4675903	602.3684082	500	500	500	500	500	500	4.52369		AT4G33905 (Peroxisomal membrane 22 kDa (Mpv17/PMP22) family protein)		path:ath04146 (Peroxisome)
ath:AT1G27760	4529.622559	2993.037842	4352.866211	3963.493896	3550.530762	6850.499512	4667.246582	7418.650391	18576.95508	9492.97168	3574.596924	4232.531738	1838.826904	2227.335205	1111.87793	570.0931396	887.9104614	1459.781982	845.1620483	765.3169556	4.52368
ath:AT1G70130	500	1094.325317	500	500	635.4005127	796.8978271	500	1378.830566	3903.544434	2755.802002	500	975.0105591	775.3108521	500	500	500	500	500	500	500	4.51621
ath:AT1G26730	2879.726318	2782.119873	1807.824829	702.3963013	4046.73877	6771.045898	2598.664307	9125.804688	14091.10352	6977.359863	4072.627197	4141.251465	2081.547607	687.49646	1308.555664	798.7497559	588.0700073	1314.629395	1120.699829	809.6080933	4.5108
ath:AT3G18440	1439.978516	1447.527466	1509.305054	870.8272095	1995.166016	3496.243896	2347.077148	2631.421875	3965.837402	3637.749512	966.8903198	1094.825317	1528.532227	960.4371338	573.9675903	526.7199097	686.2885132	576.4543457	517.3417969	776.3969116	4.5099
ath:AT5G65290	1310.115967	1254.049927	937.0524292	1005.242188	1621.677612	1564.935913	1322.080444	1946.93457	2991.539062	2410.114014	1081.577393	1147.1521	1617.213013	1431.639526	1050.299805	723.3895264	576.0565186	1249.256958	785.4628296	500	4.50934
ath:AT3G04510	808.4158936	1132.873779	670.4523926	820.2822266	1716.768433	1807.168335	1698.485718	1872.746948	2158.726562	2525.803223	901.2341309	1243.567017	970.0726318	579.817627	500	500	500	500	500	537.81427	4.50845
ath:AT2G19780	762.727356	596.9041138	710.4541016	500	585.0789185	1402.173096	737.3138428	1225.723999	2672.531494	1955.124878	500	624.5964966	651.3758545	500	500	500	500	558.571228	500	500	4.50387
ath:AT5G23960	500	523.1205444	500	500	500	1203.462769	503.3581543	1414.905518	1856.827637	1087.901733	500	500	500	500	500	500	500	500	500	500	4.50252	AT5G23960 (AT5G23960)	AT5G23960 (TPS21; alpha-humulene/(-)-(E)-beta-caryophyllene synthase)	PWY-6304 (casbene biosynthesis)	path:ath01100 (Metabolic pathways) / path:ath01110 (Biosynthesis of secondary metabolites) / path:ath00909 (Sesquiterpenoid and triterpenoid biosynthesis)
ath:AT4G28480	2693.026123	4693.914062	3090.238037	1446.922119	5882.382812	6960.459961	5230.784668	7886.639648	8478.146484	7414.780762	2551.000488	4726.59082	2225.6604	1807.435547	1823.873657	1277.744873	851.7681274	1972.199707	1148.898804	1184.592407	4.50242
ath:AT3G50750	1207.354004	2872.686523	2277.404297	547.2235718	6755.035156	8496.144531	9297.763672	10769.11816	10643.96094	16434.86523	683.3405762	2937.056152	1566.083374	500	661.1844482	2111.766846	520.8403931	694.3450928	1826.220337	500	4.50015
ath:AT1G79650	990.0202026	1709.936523	887.5311279	1468.004028	2321.263428	2110.49292	2312.148193	2774.641113	2517.743652	2916.296631	958.5087891	1448.308228	1110.59729	1379.89209	551.8424683	689.1947021	500	694.1343994	959.3411865	501.6658325	4.49723		AT1G79650 (RAD23B; putative DNA repair protein RAD23-1)		path:ath04141 (Protein processing in endoplasmic reticulum) / path:ath03420 (Nucleotide excision repair)
ath:AT5G15650	2835.114258	3788.74292	1468.440063	3332.480957	3692.706787	5566.86377	7391.600098	13487.51562	34663.05078	44732.28906	3425.286377	8055.824219	1308.511963	2746.539062	4416.601562	1018.179443	3127.006592	9925.602539	1598.811279	7139.728516	4.49312
ath:AT3G30775	1754.943481	1978.088257	1795.79126	1159.005127	2283.943848	3379.154297	2248.211426	12376.60938	21314.29102	6850.046387	1060.516357	2264.770264	2769.281738	940.3987427	1002.61676	1353.525879	542.0587158	3003.326172	1567.047607	683.3536987	4.49311	AT3G30775 (AT3G30775)	AT3G30775 (ERD5; proline dehydrogenase 1)	PWY-5004 (superpathway of citrulline metabolism) / CITRULBIO-PWY (citrulline biosynthesis) / PWY-6922 (<i>L-N<sup>&delta;</sup></i>-acetylornithine biosynthesis) / PROUT-PWY (proline degradation)	path:ath01100 (Metabolic pathways) / path:ath01110 (Biosynthesis of secondary metabolites) / path:ath00330 (Arginine and proline metabolism)
ath:AT4G16515	1451.692871	1929.304443	1410.166504	639.9515381	1453.834106	2551.287354	2413.364258	2639.141602	3250.059326	4921.25293	1121.519775	1975.052002	1466.732544	804.5649414	500	621.9933472	500	500	714.0259399	500	4.48835
ath:AT1G22290	802.3109741	951.2609253	655.7634888	835.7255859	1425.712036	863.4306641	1078.361694	2382.487793	1956.207275	1566.679688	1128.868896	1369.717529	773.6558838	845.2758789	527.4197388	818.5546265	919.7741089	608.4682617	907.8217163	723.7241821	4.48582
ath:AT2G16660	574.5820923	1390.882935	947.2640381	557.0541382	3712.064697	4039.74585	1662.037231	5428.334473	5637.622559	4283.881836	700.3978271	1136.793701	1538.658325	500	564.878479	770.0288086	585.6401367	732.439209	1136.376709	776.133728	4.48378
ath:AT5G56030	26620.87305	21455.98047	16144.93945	17433.57422	16727.83984	25437.49609	8500.888672	38370.14062	51785.15625	31621.14453	19361.32031	12880.56055	13757.45117	20520.23047	8584.735352	1148.583496	1997.293335	14721.14355	2356.353027	4872.172363	4.47929		AT5G56030 (HSP81-2; heat shock protein 81-2)		path:ath04141 (Protein processing in endoplasmic reticulum) / path:ath04626 (Plant-pathogen interaction)
ath:AT2G17500	621.9456787	1012.408447	674.8005371	510.1756592	1116.381958	1045.902344	500	2356.785889	2899.377441	1241.052124	700.3776855	1165.21814	739.5391235	500	500	500	500	500	500	500	4.47148
ath:AT5G67150	1619.930908	997.0548706	1236.341431	1199.461792	1943.216187	2687.687744	780.7409058	2052.817139	3307.877686	2569.47876	1061.864136	998.9086304	609.72229	821.6126099	569.4520264	500	500	500	500	500	4.46703
ath:AT2G39050	1158.671509	952.5158691	808.3518066	500	1383.455811	3077.23291	1726.933105	2549.536377	5646.19043	3608.900146	616.9022217	518.4232788	500	504.6870728	565.809082	500	500	627.7796021	500	500	4.46423
ath:AT4G38810	4575.52002	12725.66211	4095.75415	3152.051025	4699.374512	14205.64453	9370.991211	11650.68359	28133.14844	22973.67383	4934.472168	8129.251953	4172.93457	4569.513672	879.3025513	1963.466919	829.9308472	955.1345825	2252.844971	895.6980591	4.46124
ath:AT5G64750	4143.983398	3126.010254	2104.22998	3051.883789	2234.091309	1506.772095	583.534668	26838.70703	41273.10938	10832.70215	3741.179688	3675.980225	1126.134399	1865.227173	647.6591797	727.8535767	569.4689941	1539.658813	2782.441162	1176.430542	4.4587
ath:AT3G50260	3193.793945	2037.835938	1551.322632	2117.406006	2181.331055	2357.356934	2154.853271	8826.262695	12272.36328	4377.96875	2436.618164	3166.421875	556.0747681	1577.296143	500	792.7496338	1335.59021	889.9654541	2131.684814	1762.806396	4.45229
ath:AT3G57240	920.1072388	748.1553955	927.8562012	524.1781616	635.4481201	1107.764526	1571.129272	2380.500977	4688.415039	2219.861328	635.456604	650.2568359	536.7589722	500	1096.989502	500	551.8034668	869.8639526	500	669.7019653	4.45124
ath:AT3G09570	2061.145508	2118.359375	1274.735962	1930.692627	3505.987549	4435.150879	2278.987549	6959.050781	8391.032227	3708.55835	2485.308838	2648.001709	1045.673828	1576.158813	660.8910522	1206.507568	1174.24939	560.1818237	1191.727539	1529.72522	4.44956
ath:AT5G50570	1207.296143	1321.305908	1519.843384	817.7844238	925.9137573	1741.774902	1013.705261	2672.077148	5071.502441	2327.842041	1153.559082	1807.864868	911.2057495	500	500	500	548.0139771	500	500	500	4.44749
ath:AT1G61100	4905.771484	6392.338379	4989.050781	2822.37915	3506.175537	8590.492188	10459.71191	8631.511719	25080.0918	21658.18164	3547.914795	5115.189453	6958.354004	3067.875	866.7514648	1323.681396	1256.99292	1312.357788	2431.380127	1351.493774	4.44525
ath:AT4G20860	1515.18689	998.9730225	1522.918457	742.0554199	924.7512207	1019.463196	500	7586.498535	7707.92041	2916.056641	1506.996094	822.0726318	1632.895752	764.5530396	668.8136597	500	500	3313.544434	1036.022095	500	4.4432
ath:AT1G28190	1911.203125	1603.768799	971.1366577	1307.335083	1279.712524	3250.910156	1808.716431	7022.53418	18471.22656	8460.982422	1894.806274	2519.618408	864.862793	1120.282471	500	701.0852661	1026.515503	500	1316.067627	1471.549438	4.44145
ath:AT5G50620	668.769165	750.7348022	521.6314087	500	525.2798462	728.6213379	804.9927979	878.8807983	1028.665771	848.8441772	656.8178101	618.2945557	605.0611572	500	500	500	500	500	500	500	4.43901
ath:AT1G15140	4097.904785	7478.587402	4043.238525	1620.141235	7685.675293	9991.081055	6638.657227	10387.80859	13918.10254	10770.5498	3224.029541	7438.880859	5043.691895	1637.088013	1001.691895	1404.860596	1232.431274	1082.189087	1283.856934	1006.916626	4.43215
ath:AT5G55120	8524.341797	6323.727539	13821.78223	8319.429688	6660.060059	20497.94336	7420.720215	16216.33887	55231.68359	37718.28516	5599.131348	11506.65234	7749.695801	1668.540527	880.1966553	1086.136841	1113.428345	551.5393066	1132.071899	1038.94751	4.42368	AT5G55120 (VTC5)	AT5G55120 (GDP-L-galactose phosphorylase; VTC5)	PWY-882 (ascorbate biosynthesis I (L-galactose pathway))	path:ath01100 (Metabolic pathways) / path:ath01110 (Biosynthesis of secondary metabolites) / path:ath00053 (Ascorbate and aldarate metabolism)
ath:AT1G53840	2398.937988	1354.391602	1986.20813	1663.667847	3914.395264	5793.373047	2914.098633	5120.206543	9753.958984	6044.410645	1438.091553	1183.915771	1308.174194	1145.505127	1285.094604	500	822.3522339	1985.189575	500	790.5765991	4.42198	AT1G53840 (AT1G53840)		PWY-1081 (homogalacturonan degradation)
ath:AT4G24350	9507.128906	1327.419312	5070.277344	4908.55957	7733.914062	6734.114258	1495.522095	26589.27734	32823.18359	8346.5625	1608.707153	5601.476562	1068.15918	1231.769043	561.2996826	528.7929688	515.7402954	500	521.2251587	500	4.41836
ath:AT5G23150	1324.162476	1332.279907	1032.222412	531.5776367	5525.01416	5694.04834	4178.564453	8721.964844	11972.86621	6424.410645	3385.223877	3722.506104	1300.72644	641.6734009	749.2553101	500	520.3258667	781.3452759	500	676.7130737	4.41776
ath:AT3G62400	3223.2146	4140.033691	3229.224365	3070.417969	4002.970215	7692.398926	5285.819336	5462.193848	9277.382812	6333.417969	2427.0625	3857.721191	1914.07019	1743.463867	862.2702637	1219.904785	991.7307739	735.8794556	1094.189697	829.692688	4.41514
ath:AT3G28930	1732.395386	1568.082886	1213.23938	1546.40918	1860.117554	2688.568359	1218.608032	3010.196533	5850.148438	2736.699951	1278.89978	1950.047852	612.4089355	1171.834961	500	538.0531006	500	500	500	500	4.41408
ath:AT1G19180	7388.969727	3848.253174	10126.91797	3767.157227	6953.708984	19289.98047	4809.837891	17834.12695	55516	37568.80078	1875.581787	15161.1543	2247.230713	788.288269	500	546.0565186	500	500	1677.063354	884.0751343	4.4107		AT1G19180 (JAZ1; protein TIFY 10A)		path:ath04075 (Plant hormone signal transduction) / path:ath04626 (Plant-pathogen interaction)
ath:AT4G24380	3832.401855	1988.176392	2103.480225	1534.525879	3728.880859	4705.484375	1929.108398	17906.96289	23863.74023	6094.455078	3463.768555	2862.916748	1009.410645	1710.808716	1315.716553	866.8903198	672.1854858	1439.115723	1501.672363	658.4793701	4.40009
ath:AT1G30640	937.8394775	664.3972168	824.9853516	568.8911743	939.9400635	1422.72168	840.6373901	1892.522827	1725.695435	1515.964478	672.8768921	653.7783203	500	745.2926025	918.15625	500	500	1145.009766	500	500	4.39982
ath:AT1G42540	1243.794189	1232.737915	965.1692505	821.2718506	2025.085815	3824.171631	1348.880249	3646.692139	5430.421387	3063.517822	1011.968018	1348.789551	850.456665	847.90448	604.6653442	500	500	675.2944946	500	500	4.39449
ath:AT3G21070	992.0836182	4609.392578	2472.456299	1094.779053	1047.307983	3390.457031	4085.467529	4206.632324	10489.33789	11193.19629	1025.93103	2828.887451	2667.348633	1265.205444	500	692.8681641	516.0506592	509.8150635	1306.323975	805.0078735	4.39132	AT3G21070 (NADK1)	AT3G21070 (NAD(H) kinase 1; NADK1)	PWY-5083 (NAD/NADH phosphorylation and dephosphorylation)	path:ath01100 (Metabolic pathways) / path:ath00760 (Nicotinate and nicotinamide metabolism)
ath:AT3G22290	1518.558838	1663.934937	1027.277588	1009.813293	1637.404419	2978.268311	1405.550903	3506.619141	9099.313477	4521.73291	1327.66272	1730.000366	850.9176636	877.8077393	500	500	624.0201416	500	634.1789551	669.3222656	4.38971
ath:AT2G20340	4412.969238	1461.567261	2094.44165	3029.354004	3598.407959	4833.478027	1243.925659	20301.75781	42139.74609	12451.53125	2356.558838	2926.579102	638.0872803	1472.044434	863.5831909	894.3919067	522.0791626	771.5268555	711.7973022	500	4.38957	AT2G20340 (AT2G20340)	AT2G20340 (Tyrosine decarboxylase 1)	PWY-5474 (hydroxycinnamic acid tyramine amides biosynthesis)	path:ath01100 (Metabolic pathways) / path:ath01110 (Biosynthesis of secondary metabolites) / path:ath00350 (Tyrosine metabolism) / path:ath00950 (Isoquinoline alkaloid biosynthesis)
CATMA1a40115	533.2615356	567.0793457	500	500	558.4221802	1337.779419	1060.236938	1305.545898	3772.579346	2854.631836	574.9435425	641.8770752	680.7394409	500	500	500	500	500	500	500	4.38615
ath:AT3G48450	1017.353333	838.2973022	552.5105591	648.0628662	617.2195435	941.0290527	500	2066.967529	3427.793457	1769.373047	1386.675781	948.2750854	695.6904907	598.0532227	788.590271	500	500	996.8328857	500	500	4.38598
ath:AT3G15480	3880.881836	3035.778076	2266.502197	1890.958984	3854.861328	4052.418701	2604.583984	4749.423828	5311.974609	4622.836914	2753.462402	2615.207031	1799.534668	1382.359985	2199.927246	1300.93103	902.2872314	2598.709961	1135.609619	771.7785034	4.3856
ath:AT1G08200	2526.797119	5484.089844	4554.185059	1565.689453	2949.218506	9225.583984	3524.628418	9116.365234	30397.7207	19829.55273	1872.338867	7124.749023	3414.841309	1602.754395	504.0080261	1146.776611	877.3614502	515.4909058	1230.877441	917.8703003	4.38358	AT1G08200 (AT1G08200)	AT1G08200 (AXS2; UDP-apiose/xylose synthase)	PWY-5114 (UDP-sugars interconversion) / PWY-4821 (UDP-D-xylose and UDP-D-glucuronate biosynthesis)	path:ath01100 (Metabolic pathways) / path:ath01110 (Biosynthesis of secondary metabolites) / path:ath00520 (Amino sugar and nucleotide sugar metabolism)
ath:AT3G11480	815.3988037	500	655.0175781	500	617.208252	720.5019531	500	9576.259766	11285.80371	2444.587891	500	589.9219971	571.5841675	500	500	500	500	500	500	500	4.37905	AT3G11480 (AtBSMT1)		PWY-4203 (volatile benzenoid biosynthesis I (ester formation))
ath:AT2G46950	1412.454346	814.4486084	845.9086304	957.5101318	1393.350464	1512.399902	515.2380981	2817.768799	2640.4646	1362.930664	534.4864502	1295.542114	500	823.1811523	500	500	641.8162231	500	500	500	4.37294
ath:AT5G35430	2625.066406	2620.719238	1877.42041	1441.780151	3333.196533	3933.371582	3714.241211	3679.488037	4474.061035	4580.051758	1356.22583	1976.500854	1520.999512	1993.136108	1753.299683	1619.585205	882.0324707	1785.018188	1450.939209	771.9523315	4.37231		AT5G35430 (CCR4-NOT transcription complex subunit 10)		path:ath03018 (RNA degradation)
ath:AT1G16540	794.4072876	1076.418335	764.6159668	637.8098145	2657.819824	3592.48999	1321.614746	4761.671387	6171.697266	3222.789062	905.2955322	1912.676147	500	620.418335	500	564.9622803	500	510.4284058	926.7247925	563.6771851	4.37009	AT1G16540 (ABA3)		PWY-5354-ARA (molybdenum cofactor biosynthesis)
ath:AT4G37700	500	1002.131836	979.9730835	500	886.0235596	1340.477783	761.1658325	1148.283203	2300.430908	1947.885254	510.8791809	818.9646606	893.3970337	500	500	500	500	500	500	500	4.3697
ath:AT2G01540	2520.977783	1820.401123	1365.536377	1014.333679	1926.473999	3365.132568	3009.314697	3272.625977	4499.760254	3080.995117	1946.912354	1760.463135	1458.174805	1058.116943	989.4144897	1186.676392	860.5913086	908.1550293	803.600769	706.7545776	4.36632
ath:AT3G22160	1006.283875	1172.00061	1084.865479	669.6196289	1485.889893	1907.613892	1049.499634	3336.150146	7702.58252	3095.279541	798.6604004	1223.808716	724.5892334	500	500	500	500	500	535.444397	500	4.36197
ath:AT5G07700	500	500	500	500	837.1016846	1195.746826	781.7359009	1094.054565	1303.815186	1730.918945	500	561.2197266	563.1928711	500	500	500	500	500	500	500	4.35957
ath:AT2G36300	2450.41748	3222.569824	4075.379639	1421.154053	2241.450684	5674.293457	4441.991699	4271.073242	9347.305664	8705.96875	1668.005249	2767.148193	3547.879395	1258.904175	500	854.2632446	635.2634888	549.1030884	1273.835449	793.815979	4.35393
ath:AT2G22850	938.1771851	1303.117798	822.0123291	592.4753418	1098.991943	1418.614624	685.0362549	1910.103149	3322.959473	1574.353149	500	1069.772461	903.3615723	500	500	500	500	500	500	500	4.34786
ath:AT4G25030	10077.04199	10979.51465	6504.839355	3805.02832	9142.265625	17253.73438	6766.443359	31960.09375	53636.18359	19362.77344	6923.929688	10901.00391	6150.305176	3707.956299	3347.016846	2317.614746	2518.106689	5808.620605	4312.937012	4291.470215	4.34743
ath:AT2G22330	6526.910156	1884.132202	1955.696777	4311.5625	8322.169922	9921.523438	1206.728638	31031.71875	36253.03125	8666.023438	2446.384521	5131.822266	960.6539307	1876.391357	500	759.548645	647.3599243	500	852.9678345	514.3318481	4.34329	AT2G22330 (CYP79B3)	AT2G22330 (CYP79B3; tryptophan N-hydroxylase 2)	PWY-581 (IAA biosynthesis I) / PWY-601 (glucosinolate biosynthesis from tryptophan) / CAMALEXIN-SYN (camalexin biosynthesis)	path:ath01110 (Biosynthesis of secondary metabolites) / path:ath01210 (2-Oxocarboxylic acid metabolism) / path:ath00380 (Tryptophan metabolism) / path:ath00966 (Glucosinolate biosynthesis)
ath:AT4G30260	6565.169434	3770.23877	3817.779541	4016.267578	6982.71582	12270.60352	5728.1875	10868.36621	22635.5293	14441.94043	3724.015869	3545.712402	2527.511475	3326.386963	4867.129395	999.0551758	1855.1604	5583.850586	1178.37207	1402.253784	4.34224
ath:AT1G48850	6394.666992	7242.763672	6638.570312	4522.945312	5024.861328	14584.90137	7692.29834	13731.97949	33724.09375	17738.55664	5538.910645	8223.948242	8034.893066	3550.910156	957.8961792	1315.056152	1016.594482	1054.435059	1940.229004	987.4414673	4.34063	AT1G48850 (AT1G48850)	AT1G48850 (EMB1144; chorismate synthase)	COMPLETE-ARO-ARA-PWY (superpathway of phenylalanine; tyrosine and tryptophan biosynthesis) / ARO-PWY (chorismate biosynthesis I) / PWY-6163 (chorismate biosynthesis from 3-dehydroquinate)	path:ath01100 (Metabolic pathways) / path:ath01110 (Biosynthesis of secondary metabolites) / path:ath00400 (Phenylalanine; tyrosine and tryptophan biosynthesis)
ath:AT5G08200	1342.115479	1146.041626	1053.967407	729.4720459	1734.044922	2217.73584	1550.419312	2199.27832	3759.508057	2720.125	1338.820557	1161.808228	1019.499634	753.512207	1089.870483	637.4620361	500	1313.698975	670.0646362	500	4.3376
ath:AT2G32150	18865.00586	4845.147949	19468.80273	23049.41406	22005.38477	29893.96094	14853.66211	53341.50781	57492.79688	58356.63281	10158.88867	13639.42285	9040.353516	12376.8584	35497.02734	10031.87207	4626.570312	35384	8681.308594	3928.471924	4.3343
ath:AT5G44390	500	606.8547974	638.1193237	500	527.6063232	802.6109619	610.0994263	1387.140259	2133.22876	996.4816895	500	696.7650757	864.80896	500	500	500	500	500	500	500	4.33309
ath:AT4G16730	888.7398071	1594.648438	1042.058594	615.4163818	717.9577026	1534.130981	1273.595093	1732.14624	5554.548828	4638.584961	979.0472412	1847.421509	1002.003113	605.4571533	500	500	500	500	500	500	4.32711	AT4G16730 (AT4G16730)		PWY-3041 (monoterpene biosynthesis)
ath:AT3G23250	2613.154785	1015.949158	1121.091675	1839.341919	2400.259277	1474.954224	584.5406494	41519.61719	50309.57812	9599.878906	1681.954712	1931.903687	1277.804565	600.802063	500	500	500	1101.689941	2236.683594	1379.439575	4.3172
ath:AT2G17420	2501.078613	5221.323242	4321.075195	2609.369141	3999.670898	4469.570801	5068.599609	4944.17627	5180.226074	6458.791504	1280.671997	3720.395508	3199.576904	2120.949707	1532.00354	1063.508423	955.4642944	1568.398193	1024.35791	1153.355713	4.31451	AT2G17420 (NTRA)	AT2G17420 (NADPH-dependent thioredoxin reductase A; NTRA)	THIOREDOX-PWY (thioredoxin pathway)	path:ath00240 (Pyrimidine metabolism) / path:ath00450 (Selenocompound metabolism)
ath:AT4G16500	11728.09961	15597.66504	9521.84375	3348.387695	7731.678711	14596.10156	17920.38477	25118	35636.41406	34520.98438	17403.84375	23520.2793	8991.179688	5152.82959	1413.197998	2870.881836	3091.486572	2813.308594	5124.237793	4951.311523	4.31344
ath:AT4G17700	724.0807495	1138.413208	739.3787842	500	845.7169189	1190.124268	500	1394.728882	2957.584229	1770.859497	500	1059.07666	547.8549805	500	500	500	500	500	500	500	4.30418
ath:AT3G02570	5770.661133	6590.12207	4518.073242	3218.491699	5163.222168	9644.922852	3432.379883	12778.79297	35110.76953	17363.9375	3222.576904	9701.085938	1963.494751	2235.359131	500	1138.381836	922.4195557	524.9512939	1834.779663	1030.070068	4.29693	AT3G02570 (AT3G02570)	AT3G02570 (MEE31; mannose-6-phosphate isomerase)	COLANSYN-PWY (colanic acid building blocks biosynthesis) / PWY-882 (ascorbate biosynthesis I (L-galactose pathway)) / PWY-5659 (GDP-mannose biosynthesis) / PWY-3861 (mannitol degradation II) / MANNCAT-PWY (D-mannose degradation) / MANNCAT-PWY-ARA (mannose degradation)	path:ath01100 (Metabolic pathways) / path:ath01110 (Biosynthesis of secondary metabolites) / path:ath00520 (Amino sugar and nucleotide sugar metabolism) / path:ath00051 (Fructose and mannose metabolism)
CATMA2a06660	500	797.8140869	559.7796631	1123.588135	1524.008789	1855.228882	579.791748	3955.390625	5560.729492	1790.234619	500	1018.709656	841.0447388	776.3817139	500	500	542.2926636	572.4615479	500	514.6807861	4.29334
ath:AT1G77420	1117.908813	1243.845947	916.1104126	715.4924316	1562.954468	3671.615967	1397.37793	3562.662354	7435.224121	3560.967285	827.0422363	1306.967773	657.7549438	500	500	500	500	500	508.6977539	500	4.29104	AT1G77420 (AT1G77420)		PWY-6196 (serine racemization)
ath:AT3G48890	4415.521484	3900.385254	2226.006104	2539.196289	4328.602539	8417.365234	5410.30957	8644.905273	16596.67969	7575.075684	3974.208496	3840.022461	1694.681274	2111.04834	791.9082031	519.8577881	1702.392944	748.329895	500	1719.450195	4.28995
ath:AT4G12070	824.8547363	1392.682617	872.2333984	512.5062256	1574.526733	2435.540283	1613.154663	2350.802246	3252.456055	2329.05835	500	1225.512207	1043.814453	500	500	628.2000122	500	500	735.5429688	555.6612549	4.2898
ath:AT1G58200	4505.58252	2083.869141	2925.738281	3827.902832	7666.992188	15651.54004	5946.965332	20053.0625	45677.71875	18383.2207	1440.168579	3706.472168	3098.415771	1454.715698	2383.337158	1286.665039	1085.395752	2316.952393	1708.031982	1160.37439	4.287
ath:AT5G15090	4188.782227	10908.84863	7331.262695	2721.564941	10440.66699	13018.90234	11291.93262	16044.75098	16685.875	13004.06641	2905.488281	10682.84863	4951.651367	2910.919434	1111.885864	2115.943848	733.6593628	1039.177979	2282.840332	510.6600647	4.28435
ath:AT3G06500	5908.005859	2131.133057	2107.937988	3777.295654	3084.701172	5546.584961	2818.796387	11499.83105	29779.99805	12306.01855	2993.389648	4367.44873	1585.303345	1476.741943	1043.972412	933.2379761	798.8546143	1477.796753	1417.348389	1131.649048	4.28058	AT3G06500 (A/N-InvC)		PWY-5454 (superpathway of sucrose degradation to pyruvate) / PWYQT-4466 (superpathway of sucrose and starch metabolism I (non-photosynthetic tissue)) / PWY-621 (sucrose degradation III)
ath:AT3G53520	1107.328247	1298.528931	776.4171143	828.0809326	1686.879883	2092.734375	1181.178589	2276.558105	2735.002686	1496.159912	939.7979126	991.0112305	581.8937378	660.0136108	500	500	500	500	555.2285156	500	4.27953	AT3G53520 (UXS1)		PWY-5114 (UDP-sugars interconversion) / PWY-4821 (UDP-D-xylose and UDP-D-glucuronate biosynthesis)
ath:AT5G38120	1252.303345	1190.078735	802.4296875	708.244873	1376.984863	1963.762207	500	2707.495117	7552.064941	4345.57373	1841.686279	1287.501709	972.65802	641.7125854	734.3432007	500	528.0061035	1072.750854	500	500	4.27935	AT5G38120 (AT5G38120)		PWY1F-FLAVSYN (flavonoid biosynthesis) / PWY-361 (phenylpropanoid biosynthesis) / PWY-1121 (suberin biosynthesis) / PWY-5868 (simple coumarins biosynthesis) / PWY-6435 (4-hydroxybenzoate biosynthesis V) / PWY4FS-9 (scopoletin biosynthesis)
ath:AT5G06870	3369.028809	1730.160889	7609.50293	4776.241211	20612.20117	54050.15625	24480.89258	40581.34766	61450.14453	58189.51172	1546.29834	5586.812012	1088.234253	1028.980591	762.0853882	1736.209595	784.5894165	889.5655518	2610.073242	1132.480103	4.26229
ath:AT3G22890	23434.73633	14895.61816	17272.58008	8218.738281	15488.94727	40839.13281	10805.03418	41701.41016	54472.30859	26387.44336	13207.95117	12922.87598	8986.50293	6265.78125	6026.358887	1254.664917	1179.830322	5719.007324	1684.206787	1494.737305	4.26229	AT3G22890 (APS1)	AT3G22890 (APS1; ATP sulfurylase 1)	SULFMETII-PWY (sulfate reduction II (assimilatory)) / PWY-5340 (sulfate activation for sulfonation)	path:ath01100 (Metabolic pathways) / path:ath00230 (Purine metabolism) / path:ath00920 (Sulfur metabolism) / path:ath00450 (Selenocompound metabolism)
ath:AT4G03460	1731.182251	1616.728027	772.7371216	500	2053.449951	1486.819214	590.0410156	5254.748535	3354.184814	2516.265625	1412.150513	1170.085815	949.2472534	500	848.088501	521.7675781	500	1168.910645	904.2265625	500	4.25989
ath:AT4G23650	1071.291382	3643.224121	1910.796265	1284.242798	2694.404053	6729.45752	4678.933105	7450.12793	10858.71289	7050.432617	1618.481079	2519.531738	3120.28418	1573.49585	1949.792236	927.4454346	712.4345093	2914.061035	1317.312134	832.5461426	4.25854		AT4G23650 (CDPK6; calcium-dependent protein kinase 6)		path:ath04626 (Plant-pathogen interaction)
ath:AT4G17486	1436.24585	2262.145508	1731.201416	995.1828613	3690.422119	3629.205811	3140.912842	4242.296875	4037.598633	3795.809326	1520.313354	1894.109497	1451.7146	854.1029663	649.31604	1248.385132	859.5898438	785.4126587	1159.16687	843.9977417	4.25695
ath:AT5G01460	1039.951904	1511.286011	917.2474976	614.9656372	1274.93103	1702.429932	1627.477539	1793.766602	1840.115112	1779.79834	761.1088257	1287.591187	743.9432373	500	500	500	500	500	530.0714722	502.2921143	4.24604
ath:AT3G21220	670.5686646	1504.6073	1130.336426	554.5574341	1142.830566	1506.276001	1186.198242	1645.128052	2326.087402	1577.616211	615.2883301	1121.744751	500	500	500	513.2869873	500	500	654.5093994	500	4.24071		AT3G21220 (MKK5; mitogen-activated protein kinase kinase 5)		path:ath04626 (Plant-pathogen interaction)
ath:AT1G51950	3447.955566	1566.21582	2056.710693	2704.248535	1433.102905	2294.823486	1188.382446	4922.561523	12796.95117	5609.578125	2206.057373	1909.359009	1039.963257	1844.389893	1083.259155	1090.471436	759.9656982	1007.174011	782.4364624	500	4.2389		AT1G51950 (IAA18; auxin-responsive protein IAA18)		path:ath04075 (Plant hormone signal transduction)
ath:AT4G34410	990.8731079	924.4573975	1588.927979	761.3277588	921.1763306	1811.391235	1218.978149	2900.782715	12365.53906	8027.992188	500	1750.968018	704.4151001	500	500	500	500	500	500	500	4.23378
ath:AT5G67500	3040.916748	2621.525635	2120.344727	1467.266479	2605.841309	6127.516113	2597.029053	5782.054688	12054.40918	5761.359375	2304.550049	3168.906006	1870.588867	1081.235352	602.7531128	1054.540649	710.3956299	539.4399414	972.9467773	770.7435303	4.23132
ath:AT4G21570	9021.75293	8079.809082	4439.17334	3395.071533	4690.807129	9419.550781	6192.567383	22000.05469	54405.22266	24509.57812	9848.633789	10297.12891	2222.988525	2712.925537	960.2281494	1461.835205	2561.843262	1521.276367	3403.291504	6622.469238	4.22927
ath:AT1G02900	683.8034668	553.473999	515.6102295	500	500	665.2141113	500	951.461792	1524.261841	870.4317627	729.2814941	592.5455933	602.8432007	500	500	500	500	500	500	500	4.22641
ath:AT1G74020	826.4844971	564.8813477	641.6907959	500	730.8214111	863.2105103	849.7319946	981.897644	1530.695312	920.4744873	657.0184326	547.7067871	500	500	500	500	500	500	500	500	4.21715		AT1G74020 (SS2; strictosidine synthase 1)		path:ath01100 (Metabolic pathways) / path:ath01110 (Biosynthesis of secondary metabolites) / path:ath00901 (Indole alkaloid biosynthesis)
ath:AT2G30040	3989.663818	2108.780518	2482.851807	5383.818359	7415.935547	4237.070801	1469.769775	20890.90039	20367.32031	5895.447266	1759.888672	3488.199219	1014.531189	2347.494385	500	1407.777588	1051.173706	1542.174194	2743.527588	1148.420044	4.21619
ath:AT4G22330	3591.058594	3118.674805	2196.235352	751.3105469	2934.8125	6000.895508	4415.825684	5306.72998	11432.53613	8834.866211	3529.545166	2869.855713	1998.446289	801.5454102	2541.401855	1814.058838	897.1540527	2154.132568	1839.852661	1117.513062	4.20878		AT4G22330 (ATCES1; dihydroceramidase)		path:ath00600 (Sphingolipid metabolism)
ath:AT1G76680	826.0397339	1591.413086	1124.407959	500	2730.190674	1545.175537	5858.310547	12268.18359	6473.027832	22066.81836	1382.815186	1784.800781	826.1409302	500	500	801.3855591	500	500	1588.013428	500	4.20685		AT1G76680 (12-oxophytodienoate reductase 1; OPR1)		path:ath01100 (Metabolic pathways) / path:ath00592 (alpha-Linolenic acid metabolism)
ath:AT1G18870	528.2537842	652.4797363	500	500	1893.590576	1188.862061	1735.422241	2803.418213	1619.501953	3498.811035	816.6967163	817.7503662	701.4475098	500	500	500	500	500	500	500	4.19497	AT1G18870 (ICS2)	AT1G18870 (ICS2; Isochorismate synthase 2)	PWY-5863 (superpathway of phylloquinol biosynthesis) / PWY-5791 (1;4-dihydroxy-2-naphthoate biosynthesis II (plants)) / PWY-6406 (salicylate biosynthesis I)	path:ath01100 (Metabolic pathways) / path:ath01110 (Biosynthesis of secondary metabolites) / path:ath00130 (Ubiquinone and other terpenoid-quinone biosynthesis)
ath:AT2G46495	2065.783691	2670.306885	1448.237793	1351.201904	1866.588257	3313.862549	1493.55481	6710.627441	8028.429199	3222.144531	1418.358521	3910.642822	965.1552734	1170.713623	555.1921997	1037.000854	1181.737793	849.5379028	1006.902771	1050.751465	4.19058
ath:AT2G34600	1013.276672	731.0678711	1000.482361	666.7661133	931.3566895	1240.137573	506.2030945	6142.243652	21982.92188	10131.83203	639.4091797	1438.987671	500	500	500	500	500	500	500	500	4.18913
ath:AT5G19450	5491.100098	3840.05835	3142.874023	3573.603027	5268.322266	5675.994629	4990.484863	7365.828613	7237.132324	7668.537109	5782.431152	4359.985352	2982.716797	3595.798096	4563.074219	2957.5271	901.9707031	3336.060059	2696.522461	722.3965454	4.18403		AT5G19450 (CDPK19; calcium-dependent protein kinase 19)		path:ath04626 (Plant-pathogen interaction)
ath:AT5G39320	1676.534546	1547.943604	1024.999878	782.0021362	1303.155884	2486.409668	952.0773926	3011.958252	4273.764648	1924.736206	681.5584106	1832.913208	921.6517334	950.4528809	500	500	717.0307007	500	508.8117981	500	4.17688	AT5G39320 (AT5G39320)	AT5G39320 (putative UDP-glucose 6-dehydrogenase 2)	PWY-5114 (UDP-sugars interconversion) / COLANSYN-PWY (colanic acid building blocks biosynthesis) / PWY-3821 (galactose degradation III) / PWY-4821 (UDP-D-xylose and UDP-D-glucuronate biosynthesis)	path:ath01100 (Metabolic pathways) / path:ath01110 (Biosynthesis of secondary metabolites) / path:ath00500 (Starch and sucrose metabolism) / path:ath00520 (Amino sugar and nucleotide sugar metabolism) / path:ath00040 (Pentose and glucuronate interconversions) / path:ath00053 (Ascorbate and aldarate metabolism)
ath:AT2G38400	3829.411377	2042.739868	1662.39917	1268.200684	6042.873535	13452.33008	5268.508789	16830.15625	34804.14453	13831.41406	1953.022705	2316.01709	1249.338623	1068.678833	1992.662354	2580.799316	1689.175171	1526.570435	2070.233398	2343.577637	4.17356	AT2G38400 (AT2G38400)	AT2G38400 (AGT3; alanine:glyoxylate aminotransferase 3)	GLYSYN-ALA-PWY (glycine biosynthesis III)	path:ath01100 (Metabolic pathways) / path:ath00260 (Glycine; serine and threonine metabolism) / path:ath00250 (Alanine; aspartate and glutamate metabolism)
ath:AT3G59980	9262.942383	12029.65625	10368.28027	7059.389648	9213.342773	19176.67578	7578.588867	15601.43457	33593.04688	19854.33594	5710.59375	15086.09961	7342.679688	4082.825684	722.868042	1872.471069	950.7133789	751.3667603	2193.550537	1059.264648	4.17286
ath:AT1G49790	692.5044556	698.3018188	779.1193237	500	825.3983765	1274.849121	1000.373474	1059.98877	1373.145996	1171.626587	500	683.647583	500	500	500	500	500	500	500	500	4.16616
ath:AT5G62360	1655.500854	1417.327515	1652.286133	1336.841797	4229.771484	4845.185059	24598.06055	18128.29883	43584.39453	63890.01953	1890.86145	2186.977295	1653.918213	755.7236938	872.2383423	954.9291992	2911.008545	1423.139526	3349.082031	5801.605957	4.16528
ath:AT2G28170	500	629.515686	500	500	500	502.0892334	500	1962.904785	2939.550781	971.0444336	500	541.9438477	500	595.8798218	500	500	500	500	500	500	4.16514
ath:AT4G39030	713.8666992	1192.252441	946.631897	500	631.3702393	1270.4823	1473.547119	2311.922852	4892.918457	8388.298828	526.9525146	1612.569946	592.2720947	500	500	500	500	500	500	500	4.15779
ath:AT4G37130	865.8345337	1554.717773	1026.884277	624.8605957	1888.329834	1931.062012	1347.503418	1967.386841	2208.178711	2013.133057	881.086853	1413.585083	634.3970337	500	640.276062	548.6777344	548.2240601	574.5392456	500	500	4.15754		AT4G37130 (hydroxyproline-rich glycoprotein family protein)		path:ath03013 (RNA transport)
ath:AT1G71490	573.8323975	618.0441284	554.2332764	583.9499512	500	800.1779175	500	1973.930542	2995.919189	1005.976929	516.3267212	648.2973633	538.3850098	500	500	500	500	500	500	500	4.15693
ath:AT5G63160	5389.684082	3122.171875	3178.501465	1631.647095	1709.766357	2734.467041	1368.143677	4934.733398	8740.475586	6682.424805	3227.620117	1996.234863	4956.853516	1169.054688	761.4414062	500	500	766.1583252	500	500	4.1489
ath:AT1G10410	1057.512817	1026.01355	1004.235535	753.2037354	729.171814	1448.26062	521.5480957	1571.236938	3115.989258	2007.835693	1053.489746	1060.189087	511.0419922	579.0562134	567.1846924	672.9796143	575.3673706	899.90271	658.133728	500	4.14565
ath:AT5G66650	2192.779053	1582.477295	1231.051025	1496.323853	1419.103394	1566.559692	652.8526001	6184.048828	13831.36621	4369.179199	1564.51001	2183.718018	673.0804443	1148.960327	500	500	500	500	500	500	4.14064
ath:AT2G44620	4615.619141	5813.858887	4188.969238	2724.686279	5304.725586	8151.849121	5618.207031	5765.290527	9465.535156	6552.482422	2180.421631	5137.104492	2252.326904	2006.639282	741.7562866	1541.549805	861.6762085	805.5523682	1315.608276	631.5766602	4.13964		AT2G44620 (MTACP-1; acyl carrier protein 1)		path:ath01100 (Metabolic pathways) / path:ath00190 (Oxidative phosphorylation)
ath:AT2G42880	735.4526978	1527.72876	875.5031738	565.5384521	1259.853516	1909.606201	1324.716431	1574.54541	2503.03125	1963.554688	557.0385132	1143.093262	669.6685791	506.4734192	500	500	500	522.6981812	500	500	4.13863
ath:AT3G52870	3423.837646	4510.401855	3638.599121	2720.40918	4311.680664	9777.469727	8580.386719	6819.477051	25483.12305	17294.82812	3405.194336	3575.278076	3580.27002	1767.374512	795.3251343	1107.467407	1516.230957	792.7702637	883.6047974	984.744873	4.13146
ath:AT1G70910	1032.723267	1220.855347	1144.664673	500	710.008728	1081.879395	711.5755005	2840.731934	4419.342285	2884.542969	2341.053223	2716.63208	1624.849976	500	500	500	500	500	500	500	4.1293
ath:AT3G19840	1765.275879	2520.076416	1547.520874	1010.884094	1455.805054	2217.482422	2840.519775	2063.272461	4294.316895	4847.619629	1215.253906	2478.253906	1033.252319	1106.845459	500	500	500	500	500	500	4.12873		AT3G19840 (PRP40C; transcription elongation regulator 1)		path:ath03040 (Spliceosome)
ath:AT1G69890	559.100647	1311.713379	867.6657715	500	1865.62207	3120.648926	5726.108887	4925.788574	5698.354492	9234.00293	500	1288.934448	894.5153198	500	500	810.6834106	652.180542	500	1211.347534	531.9711914	4.12066
ath:AT1G13180	1396.965088	1024.554688	973.4330444	718.6304932	1777.036865	1487.822754	1232.381348	1884.912842	1704.594727	1573.89856	744.7290039	852.9354248	773.0286865	577.6907349	941.9191895	500	500	911.9636841	500	500	4.11623
ath:AT1G01300	767.1786499	1606.107178	801.8143921	767.5552979	2343.725586	5378.65918	3576.195801	4491.594727	7294.074219	7619.549805	750.098999	1688.922729	1633.4375	809.8646851	1610.679688	796.0704346	656.9685059	2323.632324	1060.505005	974.1685181	4.11607
ath:AT1G61667	812.1331787	760.4980469	544.1622925	530.2597656	671.0858154	587.4317017	685.9990845	1056.184692	1110.377686	838.4141235	820.8322144	773.5674438	500	501.9314575	500	500	500	500	500	500	4.1144
ath:AT1G17340	1438.187622	1270.357422	1162.40686	1075.617676	1657.816895	2718.650635	1866.963867	2442.64917	4969.775391	3425.364258	1073.736206	1569.382446	692.8256836	1713.499878	948.8019409	601.0769653	815.1219482	1361.024048	564.699707	988.053894	4.11411
ath:AT2G22910	2582.460449	2032.107788	1274.61731	1036.185669	1785.414795	2708.174072	1532.155518	2836.854492	4807.646973	2700.279541	1924.475342	1985.571777	1299.779907	986.0432739	602.6746826	500	500	669.9986572	500	624.9370117	4.11241	AT2G22910 (AT2G22910)	AT2G22910 (NAGS1; amino-acid N-acetyltransferase)	ARGSYN-PWY (arginine biosynthesis I) / ARGSYNBSUB-PWY (arginine biosynthesis II (acetyl cycle)) / GLUTORN-PWY (ornithine biosynthesis)	path:ath01100 (Metabolic pathways) / path:ath01110 (Biosynthesis of secondary metabolites) / path:ath01210 (2-Oxocarboxylic acid metabolism) / path:ath00330 (Arginine and proline metabolism)
ath:AT3G11130	2324.508057	2294.136963	2256.423584	1789.793335	2506.005371	3824.449707	3045.911377	4203.648438	6116.130859	3966.0354	1674.518066	1643.988159	1284.968994	1461.670776	2313.968506	926.9835815	500	3033.32959	1547.195801	500	4.11229		AT3G11130 (Clathrin; heavy chain)		path:ath04144 (Endocytosis)
ath:AT3G25480	1190.251343	914.7836914	1317.859131	559.5238037	2226.802246	3211.31958	778.7349243	4345.246094	6760.665039	2590.673584	1044.653931	1009.659546	1370.664185	504.6824951	562.1216431	500	500	802.2774658	500	500	4.10852
ath:AT5G14950	1488.055908	2711.337402	1186.849487	547.6377563	5039.708496	4536.800781	3515.9375	8087.485352	5510.01416	5958.800781	2097.342773	3674.955566	2028.501587	763.3283691	500	1269.133667	777.1473999	711.112915	1323.435059	834.3422241	4.10794		AT5G14950 (GMII; alpha-mannosidase II)		path:ath01100 (Metabolic pathways) / path:ath00510 (N-Glycan biosynthesis)
ath:AT1G60900	1923.912598	2563.467773	2593.311279	2292.866455	2278.23877	3314.844238	2112.312988	3057.499756	4129.967285	2365.406006	1177.321411	2379.988525	1994.733521	1920.842285	839.963562	674.4987793	589.6193848	606.8352661	884.5206299	510.8379517	4.10786		AT1G60900 (Splicing factor U2af large subunit B)		path:ath03040 (Spliceosome)
ath:AT1G67460	2073.89917	1480.388916	1503.491455	832.2860107	4680.532227	7953.105957	4865.544434	8499.151367	13609.22559	7815.239746	4078.859131	3466.729248	2055.080322	1381.829956	1388.081787	500	1574.243042	1534.361938	500	1947.837158	4.10705
ath:AT2G46960	4686.94873	2058.073486	2352.777344	1598.175415	7808.624512	6433.668945	1251.787476	13399.08887	20535.23828	6254.184082	3010.790771	2843.951416	1203.792358	845.0365601	1189.256592	500	675.4310303	1435.299072	500	658.7335815	4.10527
ath:AT5G17450	1160.350586	1252.035156	1238.08606	789.6965332	1231.904297	2836.291504	1971.182129	1864.903809	4020.80835	2853.891357	694.6637573	1070.746094	986.5197754	500	500	500	500	500	500	500	4.10288
ath:AT3G02580	841.7496948	1923.797363	1310.905396	500	3168.237061	4167.537109	3629.422852	3760.465332	4451.144531	5573.684082	863.0525513	1936.74585	1073.608398	500	500	675.8245239	500	500	576.2028809	500	4.10094	AT3G02580 (DWF7)	AT3G02580 (STE1; delta(7)-sterol-C5(6)-desaturase 1)	PWY-2541 (plant sterol biosynthesis) / PWY-6663 (plant sterol biosynthesis II) / PWY66-341 (cholesterol biosynthesis I)	path:ath01100 (Metabolic pathways) / path:ath01110 (Biosynthesis of secondary metabolites) / path:ath00100 (Steroid biosynthesis)
ath:AT3G22160	1394.543823	929.9840698	979.6638794	757.2752075	1150.712769	1740.589111	769.5146484	4903.472168	10206.91992	2989.969482	974.3271484	1053.516968	500	570.9569092	500	500	500	500	511.3543701	500	4.10089
ath:AT2G47370	1490.776611	2763.239014	1665.641968	1109.290649	2638.717773	5014.887695	3437.115723	3458.854492	6890.04834	5588.391113	2271.692139	2219.802246	2053.881836	1401.968628	500	712.7139282	544.8821411	526.0408936	883.2565308	500	4.09624
ath:AT5G23660	1468.651123	1410.369751	1348.938599	929.0440674	3560.217041	5456.656738	9770.072266	7971.914551	9953.708008	11158.43066	853.6636353	1571.974609	1062.605957	751.5497437	500	582.0917358	2503.614014	500	522.3587646	1932.300293	4.09566
ath:AT4G27070	4982.097168	2194.999756	2712.554199	3914.22876	6427.192871	10385.2832	2497.477539	16843.76367	28701.27148	8514.251953	2595.258545	2806.536133	1513.805176	2315.852539	1829.269775	1081.208374	1540.628784	1886.645752	1230.501831	1593.602905	4.0843	AT4G27070 (AT4G27070)	AT4G27070 (TSB2; tryptophan synthase beta chain)	COMPLETE-ARO-ARA-PWY (superpathway of phenylalanine; tyrosine and tryptophan biosynthesis) / TRPSYN-PWY (tryptophan biosynthesis)	path:ath01100 (Metabolic pathways) / path:ath01110 (Biosynthesis of secondary metabolites) / path:ath00260 (Glycine; serine and threonine metabolism) / path:ath00400 (Phenylalanine; tyrosine and tryptophan biosynthesis)
ath:AT5G06360	3507.454346	4485.550781	3598.797852	3275.85791	7850.980957	9171.911133	8718.121094	7821.354492	9078.46875	8177.127441	2445.834961	3867.084229	2374.224609	2677.447998	3043.419434	1682.446899	1526.400513	1956.639893	1166.923828	860.7211304	4.07631
ath:AT2G38020	1957.920532	1862.390869	1126.171265	1192.481079	1051.600464	2170.426514	933.1511841	2268.76123	2960.155273	1757.845947	815.6427002	1331.39209	840	1318.963867	610.2266235	679.6277466	513.2871704	500	684.6558228	564.9477539	4.0752
ath:AT2G33240	1491.681152	1571.23645	1467.646851	1033.305908	2302.515381	2411.946289	2359.130127	3570.486328	4624.937012	4063.368896	2908.211426	2281.766357	2121.414551	1649.951904	1319.045044	500	1168.351929	1815.035278	729.2400513	1693.885742	4.07249
ath:AT1G01650	1428.171753	2080.129395	979.696167	844.4379272	3494.111572	6413.908691	3163.784912	6069.870605	11187.12598	5823.392578	1247.934326	2719.192383	1469.805298	804.6471558	1044.003662	1152.994019	546.1085815	852.9177856	1132.904541	753.2191772	4.07172
ath:AT3G17860	3791.180664	1555.28833	1931.496704	2435.563477	4517.918457	9247.018555	1917.702881	12483.69629	28270.84766	10374.5166	1706.291626	2510.490479	901.2456055	1490.726685	1944.123047	727.2563477	1442.47229	2282.969971	838.5562744	919.0834961	4.0632		AT3G17860 (JAZ3; protein TIFY 6B)		path:ath04075 (Plant hormone signal transduction) / path:ath04626 (Plant-pathogen interaction)
ath:AT2G29440	5938.440918	3049.584229	2917.75	2468.015137	1741.811157	3047.487305	617.5465088	12519.31055	37557.03516	15236.41602	4088.600586	6008.058105	953.163208	964.7587891	654.5079956	500	500	1308.518921	854.0214233	500	4.06305	AT2G29440 (AT2G29440)	AT2G29440 (GSTU6; glutathione S-transferase)	PWY-6842 (glutathione-mediated detoxification II)	path:ath00480 (Glutathione metabolism)
ath:AT3G20570	1183.617554	2453.806396	1716.152222	767.9914551	3029.10791	3552.242188	2591.255615	3494.530029	4138.481445	3438.311279	1395.951172	2388.938965	1194.505859	926.3781738	500	931.3348389	599.9823608	619.9319458	886.9468384	500	4.0628
ath:AT1G74440	955.3549194	504.3328247	500	500	500	500	500	1805.427124	1544.536743	810.3143921	751.7728271	557.7078247	500	500	500	500	500	500	500	500	4.06157
ath:AT3G02875	1440.063477	2668.299316	2422.140381	780.4667969	1702.319702	4154.592773	2655.674316	2960.845947	6875.594238	6487.637695	791.8938599	3323.241211	2088.44458	612.9886475	500	500	500	500	500	500	4.0606	AT3G02875 (ilr1)		PWY-1822 (IAA biosynthesis II)
ath:AT3G57520	5636.287109	3268.690674	4460.161621	4998.565918	2044.401733	5711.759277	4019.313721	18649.33984	49300.01562	16290.08496	3165.17749	4816.945312	2588.35498	3131.290283	1149.002441	2173.648682	2123.836426	909.0147705	1872.04187	1045.649048	4.06056	AT3G57520 (SIP2)	AT3G57520 (SIP2; putative galactinol--sucrose galactosyltransferase 2)	PWY-6527 (stachyose degradation) / PWY-5337 (stachyose biosynthesis)	path:ath00052 (Galactose metabolism)
ath:AT5G45130	13814.28809	8680.614258	7883.191406	6670.818848	10456.64258	18256.45898	9887.303711	18873.1543	29231.99609	14319.15332	10915.46777	8847.527344	4836.192383	5488.939941	4429.407715	4843.056641	2179.612061	4480.990723	5337.165039	2748.910645	4.05894
ath:AT5G27380	6502.86084	4973.477051	4487.476074	3900.490967	5634.464355	13283.42773	6988.527832	10380.70801	25214.74609	12079.11523	4080.021729	5679.077637	2330.060059	2558.814697	2013.377075	1229.992432	1581.262085	1419.825928	1092.945923	1403.855957	4.05717	AT5G27380 (AT5G27380)	AT5G27380 (GSH2; glutathione synthetase)	PWY-4041 (&gamma;-glutamyl cycle) / PWYQT-4470 (&gamma;-glutamyl cycle (plant pathway)) / GLUTATHIONESYN-PWY (glutathione biosynthesis)	path:ath01100 (Metabolic pathways) / path:ath00480 (Glutathione metabolism)
ath:AT1G17500	1082.112183	1145.976929	945.479187	827.0252075	1108.944214	1879.641724	1120.192993	1552.770508	2704.447266	1562.486816	755.0673828	1220.094971	788.737854	882.9490967	500	500	500	500	500	529.3914185	4.05632
ath:AT1G19300	1411.440918	915.8380737	1063.120361	1007.394104	763.5945435	1584.602783	803.8884277	3046.373291	6887.355957	2599.049805	1127.652588	1131.799927	635.8862305	864.4936523	500	662.784668	500	500	830.4926147	605.6367188	4.04717
ath:AT1G09940	1091.876221	1118.778687	1328.63208	914.7998047	1161.062622	2104.877441	1408.559692	5410.13916	11508.55859	3608.528564	667.9055786	1375.681763	1117.852417	674.9083252	518.7078857	579.1774902	500	731.2675171	1010.298767	610.4705811	4.04687	AT1G09940 (HEMA2)	AT1G09940 (HEMA2; glutamyl-tRNA reductase 2)	PWYQT-62 (superpathway of proto- and siroheme biosynthesis) / PWY-5918 (heme biosynthesis I) / PWY-5188 (tetrapyrrole biosynthesis I)	path:ath01100 (Metabolic pathways) / path:ath01110 (Biosynthesis of secondary metabolites) / path:ath00860 (Porphyrin and chlorophyll metabolism)
ath:AT3G21670	2307.689941	5853.353027	2686.998047	1176.712524	4084.105225	5371.794922	1330.938843	7883.473145	11598.8291	5521.067383	1683.264526	5018.193848	2235.25	1123.14917	745.7127075	1238.608887	500	629.6114502	1440.46106	537.8268433	4.04249
ath:AT2G43020	7619.689453	3072.894775	3403.321045	3884.440186	4971.370605	7654.203125	2228.983154	11408.89941	23436.40234	8811.732422	4775.259766	5279.323242	1090.393066	1927.117798	872.6159058	915.1466675	1560.597412	759.5015259	1264.859009	1891.896362	4.04117	AT2G43020 (AT2G43020)		PWY-3981-ARA (&beta;-alanine biosynthesis I) / PWY-6441 (spermine and spermidine degradation III)
ath:AT1G72790	1084.54126	1103.927734	736.7097168	712.0758057	880.5457764	1544.594849	1445.871338	1760.153809	2916.024658	2587.057617	1524.46875	1084.196045	1413.413086	939.9088135	784.0536499	500	546.1271362	930.7329102	765.8265991	951.1288452	4.03508
ath:AT4G11800	958.1074219	1904.200073	1255.837036	556.6655884	4623.045898	3490.136963	3956.572998	7167.38916	4583.68457	4270.485352	1024.92627	1831.043823	920.8015747	500	707.5653076	694.1743164	500	589.7642212	615.677002	647.168457	4.03496
ath:AT2G44840	500	573.5159302	790.3101196	500	1999.876221	2705.62085	703.4341431	5658.503906	14937.13672	5250.752441	500	888.5962524	549.6925049	500	500	500	500	500	500	500	4.03286
ath:AT4G17230	5974.160156	3543.591553	3177.515625	2750.193359	6292.562988	9859.019531	2845.044434	22980.58594	39464.05469	10694.96777	3453.682617	4680.553223	2095.96167	2115.763428	2129.684814	1785.391235	2238.11377	3046.624023	3797.924561	3191.750732	4.03228
ath:AT2G12910	780.4327393	685.9189453	636.0438843	500	862.4903564	960.2491455	500	4419.585938	10152.69434	3087.510986	698.0785522	1040.201782	506.966095	500	500	500	500	500	500	500	4.02732
ath:AT3G15210	8536.412109	15760.30273	4456.573242	5416.943359	36322.64844	54687.53906	27441.19727	54465.61719	60960.00781	52509.25781	10980.11816	10422.20117	7192.815918	8030.069336	9577.577148	8109.634277	9209.22168	11479.99902	15157.23438	9860.714844	4.02653
ath:AT1G71710	2593.274902	2965.091309	2100.796631	2110.896484	1970.686035	4182.163086	3105.897705	2525.927979	5287.266602	4946.544922	1848.065918	2293.824463	1829.735229	1515.796021	776.269165	815.3253784	695.9665527	1074.59021	900.170105	936.614624	4.02306	AT1G71710 (AT1G71710)		PWY-6363 (D-<i>myo</i>-inositol (1;4;5)-trisphosphate degradation)
ath:AT2G29020	8463.06543	7947.223633	6048.811523	3632.902588	3823.05957	9878.87793	3906.869873	16279.94238	53083.96484	24042.88672	4780.995605	13039.89648	2917.150391	2399.691162	519.3013306	1493.143799	787.2979736	573.9160156	1315.561157	697.3794556	4.02208
ath:AT4G27860	895.2942505	1402.513672	1272.459229	666.2415161	597.0578613	1787.716187	924.0012817	1967.397827	5886.106934	3272.75293	893.3203735	1648.754517	1023.741882	540.7599487	500	500	500	500	500	500	4.02187
ath:AT1G18890	941.609314	1522.356323	1242.889038	819.8881836	2783.21875	2534.132324	1769.345215	3842.638184	4664.813965	2361.422119	977.5557861	1615.527466	1231.036865	780.7682495	566.2114258	797.3293457	500	906.2460327	1246.345215	549.6610718	4.01911		AT1G18890 (CDPK1; calcium-dependent protein kinase 1)		path:ath04626 (Plant-pathogen interaction)
ath:AT1G29640	617.9324341	851.4179077	651.6189575	700.2023315	500	1080.760254	683.3027954	1081.741455	1488.278809	907.2754517	689.3145752	665.6473999	576.6848145	519.5338745	500	500	500	500	500	500	4.01776
ath:AT4G29690	844.2141113	931.0836182	500	500	837.2160645	1081.268799	500	1227.122681	1322.113647	976.6108398	517.4833984	683.3595581	500	500	500	500	500	531.7241821	500	500	4.01467	AT4G29690 (AT4G29690)		PWY0-166 (pyrimidine deoxyribonucleotides <i>de novo</i> biosynthesis I)
ath:AT3G09560	1498.421753	1070.55481	1438.264771	656.835022	1918.910767	2632.124756	1488.450928	2169.531982	4055.510498	2941.597168	1264.973999	1021.375122	869.0566406	564.0106812	1308.423096	521.9733276	500	1191.502808	500	654.4705811	4.01342	AT3G09560 (PAH1)	AT3G09560 (lipin-like protein)	TRIGLSYN-PWY (triacylglycerol biosynthesis)	path:ath01100 (Metabolic pathways) / path:ath00564 (Glycerophospholipid metabolism) / path:ath00561 (Glycerolipid metabolism)
ath:AT2G19560	500	703.9053955	509.3894958	500	500	963.7886353	984.1950684	1170.068726	1629.854004	1074.775391	500	905.0654297	680.3789062	500	500	500	500	500	500	500	4.01338
ath:AT1G44960	1138.397461	2213.403809	1228.394165	731.2523804	2131.34375	2445.766602	2694.751709	2670.459961	2586.470459	3036.478516	802.5966797	1626.98938	1254.539429	738.3977661	516.5732422	646.8865967	570.4614258	500	608.5639038	759.2980347	4.0121
ath:AT2G44830	886.9034424	1473.027588	740.3035278	500	572.8223877	1304.174805	880.9180298	1249.391602	3388.188721	2723.556396	910.8582764	1336.173096	811.630249	500	500	510.0317993	500	500	500	500	4.01187
ath:AT2G34585	4575.987305	5592.345703	4753.004395	3378.708984	5914.410645	9446.977539	11736.97559	7285.949219	11783.68262	15874.75781	2826.875488	4115.300781	3044.893311	2238.386719	3442.172119	1688.468384	2051.01001	2664.218262	1250.700439	1533.339111	4.01157
ath:AT3G23820	9872.470703	13886.31055	3847.225098	6632.201172	21768.19727	35503.33203	12818.25684	36206.61328	53492.65625	34293.5	11448.76562	10742.96191	6942.875	9996.366211	10272.84766	11623.28027	4936.057617	22335.81836	20903.69336	12359.18945	4.01057	AT3G23820 (GAE6)	AT3G23820 (GAE6; UDP-D-glucuronate 4-epimerase 6)	PWY-5114 (UDP-sugars interconversion) / PWY-4861 (UDP-D-galacturonate biosynthesis I (from UDP-D-glucuronate))	path:ath01100 (Metabolic pathways) / path:ath00500 (Starch and sucrose metabolism) / path:ath00520 (Amino sugar and nucleotide sugar metabolism)
ath:AT1G28480	842.1582031	1283.558228	1080.992798	602.2243042	541.9385376	1316.24292	901.3336792	3269.591064	8897.288086	3451.391602	928.0987549	1648.532959	996.1911011	766.9044189	500	500	500	500	500	500	4.00838
ath:AT4G05100	2865.119385	3537.838867	2965.329834	5273.907715	968.0961304	1570.039307	1040.753418	8600.313477	16522.39258	6080.640137	2063.818604	2720.445801	1573.894531	4127.703125	500	509.7517395	500	1156.255127	1584.854858	695.4543457	4.0029
ath:AT3G28600	500	728.6946411	500	500	887.8429565	839.9511719	500	1189.664673	1532.422363	945.0037842	555.0913086	937.5549316	500	500	500	500	500	500	500	500	4.00101
ath:AT4G23600	10256.98828	1546.060425	10871.61719	11922.8916	49587.03906	67137.23438	36656.13672	62546.62891	62529.72266	64887.5	1961.87915	5302.139648	982.6412354	2194.191162	5037.638184	1726.375	2777.055664	4731.192871	2142.663818	2438.231934	4.00099	AT4G23600 (AT4G23600)	AT4G23600 (CORI3; cystine lyase)	PWY-724 (superpathway of lysine; threonine and methionine biosynthesis II) / PWY-702 (methionine biosynthesis II) / PWY-5864 (superpathway of plastoquinol biosynthesis) / TYRFUMCAT-PWY (tyrosine degradation I) / PWY-5886 (4-hydroxyphenylpyruvate biosynthesis) / PWY-801 (homocysteine and cysteine interconversion)	path:ath01100 (Metabolic pathways) / path:ath01110 (Biosynthesis of secondary metabolites) / path:ath00360 (Phenylalanine metabolism) / path:ath00270 (Cysteine and methionine metabolism) / path:ath00400 (Phenylalanine; tyrosine and tryptophan biosynthesis) / path:ath00350 (Tyrosine metabolism) / path:ath00130 (Ubiquinone and other terpenoid-quinone biosynthesis) / path:ath00960 (Tropane; piperidi…
ath:AT3G48530	5631.041016	2155.851074	1553.181641	2189.682373	3179.088623	9385.988281	5278.40918	17381.22852	41618.20312	15749.6543	4015.528076	2746.42334	1126.029663	1873.543823	3970.958984	2222.085449	5246.169434	3661.929443	1639.1604	3710.174316	3.9949
ath:AT5G41120	2374.368164	849.369751	863.8261719	620.4453125	1529.672974	3091.438232	635.0808716	4046.818604	9878.097656	3834.342529	756.3299561	786.822876	571.71521	544.3307495	500	500	500	568.8665771	500	500	3.99296
ath:AT4G37640	881.7565308	2571.991943	1122.822632	648.9224854	1941.382935	5581.864746	4735.766602	4063.172852	9383.097656	9028.544922	1024.405762	1707.476074	1628.316772	792.2399292	500	903.2523804	500	621.8572388	1554.866089	1176.853882	3.98579
ath:AT3G18800	1098.396851	1661.026123	1228.193237	752.0549927	2085.984375	3064.231445	2409.190918	2641.510498	4077.051514	2786.902832	1185.562866	1941.506714	1644.870239	902.9070435	500	651.237793	500	500	500	500	3.9845
ath:AT3G62450	2751.584473	2896.308838	1572.883667	2263.69043	2508.38916	5480.905273	4053.367676	3719.658691	5218.796875	4185.355957	1535.649292	2278.107666	1670.453003	1691.279175	1471.971802	1117.724487	1050.198608	929.5996094	842.2981567	869.8202515	3.98399
ath:AT1G12240	1989.59082	1085.004883	563.0689697	1153.410767	2908.996826	8377.894531	2057.823486	10311.2666	37557.87891	17616.2168	597.1973877	1622.310547	818.4736328	657.5557251	1284.669434	770.3156128	534.1878662	1467.981934	1045.180298	522.7874146	3.98267	AT1G12240 (AT1G12240)	AT1G12240 (ATBETAFRUCT4; beta-fructofuranosidase)	PWY-5454 (superpathway of sucrose degradation to pyruvate) / PWYQT-4466 (superpathway of sucrose and starch metabolism I (non-photosynthetic tissue)) / PWY-621 (sucrose degradation III)	path:ath01100 (Metabolic pathways) / path:ath00500 (Starch and sucrose metabolism) / path:ath00052 (Galactose metabolism)
ath:AT2G42760	1229.944458	802.6079102	924.4638672	535.612915	1099.909058	1750.696167	676.7466431	3165.881348	10062.68066	4267.537109	959.874939	877.5919189	635.6438599	500	500	500	500	500	500	500	3.98238
ath:AT2G37180	35969.24219	33662.32031	24585.0957	26349.02344	17664.87695	19598.17188	2576.731445	51024.55078	58074.14844	37316.17578	27606.94922	34836.03906	15273.50586	19560.80469	2579.601562	1845.601196	758.8032227	5159.97168	3379.947021	1570.641235	3.98062
ath:AT5G60300	676.543335	1067.04126	1395.042969	770.2265625	1229.572021	4613.833008	3520.770508	3659.319092	11697.80273	17220.79883	739.8922729	1324.672363	1473.862427	686.6946411	500	500	500	500	528.8710327	500	3.98012
ath:AT4G33920	883.9406128	1173.710327	951.7023315	508.3358459	1168.816284	2021.624023	1578.617188	2430.416016	3948.094971	1584.392822	715.6668701	936.9311523	988.6468506	500	500	500	500	500	548.2487793	500	3.97976
ath:AT3G49780	3461.267578	2041.534912	1190.442383	1927.875488	3857.548828	2834.987305	1728.228149	7685.861816	7458.3125	3158.189453	3279.125	2473.197021	919.0617065	1449.403809	883.1278076	1106.297607	908.8410034	946.7577515	1471.953369	1222.277222	3.97803
ath:AT2G22800	1269.879028	500	812.6026001	787.8023071	1110.724976	1710.170654	1096.078247	1870.37793	2314.131836	1404.81543	1281.506104	500	669.9612427	740.6664429	500	520.1266479	500	527.3425293	539.1156006	500	3.97663
ath:AT5G15190	1785.474731	3511.380615	2259.284668	948.0673828	1149.13855	4834.751465	5850.300293	4508.535156	13439.89258	10672.60742	3720.467041	4680.728516	2629.749512	1353.720459	577.5377808	1003.665161	1121.419678	679.8291626	844.2893066	803.3280029	3.97589
ath:AT2G37040	3133.961182	6125.645996	803.5909424	2915.974609	3396.589111	5220.435547	1475.003784	25019.56445	53271.10156	13673.33008	4025.098633	4040.431641	1791.711304	3710.807617	631.9760132	634.673584	500	1910.737671	1568.831787	500	3.97478	AT2G37040 (PAL1)	AT2G37040 (PAL1; phenylalanine ammonia-lyase 1)	PWY-1121 (suberin biosynthesis) / PWY-6444 (benzoate biosynthesis II (CoA-independent; non-&beta;-oxidative)) / PWY1F-467 (phenylpropanoid biosynthesis; initial reactions) / PWY-6457 (<i>trans</i>-cinnamoyl-CoA biosynthesis)	path:ath01100 (Metabolic pathways) / path:ath01110 (Biosynthesis of secondary metabolites) / path:ath00940 (Phenylpropanoid biosynthesis) / path:ath00360 (Phenylalanine metabolism)
ath:AT4G24210	4295.061523	3039.425781	2529.924316	1893.740356	2953.099609	4845.266113	3312.824707	3637.787842	5866.319336	6022.612793	2316.316895	2970.226074	1880.892212	2043.968384	2529.873047	1222.941895	898.0757446	2248.412109	1301.121338	906.8792725	3.97434		AT4G24210 (F-box protein GID2; SLY1)		path:ath04075 (Plant hormone signal transduction)
ath:AT1G03740	961.1925659	1103.979614	698.1627197	672.6052246	2083.710693	2402.087158	1692.994141	3353.799316	4358.050781	2165.551514	954.0667114	609.5269775	700.1928101	658.3320923	1274.596436	500	500	1631.807495	500	500	3.97358
ath:AT1G28200	2001.950073	2778.467773	2317.946045	2293.103027	6907.983398	11523.44531	11013.67285	10611.13379	13397.30762	14708.1875	1195.476196	3032.488037	3960.560303	1559.853271	1876.434326	2431.461182	1498.451172	1612.967773	2618.839844	1269.956665	3.97226
ath:AT5G42740	2128.779785	2895.128174	1564.551025	1331.869751	2390.734131	3414.3396	2128.824219	2917.955078	3616.677246	3126.990234	1643.583374	2682.250732	1374.953369	1225.404785	567.3030396	814.100769	618.164917	666.3988647	599.7578735	704.3203735	3.97114	AT5G42740 (AT5G42740)	AT5G42740 (glucose-6-phosphate isomerase)	PWY-5454 (superpathway of sucrose degradation to pyruvate) / PWY-3801 (sucrose degradation VI (anaerobic)) / PWY-5455 (superpathway of starch degradation to pyruvate) / PWYQT-4466 (superpathway of sucrose and starch metabolism I (non-photosynthetic tissue)) / GLUCONEO-PWY (gluconeogenesis I) / GLYCOLYSIS (glycolysis I) / PWY-621 (sucrose degradation III) / SUCSYN-PWY (sucrose biosynthesis) / COLA…	path:ath01100 (Metabolic pathways) / path:ath01110 (Biosynthesis of secondary metabolites) / path:ath00500 (Starch and sucrose metabolism) / path:ath00010 (Glycolysis / Gluconeogenesis) / path:ath00520 (Amino sugar and nucleotide sugar metabolism) / path:ath00030 (Pentose phosphate pathway)
ath:AT1G16350	3935.195557	3964.438477	2786.292236	2140.329834	3203.101318	4381.923828	4219.46582	3494.054199	3846.608643	4086.79834	2255.826416	2745.70166	2334.744873	1221.927124	1550.685181	643.1705322	1226.869019	1316.115112	782.9891357	983.8499756	3.96773	AT1G16350 (AT1G16350)	AT1G16350 (IMP dehydrogenase)	DENOVOPURINE3-PWY (purine nucleotide metabolism (phosphotransfer and nucleotide modification)) / PWY-841 (purine nucleotides <i>de novo</i> biosynthesis II) / URSIN-PWY (ureide biosynthesis) / PWY-5044 (purine nucleotides degradation I (plants)) / PWY-6596 (adenosine nucleotides degradation I) / PWY-5695 (urate biosynthesis/inosine 5'-phosphate degradation)	path:ath01100 (Metabolic pathways) / path:ath01110 (Biosynthesis of secondary metabolites) / path:ath00230 (Purine metabolism)
ath:AT4G34910	996.1587524	1331.733521	1016.853149	723.9703979	997.7167358	1525.796631	1040.463013	1303.715698	1656.213623	1077.0802	820.8040771	702.2769775	850.52771	767.079895	500	500	500	500	500	500	3.95927
ath:AT4G33700	1010.701538	739.5587158	823.2650757	588.2836304	1216.937134	829.1872559	888.2907104	1353.182861	1331.416138	1198.415039	1180.807983	676.552063	500	500	500	500	500	500	500	500	3.95805
ath:AT1G70480	2934.270264	2728.531982	1409.768433	1707.496582	1983.969971	3520.271484	1326.167725	4080.430176	9005.365234	3556.672607	2090.038574	2254.186035	1604.310303	1588.239868	500	794.1274414	581.1824951	500	687.2814941	500	3.95361
ath:AT2G07723	753.3156128	1210.855835	818.1416016	500	1115.303467	1779.510254	1284.645264	1440.125977	2200.347168	1500.955688	633.1473389	845.4857178	603.5432129	500	500	593.6061401	500	500	500	500	3.95358
ath:AT4G28910	6014.155762	7473.923828	9313.148438	4136.830078	6180.00293	18858.3457	15278.2998	9262.899414	30814.55664	30391.15039	2830.602539	6480.501953	5452.819336	3532.000977	955.1854858	2285.883545	1532.514893	678.8875732	1633.107178	1480.095581	3.95277
ath:AT2G46170	3895.872803	3069.744385	3092.199707	1496.511475	1998.484985	5935.066895	2905.235596	4821.575684	7391.705078	4933.994629	2964.738525	2879.050293	2414.388672	1310.509766	2383.85498	555.732605	667.8851318	1636.728394	500	584.4541016	3.95032
ath:AT2G27310	3519.121338	3882.084961	3083.294434	1740.457031	4899.035156	6446.594238	4874.783691	10718.51953	18982.97461	15719.1709	10922.23535	12772.24023	3679.217041	1680.680176	1562.557861	1128.724976	694.656189	1261.274048	1209.036255	969.6636963	3.94744
ath:AT4G24830	5090.675781	3412.020752	4147.779785	1959.456543	1590.300293	3718.989502	1357.637451	3963.10791	12943.00488	8329.634766	1996.612305	4122.972656	2607.111328	1385.06897	615.1504517	500	500	674.7225342	500	500	3.94492	AT4G24830 (AT4G24830)	AT4G24830 (argininosuccinate synthase)	PWY-5004 (superpathway of citrulline metabolism) / ARGSYN-PWY (arginine biosynthesis I) / ARGSYNBSUB-PWY (arginine biosynthesis II (acetyl cycle)) / PWY-4984 (urea cycle) / PWY-4983 (citrulline-nitric oxide cycle)	path:ath01100 (Metabolic pathways) / path:ath01110 (Biosynthesis of secondary metabolites) / path:ath00330 (Arginine and proline metabolism) / path:ath00250 (Alanine; aspartate and glutamate metabolism)
ath:AT1G09850	1991.910767	1582.386963	1159.749634	1231.251221	2297.410156	4087.765625	2525.579834	2463.386475	3708.713623	3627.050537	1313.720581	1262.417358	819.7000732	1022.603088	500	701.8143921	747.0880127	500	524.6394043	613.5238647	3.94475
ath:AT5G01210	1472.132568	773.439209	616.3659668	677.4783936	1622.48291	1471.887573	1044.700928	1793.711914	2576.805908	1418.888794	1017.581116	757.0117798	763.8918457	626.6398926	500	500	500	500	500	605.6134644	3.94144
ath:AT2G17500	1319.325317	754.3979492	648.1556396	590.8738403	693.6151123	670.2716064	500	2288.788574	2097.911377	1444.737305	1467.531128	970.8550415	1391.720215	553.7195435	643.6396484	500	500	735.2008667	500	500	3.93777
ath:AT1G68620	686.5217896	787.6734009	542.2213135	500	820.8768311	1262.583862	500	2294.744873	2741.36084	941.0424805	583.8687134	855.6875	500	500	500	500	500	500	500	500	3.93464
ath:AT3G16460	1127.28125	1054.096924	748.1223755	824.1922607	2426.166016	3089.081055	887.916687	4290.40332	6094.609375	2126.432617	755.9788818	1373.601929	676.3721924	625.0001831	576.3969727	500	518.824707	646.1802979	500	500	3.93435
ath:AT2G27080	704.1179199	1614.488892	915.9412842	675.666687	1959.421875	1725.551758	1449.427979	3732.709961	5597.155273	1971.16394	863.9229126	1486.514893	871.901123	841.2215576	500	500	500	1109.901611	848.4697266	500	3.93161
ath:AT5G18280	5888.063477	4995.814453	3059.374512	2619.819336	6598.548828	8769.551758	5096.120117	9453.591797	10274.87012	7347.1875	4915.84082	4852.981934	2840.952393	2435.712891	1020.605835	2569.775879	2243.907959	1687.030029	3310.866699	2439.487305	3.92922	AT5G18280 (AT5G18280)	AT5G18280 (APY2; nucleoside-triphosphatase)	PWY0-162 (pyrimidine ribonucleotides <i>de novo</i> biosynthesis) / PWY-5687 (pyrimidine ribonucleotides interconversion)	path:ath00230 (Purine metabolism) / path:ath00240 (Pyrimidine metabolism)
ath:AT1G54010	536.1606445	542.798584	534.1832886	707.8039551	868.0591431	1065.5979	500	2540.348145	5498.690918	1806.382202	846.3217773	685.3356323	500	500	500	500	500	500	500	500	3.92595
ath:AT2G30340	779.1113281	646.6015015	500	529.8369751	1928.320801	1897.800659	997.0379639	3142.355225	3442.562744	1559.96228	1029.986938	932.4269409	605.9021606	841.1651611	500	500	500	720.9159546	500	552.7263184	3.92435
ath:AT3G61580	1084.018188	3735.547852	1241.058105	664.3366699	4190.230469	5479.63623	2951.142578	6392.861328	7078.046875	5749.903809	1045.072021	4016.145752	1743.879883	718.9328613	568.6988525	1386.118286	642.1704712	666.5266724	1760.934204	531.8897705	3.92391	AT3G61580 (AT3G61580)		PWY-5129 (sphingolipid biosynthesis (plants))
ath:AT1G71940	1658.751099	2078.217773	1641.594727	1423.266724	2512.156006	3260.26416	2047.05127	2854.039795	4427.224609	3072.140381	2629.437256	2441.833252	1543.273193	1453.756348	1042.233032	500	883.6813965	781.5691528	553.5158691	881.3635864	3.92339
ath:AT3G12580	4042.688477	4835.533203	2249.293213	3012.680908	6331.444824	5226.378906	1707.098999	20532.20508	23272.26562	6322.717285	5188.711914	3011.279297	2437.292969	4713.450195	2480.961426	2095.127686	920.7125244	3551.705811	3658.248779	3280.938965	3.92328		AT3G12580 (HSP70; heat shock protein 70-4)		path:ath04141 (Protein processing in endoplasmic reticulum) / path:ath03040 (Spliceosome) / path:ath04144 (Endocytosis)
ath:AT4G33910	2430.54126	2989.588135	1477.419556	1382.392822	2322.38623	3316.199219	3364.48877	2813.729248	5505.680176	3634.014404	2100.501465	2105.82373	1121.610596	1461.271118	500	685.0441895	821.9907837	562.4558105	855.8978271	1018.854004	3.92063		AT4G33910 (oxidoreductase; 2OG-Fe(II) oxygenase family protein)		path:ath01100 (Metabolic pathways) / path:ath00330 (Arginine and proline metabolism)
ath:AT3G24160	5238.533203	4054.177002	4425.102051	3141.848389	7490.637695	8482.064453	6869.450195	7749.605469	9688.249023	8359.037109	4282.01123	4095.621582	3502.780762	2681.421143	3802.256836	841.2153931	1073.550903	4300.175293	923.2352905	725.6032715	3.91992
ath:AT3G05220	5249.288574	11928.73828	6354.354004	9672.514648	14327.00586	29599.50586	38783.86328	24215.95898	59439.50391	55007.13281	5584.737793	9170.509766	10095.39844	12015.29785	1615.009888	5507.446777	7238.13623	1731.963379	5168.364258	7298.263184	3.91824
ath:AT1G78990	627.9508667	809.8939209	752.8555908	500	628.1307373	1789.829102	895.4912109	1598.972046	3385.45459	1932.355103	530.9816284	973.8088379	1172.437012	500	500	500	500	500	500	500	3.91609
ath:AT5G26030	1056.171143	1602.703247	821.5548706	891.6981812	1644.656616	2898.536133	922.0214233	2972.80542	5714.736328	2372.321045	1024.874878	1251.574463	652.102478	752.9249878	500	611.4936523	500	500	708.2261963	500	3.91458	AT5G26030 (AT5G26030)	AT5G26030 (FC1; ferrochelatase 1)	PWYQT-62 (superpathway of proto- and siroheme biosynthesis) / PWY-5918 (heme biosynthesis I) / HEME-BIOSYNTHESIS-II (heme biosynthesis from uroporphyrinogen-III I)	path:ath01100 (Metabolic pathways) / path:ath01110 (Biosynthesis of secondary metabolites) / path:ath00860 (Porphyrin and chlorophyll metabolism)
ath:AT1G08250	1004.041748	2449.455566	1381.236206	990.5842896	1568.457886	4854.922363	2165.404785	2950.142578	12123.74219	8854.155273	1071.990479	1818.753784	1838.298828	1192.988281	500	557.9890137	500	500	890.1762085	500	3.9144	AT1G08250 (AT1G08250)	AT1G08250 (ADT6; arogenate dehydratase 6)	COMPLETE-ARO-ARA-PWY (superpathway of phenylalanine; tyrosine and tryptophan biosynthesis) / PWY-3481 (superpathway of phenylalanine and tyrosine biosynthesis) / PWY-3462 (phenylalanine biosynthesis II)	path:ath01100 (Metabolic pathways) / path:ath01110 (Biosynthesis of secondary metabolites) / path:ath00400 (Phenylalanine; tyrosine and tryptophan biosynthesis)
CATMA4a24970	1113.818848	812.699585	633.239563	500	740.4358521	729.4857788	525.173584	3091.280762	8293.952148	3092.824951	705.5786743	811.0357056	632.4310913	500	508.9469604	500	500	1407.027222	672.9691162	791.5690918	3.91426
ath:AT2G32510	3256.428955	1377.577271	1454.776733	1260.91333	2225.977051	1844.420654	560.2063599	10577.69043	14738.56055	3602.307129	3994.128174	2136.36499	702.701416	953.4719238	1615.296265	500	955.5393677	1733.553833	500	898.2993774	3.90941
ath:AT4G16440	808.9560547	1111.377808	1029.954834	602.8579712	1040.832275	1382.37915	970.8613892	1251.860596	1615.631348	1267.770996	580.7576904	878.1564941	1121.282959	500	500	500	500	500	500	500	3.906
ath:AT1G76160	8426.107422	4028.023193	11236.2666	14299.23926	5493.275879	9390.742188	9295.688477	21580.32617	31204.28516	26428.62891	4810.09375	4050.554443	8554.245117	11396.70508	6254.02832	500	999.059082	20920.50391	785.8679199	1390.081543	3.90281
ath:AT5G14710	2156.103271	1877.639648	1115.77356	1496.91687	1988.154297	1987.011597	957.4093018	2288.8479	3808.73291	1942.889282	1372.308838	1833.539307	643.3283691	971.6558838	500	600.4260864	500	500	583.8788452	500	3.89999
ath:AT1G53440	556.4058838	1288.547852	936.7546997	500	3490.612793	1893.630005	3505.459473	4461.815918	3436.302246	4471.527832	1010.314026	1756.477783	912.9755859	535.5901489	500	905.0411377	500	500	1160.137695	500	3.89969
ath:AT3G49220	5604.36084	8059.655273	2584.882568	4283.186523	5788.606934	13565.67773	13286.33398	19475.5918	36540.94922	30196.30664	10780.71973	7511.980469	5858.911621	6660.853027	11667.01562	3267.60498	5478.031738	22185.84766	5626.578125	6926.918945	3.89761	AT3G49220 (AT3G49220)		PWY-1081 (homogalacturonan degradation)
ath:AT1G11840	18566.21094	8990.658203	16514.10156	8722.62207	17979.12305	21419.7832	20900.06445	23240.36328	28052.15234	30438.30078	15279.9082	8472.482422	10269.86133	8369.779297	14171.17676	984.2285156	2116.624268	14566.31152	605.4107666	1776.165771	3.89647	AT1G11840 (AT1G11840)	AT1G11840 (GLX1; lactoylglutathione lyase-like protein)	PWY-5386 (methylglyoxal degradation I)	path:ath00620 (Pyruvate metabolism)
ath:AT5G51880	1418.93689	1590.355713	1381.12439	911.3565063	2191.941406	3449.395508	2288.748535	2870.659668	3032.878906	3224.404053	1826.093994	2017.015259	1338.13916	807.2783203	888.147644	618.9781494	594.467041	693.4058838	600.6677246	500	3.89205
ath:AT1G17440	4270.393555	4178.480957	3406.773682	2219.714111	4088.751709	9375.294922	5217.367676	7476.852051	13074.16895	7266.745117	2635.58374	3527.712158	1798.065186	2263.37793	1808.219971	2016.415405	1662.773682	2138.50293	1839.200195	2172.776367	3.89107		AT1G17440 (EER4; Transcription initiation factor TFIID subunit A)		path:ath03022 (Basal transcription factors)
ath:AT5G60700	2889.783203	2780.889404	1226.432739	2356.733398	2648.990479	3714.884033	2562.702881	3817.078125	4923.329102	3376.772949	1692.915771	2173.296387	1000.362854	2273.480957	850.7838745	2122.999512	1495.51123	780.8150635	1947.073486	1532.081055	3.89071
ath:AT2G35930	508.5513611	675.8964844	766.6399536	500	1583.025146	1591.665039	722.5256348	6376.422363	7025.177734	1418.213501	679.8451538	798.272522	500	523.9267578	500	500	500	683.3737183	500	500	3.88941
ath:AT5G23520	1532.62207	1508.295898	1697.258789	1037.138184	1542.076782	3390.899902	1985.825684	2961.517822	4116.343262	2198.428223	1117.697266	941.055603	1198.828125	1198.129028	738.6438599	785.9119263	500	772.4730835	933.7458496	598.2288208	3.88588
ath:AT4G35160	584.875	767.8551636	531.9001465	500	710.8370361	1268.856812	500	2892.868408	7820.290527	2802.763916	678.0216675	779.1674194	543.3433838	500	500	500	500	500	500	500	3.88422
ath:AT4G27500	2180.671875	4121.495605	1688.150757	1051.243286	4174.046875	7885.801758	3951.102295	6306.084961	13330.26953	8287.380859	1624.953857	4763.372559	1376.731934	781.2167358	516.8495483	1284.11145	765.5288696	800.5908813	1697.040527	956.331543	3.88183
ath:AT4G39030	1807.220459	2924.292969	1555.723389	2568.906738	1260.595703	3830.015381	4174.969727	3397.198975	13190.26074	16170.64941	1786.355103	4657.912598	1517.972656	2467.922119	500	500	632.9085083	500	647.142395	1029.476196	3.87947
ath:AT5G25940	877.0085449	1698.301514	1377.993408	857.2483521	2985.844971	3213.613037	3458.58374	3618.400635	2831.202881	3980.004395	804.9039917	1630.34668	884.5910034	541.6437988	500	714.4680176	500	500	589.3294067	500	3.87938
ath:AT3G54110	1135.194824	1557.363892	1106.435547	858.0300293	1278.901611	1701.201416	1067.88562	1863.385498	3142.42334	1668.988892	838.5353394	1828.658081	870.0184937	611.2105713	500	500	500	500	500	500	3.8749
ath:AT4G34710	2528.456299	2252.431396	1382.428467	2160.178223	2813.701416	4334.295898	2109.834961	9934.051758	22522.79102	6367.297852	1980.51355	2848.511475	1543.651001	1439.174072	598.5264893	532.9157715	516.8212891	945.3408203	976.8682861	882.9196777	3.87343	AT4G34710 (AT4G34710)	AT4G34710 (ADC2; arginine decarboxylase 2)	PWYQT-94 (superpathway of polyamine biosynthesis) / PWY-40 (putrescine biosynthesis I) / PWY-43 (putrescine biosynthesis II) / PWY-6305 (putrescine biosynthesis IV)	path:ath01100 (Metabolic pathways) / path:ath00330 (Arginine and proline metabolism)
ath:AT5G58020	7800.827637	5984.937012	2559.475342	5064.354004	7587.685059	8617.081055	5288.026367	9817.336914	13346.1543	8305.816406	6215.990234	6092.250977	2199.145996	4409.004883	1722.135376	3252.067871	3646.079834	2034.018677	3433.533691	3655.288574	3.87299
ath:AT1G53850	1916.56543	1128.902466	780.5610962	705.6355591	1765.887085	1895.704834	986.0354004	2249.989502	3424.793701	1740.521973	561.62854	884.5762939	661.7911987	917.1542358	500.7585449	755.9046021	500	605.9666748	884.1906128	693.3838501	3.87023		AT1G53850 (PAE1; proteasome subunit alpha type-5-A)		path:ath03050 (Proteasome)
ath:AT1G32640	3192.225098	2873.211426	2929.076416	1542.754395	5394.374512	11376.14746	5172.853027	9423.975586	34037.92578	21495.625	6066.435059	8347.517578	2428.870605	1241.309692	2443.655518	851.2681885	1261.728149	2783.94458	1149.238159	1750.795166	3.86891		AT1G32640 (MYC2; transcription factor MYC2)		path:ath04075 (Plant hormone signal transduction) / path:ath04626 (Plant-pathogen interaction)
ath:AT1G59780	500	500	500	500	500	648.086853	596.5703735	825.0003662	858.3359375	1111.943359	500	500	885.8444214	500	500	500	500	500	500	500	3.86596
ath:AT5G65270	4401.913574	2981.878418	3782.553223	2926.931641	2752.266846	3638.263428	2483.104248	3968.932617	6226.327637	4143.375488	3410.919189	2957.811279	2437.244629	2132.435791	1618.973389	882.4265747	589.0922241	1859.754395	1289.02771	702.7804565	3.8644
ath:AT4G39840	1222.499756	4015.504395	2170.858398	979.3008423	2262.691895	4541.618652	4635.051758	4085.609375	6773.421875	7398.362793	970.6461182	3202.614746	1636.922241	1028.322998	643.8981323	1077.465698	578.8319702	780.1757812	1910.60498	680.4593506	3.86263
ath:AT1G78990	500	500	500	500	723.4674072	1337.501221	566.093689	1426.317749	2308.172852	1122.325195	500	500	609.3634033	500	500	500	500	500	500	500	3.86175
ath:AT5G54390	6607.861328	4171.473145	3982.749512	3571.671631	4034.284668	9475.927734	5240.453613	7058.191406	17598.05664	9181.817383	4964.29248	5518.569824	2821.234863	1963.043335	2262.44165	1206.982544	633.1882935	1787.658203	1143.127686	574.5988159	3.85753		AT5G54390 (HL; PAP-specific phosphatase HAL2-like protein)		path:ath01100 (Metabolic pathways) / path:ath00920 (Sulfur metabolism)
ath:AT2G45210	1409.52417	919.4517822	878.6656494	1229.902954	1326.859131	1902.25708	713.2119141	7751.181152	19156.19531	5305.941406	631.4468384	1334.524292	568.8914185	677.8044434	500	500	514.1756592	500	745.4537354	534.3460693	3.85431		AT2G45210 (SAUR-like auxin-responsive protein)		path:ath04075 (Plant hormone signal transduction)
ath:AT1G71100	3828.808105	3754.462891	3510.881592	1261.337769	1180.353638	4541.759277	3006.375488	4012.251953	16739.44922	10387.71387	2085.214844	4103.47168	2213.360107	1237.421387	500	550.411377	500	500	901.4436646	582.6704102	3.85209	AT1G71100 (AT1G71100)	AT1G71100 (RSW10; ribose 5-phosphate isomerase A)	PHOTOALL-PWY (oxygenic photosynthesis) / CALVIN-PWY (Calvin-Benson-Bassham cycle) / PWY-5723 (Rubisco shunt) / PENTOSE-P-PWY (pentose phosphate pathway) / NONOXIPENT-PWY (pentose phosphate pathway (non-oxidative branch)) / RIBOKIN2-PWY (ribose degradation)	path:ath01100 (Metabolic pathways) / path:ath01110 (Biosynthesis of secondary metabolites) / path:ath00710 (Carbon fixation in photosynthetic organisms) / path:ath00030 (Pentose phosphate pathway)
ath:AT5G60790	7419.729004	13646.79004	5935.086426	5621.20752	5448.32666	12490.2002	5629.402344	14137.13867	28899.38086	13000.4502	6205.316895	6546.762695	9139.671875	7622.854492	1914.237671	2259.731934	1811.420288	2025.420532	2526.289062	2545.007812	3.85206
ath:AT3G16350	1790.607544	1903.640137	821.8336182	1135.308105	1576.087036	2385.978027	771.8215332	3332.359863	5147.852539	1993.428955	1318.449463	1441.559692	998.701355	954.9304199	634.1342163	740.0285645	634.7609863	831.7761841	871.8516235	695.484375	3.85195
ath:AT4G34870	16406.46094	21523.27734	17301.53711	11029.16309	21954.10938	34949.07422	28983.11914	23926.41406	33026.42969	27821.15625	12455.22559	21026.33594	11693.72852	9005.959961	4238.412598	3826.252441	3229.259277	4059.064941	2577.33374	2924.739502	3.84999
ath:AT2G22475	1675.880981	1581.634644	857.8741455	564.9996948	993.4212036	1890.885376	1097.89856	1935.10791	2905.828369	1700.202637	788.8110962	1483.078491	740.5666504	516.9402466	500	500	500	500	540.9241943	500	3.846
CATMA4a16550	1347.336426	1315.927246	1450.948853	500	2559.170898	2203.974365	3448.062012	4291.0625	3909.012207	8422.133789	2619.80835	3502.759033	972.8671265	500	500	500	500	500	500	500	3.84582
ath:AT3G55430	2509.821533	1836.45459	1091.967896	1412.232544	4040.445068	4434.52832	4563.06543	9986.209961	14319.11816	7061.76123	2672.864502	1929.769043	1166.689697	1567.226562	3502.938721	1895.905762	925.6444092	9208.879883	4337.802246	1044.561523	3.84378
ath:AT5G50570	3580.885254	2318.180664	2599.273926	1744.933716	3192.401123	6053.996094	2605.231201	6104.484375	13555.66211	5109.280273	2731.919922	2887.294678	1172.544556	1042.335083	685.6463623	793.3916016	732.7640381	687.7265015	959.6633911	790.8756714	3.84321
ath:AT4G31770	756.5639648	710.5831909	699.4387817	750.828186	763.9299316	810.1616821	500	1729.289307	2374.575684	802.4295654	566.6428223	815.725708	698.5966797	649.74823	500	500	500	500	500	500	3.83891
ath:AT1G70470	733.2457275	696.6166382	737.3119507	901.3917847	1220.297119	1587.247803	973.0648804	1692.996582	3149.15332	1334.355957	817.9104614	887.2020264	564.4987793	680.5396729	500	500	500	500	500	500	3.83826
ath:AT4G12730	4696.200195	3937.078369	5262.785156	4194.681152	7767.087402	21223.15625	8003.54248	18968.55273	41875.19922	19004.54688	3517.078369	4743.151855	3633.865479	2822.102051	3830.041992	2680.40918	3059.035645	5673.78418	2898.32251	2638.603271	3.83754
ath:AT2G21410	3605.117432	3147.203613	2568.952148	1370.134033	5406.643555	6048.123535	6850.088379	6301.774902	5336.166992	5867.755859	1870.138672	2636.713623	1601.641724	1184.480469	1262.169189	992.5123901	874.4639282	1032.231201	995.8362427	569.8462524	3.83633		AT2G21410 (V-type H+-transporting ATPase subunit I; VHA-A2)		path:ath01100 (Metabolic pathways) / path:ath00190 (Oxidative phosphorylation) / path:ath04145 (Phagosome)
ath:AT4G24060	1879.875732	1625.714111	1521.843872	1042.812378	1370.165161	1789.285522	1643.485352	1717.513794	3166.365479	2161.919678	1430.098145	1472.755371	894.1762695	1004.122803	870.0231323	543.7700806	619.6847534	1182.73584	672.0762329	589.6721802	3.83099
ath:AT4G13490	590.0906372	503.8483582	590.7352295	500	711.0615845	740.6324463	532.1912231	931.3910522	1054.975708	630.590271	500	500.6623535	500	500	500	500	500	500	500	500	3.82894
ath:AT5G61890	707.9287109	634.5964355	508.829071	652.2747192	961.5306396	791.8426514	500	1619.138916	2711.452148	980.9674683	525.4842529	800.4738159	500	500	500	500	500	500	500	500	3.82588
ath:AT5G51710	1050.525024	771.3209229	758.3045654	829.0387573	2647.500977	1904.557373	802.5413818	7642.476562	4315.703613	2070.104736	590.5556641	696.6704712	809.9552002	500	500	500	500	500	500	500	3.824
ath:AT5G40210	500	500	500	500	712.7424927	773.9122314	500	992.8093262	1255.791992	694.541687	500	500	602.7727661	500	500	500	500	500	500	500	3.82387
ath:AT1G59710	1626.96106	3240.285645	1889.505127	778.0719604	1128.864746	2691.525146	3368.004883	2781.7229	5062.561523	5119.763672	1382.588379	3024.90625	960.2772827	619.0380249	500	712.5409546	500	500	941.0286865	500	3.81915
ath:AT3G01360	500	908.7507935	749.6419067	500	713.4782104	1069.575928	813.9273682	994.7860107	1189.844116	930.4055176	500	522.425354	669.9651489	500	500	500	500	500	500	500	3.81652
ath:AT5G52410	949.0969849	783.0598145	754.470459	500	594.2305908	1694.485962	797.1972656	1324.429199	4458.20752	2769.379395	722.4361572	921.5338135	917.9192505	500	500	500	500	500	500	500	3.81139
ath:AT1G69360	1079.611084	1093.776611	554.1123047	849.8364868	2355.217529	3712.510986	1388.940918	3063.904053	4735.826172	2948.142334	500.9664001	1103.076904	521.4486694	732.8014526	500	830.6026001	696.5881348	500	612.3384399	786.9193115	3.80927
ath:AT1G05010	16137.83789	6101.092285	6998.345215	8216.914062	16729.78711	25148.9668	9514.575195	29049.55664	49186.28516	21286.58008	10606.34766	4998.807129	6964.779297	6241.076172	10983.39551	1627.355225	770.5923462	11849.70508	2486.923584	1152.400024	3.8063	AT1G05010 (ACO4)	AT1G05010 (1-aminocyclopropane-1-carboxylate oxidase; EFE)	ETHYL-PWY (ethylene biosynthesis I (plants))	path:ath01100 (Metabolic pathways) / path:ath01110 (Biosynthesis of secondary metabolites) / path:ath00270 (Cysteine and methionine metabolism)
ath:AT5G16210	3424.536377	3901.431396	2446.134521	1971.763794	5801.147949	8282.730469	7535.242188	8843.84082	8986.161133	8851.595703	4327.286621	6390.052734	3482.268799	1818.797119	1435.554932	1626.483521	1019.644592	1719.111206	1954.358643	817.6702271	3.80077
ath:AT1G44820	652.236145	500	512.5402222	588.9945679	500	664.6641846	500	936.3502808	1259.614136	645.9906616	520.4888306	500	500	500	500	500	500	500	500	500	3.79614		AT1G44820 (aminoacylase)		path:ath01100 (Metabolic pathways) / path:ath01110 (Biosynthesis of secondary metabolites) / path:ath01210 (2-Oxocarboxylic acid metabolism) / path:ath00330 (Arginine and proline metabolism)
ath:AT3G62420	2449.355469	2300.820801	1889.011108	1445.916748	3854.774902	6573.087402	3559.742432	5875.30957	11105.63672	4565.20166	1219.093872	2920.677002	1208.552612	1130.31665	620.281189	980.8601685	1286.834473	509.4693298	949.8292236	920.0632324	3.7935
ath:AT4G25433	1701.665161	1474.379639	1211.556396	674.6473999	581.925415	1090.697998	658.2598877	2101.508301	3641.567871	1928.42395	1907.818848	1336.262451	965.9429932	704.7677612	500	500	500	500	500	537.9060059	3.79165
ath:AT3G02750	4025.066162	8941.276367	4213.779785	2302.61084	6808.649414	15659.97754	13417.50293	10631.57031	25876.69141	21425.05664	4424.268555	7746.102539	4373.403809	2904.44165	1324.725098	3407.088623	1764.342529	1556.103882	4459.963867	2040.978149	3.78883
ath:AT5G50870	3262.790771	3908.792725	2239.942627	1949.91394	4149.648926	6216.303711	3348.138672	5721.534668	7968.534668	5024.750977	1779.984863	5097.282715	979.7664185	1460.842773	630.7612305	1502.415405	560.2545166	637.1104736	1489.582031	571.2131958	3.784		AT5G50870 (UBC27; ubiquitin-conjugating enzyme E2 27)		path:ath04120 (Ubiquitin mediated proteolysis)
ath:AT3G49840	1408.660156	630.8490601	548.0435791	500	1168.872437	2324.379395	2813.313477	2179.162598	3814.901855	3886.094727	2005.591553	943.4910278	656.9998169	500	500	500	500	500	500	500	3.78198
CATMA1a09750	2940.105957	2644.140869	2710.759521	2108.133301	2659.70459	3511.865723	3505.888428	3425.478271	5040.244629	4087.13916	4005.447266	2230.631836	2436.506836	1927.813232	2158.236084	1323.923096	936.9013062	1866.918213	1312.167603	802.2369995	3.7799
ath:AT5G02240	5331.027344	4020.839844	2439.01123	3767.709473	4984.083008	6533.039551	5235.258301	4708.8125	6979.564453	5850.381348	4089.424561	3228.434082	2194.321533	3224.563232	2569.361816	2411.800293	1901.336426	1641.962769	2142.716553	2176.722656	3.77958
ath:AT1G32460	6817.322266	2425.541504	3518.87085	5268.742676	6295.360352	7336.442871	4357.048828	11126.6123	24697.80078	12062.19238	2705.032959	2373.579834	2837.929688	4182.636719	7170.473633	2536.513916	1284.566162	8123.283203	3922.203369	1349.953979	3.77854
ath:AT5G66560	1114.843262	829.9091187	1076.124268	695.7923584	1054.987915	1739.057739	1001.68042	1517.719238	2329.702393	1858.178467	1131.228638	1031.807739	500	782.3579102	1009.165588	550.9915771	500	1000.011475	664.1593018	500	3.77709
ath:AT4G37190	1761.982788	1648.271973	2167.824707	1276.15918	1391.368774	2298.931396	1001.705383	1821.474243	3363.557861	2148.237061	1127.768921	1823.129639	1317.171631	1004.615295	500	500.8447571	500	500	538.675415	500	3.77597
ath:AT1G64650	2078.941162	2015.894531	2024.832397	1145.528687	2665.351807	4626.502441	2889.685059	3671.845947	4940.474121	3909.486816	1440.672607	2122.921875	1662.424683	1249.229004	1929.716064	1228.099609	887.5913696	1366.137573	1550.46814	920.6749878	3.77547
ath:AT1G77140	1195.748901	1203.980591	916.7710571	580.5140991	1034.955688	1652.787231	1189.786377	1356.813477	1459.192749	1548.025146	916.4556274	1107.494385	867.6348877	842.2336426	500	500	500	500	500	500	3.77347		AT1G77140 (VPS45; vacuolar protein sorting-associated protein 45-like protein)		path:ath04144 (Endocytosis)
ath:AT3G49890	1940.072632	971.0457153	930.3891602	867.1443481	1217.979248	1757.886719	2682.55249	1909.535645	3418.79834	3795.434326	1423.143188	1105.715576	1545.298096	770.5825195	518.8256226	500	698.2891235	500	500	1140.860962	3.77232
ath:AT1G77250	541.3108521	893.7194824	849.5789795	500	683.5395508	1062.824219	751.2593384	946.7993774	1138.24292	963.4345093	500	708.336792	607.5787964	554.0014648	500	500	500	500	500	500	3.77206
ath:AT4G18010	912.6621704	2676.717285	1007.310669	655.7719727	815.9539795	1836.108398	1576.94873	1756.461182	3960.768066	3701.668457	968.7555542	2003.866943	609.6219482	637.9517822	500	500	500	500	500	500	3.77205	AT4G18010 (AT4G18010)		PWY-6363 (D-<i>myo</i>-inositol (1;4;5)-trisphosphate degradation)
ath:AT5G23130	1443.172119	1103.717163	1008.330261	700.1321411	1614.844971	3320.071533	2489.706055	2614.283691	4943.034668	3341.314941	1907.58606	1916.16394	922.9696655	631.210144	760.9926758	500	500	776.4177246	500	500	3.772
ath:AT5G24780	737.0606079	958.7354736	500	500	812.8839111	1145.166016	1610.116699	2592.583008	4632.126465	4322.620605	3296.82251	2733.040283	594.2198486	500	500	500	500	593.3720093	500	500	3.76739	AT5G24780 (AT5G24780)		PWY-5083 (NAD/NADH phosphorylation and dephosphorylation) / PWY-6348 (phosphate acquisition)
ath:AT1G26570	522.1898804	705.137207	800.8203735	503.3375854	507.1762085	1064.98291	722.9140015	976.0036011	1035.093506	941.380249	512.4932861	606.0301514	500	500	500	500	500	500	500	500	3.76551	AT1G26570 (AT1G26570)	AT1G26570 (UDP-glucose dehydrogenase 1; UGD1)	PWY-5114 (UDP-sugars interconversion) / COLANSYN-PWY (colanic acid building blocks biosynthesis) / PWY-3821 (galactose degradation III) / PWY-4821 (UDP-D-xylose and UDP-D-glucuronate biosynthesis)	path:ath01100 (Metabolic pathways) / path:ath01110 (Biosynthesis of secondary metabolites) / path:ath00500 (Starch and sucrose metabolism) / path:ath00520 (Amino sugar and nucleotide sugar metabolism) / path:ath00040 (Pentose and glucuronate interconversions) / path:ath00053 (Ascorbate and aldarate metabolism)
ath:AT5G34831	3248.476318	1236.989502	3749.936523	1457.273071	2366.329102	8296.386719	1189.174316	8345.28125	45901.46094	26065.5293	597.730957	6975.314453	758.1972656	500	500	500	500	500	500	500	3.7647
ath:AT1G15950	5917.408691	7391.042969	2915.657715	2560.340088	6687.163574	13001.38965	3807.235352	11868.42871	24891.43359	10325.98633	3736.806396	3889.901123	5394.50293	2872.99585	1705.885498	1326.091675	884.7871094	2269.116455	1769.952881	944.9495239	3.76465	AT1G15950 (CCR1)	AT1G15950 (CCR1; cinnamoyl coa reductase 1)	PWY-5152 (leucodelphinidin biosynthesis) / PWY1F-823 (leucopelargonidin and leucocyanidin biosynthesis) / PWY-361 (phenylpropanoid biosynthesis)	path:ath01100 (Metabolic pathways) / path:ath01110 (Biosynthesis of secondary metabolites) / path:ath00940 (Phenylpropanoid biosynthesis)
ath:AT5G44100	1118.237793	2758.483154	1346.35022	888.8210449	2049.861572	2833.86499	2368.725098	2438.653809	3841.954346	2923.103027	1123.223022	2090.511963	1451.714478	687.7749634	526.2850342	734.9674683	679.1413574	500	760.2338257	619.8811646	3.76348
ath:AT4G17890	1256.963867	3438.319092	2895.796387	1174.303955	3985.570312	5246.805664	7143.95166	5817.443359	6461.513184	13335.58398	796.6015625	3280.027588	2168.190186	922.5158081	500	1235.290039	558.8881226	500	1241.067505	500	3.76115		AT4G17890 (AGD8; putative ADP-ribosylation factor GTPase-activating protein AGD8)		path:ath04144 (Endocytosis)
ath:AT2G45520	3396.667969	3301.4021	2926.865723	3334.764893	5499.088379	6955.20459	4734.529297	4827.508789	5963.496582	4294.79834	2944.476807	2679.627686	2632.028076	2447.631592	2453.671387	1663.02002	1161.761841	1493.408936	986.168335	841.3145142	3.75962
ath:AT5G13880	676.098999	1057.720947	541.3359985	523.611084	770.9017334	948.7398071	1100.000366	1301.216064	1266.605347	1132.905518	757.427124	800.7936401	1056.399292	543.9876709	500	500	575.7310181	500	500	500	3.75658
ath:AT1G15270	3015.48877	3696.003662	2677.976074	1755.263428	5181.836426	7324.55957	5481.823242	4635.57373	7577.434082	5094.553223	2047.806763	2423.992432	1937.05957	1317.939331	993.5317383	1173.720703	913.1523438	685.2315674	754.6932373	593.2096558	3.75571
ath:AT3G21750	1850.2229	2816.449951	1294.422852	1274.356812	1914.580933	2679.52832	1948.638794	2478.870361	3894.268555	2791.546631	1635.772705	2771.896729	1133.985718	1635.851929	500	1007.852417	656.7838135	500	684.1075439	608.2089844	3.75546	AT3G21750 (UGT71B1)		PWY-6266-ARA (superpathway of flavones and derivatives biosynthesis) / PWY-5125 (anthocyanin biosynthesis (pelargonidin 3-O-glucoside; cyanidin 3-O-glucoside)) / PWY-5321 (quercetin glucoside biosynthesis (Arabidopsis)) / PWY-5153 (anthocyanin biosynthesis (delphinidin 3-O-glucoside)) / PWY-5313-ARA (superpathway of anthocyanin biosynthesis (from cyanidin and cyanidin 3-<i>O</i>-glucoside)) / PWY…
ath:AT1G72520	830.288208	564.9263916	715.3105469	936.8716431	780.6748657	737.0355835	500	6646.605469	15834.7832	3921.499023	547.8684082	890.7241821	500	544.2714233	500	500	500	500	500	500	3.75516	AT1G72520 (LOX4)	AT1G72520 (lipoxygenase 4)	PWY-735 (jasmonic acid biosynthesis) / PWY-5410 (traumatin and (<i>Z</i>)-3-hexen-1-yl acetate biosynthesis)	path:ath01100 (Metabolic pathways) / path:ath00592 (alpha-Linolenic acid metabolism) / path:ath00591 (Linoleic acid metabolism)
ath:AT4G13230	500	500	500	500	626.114502	917.4014893	611.9501953	860.0014038	1234.157349	812.6528931	548.3485107	513.0692749	500	500	500	500	500	500	500	500	3.75234
ath:AT2G27030	1830.976685	1618.412842	1847.678223	1932.409546	3505.152832	3747.141602	2318.171875	3444.833008	3910.683838	2380.366943	2212.500732	1855.453369	964.7037354	1485.62561	1124.843994	738.5841675	527.3511963	772.9818726	500	500	3.75204		AT2G27030 (CAM5; calmodulin 5)		path:ath04626 (Plant-pathogen interaction) / path:ath04070 (Phosphatidylinositol signaling system)
ath:AT3G47620	1514.154541	1209.991211	1385.460205	1540.473145	3683.857422	5503.177734	4003.900391	4662.598633	9574.429688	5105.263184	1098.35083	1776.989136	603.2417603	1269.585815	1288.499023	1093.39856	1139.593018	1125.869873	1016.501282	1105.188721	3.75154
ath:AT5G13760	2217.270508	1450.822388	1510.033447	1020.800354	3522.587402	5686.055664	2300.702881	5278.30957	8279.49707	3919.193604	1269.312012	1513.701294	1339.366699	1005.024536	905.5627441	909.2141113	1028.432617	842.0039673	1204.120239	1106.515869	3.75
ath:AT3G48390	775.0811157	808.2218018	579.3594971	500	604.7145386	975.5060425	695.5925903	1187.265991	2093.923584	1079.429443	774.9172974	1032.825317	721.409668	500	500	500	500	500	500	500	3.7494
ath:AT1G11580	7158.832031	3500.371338	3670.516113	6549.897461	10317.50781	13139.86035	2305.269287	15358.53613	26162.95117	8638.832031	3175.903809	5752.796387	4325.084961	3940.555664	1427.463745	821.819519	560.6135864	1939.006104	975.2094116	703.1083374	3.74931	AT1G11580 (AT1G11580)		PWY-1081 (homogalacturonan degradation)
ath:AT1G78240	6749.50293	4199.300293	3613.952637	3156.181396	6919.281738	11216.03418	4774.073242	12377.50879	27065.08008	10707.95215	4128.36377	4453.755859	2906.320557	2577.712402	3094.104492	1987.205688	3231.850586	3445.15625	2778.045654	2869.28418	3.74621
ath:AT5G41130	517.074646	523.3234253	500	500	697.7108154	897.6780396	550.4012451	919.6522827	1369.397583	797.937561	574.4077148	500	500	520.486084	500	500	500	500	500	500	3.74504
ath:AT5G42860	6495.899902	10108.17676	6734.902832	3284.486084	7201.1875	15685.59375	8605.046875	10556.33105	21072.40625	14393.92676	5118.361328	8254.040039	7236.912598	3224.965576	2096.745117	2635.66333	2334.508545	2596.161133	3187.013916	2119.98291	3.74016
ath:AT5G67300	4776.980957	3105.169922	3065.388428	4388.711426	5393.746582	9021.165039	4649.091309	14723.24414	39426.60938	18261.36523	5072.554199	4510.662109	1993.248413	3753.85791	8787.540039	1070.470215	5021.589355	9206.240234	1365.440796	4444.827148	3.73911
ath:AT5G40390	8357.435547	12694.80566	6898.614746	3176.204346	5165.733398	9134.917969	3144.000977	18397.25	32248.9375	11358.57324	7240.910645	8606.371094	6646.177246	5173.597168	1540.23999	1684.399292	1100.117188	3205.870605	3723.907471	2146.988037	3.73736	AT5G40390 (SIP1)	AT5G40390 (SIP1; putative galactinol--sucrose galactosyltransferase 5)	PWY-5337 (stachyose biosynthesis) / PWY-5342 (ajugose biosynthesis I (galactinol-dependent))	path:ath00052 (Galactose metabolism)
ath:AT3G11480	813.1687012	975.7771606	658.2073975	1015.706238	1501.111084	631.1939087	500	16280.81152	10493.87988	2534.550049	1290.942627	1772.428955	888.8483887	843.9539795	500.2226868	764.2064819	558.185791	572.8450928	612.9481812	500	3.73688	AT3G11480 (AtBSMT1)		PWY-4203 (volatile benzenoid biosynthesis I (ester formation))
ath:AT4G30600	7179.207031	5874.400391	4850.478027	5697.044922	7507.75293	12488.38379	6343.389648	15101.39844	24916.27539	12081.91699	7259.081055	5627.093262	3241.371582	5439.437988	8061.289062	3969.990723	3836.911133	9418.392578	4825.625	3878.949707	3.73539		AT4G30600 (signal recognition particle receptor subunit alpha)		path:ath03060 (Protein export)
CATMA3a49690	5844.867188	4608.123535	2706.256592	1371.499512	3049.439697	3564.382568	1462.855957	11324.27832	22406.71484	10172.22754	11285.99121	6034.574219	3098.763672	1173.776123	1010.190674	566.4867554	1130.186157	1468.704102	979.4877319	1807.293701	3.7344
ath:AT2G38290	1511.980103	1178.547729	1411.197388	1760.771484	2074.469971	2797.588379	2186.892334	4913.423828	10845.67285	5503.880859	1732.73645	1478.138306	1289.553467	1727.042725	2987.870605	1211.857178	1262.793945	6792.552246	3904.645996	2872.789307	3.73059
ath:AT5G55050	1478.303467	1314.865356	880.5380859	747.8331909	1501.7771	2307.730469	578.7233276	4089.205811	8804.351562	2758.426758	1250.798218	814.5732422	855.916626	801.4769897	555.8186646	500	500	1781.871338	1385.766479	2037.234009	3.72992
ath:AT2G23150	837.0775757	973.659729	1451.636108	568.5204468	843.5891113	1691.169678	1020.878174	1415.703369	2071.319336	1358.505737	500	730.53125	997.9584351	536.7057495	500	500	500	500	500	500	3.72866
ath:AT5G17490	1060.072632	786.229126	786.3736572	811.9158325	950.1408081	1360.715332	500	2521.388184	5894.813477	2050.534668	1093.117432	1588.945557	655.1016235	522.7471924	500	500	500	500	500	500	3.72613		AT5G17490 (DELLA protein RGL3; RGL3)		path:ath04075 (Plant hormone signal transduction)
ath:AT4G35980	1470.734619	1101.372681	721.4429321	1076.583618	877.5889282	1471.542603	696.1269531	2288.265137	2634.158447	1122.516846	1356.016235	1022.718201	729.3818359	783.4510498	500	500	547.1810913	500	634.5836792	500	3.7257
ath:AT5G07440	1157.869141	893.5943604	734.8389282	500	677.7883301	1089.271973	869.1522827	1857.374512	4219.603027	1609.296997	1000.37384	1095.993652	500	500	500	500	500	500	500	500	3.72423	AT5G07440 (AT5G07440)	AT5G07440 (GDH2; glutamate dehydrogenase 2)	ALACAT2-PWY (alanine degradation II (to D-lactate)) / GLUTSYNIII-PWY (glutamate biosynthesis III) / GLUTAMATE-DEG1-PWY (glutamate degradation I)	path:ath01100 (Metabolic pathways) / path:ath00330 (Arginine and proline metabolism) / path:ath00250 (Alanine; aspartate and glutamate metabolism) / path:ath00910 (Nitrogen metabolism)
ath:AT2G46210	855.5908813	895.4019775	759.8824463	500	959.4595337	1549.03418	1134.353027	1767.386475	2308.510742	1615.702637	895.0079346	898.7340088	947.7978516	500	1012.039246	619.8934326	500	1255.625488	594.7631836	640.0199585	3.72406
ath:AT1G52400	36917.14844	3949.994629	29991.22852	17139.09766	62555.91406	68286.45312	60541.94531	54936.65234	61685.6875	60987.78125	4972.916504	19420.66602	3439.890625	2771.433105	970.1520386	599.5500488	2276.088623	1041.114502	556.7398682	500	3.72404	AT1G52400 (BG1)	AT1G52400 (BGLU18; beta glucosidase 18)	PWY-5176 (coumarin biosynthesis (via 2-coumarate)) / PWY-5267 (glucosinolate breakdown)	path:ath00906 (Carotenoid biosynthesis)
ath:AT1G09920	5611.205566	6351.964844	4005.437256	3625.800049	5774.625	9273.092773	6020.106934	6051.799316	9561.658203	7094.703125	4045.058594	6222.21582	3754.52832	2771.701904	2158.400391	1945.983154	1486.571777	1608.202271	1645.780762	1152.336792	3.72223
ath:AT5G52040	5621.737793	8158.905762	6567.04541	3198.878906	10838.23633	10995.31543	12803.37012	12645.15918	11607.25	13348.25977	6484.679688	9947.236328	5153.694336	2723.581543	1948.794312	2516.534424	1342.073608	1970.073608	2520.05127	1320.740967	3.72046		AT5G52040 (ATRSP41; arginine/serine-rich-splicing factor RSP41)		path:ath03040 (Spliceosome)
ath:AT1G24070	1358.446045	1185.48999	596.149292	663.3528442	1000.877502	1915.858032	801.4043579	1447.703369	2346.581787	1745.801147	692.6345215	1090.634766	500	539.53302	507.1243591	500	500	604.6256104	500	500	3.71557
ath:AT2G37550	1047.130127	1695.763184	1380.876221	738.9038696	1129.127319	2659.742188	1902.762939	1867.623047	4315.072754	3467.210938	849.8326416	2164.054443	1261.628784	811.9489136	500	500	500	500	842.2969971	500	3.71422		AT2G37550 (ADP-ribosylation factor GTPase-activating protein AGD7; AGD7)		path:ath04144 (Endocytosis)
ath:AT1G25400	1237.840332	1986.550171	1076.484375	1229.954956	1988.597412	2595.614746	2800.893555	4814.414062	9499.392578	4819.77002	2891.275879	4661.991211	1434.058716	1660.854858	500	556.4255981	643.9631958	842.9032593	1609.787964	977.4950562	3.70679
ath:AT3G58620	1437.632935	1188.642334	669.1829834	1032.875244	897.2921753	1402.671021	678.4334717	2654.098145	4925.310547	1491.727661	864.0197144	1388.259033	1013.951538	1016.440247	500	620.5338135	592.0422974	500	565.4156494	503.8845825	3.70498
ath:AT4G36950	2287.577393	2561.498779	1293.072266	2252.720703	3348.283447	4347.174805	2403.634521	5236.742676	6914.348633	3510.104248	3506.449219	2927.690918	838.8056641	2406.177246	605.06073	1212.015747	1162.111572	560.0290527	1465.835327	1375.79248	3.70029
ath:AT1G68500	1335.311401	952.024231	816.3963013	554.52948	950.3671875	1294.12146	990.0917969	983.9824219	1963.514648	2331.789062	991.5621948	1152.383789	652.0858765	500	500	500	500	500	500	500	3.69949
ath:AT1G68300	1766.740967	1957.668579	1864.254395	1194.555908	2194.365234	4086.357666	2466.868408	2814.205566	4251.570801	2915.797852	1192.592285	1769.148193	2208.325195	967.7034912	769.9905396	563.9009399	500	687.9648438	592.8914185	500	3.69652
ath:AT2G22900	662.7090454	976.2486572	674.326416	500	959.4213257	1419.170532	760.3173218	1497.561279	2707.916748	1382.095947	1007.057373	1212.656372	513.0546265	500	500	500	500	500	500	500	3.69543	AT2G22900 (AT2G22900)		PWY-5936 (xyloglucan biosynthesis)
ath:AT5G24420	973.4862671	723.1478882	868.2192993	757.6693115	1317.642212	2270.761475	633.4221191	5313.611328	13814.72754	3846.569092	714.3201904	931.2450562	560.6981201	500	500	500	500	500	500	500	3.69487	AT5G24420 (AT5G24420)	AT5G24420 (6-phosphogluconolactonase 5; PGL5)	PENTOSE-P-PWY (pentose phosphate pathway) / OXIDATIVEPENT-PWY (pentose phosphate pathway (oxidative branch))	path:ath01100 (Metabolic pathways) / path:ath01110 (Biosynthesis of secondary metabolites) / path:ath00030 (Pentose phosphate pathway)
ath:AT1G16610	1210.751465	2000.83374	1227.083374	1080.478271	3019.247314	4761.128418	5124.595703	4374.39209	5376.054688	5250.712402	733.2721558	1968.463745	1432.781006	1238.901367	681.3453979	1023.203125	674.8536987	812.1528931	1249.714722	578.6427002	3.69415		AT1G16610 (SR45; protein arginine/serine-rich 45)		path:ath03013 (RNA transport) / path:ath03015 (mRNA surveillance pathway)
ath:AT1G18720	1880.049194	1489.206909	1171.443115	931.1714478	2054.648193	2910.297852	3701.737793	3260.831543	5317.044434	6816.677246	3490.808105	3843.091309	1399.978394	931.7202148	750.633728	562.9875488	741.1582031	688.2470093	535.1044922	663.0667114	3.69147
ath:AT1G49100	500	500	635.6727295	500	500	952.8547363	932.2793579	1053.730347	2520.662842	4129.872559	566.7253418	611.5747681	662.0285034	500	500	500	500	500	500	500	3.69111
ath:AT5G40340	2678.451172	3698.424072	1387.428589	1509.673828	2421.51001	5117.768555	2668.791748	3827.081055	9296.557617	5461.452637	3163.786865	3126.396484	1652.692017	1543.0177	747.414917	1308.41626	1201.215698	607.7938843	1119.26355	1330.968262	3.69067
ath:AT5G15490	11614.95996	9433.141602	4351.271973	9273.518555	4344.013672	18106.39844	11307.58301	11197.79492	43035.15234	27088.57812	9279.963867	9194.640625	4787.771484	7555.853027	2065.645996	1322.893921	1297.964233	3010.698975	1659.414185	2385.415771	3.68918	AT5G15490 (AT5G15490)	AT5G15490 (UDPglucose 6-dehydrogenase)	PWY-5114 (UDP-sugars interconversion) / COLANSYN-PWY (colanic acid building blocks biosynthesis) / PWY-3821 (galactose degradation III) / PWY-4821 (UDP-D-xylose and UDP-D-glucuronate biosynthesis)	path:ath01100 (Metabolic pathways) / path:ath01110 (Biosynthesis of secondary metabolites) / path:ath00500 (Starch and sucrose metabolism) / path:ath00520 (Amino sugar and nucleotide sugar metabolism) / path:ath00040 (Pentose and glucuronate interconversions) / path:ath00053 (Ascorbate and aldarate metabolism)
ath:AT5G24650	3507.102051	4378.704102	2726.779297	2501.454834	5611.991699	5815.523926	4830.295898	5281.759277	4821.300293	4819.754883	2695.535889	4203.139648	1892.657715	2105.793457	958.6343994	1438.313599	919.1384888	753.8424072	1377.004395	769.350708	3.68878
ath:AT3G01450	1701.001221	1688.004517	1229.828369	578.4044189	1241.719849	3012.191895	1915.582886	2754.387939	3626.9021	2507.531738	1536.329102	2224.055176	1101.656494	830.9796143	500	634.2460938	500	500	734.2630005	561.5928345	3.68642
ath:AT4G39520	1864.735352	2643.486084	1633.573608	1276.19519	2062.294678	3112.177002	2384.160156	2530.848145	3208.118164	2395.505859	1353.805542	2323.322998	994.2219849	1056.404541	526.8796387	743.2424316	698.0632935	500	838.0758057	637.9085693	3.68294
ath:AT1G11910	39328.91406	49495.29688	37869.18359	39868.44531	56979.37891	57949.42969	52065.8125	57942.23438	57691.58203	51590.26562	39111.28125	48086.89453	40872.51172	59092.20703	38418.57422	33935.12109	39115.03125	69529.78906	72867.53125	68443.42969	3.68263
ath:AT3G25230	1847.050415	5308.598633	1552.946045	1136.198975	2521.938477	3098.114014	2733.514893	4081.440186	5229.239746	5131.40625	1391.950806	3583.428223	1951.148804	988.8721313	500	733.4954834	500	500	1157.42395	500	3.67976
ath:AT1G24625	800.1125488	1315.953979	1253.505615	578.3066406	2504.059082	2927.888184	3231.950195	2767.230469	3110.725342	6298.230469	729.3223877	1251.677124	975.1276245	500	500	500	500	500	500	500	3.6796
ath:AT3G16270	3998.302734	3820.424316	3038.880127	2144.016602	5375.187012	6325.390625	4613.529785	6632.057617	10643.17578	6698.882812	2304.164551	3285.60376	3523.310791	2597.737061	3938.379883	2334.719238	966.0837402	4431.358887	2712.122559	1347.598999	3.6786
ath:AT5G14730	756.7528076	596.4841309	560.4158325	601.3023682	500	869.8157349	556.9465942	1424.344604	2106.152344	789.68573	500	677.6817017	577.7694092	500	500	500	500	500	561.9077759	500	3.67729
ath:AT1G27710	55239.76172	54085.69922	50992.21875	41201.40625	500	500	500	500	500	500	76102.72656	58379.75	58069.39844	54584.89062	46262.70312	41670.44922	47270.98438	62251.375	58404.94922	89954.80469	3.67411
ath:AT3G57750	751.1170044	1003.532227	839.2296753	500	790.1431274	1708.580322	720.9030762	1510.457397	2262.398926	1546.12207	899.1500854	1383.520874	745.2879639	500	500	500	500	500	500	500	3.67387
ath:AT4G26210	1980.122314	1960.513672	1373.84082	1101.673706	2183.509766	3017.056885	2606.457275	2208.003418	2733.955078	2674.262939	1472.290039	1664.304932	1671.839722	986.1741943	604.1077271	500	500	668.9274292	566.0488892	500	3.67217		AT4G26210 (ATP synthase subunit G protein)		path:ath01100 (Metabolic pathways) / path:ath00190 (Oxidative phosphorylation)
ath:AT5G40370	6167.803223	9857.347656	7471.015137	3105.850098	24273.98047	22765.54297	38377.42188	30279.56641	28742.45508	46076.0625	4812.727539	10750.20312	10933.52832	1746.931763	2934.969727	2579.448486	2983.403076	2053.757568	2339.157227	2736.311523	3.67211
ath:AT3G21810	880.1704712	938.5847778	1017.10675	860.602417	1293.637207	1441.76123	1142.285889	1399.138062	1642.187866	903.0737305	726.1766968	958.7924805	856.5565186	608.2307739	500	500	500	500	500	500	3.6719
ath:AT2G38610	5016.344238	4994.058594	2795.683838	4789.242676	6345.803711	6550.147949	4036.686035	8305.047852	9854.37207	5065.0625	4041.455811	4920.546875	1953.214233	5574.467285	1816.754272	2611.643799	2973.690918	1669.16687	2523.827393	2651.661865	3.67153
ath:AT5G37740	915.0419312	707.5123291	500	500	998.7053833	702.5639038	745.5203247	1192.393433	1309.331177	768.0136719	520.6947021	528.8352661	500	500	618.7064819	500	500	552.5689697	500	500	3.67131
ath:AT2G24560	581.7799683	500	500	500	738.5929565	822.7467041	500	1368.557495	2834.218994	1086.818604	689.0420532	545.4008789	519.1099243	500	500	500	500	500	500	500	3.66762
ath:AT5G56840	1292.16333	771.9578247	827.7811279	811.6503296	1619.795532	3568.937744	562.208313	5665.171875	11333.93359	3564.438232	1278.438721	821.9425659	625.5634155	793.7195435	1966.929199	780.0996704	500	1803.808716	837.8913574	500	3.66674
ath:AT5G58270	1472.085938	2302.454102	1314.228149	781.1230469	3070.042236	2937.583252	1959.08667	3740.193604	4747.874023	3563.043701	2065.211426	3725.615967	1718.268799	1606.420654	500	500	500	784.3484497	527.9834595	630.8855591	3.66422		AT5G58270 (ABC transporter B family member 25; ATM3)		path:ath02010 (ABC transporters)
ath:AT3G15710	1317.757812	1486.681519	821.9869995	1075.954468	1027.843262	1409.262085	797.4893799	1838.298462	2402.325195	1248.316895	1293.451782	1432.858276	801.7853394	1003.676575	500	500	661.661438	500	545.5322876	594.5476074	3.66192		AT3G15710 (signal peptidase; endoplasmic reticulum-type)		path:ath03060 (Protein export)
ath:AT1G71820	2867.92334	3800.627686	2366.357422	2023.341797	5165.745605	8408.919922	6988.480957	6195.216797	9343.810547	6947.782227	2268.667236	2358.474121	2296.192139	2139.763428	1983.615601	1450.731689	1126.354736	1947.899048	1427.321777	1160.776489	3.65708
ath:AT4G31500	47724.68359	13976.5166	34397.97656	41303.03125	51461.46484	66063.80469	25115.30273	55291.69531	59854.3125	63774.01172	16781.5918	20205.8125	9203.226562	16662.99414	28683.2168	9009.438477	9403.493164	29136.51562	13391.76465	28016.69141	3.65617	AT4G31500 (AT4G31500)	AT4G31500 (CYP83B1; cytochrome P450 83B1)	PWY-601 (glucosinolate biosynthesis from tryptophan) / PWY-2821 (glucosinolate biosynthesis from phenylalanine)	path:ath01110 (Biosynthesis of secondary metabolites) / path:ath01210 (2-Oxocarboxylic acid metabolism) / path:ath00380 (Tryptophan metabolism) / path:ath00966 (Glucosinolate biosynthesis)
ath:AT3G54850	2890.706543	1580.424927	1559.299194	2280.5271	3404.24585	6310.024414	1645.550415	5301.851562	9333.678711	3987.767334	1325.658569	1954.607544	954.8947144	1226.089355	1648.554688	741.9669189	705.8334351	1139.822876	802.1314697	636.6461792	3.65428
ath:AT1G04770	1288.337646	1406.371948	1178.450073	608.5084839	1281.819946	1429.593506	863.5749512	1652.210938	1520.964478	1208.738525	1272.989624	829.3961792	858.7409058	843.6497803	737.184082	500	500	542.3358765	500	500	3.65188
ath:AT1G22340	1339.625244	1686.309814	1464.192505	903.2485962	4198.118652	6122.112305	4261.236328	5089.233398	10430.8291	6269.712402	1777.663086	3155.222656	1319.092896	999.2173462	1003.964478	727.5056152	994.3050537	1400.190552	873.3193359	1361.079102	3.6518	AT1G22340 (AT1G22340)		PWY-2902 (cytokinins-<i>O</i>-glucoside biosynthesis)
ath:AT4G13350	2722.219482	6247.796875	2447.736816	1068.829102	7440.456543	8905.306641	12087.96191	12104.40527	10430.71484	13625.45312	4387.223145	6159.374512	4573.133301	1493.358154	1099.250122	1987.84375	732.3260498	1068.177734	2771.653809	1296.035645	3.65124
ath:AT3G44190	3221.809326	3695.725342	2528.939453	1641.314941	2246.356934	3750.941406	2782.277588	2551.108398	8137.686523	4788.205566	1888.289917	2911.643799	1505.454224	1158.870483	500	784.78302	541.1698608	618.6935425	947.15979	500	3.65025
ath:AT4G18440	11132.83984	2817.668213	16479.59375	13443.71289	66789.13281	58427.42578	8799.223633	56468.32812	61354.51172	63689.12891	2916.143555	14512.15332	2232.751465	1251.650391	2158.717773	1391.368774	1150.164062	2331.27124	1615.46167	500	3.64977	AT4G18440 (AT4G18440)	AT4G18440 (adenylosuccinate lyase)	PWY-6126 (adenosine nucleotides <i>de novo</i> biosynthesis) / DENOVOPURINE3-PWY (purine nucleotide metabolism (phosphotransfer and nucleotide modification)) / PWY-841 (purine nucleotides <i>de novo</i> biosynthesis II) / PWY-6124 (inosine-5'-phosphate biosynthesis II)	path:ath01100 (Metabolic pathways) / path:ath01110 (Biosynthesis of secondary metabolites) / path:ath00230 (Purine metabolism) / path:ath00250 (Alanine; aspartate and glutamate metabolism)
ath:AT1G52200	4285.572754	1701.469849	1863.37915	3975.798584	5543.131348	4513.301758	2432.220947	11528.47852	14481.59082	4109.882324	2230.803467	2870.873535	500	1892.963623	2190.783936	2741.777832	1685.922485	4120.685059	6251.661621	6482.692871	3.6493
ath:AT2G32520	5048.872559	3450.143066	3294.342529	3342.425537	4559.222656	9056.710938	5380.025391	6451.808105	8875.228516	5818.061035	4219.494629	3246.92749	2553.791748	2968.298096	2612.705811	1328.667603	714.9366455	2269.141846	1092.861938	500	3.64895		AT2G32520 (carboxymethylenebutenolidase)		path:ath01100 (Metabolic pathways) / path:ath01110 (Biosynthesis of secondary metabolites)
ath:AT3G43240	2210.025879	1615.990112	1884.64563	1407.425415	3758.232178	7250.096191	3701.426514	5814.992188	10567.56641	5639.510742	2790.624756	1798.324097	1287.219604	1292.50769	1776.352783	1092.457397	1612.109863	1487.070801	938.0328979	1621.648682	3.64824
ath:AT5G54940	7751.852539	5454.92334	3572.33667	4654.630859	4943.114258	6160.121094	3357.15625	10645.34766	19722.80273	7492.834961	6004.941895	6667.068359	2550.576416	3207.756592	3810.139648	2331.046143	1588.605957	3782.519531	2378.63501	1932.877319	3.64774		AT5G54940 (Translation initiation factor SUI1 family protein)		path:ath03013 (RNA transport)
ath:AT1G29520	1284.243408	1385.702637	1323.429321	962.5705566	2048.722168	2787.82373	1621.108276	2234.461182	3027.426758	2021.618774	1752.522339	1484.311401	712.8548584	827.5458984	526.4558716	500	500	566.5255737	500	500	3.64744
ath:AT3G01180	3163.9104	2887.594727	2831.728027	1807.864258	4348.54541	7143.391602	1934.346436	6434.368652	10230.62402	3963.85791	1211.036865	2629.052979	2222.508301	1574.446899	883.1156616	783.8453369	500	1021.47168	956.4467163	502.9337769	3.647	AT3G01180 (AT3G01180)	AT3G01180 (SS2; starch synthase 2)	PWYQT-4466 (superpathway of sucrose and starch metabolism I (non-photosynthetic tissue)) / PWY-622 (starch biosynthesis)	path:ath01100 (Metabolic pathways) / path:ath01110 (Biosynthesis of secondary metabolites) / path:ath00500 (Starch and sucrose metabolism)
ath:AT5G37310	1928.504639	1145.358398	960.8347778	1728.115601	2601.943359	3075.022949	1405.412476	4087.962402	7396.661133	2687.002686	2075.370361	1972.70105	847.154541	592.9291992	596.2396851	599.4197388	775.2158813	709.491394	1006.912964	876.4121094	3.6442
ath:AT3G23220	17459.23047	14242.6416	9159.436523	8312.314453	18378.74414	32101.45117	9116.12207	30202.27148	51489.44531	22319.47461	11529.14258	14495.23242	6573.731445	7852.876465	7164.553711	3873.880615	2220.411133	8335.302734	6324.063965	3014.470459	3.64244
ath:AT3G61720	666.1800537	500	500	500	1027.51416	1814.329468	1094.794678	1591.638916	2345.401611	1378.148193	631.4924316	500	500	500	500	500	500	500	500	500	3.64228
ath:AT3G58800	1815.203735	1831.001953	1397.619629	1309.638428	1486.214966	2364.13623	1415.636963	1945.402466	3077.882812	1923.455078	1603.117188	1790.122192	1513.805298	1053.903564	500	500	500	612.5099487	519.9231567	573.062561	3.6422
ath:AT3G51090	1422.237671	950.4239502	568.2270508	961.0823975	1422.689819	1729.466797	500	2186.086182	3409.461914	1268.8396	841.741333	956.5765381	608.3383789	784.6381836	500	500	500	500	534.734375	500	3.64137
ath:AT4G13110	2447.967773	3814.338867	2146.710205	3658.188721	3989.714844	4848.248047	2655.581299	5975.277832	9448.910156	6360.515625	2728.384277	6110.110352	3989.101807	4949.908691	1852.589111	1254.608887	1130.195557	2466.471191	1322.927368	1638.503906	3.6402
ath:AT3G15790	2422.461426	1881.116089	1714.996826	1874.816284	1641.615601	6747.117676	2197.530518	3111.165283	11619.20996	7613.333008	1329.365356	1493.588257	1366.803223	1471.474121	1038.049683	611.2849121	500	661.769165	500	500	3.63993
ath:AT3G19540	1378.00647	2846.660156	1458.541626	787.7211914	4342.53418	3396.239014	4529.396484	6755.273438	4773.78418	4764.063477	1490.058228	2681.873291	1617.588745	1303.61731	673.3111572	1676.588135	500	1050.555298	2221.667725	656.0256348	3.63514
ath:AT5G12010	1536.462891	2063.921631	1341.43042	1502.667725	2268.693115	2970.284668	1356.503906	3316.42749	8309.433594	4592.877441	2018.12915	1112.390503	1791.936035	1477.794189	1709.857544	681.937561	561.0997314	2620.814697	811.737854	582.1796265	3.63507
ath:AT1G49730	2221.923828	2242.013916	1455.705688	1363.345825	2551.070312	4185.376465	2655.005615	3208.833008	5135.533203	3542.668701	2074.468994	2702.690186	871.0773315	1082.074585	981.4346924	900.2352295	500	1017.216858	1148.123169	560.5673828	3.6326
ath:AT4G02195	1312.337524	1343.866821	767.3272095	813.0818481	1141.280029	1019.812683	733.34729	1234.47583	1803.984863	1294.787109	1167.588989	972.3187866	500	582.1524658	500	500	517.8322754	500	500	545.4030762	3.63237		AT4G02195 (SYP42; syntaxin-42)		path:ath04130 (SNARE interactions in vesicular transport)
ath:AT5G44080	890.6588135	1605.54834	966.8131104	623.6509399	3211.34082	2106.135742	3123.138428	3534.719238	2435.727783	3296.453857	872.8844604	1243.188721	764.9473877	588.2962646	831.7922974	757.6398315	574.3815308	521.7122192	521.0527344	641.4818115	3.6299		AT5G44080 (basic leucine zipper transcription factor)		path:ath04075 (Plant hormone signal transduction)
ath:AT1G56450	2237.983398	3308.930176	2544.818115	1293.005249	2251.70166	5227.972656	4266.275879	3393.880615	5196.498535	5093.841797	1405.644775	3440.519775	1408.430908	1072.980103	500	948.7359009	500	502.1183472	805.600769	500	3.6244		AT1G56450 (PBG1; proteasome subunit beta type-4)		path:ath03050 (Proteasome)
ath:AT2G26440	583.1209717	1170.868652	1173.485352	577.1291504	1054.8302	2920.411133	2683.732422	2294.851318	5338.668457	3295.256104	602.9442139	1183.73999	683.9959106	500	500	701.1134644	500	500	960.2870483	729.8203125	3.62438	AT2G26440 (AT2G26440)		PWY-1081 (homogalacturonan degradation)
ath:AT2G43510	1006.307434	2604.936279	1387.094482	500	1374.769897	2306.917236	3125.315186	2578.409424	5301.149414	5089.026367	1084.207031	3624.403076	796.9855347	503.2545776	500	500	500	500	500	500	3.62412
ath:AT1G20030	983.6357422	1222.648315	725.5769653	708.5103149	911.8256226	1953.467285	1075.83374	1305.227783	2523.444336	2842.294922	769.0479126	712.3617554	1035.958984	920.9767456	778.4664917	542.6524048	1286.995605	770.7530518	500	837.0491943	3.62398
ath:AT3G11180	3596.587402	2666.442383	1837.684204	1782.447144	2626.839844	3663.284424	1094.978271	17507.52539	31010.25977	6192.702637	3840.895752	5204.700684	1298.784912	1056.294556	2736.870117	859.5853882	951.1794434	3004.165771	1016.897766	1044.59375	3.62023	AT3G11180 (AT3G11180)		PWY-5152 (leucodelphinidin biosynthesis) / PWY1F-823 (leucopelargonidin and leucocyanidin biosynthesis) / PWY1F-FLAVSYN (flavonoid biosynthesis) / PWY-5125 (anthocyanin biosynthesis (pelargonidin 3-O-glucoside; cyanidin 3-O-glucoside))
ath:AT4G14230	2599.19165	2544.65625	1456.48291	2771.519043	4326.675293	7803.330078	6435.553223	4631.478027	9353.598633	9440.526367	1775.82373	2799.483398	717.9009399	2087.266113	1012.914307	2153.139404	500	1093.929077	2025.432007	500	3.61956
ath:AT2G30000	3603.370361	2419.046875	1989.023682	2030.939453	3150.317139	3697.521484	2407.175049	3863.140869	4512.643555	3023.438721	3367.982178	2167.771484	2342.600586	1677.094727	1594.518311	673.5585327	983.2290649	1427.223022	786.9370728	891.9334717	3.61903		AT2G30000 (PHD finger-like domain-containing protein 5A)		path:ath03040 (Spliceosome)
ath:AT5G03630	8146.564941	3060.468262	2534.840332	4505.468262	4714.746582	6581.791016	2622.075439	10316.28223	17126.41406	6299.259277	6109.86084	3570.135986	2353.220703	3071.140137	890.460022	1345.92749	1985.240967	809.4414673	1572.250122	3146.171387	3.6188	AT5G03630 (AT5G03630)	AT5G03630 (ATMDAR2; monodehydroascorbate reductase (NADH))	PWY-2261 (ascorbate glutathione cycle)	path:ath01100 (Metabolic pathways) / path:ath00053 (Ascorbate and aldarate metabolism)
ath:AT4G38710	5837.759277	13202.86816	4619.637695	3205.674316	8126.993164	11610.61133	9820.337891	16361.91504	15911.73633	20928.23438	5273.558594	10992.83789	6013.444824	4505.36377	1993.521484	2370.287598	2839.000732	2216.821045	3601.428711	11227.52637	3.61797
ath:AT4G36670	1887.441895	837.2133179	1073.610107	806.7231445	3618.675537	5256.823242	1745.945679	7272.088379	15985.81348	4870.880859	716.3016968	2080.404785	557.9180908	500	1054.940796	890.1904297	765.708313	1958.609009	1716.209351	1353.452881	3.61755
ath:AT5G41350	2299.053955	2388.200195	1773.812866	1690.48291	3246.427979	6102.571289	3533.254883	3900.065186	7687.498047	4351.683594	1590.577881	1834.246704	1294.269165	1486.764282	1922.430542	1308.199219	975.928833	1221.335815	771.2172241	827.6665649	3.61719
ath:AT5G52250	500	1081.762329	612.7185669	500	743.3736572	825.3301392	721.9146118	1135.744263	1614.724731	1007.40741	607.1277466	799.0412598	1008.023254	500	500	500	500	500	500	500	3.61141		AT5G52250 (transducin/WD40 domain-containing protein)		path:ath04120 (Ubiquitin mediated proteolysis) / path:ath04712 (Circadian rhythm - plant)
ath:AT1G33260	2793.043945	1632.782227	1143.418091	1760.549194	1311.923096	3103.355957	583.2073364	5280.403809	11323.61133	4355.537109	2855.954834	2546.75293	1209.238159	1737.900879	1408.917236	500	500	2543.340576	500	500	3.61102
ath:AT5G06750	3398.965576	5203.838379	4190.79834	2047.414185	6063.42041	10288.50098	12070.10352	7460.331055	16208.63281	16347.58105	6380.438965	6603.978027	4688.044922	2882.395752	1344.430298	1615.248657	1405.540039	1648.47998	1748.739258	1819.884521	3.60722
ath:AT4G26240	1457.265869	2157.440674	1946.42981	1022.368713	2769.601074	3993.579834	2970.486328	2976.203613	3579.874268	2869.406494	1260.999146	1776.07251	1773.748047	823.2348022	772.1204834	633.2197266	500	750.6537476	500	500	3.60668
ath:AT4G16760	14764.24512	12831.04492	19156.76953	4382.813477	8731.170898	38639.28125	17433.66211	25214.4043	60060.9375	53214.50781	6325.658691	36338.94531	9595.44043	1710.59021	1166.416504	3073.156738	2106.677734	1112.378906	3257.059326	2866.364014	3.60466	AT4G16760 (ACX1)	AT4G16760 (ACX1; peroxisomal acyl-coenzyme A oxidase 1)	PWY-561 (superpathway of glyoxylate cycle and fatty acid degradation) / PWY-5136 (fatty acid &beta;-oxidation II (core pathway)) / PWY-735 (jasmonic acid biosynthesis) / PWY-6837 (fatty acid beta-oxidation V (unsaturated; odd number; di-isomerase-dependent))	path:ath01100 (Metabolic pathways) / path:ath04146 (Peroxisome) / path:ath00071 (Fatty acid metabolism) / path:ath01040 (Biosynthesis of unsaturated fatty acids) / path:ath00592 (alpha-Linolenic acid metabolism)
ath:AT1G18480	1229.828003	1259.928223	785.8304443	934.9368896	984.2886353	1278.436646	792.9689941	1197.57666	2208.536621	1204.951416	999.151123	1061.768921	881.8355103	656.7856445	500	500	500	500	500	500	3.60086
ath:AT4G04020	15275.91992	29723.48438	24354.35352	11099.76953	19700.70898	24427.73438	9094.688477	40364.51562	47360.19922	23799.62891	13914.37402	29808.25586	20058.80273	13632.0791	4239.595215	3496.324463	2023.105225	6733.352051	5725.383789	2911.858154	3.60086
ath:AT3G23810	17015.25	7163.867676	8700.625977	8584.082031	6645.923828	8625.118164	3460.748779	13648.03809	34664.98438	17317.36133	13837.72656	6954.625	5485.22998	7029.526855	2297.264404	569.2631226	990.9310913	4033.953613	843.0638428	990.9957275	3.59874	AT3G23810 (AT3G23810)	AT3G23810 (SAHH2; adenosylhomocysteinase 2)	PWY-5041 (<i>S</i>-adenosyl-L-methionine cycle II) / METHIONINE-DEG1-PWY (methionine degradation I (to homocysteine))	path:ath01100 (Metabolic pathways) / path:ath00270 (Cysteine and methionine metabolism)
ath:AT4G03320	809.65448	1167.717896	644.0827637	782.5266113	935.993042	969.4431763	528.9366455	2325.211182	2876.35791	1015.615662	1115.959839	1454.758545	625.2839355	661.5452271	500	500	500	500	500	587.8270264	3.5971
ath:AT1G79340	6878.098633	6890.613281	7607.459961	7646.799805	9327.994141	23114.9082	14807.42285	17142.01172	47274.15234	26810.43555	5088.786133	8728.290039	4501.720703	6416.539062	8070.807129	4487.672363	6433.421875	9975.426758	6797.12207	11631.66016	3.59411
ath:AT2G28480	975.7316895	1658.566772	861.2446289	636.4285889	1482.589478	1927.552856	2110.141846	1625.149292	3226.524658	2330.45459	861.1849976	1630.183472	1254.833984	500	500	509.7119446	500	500	500	500	3.59332
ath:AT1G17420	1346.827271	743.6417847	960.9544067	2212.033447	958.7520752	1558.705322	1369.588745	5770.841309	47428.52734	63847.96484	955.5256958	1307.542358	1064.617798	1067.08728	918.0812378	500	500	3914.526123	1605.630859	544.5044556	3.59285	AT1G17420 (LOX3)	AT1G17420 (LOX3; lipoxygenase 3)	PWY-735 (jasmonic acid biosynthesis) / PWY-5410 (traumatin and (<i>Z</i>)-3-hexen-1-yl acetate biosynthesis)	path:ath01100 (Metabolic pathways) / path:ath00592 (alpha-Linolenic acid metabolism) / path:ath00591 (Linoleic acid metabolism)
ath:AT1G77885	3825.798584	1243.324341	2690.362305	1466.210938	1873.306152	7206.787109	2209.377197	5278.926758	17930.64258	7992.526855	2881.081543	2945.4104	1494.777832	1085.935791	500	500	500	500	500	500	3.59101
ath:AT3G02360	1718.977905	3408.688232	1419.234253	1093.655029	4379.909668	8116.114746	4548.884277	6837.506348	9781.814453	5673.65625	1122.23938	2391.33252	1752.893921	1255.022827	1094.772461	1597.716675	985.9227905	1005.309937	1690.511475	1092.690552	3.59087	AT3G02360 (AT3G02360)	AT3G02360 (6-phosphogluconate dehydrogenase)	PENTOSE-P-PWY (pentose phosphate pathway) / OXIDATIVEPENT-PWY (pentose phosphate pathway (oxidative branch))	path:ath01100 (Metabolic pathways) / path:ath01110 (Biosynthesis of secondary metabolites) / path:ath00480 (Glutathione metabolism) / path:ath00030 (Pentose phosphate pathway)
ath:AT1G14290	1472.679077	1145.199951	850.3731079	845.802002	1030.484741	1648.095703	1362.053711	2199.763184	2186.118164	1230.741577	1347.26001	1309.932007	804.9904175	636.0356445	729.2554932	500	500	792.7331543	500	500	3.58817	AT1G14290 (AT1G14290)	AT1G14290 (SBH2; sphingoid base hydroxylase 2)	PWY-5129 (sphingolipid biosynthesis (plants))	path:ath01100 (Metabolic pathways) / path:ath00600 (Sphingolipid metabolism)
ath:AT1G33230	3721.46582	3023.222656	1359.983887	2350.694092	4504.418945	7029.277832	2784.514404	6339.857422	13474.6416	5924.632812	3194.832764	3228.545166	920.0994873	1808.238037	671.2249756	1487.391479	1785.416626	783.067749	1649.543701	1951.130981	3.5873
ath:AT4G36960	6028.434082	5610.47168	2863.183594	5424.219238	9367.748047	9929.865234	4127.842285	12047.22656	12448.99414	5802.777344	4150.393555	5746.762207	2407.025146	4931.942383	1052.20166	2556.775391	2261.770508	876.934082	2356.206543	2096.581543	3.58522		AT4G36960 (RNA recognition motif-containing protein)		path:ath03015 (mRNA surveillance pathway)
ath:AT1G47240	1360.826782	2431.519531	1243.618164	531.0927124	2003.460327	1957.869629	2400.610107	2496.379883	2886.631104	3607.327148	1420.213745	2626.339355	1612.912109	597.3256836	500	574.1290283	500	500	645.9536133	500	3.58392
ath:AT1G13190	3944.991211	2659.258545	1808.21167	2692.327637	6184.291016	7628.469238	2391.111084	13317.4248	13452.08398	5077.75293	3376.829346	3392.073242	1663.460815	2382.468994	1945.080322	3323.948242	1973.469971	2600.775146	4632.636719	3223.564453	3.5838		AT1G13190 (RNA recognition motif-containing protein)		path:ath03015 (mRNA surveillance pathway)
ath:AT3G52800	2463.721436	3051.29248	1052.198486	1536.075806	8570.848633	11103.83594	6970.542969	12016.9043	24092.04883	8509.417969	2201.843994	2465.655029	1084.345581	1585.768311	778.2020874	1488.518799	1134.187622	936.9179688	2070.836914	1017.177979	3.58141
ath:AT5G64730	975.0877686	1187.043213	1061.185791	1030.647949	1138.591309	1767.929443	1121.706909	1425.790039	2451.034424	1618.744873	1075.052734	989.4501953	790.869812	1128.025513	1073.237671	520.9526978	500.557373	1039.119629	500	519.2531738	3.58008
ath:AT4G39780	2555.335449	4343.920898	2994.662842	1600.524414	1813.011719	4505.831055	3196.724854	4478.895996	11631.28223	5530.449707	3026.517578	4611.044434	3895.147217	1630.423462	524.5109863	878.953186	560.0170898	500	820.8890381	500	3.57966
ath:AT3G60450	978.0473022	1530.589478	1162.883667	763.8461304	978.6627197	1756.986938	1088.501343	1641.08252	2419.062256	1184.590332	707.9607544	1137.135376	878.3626709	607.4112549	500	535.4782104	500	500	600.3100586	500	3.57903
ath:AT4G29700	2597.139648	966.1082153	1534.05896	1716.228638	2207.462891	5677.270508	1036.150635	4535.438965	8625.415039	4068.727539	1471.724731	1539.748535	1145.261841	632.7860718	1097.59436	649.7844849	794.6624756	1333.008911	628.7246704	696.2837524	3.57786	AT4G29700 (AT4G29700)		PWY0-166 (pyrimidine deoxyribonucleotides <i>de novo</i> biosynthesis I)
ath:AT3G47340	1887.380493	1168.724976	1000.17627	1112.802979	9615.361328	13351.0957	7075.500488	15801.50879	25875.68555	8991.733398	1399.067993	1477.006348	1001.308899	627.6721802	2775.648926	1461.536621	1335.04126	2419.260742	1607.151001	1107.746094	3.57605	AT3G47340 (ASN1)	AT3G47340 (ASN1; asparagine synthetase [glutamine-hydrolyzing])	ASPASN-ARA-PWY (superpathway of aspartate and asparagine biosynthesis) / ASPARAGINE-BIOSYNTHESIS (asparagine biosynthesis I)	path:ath01100 (Metabolic pathways) / path:ath01110 (Biosynthesis of secondary metabolites) / path:ath00250 (Alanine; aspartate and glutamate metabolism) / path:ath00910 (Nitrogen metabolism)
ath:AT1G15670	540.37854	908.0083008	711.6462402	500	1034.054932	2265.14502	1670.106812	1688.285156	3242.997559	2327.54834	592.6766357	1085.426514	823.9937134	500	500	588.5670776	500	500	794.8225098	523.1008301	3.57566
ath:AT2G45860	1230.213379	1921.653687	1294.691162	837.3562012	2190.012451	1975.583374	2137.075439	2009.048584	1873.002441	2112.884033	815.6401978	1675.443481	810.7693481	506.3539124	500	500.526825	500	500	500	500	3.57475
ath:AT1G01550	3617.152832	12208.73633	7161.333008	1914.489014	20830.64844	20198.65234	14479.36621	25106.26562	25029.26953	16323.57227	3157.268311	9692.235352	6664.530762	1507.180298	4478.842773	4616.049316	2532.610107	3888.423584	3798.82373	2332.676758	3.57311
ath:AT2G32240	11142.7627	5121.092285	7880.589355	8345.938477	2860.403564	7830.959961	7658.589355	19364.37109	34674.47656	20740.125	9060.033203	4106.302734	5117.956543	9828.131836	7458.622559	500	1448.405396	19289.47852	709.3104858	1855.497437	3.5724
ath:AT1G10500	9422.053711	5085.73584	5218.032227	3942.152832	9223.5625	12146.46875	11255.28223	10471.29102	11793.22461	12856.99121	7792.735352	6225.177246	3951.294922	2667.203125	5917.952637	3761.125732	2090.977539	4381.646973	2901.797607	1479.750366	3.57234
ath:AT3G11320	977.6433716	1762.837646	1099.339478	714.0062256	738.2514648	1414.379883	1373.333618	1474.010864	4185.214844	2708.265869	867.7739868	1767.208008	811.7877197	572.2545166	500	500	500	500	794.2321167	577.9646606	3.57152
ath:AT3G25160	641.8936768	641.0994873	500	500	845.9562378	850.8952026	500	1229.408569	1246.081177	678.0681152	500	560.8804932	565.2851562	500	575.6964111	500	500	538.5437012	500	500	3.57144
ath:AT5G05310	534.600647	622.973999	504.6701355	500	1052.088745	1540.907349	637.0806274	1715.245361	1922.830078	1017.217041	500	675.5186768	524.0814209	500	500	500	500	500	500	500	3.57131
ath:AT1G32640	4561.336914	1304.664795	2532.923096	2537.522705	6530.279785	13645.85352	3580.312988	11825.80566	47106.71094	19394.9043	2153.845459	3194.593262	1096.623413	1086.652588	703.6921387	644.5352783	896.1624756	730.5257568	906.7182617	915.437439	3.57117		AT1G32640 (MYC2; transcription factor MYC2)		path:ath04075 (Plant hormone signal transduction) / path:ath04626 (Plant-pathogen interaction)
ath:AT3G22120	6260.73584	15574.00977	6003.933105	2703.924561	31593.5293	46712.75	36169.48047	35278.91406	54254.35156	58819.82031	3599.257324	17809.34961	6233.763672	2454.886963	5113.726074	7031.090332	4872.716309	7017.205078	11659.08789	7974.008789	3.57076
ath:AT2G04400	2641.561523	1730.819336	1238.819092	2268.003906	2512.004883	4345.820801	988.8123779	11374.82324	19979.14258	3376.299072	1410.865479	2321.240967	997.5395508	1171.606689	500	851.303772	519.5969849	500	1018.059265	646.3405762	3.57052	AT2G04400 (AT2G04400)	AT2G04400 (indole-3-glycerol phosphate synthase)	COMPLETE-ARO-ARA-PWY (superpathway of phenylalanine; tyrosine and tryptophan biosynthesis) / TRPSYN-PWY (tryptophan biosynthesis)	path:ath01100 (Metabolic pathways) / path:ath01110 (Biosynthesis of secondary metabolites) / path:ath00400 (Phenylalanine; tyrosine and tryptophan biosynthesis)
ath:AT5G60890	20394.79297	13725.63867	10182.82324	10308.44727	2856.113281	4257.069824	1129.983887	20345.78711	37358.14062	18335.51953	14021.82812	17111.6875	8134.342285	7063.563965	500	639.3847656	550.0309448	500	500.5073242	624.4365234	3.56884
ath:AT5G04480	1116.443848	2669.696289	1577.682983	632.5561523	1633.035034	1963.579712	2463.789307	3287.830078	2645.985596	3066.541748	1234.888428	2761.621826	1023.353149	815.4938354	500	500	500	500	780.0512695	500	3.5678
ath:AT3G43546	657.9966431	787.0498657	500	500	732.1522827	1168.750854	516.6828613	1878.440918	1615.6604	751.5496826	500	632.1436768	515.116333	500	500	500	500	500	500	500	3.56702
ath:AT3G03776	694.1036987	1388.164062	978.8999023	672.8086548	1918.321167	2575.60498	2646.044922	2203.057617	4582.135254	3691.670654	870.1139526	1885.011597	1407.776367	717.6524658	569.8945312	631.3201294	560.5612183	902.1970825	813.4320679	882.3540649	3.5659
ath:AT1G73080	2206.437744	1811.270142	1325.467407	1341.263306	2821.23291	3371.022461	1007.824707	6959.316895	13360.71387	3439.900146	1725.401733	1541.857788	1021.344971	1038.872803	1211.080811	556.8995972	1598.394165	1648.388428	1256.053711	1579.916382	3.56324
ath:AT1G47240	1687.415894	2107.116699	1478.245239	1120.424194	1797.050781	4191.358398	4675.129395	2664.713135	4801.727539	5633.709473	1306.000854	1815.417236	895.4754639	1358.021606	608.1412964	758.395752	500	512.9737549	680.5847168	607.534729	3.5632
ath:AT4G33890	1868.397217	2201.486328	1251.486328	1070.375244	1672.799438	2336.831543	1614.728394	2134.217041	3476.890869	2122.728516	1796.800415	2035.317017	755.1069946	1040.224487	500	708.1665039	515.1075439	500	767.5969849	579.4266357	3.56036
ath:AT2G30560	1171.516602	1051.219849	820.6977539	806.9897461	8161.853027	7803.423828	11552.96777	10232.13086	12270.6875	13663.7334	1884.829468	1610.609863	1084.026855	1686.42627	2683.393799	728.1090088	2061.13501	3178.822754	1147.755249	3551.312744	3.56013
ath:AT3G14200	5219.412109	6321.780273	3441.914307	2187.412354	4320.754395	8191.616699	1662.436523	8720.84668	17884.56641	7738.276367	6498.488281	4243.458496	3243.159912	2515.501953	1154.801147	1873.146606	952.7219238	1345.634888	2393.70874	1581.97229	3.56
ath:AT5G05370	9831.949219	8438.633789	5263.986328	6823.081055	5909.22168	7939.286133	4875.186523	8406.022461	11831.0166	7055.820801	7053.767578	7227.125977	4806.996094	4568.586914	939.0393677	1591.026001	1095.779541	973.4251099	1906.113403	1059.081665	3.55743
ath:AT5G19440	3419.376221	2539.560059	3029.115234	4191.666016	3710.464111	6035.416992	3875.812012	4580.711914	8680.137695	5138.377441	3126.304443	2395.974854	2091.408447	2897.176514	3559.143311	1344.768433	1752.513062	2883.420898	1149.027832	1659.267212	3.55705	AT5G19440 (AT5G19440)		PWY-5751 (phenylethanol biosynthesis) / PWY-5079 (phenylalanine degradation III)
ath:AT1G01710	1205.439331	2508.474121	1379.319458	574.5349731	6368.499023	5497.552734	7497.179199	6292.956543	6709.67041	10137.45508	1577.338623	3502.054199	1187.851807	500	500	958.9474487	500	500	898.847229	500	3.55631	AT1G01710 (AT1G01710)	AT1G01710 (palmitoyl-CoA hydrolase)	PWY-5148 (acyl-CoA hydrolysis)	path:ath01100 (Metabolic pathways) / path:ath01110 (Biosynthesis of secondary metabolites) / path:ath01040 (Biosynthesis of unsaturated fatty acids) / path:ath00062 (Fatty acid elongation)
ath:AT5G43900	1033.164429	1173.663086	1101.670288	760.274353	1017.189941	1299.804688	985.6310425	1093.037109	1807.952271	1194.222656	902.4666748	1204.365356	940.4146118	581.5516968	500	500	500	500	500	500	3.55241
ath:AT4G26450	1090.543457	1665.72644	1085.53186	687.9408569	1374.713379	2137.497314	1824.062988	1416.66687	2910.059814	2058.817383	852.3040771	1476.519043	594.3222656	734.4575195	500	500	500	500	501.7121887	500	3.54851
ath:AT4G16380	6561.098145	5620.725098	3999.827393	3799.212402	7655.459961	11680.80566	5838.950195	10629.50391	17376.47461	6545.949219	5056.202148	4607.407715	4525.363281	3228.739502	2153.516113	2605.29126	1520.537354	2344.300049	2090.72998	1705.163574	3.54536
ath:AT2G33410	3332.768066	2931.306641	2193.676025	1299.958496	3278.232666	6258.685547	4121.728027	4573.989746	7207.164062	4643.015625	2517.84668	2372.729248	2729.394531	1623.903442	1114.430786	1027.480469	968.9586182	1180.177979	1383.823975	1169.494019	3.54393		AT2G33410 (RNA recognition motif-containing protein)		path:ath03015 (mRNA surveillance pathway)
ath:AT4G35180	603.2871704	1067.806396	757.6878662	500	500	890.2756958	797.2064209	1376.918091	1617.703735	811.1755981	651.7490845	916.9845581	579.1069946	500	500	500	500	500	500	500	3.54297
ath:AT5G51640	2603.945801	2315.175049	1722.8927	1662.427246	2133.558105	3542.600342	2190.738525	3623.063232	6789.393555	3214.009277	2529.078857	2241.664062	1642.073364	1564.455078	1527.265625	733.9302979	1455.216919	1817.707886	1128.223145	1355.455078	3.53939
ath:AT3G18295	1070.691528	1753.943237	911.9072876	804.8260498	1296.153442	1934.865356	1329.4823	2135.14624	4325.354004	1801.909912	1225.770142	1747.399414	790.0535889	706.5044556	500	595.8001709	528.5424194	500	708.682312	503.5804749	3.53502
ath:AT2G28305	4521.166016	3712.809326	2571.725098	1448.478394	1585.499878	3146.953857	1236.473022	3757.084961	5855.512207	3684.938965	2769.828369	2803.793701	2244.937012	1412.443604	1349.165894	798.6552734	500	1027.874146	610.6351929	500	3.53091
ath:AT3G28300	896.838501	665.4365845	714.6671753	692.3864746	2675.152344	2819.700195	8525.021484	4576.708496	8636.756836	10379.95312	641.1488647	1090.547241	667.8185425	500	500	500	1274.118774	500	500	883.1875	3.53079
ath:AT2G38790	1633.992554	1838.208374	1708.63623	1452.702271	2676.921143	5719.349121	3143.367432	5194.039062	11120.7373	5139.117188	1269.033447	1392.802856	2127.539795	1410.544678	3134.693115	1283.152832	999.4799805	2325.606934	1257.65686	744.1409302	3.5298
ath:AT2G34250	52496.78516	38211.20703	31825.39258	28401.08594	28857.82227	57050.36328	26725.68164	55890.10156	53840.02734	49386.90234	23243.80273	36800.34766	25607.6875	25479.00781	20144.58398	11134.1543	17453.31445	21057.33984	14757.03906	25198.78516	3.52933		AT2G34250 (protein transport protein SEC61 subunit alpha)		path:ath04141 (Protein processing in endoplasmic reticulum) / path:ath04145 (Phagosome) / path:ath03060 (Protein export)
ath:AT5G20190	4928.710938	3940.413574	2745.981934	4083.592285	6340.199219	10654.37207	2283.298828	19722.67383	46024.10547	12005.56738	7287.081055	4686.803711	1990.884155	3773.419922	3102.849854	3251.945557	1825.206055	2531.333496	2942.59375	1970.240967	3.52885
ath:AT1G27910	1423.956543	1921.79541	890.7856445	1036.351807	1277.710205	2270.402588	1354.256226	2292.228516	5073.858398	2762.37793	1937.08374	1397.391968	796.3471069	1635.461304	516.7954712	500	789.4941406	616.1331787	733.0201416	1267.39209	3.52879
ath:AT2G40460	2850.652832	3690.059326	2714.448486	3251.430908	3925.052979	8053.094727	2227.139893	6042.976562	13118.47461	6919.746582	2991.894043	2079.169678	3666.319092	3660.438965	2069.598145	885.0048218	1110.136719	2341.642334	1339.833862	1742.13208	3.52869
ath:AT4G18700	4668.394531	7644.53418	4352.241699	3464.809814	11684.62109	11153.22656	16248.44824	14200.32812	13174.55371	15364.41992	5813.088867	8889.010742	7880.421387	4279.835449	2446.302002	2821.697021	1658.161011	2566.618408	2917.289062	1166.128906	3.5271
ath:AT1G69950	1101.737183	3227.758545	1517.844482	506.2783508	1819.948242	3871.522461	3128.595947	2958.803711	6423.370117	4746.144531	799.1827393	2742.133545	2059.633057	514.7588501	500	500	762.8063965	500	792.8499146	901.0184937	3.52663
ath:AT5G50900	1096.028076	2157.548096	1774.533447	595.5210571	2799.484863	3289.88623	2670.363037	2880.521484	3107.498535	3414.36084	1483.68689	1989.655518	1181.804688	564.5483398	504.0371094	873.4299316	500	500	992.5581665	500	3.52652
ath:AT5G23850	1582.374268	2712.63501	833.4150391	954.4599609	3707.629883	7524.087891	3509.570557	8733.344727	16101.85156	5388.325195	2128.239502	2585.702881	1450.453857	835.2516479	532.0678101	1180.116455	917.0224609	658.6917725	2471.560547	1048.150879	3.52587
ath:AT4G13430	6039.883301	10839.56348	7756.945312	3046.238525	19091.40039	24089.76172	10987.41016	25577.0918	20746.31641	14669.13574	2253.067871	9663.974609	8386	2294.154541	916.5747681	1871.823242	921.5928345	697.5675659	2025.540894	826.1295776	3.52142	AT4G13430 (AT4G13430)	AT4G13430 (3-isopropylmalate dehydratase; IIL1)	BRANCHED-CHAIN-AA-SYN-PWY (superpathway of leucine; valine; and isoleucine biosynthesis) / LEUSYN-PWY (leucine biosynthesis) / PWYQT-4450 (aliphatic glucosinolate biosynthesis; side chain elongation cycle)	path:ath01100 (Metabolic pathways) / path:ath01110 (Biosynthesis of secondary metabolites) / path:ath01210 (2-Oxocarboxylic acid metabolism) / path:ath00290 (Valine; leucine and isoleucine biosynthesis) / path:ath00660 (C5-Branched dibasic acid metabolism)
ath:AT5G43940	4204.122559	8254.504883	5429.219238	1848.511475	17248.28906	22093.81055	21869.8457	19378.0293	20647.29688	24439.45703	2032.741455	6591.239258	4041.096191	1729.970581	2932.777344	2460.283447	2306.921875	2067.925049	2361.439941	2320.896484	3.52121	AT5G43940 (AT5G43940)	AT5G43940 (HOT5; alcohol dehydrogenase class-3)	PWY-3801 (sucrose degradation VI (anaerobic)) / PWY66-21 (ethanol degradation II) / PWY-5751 (phenylethanol biosynthesis) / PWY-5079 (phenylalanine degradation III) / PWY-6333 (acetaldehyde biosynthesis I) / PWY-5486 (pyruvate fermentation to ethanol II) / ETOH-ACETYLCOA-ANA-PWY (ethanol degradation I) / PWY-1801 (formaldehyde oxidation II (glutathione-dependent))	path:ath01100 (Metabolic pathways) / path:ath01110 (Biosynthesis of secondary metabolites) / path:ath00010 (Glycolysis / Gluconeogenesis) / path:ath00071 (Fatty acid metabolism) / path:ath00350 (Tyrosine metabolism)
ath:AT1G80620	1412.483154	2430.312988	1980.345459	1163.585571	2026.207153	2053.957275	1763.031006	1913.945557	2305.125488	2031.342651	983.6641235	1616.943604	1825.155396	1101.152344	500	513.6773071	500	500	674.3181152	500	3.52056
ath:AT3G14620	1024.612915	693.40625	845.5142212	784.788147	1139.568359	976.0689697	727.6776733	1245.913574	1741.6521	934.7069092	673.3452759	746.434021	949.5753784	679.5615845	655.9553223	500	500	746.0549927	500	500	3.52045
ath:AT1G25220	691.8637085	500	680.3968506	833.666748	603.5557251	612.9641724	500	1068.253906	2026.733887	898.6425171	500	502.4673157	785.0339966	500	500	500	500	500	500	500	3.52023	AT1G25220 (AT1G25220)	AT1G25220 (ASB1; anthranilate synthase beta subunit 1)	COMPLETE-ARO-ARA-PWY (superpathway of phenylalanine; tyrosine and tryptophan biosynthesis) / TRPSYN-PWY (tryptophan biosynthesis)	path:ath01100 (Metabolic pathways) / path:ath01110 (Biosynthesis of secondary metabolites) / path:ath00400 (Phenylalanine; tyrosine and tryptophan biosynthesis)
ath:AT4G31500	9437.637695	2212.033447	8052.664551	4328.822266	5642.291504	6836.977539	9496.021484	20362.88672	21741.69727	50462.09375	6513.466797	5186.273438	3143.311523	2192.955811	13524.3916	2325.462646	516.3673706	17989.95508	5522.240723	1788.787109	3.51981	AT4G31500 (AT4G31500)	AT4G31500 (CYP83B1; cytochrome P450 83B1)	PWY-601 (glucosinolate biosynthesis from tryptophan) / PWY-2821 (glucosinolate biosynthesis from phenylalanine)	path:ath01110 (Biosynthesis of secondary metabolites) / path:ath01210 (2-Oxocarboxylic acid metabolism) / path:ath00380 (Tryptophan metabolism) / path:ath00966 (Glucosinolate biosynthesis)
ath:AT3G60130	4047.458252	2785.421875	2134.122803	1574.036743	7287.101562	15744.7168	7800.419922	12229.60938	23210.6582	10391.69922	2956.919922	3391.199219	1899.721802	1335.539185	1321.771729	1690.532104	1242.521729	1373.882202	1293.279419	1506.249023	3.5198	AT3G60130 (AT3G60130)	AT3G60130 (BGLU16; beta glucosidase 16)	PWY-5176 (coumarin biosynthesis (via 2-coumarate))	path:ath01100 (Metabolic pathways) / path:ath01110 (Biosynthesis of secondary metabolites) / path:ath00500 (Starch and sucrose metabolism) / path:ath00940 (Phenylpropanoid biosynthesis) / path:ath00460 (Cyanoamino acid metabolism)
ath:AT5G17210	509.1936035	827.6196899	650.4772339	501.2425232	759.1047974	866.5585327	619.2832031	808.6226196	1370.044067	1293.439209	658.7391357	851.9906616	1010.352722	569.2098999	500	500	500	500	500	500	3.51902
ath:AT3G54620	4145.790039	2122.480469	3074.668457	1621.018677	3391.520508	5171.040527	4138.874512	4458.007812	7625.842773	5701.307617	2590.48877	1710.028198	2900.015381	1479.7677	4157.012207	1051.348511	500	2758.539062	978.6252441	500	3.5183
ath:AT5G47720	2774.757568	1410.510498	1134.897583	1494.552856	1382.180176	1325.194092	683.6082764	4296.809082	6561.236328	1605.596924	1866.414917	1742.276978	996.6572266	1006.591003	500	500	500	506.5679932	632.4430542	500	3.51754	AT5G47720 (AACT1)	AT5G47720 (putative acetyl-CoA acetyltransferase; cytosolic 2)	PWY-5910 (superpathway of geranylgeranyldiphosphate biosynthesis I (via mevalonate)) / ILEUDEG-PWY (isoleucine degradation I) / PWY-922 (mevalonate pathway I) / LYSINE-DEG2-PWY (lysine degradation II)	path:ath01100 (Metabolic pathways) / path:ath01110 (Biosynthesis of secondary metabolites) / path:ath00620 (Pyruvate metabolism) / path:ath00630 (Glyoxylate and dicarboxylate metabolism) / path:ath00900 (Terpenoid backbone biosynthesis) / path:ath00280 (Valine; leucine and isoleucine degradation) / path:ath00380 (Tryptophan metabolism) / path:ath00071 (Fatty acid metabolism) / path:ath00640 (Prop…
ath:AT2G28060	6767.996582	4934.583008	3931.663818	2540.825195	2552.172363	4329.694336	1996.336182	7802.98291	23016.33398	9190.458008	5161.04248	8112.256348	2182.061035	1604.133667	501.9587097	853.6480713	633.1034546	500	994.6756592	504.7588806	3.5161
ath:AT4G15490	1421.814819	1693.900024	1199.730957	747.4616089	1767.06665	3055.759033	1403.195679	2306.195801	3648.290527	2044.736816	1021.378723	1895.190308	779.9873047	607.1412354	500	507.2402649	608.9772949	500	500	500	3.51545	AT4G15490 (AT4G15490)		PWY-3301 (sinapate ester biosynthesis)
ath:AT2G34840	2580.983643	1975.371948	1427.627441	985.4471436	1692.731567	4268.904785	3321.605225	2538.045898	5141.770996	4337.821777	2015.070679	1366.065918	1232.093628	932.4970093	561.579834	701.5369873	574.4894409	706.7816162	939.706665	801.454834	3.51121
ath:AT4G09060	3270.628662	1074.817139	637.928772	1765.071899	4363.900879	6244.879395	1622.72522	6389.013184	17118.89453	6278.72998	1907.103882	1341.474976	500	1053.043091	875.5784302	606.0523682	692.6195068	1017.143433	924.2615967	1225.522095	3.50958
ath:AT3G19710	8344.708984	10028.25879	12969.53418	3817.539062	33433.40234	52586.21484	31068.89844	32347.74414	57991.86719	49954.13672	4242.07373	25866.8457	3186.023193	2517.494141	810.6063232	2196.215576	775.8564453	685.8752441	1840.211792	526.5928345	3.50814	AT3G19710 (AT3G19710)	AT3G19710 (BCAT4; putative branched-chain-amino-acid aminotransferase 4)	PWY-3001 (isoleucine biosynthesis I) / VALDEG-PWY (valine degradation I) / BRANCHED-CHAIN-AA-SYN-PWY (superpathway of leucine; valine; and isoleucine biosynthesis) / LEU-DEG2-PWY (leucine degradation I) / ILEUDEG-PWY (isoleucine degradation I) / LEUSYN-PWY (leucine biosynthesis) / ILE-VAL-PWY (superpathway of isoleucine and valine biosynthesis) / ILEUSYN-PWY (isoleucine biosynthesis I (from threo…	path:ath01100 (Metabolic pathways) / path:ath01110 (Biosynthesis of secondary metabolites) / path:ath01210 (2-Oxocarboxylic acid metabolism) / path:ath00280 (Valine; leucine and isoleucine degradation) / path:ath00770 (Pantothenate and CoA biosynthesis) / path:ath00290 (Valine; leucine and isoleucine biosynthesis) / path:ath00966 (Glucosinolate biosynthesis)
ath:AT5G02460	954.5253906	844.8982544	731.416626	829.6127319	1145.155884	927.7263184	500	1398.739502	1316.584595	1030.810547	1151.996216	870.4708862	961.9768677	902.2789917	530.7792358	500	500	500	500	500	3.50777
ath:AT3G28220	14015.40723	2039.983154	10267.88574	8497.442383	61867.91797	61010.77344	11204.00195	53871.55859	58509.51562	57566.16406	3155.414795	10481.36133	1191.520874	1120.329224	795.8185425	624.4903564	651.5974731	881.7686157	806.0281982	500	3.50705
ath:AT5G53310	1678.856812	3130.704102	1842.323975	672.7686157	2241.06958	3770.618408	2299.462158	3017.22876	5581.567383	4270.707031	1309.805176	2985.400146	2578.629639	727.175354	500	1087.973389	500	500	1368.531006	500	3.507
ath:AT1G16180	2111.7771	3312.449219	2355.771973	979.8485718	5465.874512	5704.683105	7120.266113	5665.562012	6539.882324	7183.367188	1737.067627	3341.586182	1688.79187	1210.649048	1097.56604	1120.476196	1697.299316	1097.852051	1249.957764	1400.139404	3.50677
ath:AT2G27380	1847.537598	2536.467773	2065.388672	500	3090.358887	4020.347412	4955.44043	3831.733154	8782.49707	8195.648438	4032.70459	4480.782227	2111.280518	696.3656006	1041.06665	500	500	1484.88269	738.9602051	893.769104	3.50569
ath:AT4G17895	1114.205444	1926.527832	1271.218262	740.6725464	1261.990601	3352.054199	2271.023193	2220.324219	6227.641602	3168.168213	1212.03894	1515.263184	947.2122803	659.2710571	500	640.3474731	500	500	627.7893677	500	3.50501
ath:AT1G63640	535.7720947	622.250061	601.5547485	500	638.7374878	500	500	964.8512573	753.8233643	808.5485229	815.651062	500	739.3408203	587.3676147	500	500	500	500	500	500	3.50481
ath:AT1G61610	527.9093018	634.074585	500	768.1646118	500	618.3219604	500	1316.594116	3732.756104	1498.525024	500	575.7143555	542.8294067	594.7025146	500	500	500	500	500	500	3.50251
ath:AT2G28080	1336.147583	1527.795532	1148.85437	757.3549194	804.1625977	1232.204346	1124.927856	1442.380981	1823.524902	1626.802246	1401.519775	1027.002686	980.53125	601.942688	605.1260986	500	500	851.3591309	542.0610352	500	3.49942	AT2G28080 (AT2G28080)		PWY-2902 (cytokinins-<i>O</i>-glucoside biosynthesis)
ath:AT5G22240	627.4342651	815.0285034	500	500	977.1481934	1919.30249	901.3972168	1831.013062	2884.116211	1535.61499	1025.539673	1267.47998	791.2271729	500	705.9564209	500	500	697.2676392	500	500	3.49862
ath:AT2G37110	3718.377686	4967.386719	3450.044434	3436.3479	4356.619629	8379.055664	5090.535156	7069.961426	19640.82617	8867.049805	2513.082764	4084.230957	2274.03833	2811.529785	2864.568115	1504.383301	1111.076904	3450.041504	1879.383179	1763.782715	3.49811
ath:AT4G29740	1382.630249	1092.030273	877.9181519	655.1246338	756.8310547	1203.964355	503.9125366	5745.562988	11019.4375	2237.652832	886.932373	1389.300415	862.3736572	530.3299561	637.8723755	500	500	1298.661743	500	500	3.49506	AT4G29740 (CKX4)	AT4G29740 (CKX4; cytokinin dehydrogenase 4)	PWY-2841 (cytokinins degradation)	path:ath00908 (Zeatin biosynthesis)
ath:AT5G27640	4121.648926	5862.710449	4974.479492	6884.843262	11162.33008	12661.90918	11764.13086	9876.399414	9292.638672	10920.96582	2988.47583	4718.418945	4011.900391	4925.42334	3651.24292	3030.050293	2081.437744	2448.135986	2014.957886	1682.761841	3.49481		AT5G27640 (TIF3B1; translation initiation factor 3 subunit B)		path:ath03013 (RNA transport)
ath:AT5G36220	4678.902832	3423.334961	4576.980957	7394.326172	6364.929688	19783.32812	5641.683594	9907.951172	33868.17188	18722.03906	2332.151123	6079.821289	1641.386719	4123.337891	2345.473145	930.3630981	957.5759277	1736.343506	1119.989868	808.043396	3.49479		AT5G36220 (CYP81D1; cytochrome P450 81D1)		path:ath01100 (Metabolic pathways) / path:ath01110 (Biosynthesis of secondary metabolites) / path:ath00903 (Limonene and pinene degradation) / path:ath00945 (Stilbenoid; diarylheptanoid and gingerol biosynthesis)
ath:AT1G49650	1251.672119	917.4207764	662.567749	952.2178955	1005.384216	1982.155151	1559.814209	1041.91272	2206.227539	2923.987549	830.1757812	915.3503418	727.2148438	541.8275757	500	629.0007935	500	500	500	500	3.4932
ath:AT2G07685	625.1843262	789.159729	580.0654907	500	696.1715088	881.3477173	505.836731	2331.852783	2373.190918	1106.47876	929.4840088	1893.90271	686.776123	565.6956177	500	500	500	500	500	500	3.49166
ath:AT1G66760	8169.978027	2616.579834	5492.293457	9386.333008	3664.116211	6160.821289	1141.478882	16033.59668	43238.625	13200.37695	5010.793945	10451.58008	2130.66333	1719.286133	1340.113403	572.6773071	792.6835938	2203.376953	981.7088623	1058.085571	3.49051
ath:AT5G42790	1808.715942	2359.206787	1862.145264	1216.809082	2900.9104	5182.693359	3543.789551	3197.901855	5191.780273	3714.115234	1161.223511	1948.534546	1360.395142	1100.903931	707.4000244	826.6212769	702.1519165	674.8660889	908.8531494	707.867981	3.48669		AT5G42790 (PAF1; proteasome subunit alpha type-1-A)		path:ath03050 (Proteasome)
ath:AT5G24570	4491.277832	3754.717529	1785.434082	2697.817871	2283.129639	3644.209473	3436.375488	3304.148926	6495.882324	4504.240234	2720.450195	4023.042725	1145.165771	1626.643921	616.3619995	1184.014038	1956.843384	744.4741211	1084.962524	1199.425171	3.48523
ath:AT5G24760	903.2415771	1218.351929	1161.11499	500	857.0241699	1149.982422	632.9708862	1605.211792	1978.599487	1067.038574	749.0540161	1248.867554	1035.265381	500	500	500	500	500	500	500	3.48099	AT5G24760 (AT5G24760)	AT5G24760 (alcohol dehydrogenase-like 6)	PWY-3801 (sucrose degradation VI (anaerobic)) / PWY-5114 (UDP-sugars interconversion) / COLANSYN-PWY (colanic acid building blocks biosynthesis) / PWY-3821 (galactose degradation III) / PWY66-21 (ethanol degradation II) / PWY-5751 (phenylethanol biosynthesis) / PWY-4821 (UDP-D-xylose and UDP-D-glucuronate biosynthesis) / PWY-5079 (phenylalanine degradation III) / PWY-6333 (acetaldehyde biosynthes…	path:ath01100 (Metabolic pathways) / path:ath01110 (Biosynthesis of secondary metabolites) / path:ath00010 (Glycolysis / Gluconeogenesis) / path:ath00071 (Fatty acid metabolism) / path:ath00350 (Tyrosine metabolism)
ath:AT5G43180	923.4364014	1142.939331	1176.032715	987.5009155	868.1254883	2062.524414	895.2752686	1687.907593	6533.790527	3165.8396	1277.290649	1490.485718	818.6548462	754.5432129	500	500	500	500	500	500	3.47886
ath:AT2G24860	1229.743164	1740.928345	1330.801147	935.9457397	1229.210571	3587.473633	2177.990967	1891.747314	4340.806641	2796.560547	931.0008545	991.7817383	804.6740112	892.4818115	500	598.1299438	500	500	527.6658936	500	3.47804
ath:AT3G10985	14421.9541	6808.058594	7908.963379	11657.01855	20975.54297	35509.02734	15986.6543	36308.49609	57359.37891	25802.79297	6154.649414	9007.257812	5335.053711	6395.266602	17518.30273	6883.802734	4175.625	20664.18164	9098.102539	4756.035156	3.47451
ath:AT1G32910	859.3765869	643.5712891	500	646.6445312	826.4171143	734.9931641	500	1396.184326	2449.706055	834.5629272	524.2776489	665.0881958	500	500	500	500	500	500	500	500	3.47296
ath:AT1G80120	4450.567871	1888.340576	1557.095947	1539.066162	2239.506836	3088.340332	2219.96167	3513.308838	10223.0918	14117.93066	5290.859375	2775.27832	1685.519897	1760.049683	1646.879639	734.5443115	1053.045166	2463.989746	899.2561646	1281.509399	3.47275
ath:AT1G08650	1626.973267	3119.144287	1429.009521	1154.934082	2806.595215	5332.16748	2099.590088	3878.800049	7246.223633	4097.101562	1907.867432	2043.413452	1497.333862	1521.296143	789.8275146	1258.272095	1069.997803	860.9574585	1319.844116	1175.311768	3.47126
ath:AT3G59570	1581.821167	1478.549194	1259.479126	677.90448	582.2744751	1334.390259	1579.955322	1293.166626	2684.643799	2699.004883	1338.321655	1085.191162	1577.54834	659.2810059	500	500	500	500	500	736.7940063	3.46931
ath:AT1G30360	9080.975586	8779.756836	9572.688477	5810.536621	8436.269531	22062.16797	35274.71484	22481.80859	57773.20703	56000.54297	8626.193359	9075.080078	6291.775391	6697.858887	10640.88086	1680.127441	13787.40234	27396.99414	3600.957764	17962.20703	3.46839
ath:AT1G14670	2411.465332	2473.76416	1790.418091	1412.208008	2555.528564	3031.827148	2163.777588	2280.688965	3979.71167	2921.074707	1769.180664	2209.07666	922.3043823	1348.203979	1163.211182	1080.376709	875.086731	1449.985352	1216.163208	819.9850464	3.46452
ath:AT1G22510	2015.241211	1793.893555	1828.275635	548.8161621	1957.320679	2118.003906	1410.95813	3340.14624	4207.683594	2550.210205	2038.176392	1794.494019	1635.812988	551.3424683	1402.526001	860.609375	500	2050.881104	768.6682739	500	3.46405
ath:AT5G15240	569.9158936	713.8056641	663.5596924	500	581.8081665	674.1678467	500	793.8619385	1873.15686	1027.533691	500	671.1467285	500	500	500	500	500	500	500	500	3.46363
ath:AT3G54480	1681.454834	1671.914917	500	878.0255737	3573.410645	4118.020996	1261.265259	8304.709961	16754.54102	4564.888672	1946.201904	2936.72876	1065.150391	872.6654663	1330.520996	500	500	3068.301514	553.0321655	576.5325317	3.46182
ath:AT1G18700	1127.911133	1512.872314	817.8761597	641.3963013	2447.779541	3776.753662	3271.360107	2953.893555	3671.53833	3121.200195	955.5332642	1079.004761	818.5810547	626.5595093	599.6015625	500	822.4378052	500	500	641.9002075	3.46179
ath:AT5G63970	1014.226196	822.6387939	1181.483887	3504.917969	1237.258057	2368.491943	1497.596802	1438.958496	6461.650391	7352.231445	1183.001587	1124.793701	691.8540039	1550.411011	845.3109131	550.8978882	500	835.8381348	500	500	3.45943
ath:AT1G72180	3966.111816	3607.862061	3681.054688	2684.549805	6449.805664	20092.05469	5531.628418	14125.16406	48721.89062	21332.29492	2136.376709	5651.395508	1802.491211	1404.767334	837.0773315	2329.199463	1883.625854	791.1617432	2943.019775	2425.763672	3.4552
ath:AT2G22720	1663.446289	2591.441406	1851.797363	964.9215088	1938.129272	3492.027588	3638.971436	2431.26416	4219.95166	4970.671387	1123.356812	2378.243896	1811.751587	898.8074341	1022.504639	698.9918213	880.036499	1122.600098	950.0556641	763.1307373	3.45361
ath:AT4G19450	1929.817993	2258.655762	674.4602661	1860.597778	2672.56543	4106.993652	1374.885742	4667.681641	10268.32324	3064.389648	2217.734375	1937.917236	992.1829834	1848.00061	524.258606	738.3861084	571.4207764	500	806.1779175	568.1461792	3.45337
ath:AT2G29700	5898.316895	3036.369629	3922.025391	3146.785889	3205.669189	5316.800781	5624.283691	5232.52002	7265.454102	7582.964844	5321.113281	2557.304688	2993.623047	1933.416382	3520.673584	1277.186768	500.6842957	3590.98584	981.6101074	614.210144	3.44973
ath:AT5G58470	1295.765259	3234.856201	1886.240601	993.196106	3720.782471	4765.878906	4677.458984	4824.988281	4557.141113	6214.44873	997.9138184	1954.866089	3393.88501	1137.27478	1095.586304	881.6514282	787.8598633	1297.728149	1112.479736	1204.092651	3.44758
ath:AT2G34750	2442.106689	4276.077637	2244.552246	1707.015991	2642.049072	4968.625	3738.308105	3302.123535	4900.757324	3474.212402	1322.626099	2504.570801	1706.858765	1698.869263	788.4823608	950.9165649	540.3477783	819.3950806	932.1931152	647.458313	3.44748
ath:AT1G07890	9744.061523	33844.31641	13150.65039	5181.412109	45790.23438	48719.10938	38299.48828	50810.80469	54227.60547	54995.36719	7490.947266	35525.17188	14257.5	4417.548828	3670.27832	8133.352539	3360.05249	5056.15918	12636.64258	5805.932129	3.4446	AT1G07890 (APX1)	AT1G07890 (APX1; L-ascorbate peroxidase)	PWY-2261 (ascorbate glutathione cycle)	path:ath00480 (Glutathione metabolism) / path:ath00053 (Ascorbate and aldarate metabolism)
ath:AT1G54270	1446.641235	1612.20459	788.0741577	929.2564697	1187.530396	2606.9104	1683.118896	1641.21814	3601.331299	2412.575928	1272.375244	1398.070068	1141.508911	780.3475342	727.6424561	624.0916748	520.600647	737.5975342	621.699585	607.9440308	3.43965		AT1G54270 (EIF4A-2; translation initiation factor 4A-2)		path:ath03013 (RNA transport)
ath:AT3G09440	31863.36914	35831.60156	12782.93652	3666.42041	35205.17578	38708.18359	10018.92773	63230.8125	59324.03125	66288.89062	32382.99609	26102.76562	19960.88867	5670.119629	25567.35156	6567.618164	3181.019531	43218.60547	14357.38574	7628.40918	3.43955		AT3G09440 (protein heat shock protein 70-3)		path:ath04141 (Protein processing in endoplasmic reticulum) / path:ath03040 (Spliceosome) / path:ath04144 (Endocytosis)
ath:AT4G10390	1378.957764	711.7769165	1821.517334	4084.22168	851.711792	532.9090576	976.2738037	4308.824219	10411.53027	23579.70508	681.6122437	1227.521606	500	1025.971191	500	500	500	500	500	500	3.43879
ath:AT4G37010	500	563.9874878	500	500	574.5213623	827.8277588	500	898.9164429	1012.65509	629.8079224	500	500	500	500	500	500	500	500	500	500	3.43537		AT4G37010 (CEN2; calcium-binding protein CML19)		path:ath04626 (Plant-pathogen interaction)
ath:AT5G20230	19995.20898	5389.235352	11450.54395	30421.05273	12861.00293	21439.11914	9638.189453	62926.69141	58571.9375	66427.52344	10439.12598	8615.716797	5719.175781	14095.40723	37167.75	2239.47998	1590.770996	66965.76562	11471.06738	7780.296875	3.43508
ath:AT4G26300	3792.488037	4659.371094	3243.397705	2094.619873	5297.243164	6980.480469	4201.165527	4647.225586	5792.816895	4359.134766	2182.447266	3321.134521	2239.327393	1860.129272	1022.722778	1208.178589	721.2402954	1352.882202	1028.468506	705.6083374	3.43349	AT4G26300 (AT4G26300)	AT4G26300 (Arginyl-tRNA synthetase; class Ic; emb1027)	TRNA-CHARGING-PWY (tRNA charging)	path:ath00970 (Aminoacyl-tRNA biosynthesis)
ath:AT1G10770	728.0900879	842.7373657	528.3845215	561.5301514	620.7796631	569.3930054	620.6783447	956.4743652	1156.685547	1149.574341	1049.439209	952.526062	647.5516968	582.4766235	500	500	500	500	500	588.8932495	3.43279
ath:AT5G59220	2345.446533	3264.114502	1157.04187	1478.117432	1552.481079	2732.36792	1653.134644	6167.114746	9584.476562	2037.086426	2789.46582	1878.706665	1368.040039	1889.507812	500	719.4408569	1114.925659	500	914.0933838	939.5122681	3.43168		AT5G59220 (HAI1; protein phosphatase)		path:ath04075 (Plant hormone signal transduction)
ath:AT3G05500	7826.013672	6509.549805	4465.084961	3507.220459	3666.056885	5657.451172	2676.628174	9276.25293	15306.57129	7549.885254	5343.606445	7729.384766	3285.843506	4437.611328	3616.585938	1971.99707	1795.160278	3364.945068	3774.574707	1826.673462	3.42928
ath:AT2G43550	7695.03125	1368.522095	2244.880615	2653.181152	3283.75708	6947.246094	1718.244385	5370.826172	15507.24219	7313.166504	2769.30542	3876.440918	654.7303467	986.2109985	500	592.8065186	905.0543213	500	500	537.0019531	3.42688
ath:AT5G12160	1065.751953	1828.581177	1044.585815	959.7476807	1838.424927	2368.750732	1829.937256	1752.678223	2465.0979	2088.427734	1315.088379	1512.491211	1087.021484	1084.985962	1143.932373	738.250061	500	819.157959	726.307312	500	3.42584
ath:AT2G29060	2145.606934	2034.349365	1880.440186	1221.100586	942.7879639	2442.67627	994.8960571	2448.751221	9403.179688	4300.050781	1200.159058	2819.352783	1145.963379	952.0501099	500	580.4127808	500	500	595.1677246	500	3.42482
ath:AT5G20900	2504.781982	1255.855103	1203.714111	1401.02832	2202.994141	1983.349609	783.1055908	2647.931396	3609.58374	1823.098755	2015.903198	1598.037598	500	744.1107788	560.7984009	571.2908325	500	500.8523254	635.3239136	543.3286743	3.42434		AT5G20900 (JAZ12; protein TIFY 3B)		path:ath04075 (Plant hormone signal transduction) / path:ath04626 (Plant-pathogen interaction)
ath:AT4G35100	7213.920898	20183.08398	11337.03516	3688.489746	17509.09766	26595.26172	19781.75977	25077.10156	26859.37891	20340.34961	3684.242188	16946.04492	11102.86426	2898.770508	1977.821533	4703.195801	1354.129639	2090.7771	5038.066406	1000.0177	3.42433
ath:AT5G19100	577.9044189	683.0620117	615.3492432	515.8370972	558.5864868	1052.710327	500	1105.936768	1200.556274	801.6324463	613.8800049	651.1893311	500	662.4244995	500	500	500	579.0737305	521.8416748	500	3.42364
ath:AT5G64260	5370.62207	6305.023438	7925.40918	6576.038574	14763.9541	12548.81055	33136.25781	33083.59766	36271.20312	51141.14844	15033.6377	14302.83984	8611.150391	3869.031982	21238.12109	3977.709473	2439.525391	21133.02344	6573.098145	3044.934082	3.42298
ath:AT1G15890	955.7094116	832.727478	728.5084229	592.0672607	1256.282227	1129.953247	881.9235229	1128.503418	1333.398804	961.9074707	616.6943359	835.7996826	763.59198	507.0937805	603.2045898	510.210968	552.1357422	610.3226929	500	530.144104	3.41977
ath:AT3G60440	1801.539062	2795.347168	1424.428833	677.5505981	1537.963013	1911.957642	1107.364258	2586.266113	3427.51001	2207.726562	1265.93335	2508.324463	1209.91687	500	500	500	500	500	501.8983459	500	3.41974
ath:AT4G16430	1354.223389	1964.56958	1354.162354	792.4057007	2780.641602	4150.573242	3333.255859	3334.045166	3759.030762	3238.889648	820.0056152	1600.628174	1520.210083	731.3786011	634.4193726	874.6186523	645.9518433	566.7335815	996.4376221	603.4193726	3.41705
ath:AT1G64890	1101.033691	643.4927979	966.4375	500	1403.108398	1633.387939	1855.125732	1454.017822	2168.569824	3613.744385	700.4659424	701.0792847	755.9921265	500	820.9013672	500	750.251709	913.9674072	500	880.2912598	3.41697
ath:AT2G46500	3989.650635	4701.755859	1419.680054	2459.165527	5174.945801	8099.32959	4731.416504	8382.076172	14882.9541	6783.167969	4151.777344	4002.806396	1547.485107	3193.774658	2340.65918	2661.936523	1788.686035	2726.058594	3721.734619	2517.917969	3.41526	AT2G46500 (AT2G46500)		PWY-6351 (D-<i>myo</i>-inositol (1;4;5)-trisphosphate biosynthesis) / PWY-6352 (3-phosphoinositide biosynthesis)
ath:AT1G08780	857.026001	1496.390259	1253.313843	1059.959473	1191.760376	1553.98291	1242.173462	1270.606445	1834.950073	1107.083984	833.7221069	1249.945312	969.9509888	747.1554565	516.7352295	500	500	500	500	500	3.41517
ath:AT1G69380	2648.688477	1648.348389	1329.888428	2252.541016	1526.385132	2993.075439	1176.261841	2659.826904	4871.691406	2071.422852	1099.565308	2322.067871	891.6109619	1441.647217	500	653.8208618	696.4224243	500	558.7458496	584.7374268	3.4148
ath:AT3G03770	1323.436035	2198.497803	1449.532837	1156.689819	2388.171875	2382.317383	2119.649414	2207.364258	2803.804688	4340.814453	1614.494995	2564.883545	1684.106445	1579.786133	500	655.0085449	500	856.9029541	794.6523438	558.2492676	3.41448
ath:AT2G20550	1917.490967	1451.47168	1213.956665	906.7981567	1084.430542	1723.140381	1340.615967	2289.311279	2827.665039	2027.237793	2362.561035	1783.677856	1253.615234	1214.513184	732.432251	619.9793091	631.5413208	582.4331055	820.1600952	824.4651489	3.41238
ath:AT5G58620	765.1151123	2474.409912	1102.404175	521.3711548	1221.770752	2346.111084	1731.079834	2231.691895	2560.77417	2171.360352	657.5336914	1324.444092	840.454834	525.9256592	500	500	500	500	762.9338989	500	3.41181
ath:AT1G80300	1509.555664	1868.17688	1142.317139	1574.544312	1865.053467	3260.702881	1983.881958	2383.719482	4230.735352	2263.13916	1866.282593	1782.868652	888.9783936	1578.087402	500	878.8649902	707.8966675	500	820.3821411	772.5759888	3.41007
ath:AT5G23890	2176.417725	2624.6604	1846.741577	1136.353149	3329.155029	5809.753906	5475.314941	4036.41748	5833.228027	5064.744629	1759.342041	3189.346191	1739.496094	1395.285278	695.7789917	734.4926147	523.4407349	589.6661987	736.4581909	500	3.40983
ath:AT1G05100	951.0753784	860.5014038	683.5655518	922.7635498	561.6723633	610.6254883	500	2033.874634	2646.254395	802.0778809	618.9607544	911.373291	841.5109253	924.6635742	500	563.9294434	500	500	682.8615112	500	3.40962
ath:AT3G21230	929.0534668	940.8161621	866.1670532	769.8253784	949.0770874	1337.119751	652.6395264	7213.874023	21798.28516	5428.348145	842.727417	932.8006592	546.7716064	523.3297729	611.3692017	500	500	955.8325195	500	500	3.40894	AT3G21230 (4CL5)	AT3G21230 (4-coumarate--CoA ligase 4; 4CL5)	PWY1F-FLAVSYN (flavonoid biosynthesis) / PWY-361 (phenylpropanoid biosynthesis) / PWY-1121 (suberin biosynthesis) / PWY-5868 (simple coumarins biosynthesis) / PWY-6435 (4-hydroxybenzoate biosynthesis V) / PWY4FS-9 (scopoletin biosynthesis)	path:ath01100 (Metabolic pathways) / path:ath01110 (Biosynthesis of secondary metabolites) / path:ath00940 (Phenylpropanoid biosynthesis) / path:ath00360 (Phenylalanine metabolism) / path:ath00130 (Ubiquinone and other terpenoid-quinone biosynthesis)
ath:AT1G28050	1182.443359	1071.681152	684.6105957	843.1514893	841.1227417	1214.921631	2822.356445	2732.919922	6006.432129	12574.51855	1844.232178	2269.753662	500	1214.420166	500	500	745.9953003	500	500	1064.741333	3.40697
ath:AT1G10090	844.3114014	1967.576416	998.3518677	680.4000854	4129.359375	5095.825684	8534.541992	6128.157715	6520.558105	14203.72656	682.6804199	1925.017822	789.8261719	520.7078857	500	695.8807373	577.6586914	500	886.4551392	670.1603394	3.40594
ath:AT5G40760	2423.355469	5594.490723	2361.752197	1078.143433	3190.748047	6575.716797	8465.600586	4400.223145	11761.6875	10499.7207	2476.882324	4589.079102	1506.994141	1016.480347	516.8793945	1491.901489	967.7943115	500	1385.800049	1114.17749	3.40496	AT5G40760 (G6PD6)	AT5G40760 (G6PD6; glucose-6-phosphate dehydrogenase 6)	PENTOSE-P-PWY (pentose phosphate pathway) / OXIDATIVEPENT-PWY (pentose phosphate pathway (oxidative branch))	path:ath01100 (Metabolic pathways) / path:ath01110 (Biosynthesis of secondary metabolites) / path:ath00480 (Glutathione metabolism) / path:ath00030 (Pentose phosphate pathway)
ath:AT3G21230	1019.020569	1009.23407	512.6210938	666.1233521	865.8024292	735.5560913	554.5725708	5804.861816	11847.28223	1971.021118	823.076355	897.6112061	565.5257568	782.5843506	500	500	500	500	562.8439331	500	3.40473	AT3G21230 (4CL5)	AT3G21230 (4-coumarate--CoA ligase 4; 4CL5)	PWY1F-FLAVSYN (flavonoid biosynthesis) / PWY-361 (phenylpropanoid biosynthesis) / PWY-1121 (suberin biosynthesis) / PWY-5868 (simple coumarins biosynthesis) / PWY-6435 (4-hydroxybenzoate biosynthesis V) / PWY4FS-9 (scopoletin biosynthesis)	path:ath01100 (Metabolic pathways) / path:ath01110 (Biosynthesis of secondary metabolites) / path:ath00940 (Phenylpropanoid biosynthesis) / path:ath00360 (Phenylalanine metabolism) / path:ath00130 (Ubiquinone and other terpenoid-quinone biosynthesis)
ath:AT2G04520	11799.18945	7111.104492	6149.257324	5397.492676	6763.591797	8737.080078	6272.179199	9516.571289	13067.03809	8225.621094	9395.276367	7439.356445	5192.463867	4223.68457	1881.187744	1996.018311	2423.618164	1575.672363	1886.701904	2817.526123	3.40435		AT2G04520 (OB-fold nucleic acid binding domain-containing protein)		path:ath03013 (RNA transport)
ath:AT5G63460	2031.854248	1399.490356	1134.655151	715.930542	1558.388306	872.7463989	1385.554688	1974.704468	1369.735229	2359.805176	1477.86499	1059.974731	1244.803101	500	881.7302246	500	500	567.8824463	500	500	3.4021
ath:AT3G09100	870.7091064	1439.68396	1156.063721	588.8084106	2159.817383	2690.076416	1794.437988	2200.058838	3639.40918	2006.38623	739.078064	1461.793213	908.7469482	847.1511841	500	557.9179077	500	500	795.0726318	500	3.40189		AT3G09100 (mRNA capping enzyme-like protein)		path:ath03015 (mRNA surveillance pathway)
ath:AT2G03240	2504.848145	2018.134033	1253.482422	1269.519653	1300.258301	2129.020264	870.0144043	3127.637207	4728.49707	1878.082153	1991.07605	2278.792236	973.5248413	1268.645264	500	574.6074219	629.4595337	519.7697754	813.6176758	626.6343994	3.39954
ath:AT2G28190	20244.81445	28171.56445	31753.19141	13925.53809	41790.8125	67493.16406	58252.83594	48426.92578	62837.85156	63649.39844	13748.58203	42218.50391	20152.70703	8645.504883	6281.990723	15646.61523	4232.671875	6518.453125	14091.88477	2799.797852	3.39915	AT2G28190 (CSD2)	AT2G28190 (CSD2; Superoxide dismutase [Cu-Zn])	DETOX1-PWY (superoxide radicals degradation)	path:ath04146 (Peroxisome)
ath:AT1G61000	934.9967041	1486.551025	734.6295166	513.3800049	2089.027588	1989.327881	1638.217529	2156.243164	2548.008789	1721.784424	880.4495239	1668.790039	798.5643921	513.2659302	500	617.505127	500	500	519.9729004	500	3.39913
ath:AT4G22590	3261.758057	4221.591309	1337.338257	2105.127441	2170.116943	1838.470093	1746.077026	6361.022461	5901.025391	3778.291992	4623.872559	2787.83374	1191.490112	3196.922852	500	710.788269	965.3284912	611.8747559	1136.123535	1577.805664	3.39675	AT4G22590 (TPPG)	AT4G22590 (haloacid dehalogenase-like hydrolase domain-containing protein)	TRESYN-PWY (trehalose biosynthesis I)	path:ath01100 (Metabolic pathways) / path:ath00500 (Starch and sucrose metabolism)
ath:AT1G69570	807.2936401	1228.837769	876.1809082	555.979248	1478.457397	1870.208008	996.1956787	3671.726807	3884.079346	830.9481812	710.8287354	1107.692139	692.387085	500	500	500	500	500	500	500	3.39604
ath:AT3G03750	764.4752197	1217.136475	665.8181763	500	865.2639771	1006.453003	1514.857056	1124.010254	1271.500122	1555.533813	652.8148804	882.5687256	570.3522949	500	500	625.8250732	500	500	500	500	3.39466
ath:AT4G14500	2275.271729	2729.378906	2702.473633	1685.739258	10120.39844	8396.848633	10447.36816	10329.34766	8794.267578	9973.112305	1874.144897	2798.238281	1406.891357	1308.89563	1084.175781	2021.642334	803.7171021	1057.041992	1889.603638	779.2908325	3.39414
ath:AT4G16566	1961.804565	2644.113525	1562.341797	616.5216064	1196.678101	2308.895996	2159.481934	1953.357788	5420.508789	3496.5354	1182.967163	2779.118408	1287.793579	605.6784668	500	500	500	500	642.0180664	500	3.3916
ath:AT1G14830	1477.553589	1582.868042	1013.810364	925.6517334	1049.170654	1755.067261	2010.834473	1240.913086	2266.404053	2400.603516	1214.364014	1340.870972	671.3325806	1059.529663	542.5153198	500	500	751.8827515	500	500	3.39129
ath:AT1G07400	1405.264526	1725.250488	744.0984497	818.4475098	1781.386108	3050.982178	728.5426025	4312.28125	8708.702148	2079.802002	1033.107056	1006.429138	1027.609375	721.5521851	963.7785034	500	500	705.0580444	612.0327759	500	3.38995		AT1G07400 (class I heat shock protein)		path:ath04141 (Protein processing in endoplasmic reticulum)
ath:AT1G62300	1485.899536	1512.849609	1021.335144	870.6641846	1558.687012	2519.834473	1239.231934	3717.106934	4331.066895	1968.347778	2014.322632	1536.239258	1270.833496	940.9781494	851.27771	500	513.6478271	1984.491943	1481.723999	990.6449585	3.38356
ath:AT2G44350	1832.898193	4415.516602	2752.407959	1176.115723	10729.66797	8443.606445	10574.81934	11132.43945	9057.495117	10777.19922	1395.947632	3607.374268	2057.649414	999.1279907	1214.663086	1529.215088	1114.907593	1522.682617	1567.863525	1301.655151	3.38139	AT2G44350 (AT2G44350)	AT2G44350 (ATCS; citrate synthase 4)	PWY-5464 (superpathway of cytosolic glycolysis (plants); pyruvate dehydrogenase and TCA cycle) / PWY-5464-PLANT (superpathway of cytosolic glycolysis (plants); pyruvate dehydrogenase and TCA cycle) / PWY-561 (superpathway of glyoxylate cycle and fatty acid degradation) / PWYQT-4481 (TCA cycle variation V (plant)) / PWY-5690 (TCA cycle II (eukaryotic)) / PWY-6549 (glutamine biosynthesis III) / GLY…	path:ath01100 (Metabolic pathways) / path:ath01110 (Biosynthesis of secondary metabolites) / path:ath01210 (2-Oxocarboxylic acid metabolism) / path:ath00020 (Citrate cycle (TCA cycle)) / path:ath00630 (Glyoxylate and dicarboxylate metabolism)
ath:AT1G28120	5919.097168	5393.694336	5276.10791	4551.700195	6804.616211	9649.654297	9798.705078	6298.191895	8287.139648	9701.31543	4683.718262	5177.506836	3702.750488	4805.76416	3189.745117	2611.838379	3144.286377	2858.84082	2643.786621	2956.06665	3.38043
ath:AT5G67560	7774.775391	9694.655273	5875.567383	3925.067627	9204.163086	12552.31836	9906.952148	8800.619141	12557.08301	11458.37109	6639.757324	10621.54492	3350.608887	3817.091797	1719.447266	2716.654297	2605.671631	1215.109619	2185.586426	2221.04126	3.3801
ath:AT1G25500	942.9779053	915.8690186	1302.42981	500	781.0583496	2564.898438	1140.584839	1702.139404	8112.292969	4543.542969	614.5684204	2212.010498	980.5110474	500	500	500	500	500	500	500	3.37993
ath:AT5G41990	534.430542	1839.376099	1051.574951	500	1537.937256	2384.309326	2796.508301	2090.393799	2563.118408	3251.273193	500	1207.828003	957.9735107	521.7854614	500	661.6243896	500	500	743.746582	500	3.37952
ath:AT1G26640	992.963562	1692.550415	947.3938599	605.2572021	1996.811035	2645.191162	2626.907715	2595.178223	2206.346436	2484.207764	1046.963135	1421.735107	1326.28894	617.6378784	520.0036621	500	500	526.527832	500	500	3.37899
ath:AT2G30990	5294.075684	4097.056641	2110.292725	4267.81543	3284.150391	4574.012207	3609.447998	6642.062012	12021.88477	7477.692871	5663.180664	4786.342285	2427.999756	4656.137207	1517.92041	2750.508545	2718.008789	2547.064209	3702.585449	4199.51123	3.37821
ath:AT1G08820	4123.070801	3898.265625	2514.117432	2318.90332	7853.678711	11786.01758	10193.96973	9744.058594	12958.32129	11851.08594	7216.764648	7307.505371	2674.852539	2146.563232	2243.103027	2552.606445	1577.116699	2042.046265	1793.204956	1812.350586	3.37723
ath:AT5G49300	2736.714111	3655.744873	2230.351074	2174.933594	6051.48291	7668.443359	4888.0625	8927.168945	24162.83398	11722.50293	6413.654785	6473.859375	2525.170166	2750.016113	3800.312744	2117.831787	4124.232422	4554.375488	2186.681885	4078.180908	3.3752
ath:AT4G10930	1754.244385	1537.106689	1262.103882	1318.314575	2230.360352	3044.074219	1215.471924	4061.054932	3833.781006	1770.595703	1447.056885	1991.498169	1394.724976	1390.608887	640.8016357	857.7084961	1448.454346	715.1291504	948.0665283	1235.638916	3.37448
ath:AT1G29680	5103.719727	8548.680664	8931.898438	4017.800049	15775.79785	26235.95312	28274.69531	18528.70703	29223.52148	41062.5625	3029.169434	7070.977051	5301.661621	3382.818359	5838.802734	3921.224609	5150.932129	10746.5293	6802.227051	8819.017578	3.37159
ath:AT2G20370	2851.567871	2888.130859	1720.996704	1376.160278	2436.808838	3486.162354	1790.241577	3348.786377	5549.014648	2906.286865	1702.171021	1830.699829	1441.016724	2555.282715	989.2240601	895.5469971	826.5064087	1491.477539	1440.580566	832.6439209	3.37143	AT2G20370 (KAM1)		PWY-5936 (xyloglucan biosynthesis)
ath:AT2G27020	8620.408203	6913.741211	6314.393555	5047.785645	13171.64746	15283.43164	15235.32812	10998.29199	12969.89453	12838.66016	7056.120605	8608.279297	5043.296875	3654.314453	2357.520996	1955.344727	1583.424316	1951.73999	1392.781006	1353.114136	3.37096		AT2G27020 (PAG1; proteasome subunit alpha type-3)		path:ath03050 (Proteasome)
ath:AT1G74380	2271.641113	2248.157959	1312.691895	2032.878418	2828.666748	5100.583008	2800.994629	3929.345947	8259.814453	4828.557129	1989.100952	2098.89209	1280.17688	1923.304932	2115.075928	1122.050171	1127.920654	3221.119141	1200.349243	1510.667114	3.36875	AT1G74380 (AT1G74380)		PWY-5936 (xyloglucan biosynthesis)
ath:AT2G38010	642.6685181	567.1483154	552.1364746	500	1045.609619	1329.929443	500	1284.767334	2322.440674	1173.541016	701.1741333	584.9987183	500	500	500	500	500	500	874.114502	500	3.36774	AT2G38010 (AT2G38010)	AT2G38010 (neutral ceramidase)	PWY-6483 (ceramide degradation)	path:ath01100 (Metabolic pathways) / path:ath00600 (Sphingolipid metabolism)
ath:AT2G14610	500	500	500	500	855.5286255	700.552063	500	1225.918823	1634.112427	636.5125122	500	500	500	500	500	500	500	500	500	500	3.36586		AT2G14610 (PR1; pathogenesis-related protein 1)		path:ath04075 (Plant hormone signal transduction) / path:ath04626 (Plant-pathogen interaction)
ath:AT5G24530	3274.682129	5633.623535	4649.924316	2488.862793	5434.517578	8773.975586	8399.478516	10845.61133	24232.32227	9141.504883	2771.364746	4181.40625	2833.812256	2347.499268	6257.013184	1161.036743	903.3582764	5484.033203	1841.878296	3740.111328	3.36462	AT5G24530 (AT5G24530)		PWY-5152 (leucodelphinidin biosynthesis) / PWY1F-823 (leucopelargonidin and leucocyanidin biosynthesis) / PWY1F-FLAVSYN (flavonoid biosynthesis)
ath:AT3G16530	705.0476074	1129.673828	1558.856567	546.7446899	3716.242676	1824.283203	1487.386108	10004.28906	4194.101562	3071.859375	736.8887939	1550.491089	688.0012817	500	500	595.901062	500	500	1434.988037	500	3.36452
ath:AT1G17930	532.0250854	1079.3302	857.5560913	500	1306.873169	1534.036377	2281.842529	1246.12793	3188.236572	2699.574951	866.8241577	1376.033081	723.9502563	500	500	661.9471436	500	500	500	500	3.36339
ath:AT1G76040	3824.603516	2964.404541	1225.584229	1922.228149	1632.80127	4528.073242	1740.290527	4601.748535	8861.02832	5249.72998	2854.862549	2656.467529	1179.063843	1818.881836	2128.622559	795.8062744	905.3331909	4208.806641	1302.484497	2418.865723	3.36306
ath:AT4G25170	1376.755615	3016.625977	1762.324951	840.3237915	3481.895996	4544.414062	3039.765137	4646.802734	5174.994141	3383.019775	956.2097168	2458.870117	1375.743408	693.59729	926.8084106	1197.550171	739.8739014	1312.582764	1746.78894	807.0131836	3.36239
ath:AT1G08160	1505.45459	1884.64856	1257.110718	968.9666748	1478.496948	3429.101807	2567.138916	1745.838501	3642.075195	3573.679199	1003.70282	1725.932251	1335.647827	788.6431274	500	654.7479858	500	500	688.7803345	644.7574463	3.36166
ath:AT4G28350	1318.539673	959.6644287	821.4799194	717.8093262	1159.639893	1855.865845	925.2873535	1705.783447	2829.523193	1577.694702	1340.796631	1610.902832	660.2160645	500	625.6196899	500	500	654.6399536	500	500	3.3611
ath:AT1G71730	4181.181641	500	4093.208252	3781.999268	5846.941406	8719.540039	6280.843262	6250.57666	9713.824219	7269.484863	4833.005371	500	3425.036621	3321.931396	2372.915527	1912.561157	1418.197388	1931.217529	1090.043335	953.9417114	3.35885
ath:AT3G50970	6791.278809	3891.614014	3297.244385	4788.398926	5650.242188	10896.43457	18031.48438	20190.41602	51277.96875	42272.43359	4877.38623	3486.218018	2405.256104	3611.174316	8506.660156	3509.228027	23351.4668	16593.64062	7594.725098	33253.86719	3.35856
ath:AT3G07160	804.1246948	1331.709351	500	613.0966797	1454.537476	2258.190674	1489.940796	2080.443359	2157.655029	1932.885864	914.4386597	863.6820679	624.3682251	847.9464111	684.2706909	718.6651001	640.0855103	959.3255005	1133.905151	989.2896118	3.35671	AT3G07160 (AT3G07160)		PWY-6773 (callose biosynthesis)
ath:AT4G28400	2009.639648	2833.385498	1834.811401	2265.31958	5168.403809	7307.562012	5203.154785	6913.386719	8096.179199	5622.005371	1880.315308	1707.120117	1359.691772	2080.336426	3572.268066	1715.847168	1313.704346	3062.290527	1595.966553	1580.664062	3.35584
ath:AT1G62420	2542.939697	4451.952148	2403.240723	2249.70874	7073.446777	10462.27637	9212.219727	8316.508789	15490.87305	11165.24121	4372.184082	8043.555664	2547.196533	3371.506104	1959.479614	1950.492432	1684.888306	1699.44165	2153.812988	2695.024658	3.35216
ath:AT2G04630	6498.76123	4120.953613	3113.552246	4045.935059	4140.398438	5251.771484	3573.892578	3916.654541	5497.543945	4004.702881	2374.01123	2808.487061	1561.085938	3572.411377	2377.678955	1430.161377	970.7636108	1537.618408	1391.319214	986.2733765	3.35164		AT2G04630 (NRPB6B; RNA polymerase Rpb6)		path:ath01100 (Metabolic pathways) / path:ath00230 (Purine metabolism) / path:ath00240 (Pyrimidine metabolism) / path:ath03020 (RNA polymerase)
ath:AT2G34630	2223.854004	2361.774902	1240.877563	1672.333984	1714.136353	3061.916748	1188.149048	2981.523193	5277.506348	2027.940918	2326.2229	1884.758911	1142.307129	1864.215332	500	523.0324097	500	500	617.319458	504.3356628	3.35146	AT2G34630 (GPPS)	AT2G34630 (GPS1; geranyl diphosphate synthase 1)	PWY-5910 (superpathway of geranylgeranyldiphosphate biosynthesis I (via mevalonate)) / PWY-5121 (superpathway of geranylgeranyldiphosphate biosynthesis II (via MEP)) / PWY-5123 (<i>trans; trans</i>-farnesyl diphosphate biosynthesis) / PWY-6859 (<i>all-trans</i>-farnesol biosynthesis) / PWY-5122 (geranyl diphosphate biosynthesis)	path:ath01100 (Metabolic pathways) / path:ath01110 (Biosynthesis of secondary metabolites) / path:ath00900 (Terpenoid backbone biosynthesis)
ath:AT3G52640	3108.136963	3883.572754	3066.895996	1907.795776	5112.779297	6209.36377	7608.349609	4319.437988	7917.066406	9136.792969	2530.778809	3434.992432	1835.677002	2941.444336	1590.216431	1414.745361	1658.776855	1875.152954	1746.890381	1827.93103	3.35063
ath:AT2G13790	1039.828247	2658.905029	961.3343506	554.3771362	6284.418457	2167.758057	3418.562256	10389.19727	5269.140625	6209.950684	2399.254639	3718.13501	1032.418091	789.3284912	644.6734619	1059.00415	500	964.1268311	2720.370605	500	3.35059		AT2G13790 (SERK4; somatic embryogenesis receptor kinase 4)		path:ath04626 (Plant-pathogen interaction)
ath:AT4G04910	1456.781128	500	686.1699219	583.3710938	1424.585449	2753.910645	925.5335693	2603.422119	3998.862549	1877.631836	1934.937866	688.9377441	695.5140991	500	500	511	500	500	500	500	3.34974
ath:AT1G76170	1366.662354	1036.899658	789.3873291	858.0820923	1956.773071	2021.387207	730.357666	3410.527588	4414.303223	1393.551636	1180.153564	927.8960571	746.505188	637.4277954	1076.4552	500	530.3790894	1361.430298	500	653.9814453	3.34805		AT1G76170 (2-thiocytidine tRNA biosynthesis protein; TtcA)		path:ath04122 (Sulfur relay system)
ath:AT2G29450	29110.20312	30897.97852	35743.10938	10887.60449	10315.50977	26390.21484	5437.172852	31441.71875	58204.55859	60247.71875	16458.92773	51039.80469	11963.75391	4919.585449	656.2011108	1758.687744	1108.301392	804.6880493	2352.267334	1828.348633	3.34798	AT2G29450 (AT2G29450)	AT2G29450 (GSTU5; glutathione S-transferase 103-1A)	PWY-6842 (glutathione-mediated detoxification II)	path:ath00480 (Glutathione metabolism)
ath:AT1G69250	1416.877075	1759.463989	959.3619995	968.5758057	904.354248	1442.677734	1469.85083	1245.557373	2070.561768	1929.278931	1093.775635	1639.703979	891.6035156	793.5640259	500	500	500	500	517.6104126	588.8685303	3.34738
ath:AT2G44360	7667.670898	7396.448242	5900.186523	3575.849854	7062.285645	12606.24512	8056.469727	7924.589355	13607.26074	8649.78125	6223.917969	5660.771973	4185.821777	3993.919678	2365.455566	1714.897583	2498.193604	2552.999756	1995.940796	2937.779541	3.34636
ath:AT4G14800	3158.312744	6794.944336	4970.043457	1861.64209	2611.895508	8347.006836	7950.284668	4683.458496	12110.04688	10484.78125	2656.556396	6073.674805	3309.223877	1629.100586	500	1881.890259	865.8551636	500	1341.557617	1103.052734	3.34506		AT4G14800 (PBD2; proteasome subunit beta type-2-B)		path:ath03050 (Proteasome)
ath:AT5G50320	3768.277832	3199.404541	1524.796997	3970.395508	4555.702148	4252.677246	3999.518555	4708.72998	5593.53418	3611.66748	2368.586182	3231.150391	1028.893921	3310.085938	923.0477905	1749.955933	1911.823853	500	1932.693481	1810.441895	3.34433
ath:AT4G36060	650.1640015	951.2164307	539.6576538	500	1048.160522	1161.098389	750.8444214	1343.179077	2617.013184	1051.965576	620.4771118	971.0637207	602.3621826	500	500	500	500	500	500	500	3.34388
ath:AT4G18800	2276.003174	1530.871948	1772.916382	939.3057251	2637.71582	2585.265381	2065.130127	3187.493408	3477.376221	2896.676758	2877.964844	1917.833984	1975.895874	792.9703369	1459.434692	500	500	1531.305054	500	500	3.34183
ath:AT2G24640	1225.152954	1434.320679	914.5321045	500	1682.322144	1563.486572	1873.562256	2106.017578	1856.113037	2262.640625	1429.716919	1292.911743	1879.573975	500	500	500	500	500	562.6965332	500	3.33998
ath:AT1G55180	3722.077881	2092.194336	1880.727905	2237.546143	2585.902832	3120.474365	1094.565063	3943.081299	4410.450684	3378.29126	3303.655273	3121.143311	1511.205933	1905.47937	2057.959717	521.6976318	500	1534.551025	500	659.5838623	3.33863	AT1G55180 (PLD epsilon)	AT1G55180 (PLDEPSILON; phospholipase D epsilon)	LIPASYN-PWY (phospholipases) / PWY-4762 (superpathway of choline biosynthesis) / PWY-7039 (phosphatidate metabolism; as a signaling molecule) / PWY-3561 (choline biosynthesis III)	path:ath01100 (Metabolic pathways) / path:ath04144 (Endocytosis) / path:ath00564 (Glycerophospholipid metabolism) / path:ath00565 (Ether lipid metabolism)
ath:AT1G17410	561.9922485	568.0986328	644.22229	500	701.4672852	972.40625	546.8719482	808.7321167	1291.081787	813.0975952	500	615.7335815	500	514.5481567	500	500	500	500	500	500	3.33714	AT1G17410 (AT1G17410)	AT1G17410 (nucleoside diphosphate kinase-like protein)	PWY0-162 (pyrimidine ribonucleotides <i>de novo</i> biosynthesis) / PWY-6126 (adenosine nucleotides <i>de novo</i> biosynthesis) / DENOVOPURINE3-PWY (purine nucleotide metabolism (phosphotransfer and nucleotide modification)) / PWY-5687 (pyrimidine ribonucleotides interconversion) / PWY0-163 (salvage pathways of pyrimidine ribonucleotides) / PWY0-166 (pyrimidine deoxyribonucleotides <i>de novo</i…	path:ath01100 (Metabolic pathways) / path:ath01110 (Biosynthesis of secondary metabolites) / path:ath00230 (Purine metabolism) / path:ath00240 (Pyrimidine metabolism)
ath:AT4G13620	1069.674438	2027.796143	1103.050781	871.5651855	1012.063416	3587.126465	1948.91626	2439.510498	7035.353027	3650.614502	1943.314941	2603.944824	1484.700806	1419.448975	500	500	500	578.0928345	500	564.7765503	3.33588
ath:AT1G14790	677.4958496	688.5865479	537.8696289	500	584.9714966	990.3011475	500	1593.61731	3654.090088	1231.114258	505.4665222	543.0479736	500	533.677124	500	500	500	1454.873047	676.1373291	980.3995361	3.33551
ath:AT5G54160	12921.57715	9648.203125	6033.146484	5983.992676	14006.61816	31188.82617	4535.303711	35128.125	58284.24609	16728.22266	10925.75488	13581.87891	4841.320801	4716.585938	1962.864136	7489.67334	1984.186157	3254.579346	7544.726562	2259.312744	3.3347	AT5G54160 (OMT1)	AT5G54160 (OMT1; Quercetin 3-O-methyltransferase 1)	PWY-6266-ARA (superpathway of flavones and derivatives biosynthesis) / PWY-1121 (suberin biosynthesis) / PWY-5868 (simple coumarins biosynthesis) / PWY-2181 (free phenylpropanoid acid biosynthesis) / PWY-6064 (methylquercetin biosynthesis) / PWY-6199 (quercetinsulphates biosynthesis)	path:ath00944 (Flavone and flavonol biosynthesis)
ath:AT3G14220	2764.182129	1896.697876	2027.893677	1261.842285	2692.878662	6859.066406	2618.137695	5248.562012	9059.925781	3759.889893	1712.921143	1499.541626	1438.364624	896.7263794	2051.488525	500	500	1606.076172	500	500	3.33469
ath:AT1G65430	1172.695801	1381.085815	1487.230225	962.2977905	1135.708862	3292.00293	2253.24585	1447.494995	4770.25293	4272.636719	611.2568359	933.1678467	1090.555664	919.7770386	1232.471069	584.256958	500	997.5338135	655.2042236	500	3.33079
ath:AT1G78680	3270.348633	7479.041992	3809.993164	1411.569702	15883.37793	23426.94336	15754.57422	17404.46484	19489.62891	20979.85156	2718.945068	8549.131836	2120.880127	972.3388672	1664.392944	2689.000732	1524.581299	1044.777222	2166.642822	1177.999023	3.33036	AT1G78680 (GGH2)	AT1G78680 (GGH2; gamma-glutamyl hydrolase 2)	PWY-6842 (glutathione-mediated detoxification II) / PWY-2161B-PMN (folate polyglutamylation II) / PWY-2161B (glutamate removal from folates)	path:ath00790 (Folate biosynthesis)
ath:AT1G59740	500	500	500	500	500	955.3511963	638.3739014	689.6431274	1329.872803	1021.695923	500	500	500	500	500	500	500	500	500	500	3.32842
ath:AT5G13800	2079.744385	3131.294434	2935.317139	1283.022095	10577.04492	13959.65625	11562.5332	10534.33008	14111.89551	13615.38477	1151.221313	2538.105957	2311.637207	1225.563599	1741.276611	2096.247559	2069.748291	1280.800659	1533.897705	2119.841064	3.32808	AT5G13800 (AT5G13800)		PWY-6927 (chlorophyll <i>a</i> degradation II)
ath:AT4G27870	3166.774414	2389.095215	3476.144531	2121.653564	5310.421387	25043.52539	26770.10156	9920.308594	56215.09766	56965.66406	4175.466309	3534.012451	2907.669678	2040.923828	1599.101562	2059.328369	1884.135864	1127.392456	2727.912842	2242.469727	3.32782
CATMA5a08720	516.4580688	500	522.637146	500	500	598.8857422	500	1419.062134	1361.361938	534.9282227	500	500	693.8183594	500	500	500	500	500	500	500	3.32672
ath:AT1G77370	1329.049316	1587.750488	1409.628296	756.1160889	1246.943848	2102.773438	1181.683228	1505.137207	3683.195801	1647.46521	847.8358154	1324.793213	839.3338013	500	500	500	500	500	500	500	3.32641
ath:AT2G40095	2265.793213	2413.377441	1504.016968	2129.020264	4955.335449	3364.526611	3009.406006	7840.733887	6520.252441	5158.217773	5558.575684	4502.910645	1831.455444	3274.062256	1867.065552	1344.836792	1270.348633	2767.2229	1641.642822	1695.918701	3.32268
ath:AT5G53090	1410.855835	1514.669067	1035.976196	941.8452148	1348.189941	2105.685791	1396.656494	1346.998047	2478.386719	1752.013916	1226.222656	1649.019897	1020.290894	1081.861328	530.1235352	500	673.5586548	500	500	591.2802124	3.32099
CATMA5a22160	849.0488892	683.8019409	648.5597534	696.0732422	605.8205566	720.7055054	886.2859497	985.4830933	1465.151367	1021.498657	1010.936157	1168.332642	695.614502	692.5596924	500	500	547.9819946	500	500	512.6937256	3.31964
ath:AT4G33945	736.3304443	1835.855103	1008.743591	500	1507.161377	1910.152222	1924.00354	1755.397217	2000.060791	2422.77417	997.6309814	1621.151855	1105.525146	500	500	500	500	500	512.9053955	500	3.31927
ath:AT4G36990	2462.394531	3410.973145	1568.205322	2004.245728	1516.51123	2580.869629	1372.997192	4353.015625	6654.425781	3162.669189	4080.906006	2880.078369	1413.896973	2487.319824	601.9065552	737.9713745	851	595.0323486	951.6102295	1411.256592	3.31825
ath:AT2G23120	20402.37109	34974.76562	21593.70898	9982.62793	23787.6582	31708.87305	35018.48047	34824.48438	58145.54297	51366.17969	21050.55859	38691.07422	15189.60352	7039.689453	2640.68042	8670.271484	6817.835938	8046.501953	20558.08789	10260.13281	3.31619
ath:AT5G28040	2264.518066	3293.988037	2475.965576	1030.734009	2651.461182	7945.202148	6998.095703	3664.721924	10596.87891	9801.272461	1546.029053	3477.127686	2201.123779	1067.606079	500	1432.446289	859.78125	621.5805664	1005.749023	817.6763916	3.31559
ath:AT3G15630	3221.016846	1331.216919	1561.966797	2166.402344	2780.390381	4039.651123	5953.679199	4600.98877	8447.711914	5849.405273	2243.475342	2377.698486	1405.952271	1052.375977	2319.301025	2234.448486	2993.089844	3004.53418	3017.246826	3419.904053	3.31508
ath:AT2G25800	1221.656616	1441.376465	1266.12207	951.9716797	7653.085449	8649.214844	7306.785645	9148.84668	9261.733398	8267.749023	1099.107666	1443.473022	978.5075073	831.0498657	2459.13623	1995.18396	1263.235107	2334.315674	2097.149414	808.4016724	3.31484
ath:AT4G19840	3872.348389	8917.730469	5887.501953	2498.438965	21031.13477	13214.26367	13947.05078	21424.90234	13085.77344	14580.85254	2069.471924	5758.826172	4096.852051	2397.389893	2303.619385	2524.682129	796.6530762	1736.026611	2541.868896	603.689209	3.31427
ath:AT2G22910	1331.105957	1222.743774	754.4310913	500	1030.502197	1331.392334	681.3394775	1492.430664	3245.758545	1379.91333	803.0635376	1330.039673	500	543.3560791	500	500	500	500	500	500	3.3136	AT2G22910 (AT2G22910)	AT2G22910 (NAGS1; amino-acid N-acetyltransferase)	ARGSYN-PWY (arginine biosynthesis I) / ARGSYNBSUB-PWY (arginine biosynthesis II (acetyl cycle)) / GLUTORN-PWY (ornithine biosynthesis)	path:ath01100 (Metabolic pathways) / path:ath01110 (Biosynthesis of secondary metabolites) / path:ath01210 (2-Oxocarboxylic acid metabolism) / path:ath00330 (Arginine and proline metabolism)
ath:AT1G08920	1144.637085	865.8879395	553.6721191	761.7952881	817.5575562	3136.231934	1164.870972	1690.299927	6443.922852	3585.51709	852.8341675	1505.391968	500	500	500	500	526.0928955	500	500	500	3.31111
ath:AT3G01280	10844.38086	8095.421875	3919.146973	3861.670166	5776.434082	12561.3418	4343.789551	15175.71094	34769.07422	10645.09766	6517.03418	13395.02344	2882.64209	2775.574707	500	1436.39563	1571.322144	564.2459717	1291.240967	1772.43457	3.31085
ath:AT1G59870	2856.25415	19701.55664	3498.52124	1219.0979	30455.53125	49033.03906	46094.83594	41626.17578	55371.40234	59757.09766	3091.114258	18617.06445	7743.502441	1815.815186	4152.95752	5489.381836	7056.169434	5465.646973	15298.59961	20232.83008	3.31082
ath:AT2G16900	1848.995972	2623.813477	1424.083008	1331.299927	1642.093628	3218.722168	2098.791504	2367.484619	5066.759766	3118.37085	2690.229736	2372.431152	1987.945435	1409.1604	500	632.0701294	500	612.2861328	868.9077148	500	3.31074
ath:AT4G36950	3504.882324	3048.125244	2332.674805	1919.393555	8785.283203	4978.239746	4540.201172	10519.12402	15291.89941	10783.66113	5318.890625	5852.40332	11814.00488	2296.888672	2310.162598	1545.999756	1985.604248	3324.453125	2235.056641	2959.869141	3.30987
ath:AT1G78900	7256.758301	15303.78125	11676.02539	6159.28418	22856.50977	48777.46484	47037.36328	32164.07422	55140.8125	53218.50781	3582.995361	15851.80469	8245.998047	5647.016113	3322.248047	8970.111328	3724.975586	3277.899414	10504.42676	4171.48291	3.30967	AT1G78900 (AT1G78900)	AT1G78900 (V-type proton ATPase catalytic subunit A; VHA-A)	PWY-6126 (adenosine nucleotides <i>de novo</i> biosynthesis)	path:ath01100 (Metabolic pathways) / path:ath00190 (Oxidative phosphorylation) / path:ath04145 (Phagosome)
ath:AT3G62720	1368.815918	1265.595581	672.1677246	815.9143066	973.3319092	1558.003052	1227.486206	1503.25293	2575.108643	1486.319824	1498.337891	1598.429321	719.1468506	934.8792114	500	578.8636475	500	500	500	500	3.30946	AT3G62720 (XT1)		PWY-5936 (xyloglucan biosynthesis)
ath:AT4G20010	1051.688232	2299.050293	1373.533081	589.791687	2613.79541	1784.012207	4141.03418	3235.985596	2708.935303	4773.344238	1484.754395	2278.988037	1261.412231	619.5506592	500	512.4656372	500	500	604.2562256	500	3.3073
ath:AT5G52210	1302.382568	2362.282227	1264.827148	725.0569458	1297.08667	2877.581299	1951.472534	1629.756714	3483.831299	2778.080322	974.9621582	1660.744507	791.7677612	643.7102051	500	672.6536255	500	500	754.0445557	500	3.30513
ath:AT3G51890	2967.7854	5762.657715	2627.970947	1523.152954	3644.96582	6141.629395	4341.779785	4219.307129	8667.583984	5738.703613	3423.767334	3689.632568	1954.964111	1469.403564	610.7228394	1322.202026	697.2460327	809.6990356	1915.05896	808.7757568	3.30493
ath:AT1G69870	553.7113037	2294.073242	563.4304199	500	1217.046021	1889.563721	3447.678467	5085.140625	6383.28125	19453.88281	662.9966431	1795.866333	1018.485901	710.9259033	500	500	500	500	706.2567749	903.0994263	3.30431
ath:AT5G67590	2021.140381	3245.26123	2240.850098	1265.36145	2411.233887	2907.663818	2228.979736	2148.932129	3069.260254	2615.828613	1270.857178	2673.36499	1627.328247	1154.927124	565.6138306	539.2002563	627.3148193	576.5062256	500	500	3.3033	AT5G67590 (AT5G67590)	AT5G67590 (FRO1; NADH dehydrogenase (ubiquinone) Fe-S protein 4)	PWY-5083 (NAD/NADH phosphorylation and dephosphorylation) / PWY-3781 (aerobic respiration (cytochrome c)) / PWY-4302 (aerobic respiration (alternative oxidase pathway))	path:ath01100 (Metabolic pathways) / path:ath00190 (Oxidative phosphorylation)
ath:AT1G52420	2359.854492	1462.148315	1553.723389	900.4998779	1420.504395	3031.77124	1520.102295	2212.270996	3199.686523	2125.854736	1270.867432	1392.002441	893.5508423	953.8388062	1364.828979	925.1299438	538.7766113	1094.453979	616.0996094	592.4545288	3.30236
ath:AT4G01850	4310.415527	2965.544678	2909.200684	1896.554199	2020.922119	7368.915039	2668.788818	8725.015625	29985.21094	8962.03418	3156.628662	3025.543457	2055.413574	1803.089355	1253.668579	933.4291382	1171.292969	1338.164429	894.1811523	832.4038086	3.30114	AT4G01850 (AT4G01850)	AT4G01850 (S-adenosylmethionine synthase 2; SAM-2)	ETHYL-PWY (ethylene biosynthesis I (plants)) / PWY-4361-ARA (methionine salvage pathway) / PWY-5041 (<i>S</i>-adenosyl-L-methionine cycle II) / METHIONINE-DEG1-PWY (methionine degradation I (to homocysteine)) / SAM-PWY (S-adenosyl-L-methionine biosynthesis)	path:ath01100 (Metabolic pathways) / path:ath01110 (Biosynthesis of secondary metabolites) / path:ath00270 (Cysteine and methionine metabolism)
ath:AT1G24100	4105.207031	1959.364624	1492.706421	2218.812012	3721.806152	6994.155273	1671.235718	5094.45752	10629.94043	4505.02832	3041.697021	3463.919922	861.24823	1428.324585	738.3607788	500	500	654.3795776	512.2575073	663.3725586	3.29872	AT1G24100 (AT1G24100)	AT1G24100 (N-hydroxythioamide S-beta-glucosyltransferase; UGT74B1)	PWY-1187 (glucosinolate biosynthesis from homomethionine) / PWY-601 (glucosinolate biosynthesis from tryptophan) / PWYQT-4471 (glucosinolate biosynthesis from dihomomethionine) / PWYQT-4474 (glucosinolate biosynthesis from pentahomomethionine) / PWYQT-4475 (glucosinolate biosynthesis from hexahomomethionine) / PWYQT-4472 (glucosinolate biosynthesis from trihomomethionine) / PWYQT-4473 (glucosinol…	path:ath01110 (Biosynthesis of secondary metabolites) / path:ath01210 (2-Oxocarboxylic acid metabolism) / path:ath00380 (Tryptophan metabolism) / path:ath00966 (Glucosinolate biosynthesis)
ath:AT1G17290	5964.506348	5772.208984	5346.493164	8343.357422	13865.01172	27947.27734	17270.36523	21543.70508	48909.93359	25342.8125	3922.813477	5107.325195	3070.936279	5794.978516	14194.43457	4174.315918	3992.21167	15420.07617	4887.211914	6892.671387	3.29795	AT1G17290 (AOAT4)	AT1G17290 (AlaAT1; alanine aminotransferase)	ALACAT2-PWY (alanine degradation II (to D-lactate)) / ALANINE-SYN2-PWY (alanine biosynthesis II) / ALANINE-DEG3-PWY (alanine degradation III)	path:ath01100 (Metabolic pathways) / path:ath00710 (Carbon fixation in photosynthetic organisms) / path:ath00250 (Alanine; aspartate and glutamate metabolism)
ath:AT3G62410	29037.24414	29945.63477	23489.28516	24194.69336	43324.55859	63229.69922	43929.68359	42188.51172	58332.21484	35829.28125	24182.28711	15301.67383	24932.23828	24889.62695	32730.23828	20678.87305	14913.63867	14874.39648	9086.758789	8618.943359	3.29761
ath:AT4G13400	716.284668	806.9551392	710.0135498	500	1143.031006	1726.207275	1084.692749	1207.737427	2059.802246	1327.088867	665.0231323	909.0622559	500	500	500	500	500	500	500	500	3.29717
ath:AT4G38370	4156.008789	3892.974121	1929.20752	3470.812744	5697.741699	8157.01416	4911.429199	6674.043945	10751.97852	4983.877441	2656.695312	4336.763184	2029.948486	3462.461182	1046.796265	1911.994019	1828.407471	828.7602539	2209.673828	2026.041504	3.29661
ath:AT5G61970	4757.63916	4877.580078	3249.860107	3062.303467	4074.69751	8671.446289	5092.399902	4662.418457	8025.20752	5998.766113	3019.826416	3337.819092	1937.684692	3144.987305	2043.361694	1538.202148	1628.114136	1994.388916	1253.833862	1774.570068	3.29647		AT5G61970 (signal recognition particle subunit SRP68)		path:ath03060 (Protein export)
ath:AT5G51050	730.1123657	615.956543	1019.888733	588.0241699	1038.233521	2059.588135	1863.40686	1149.288086	2503.723877	2449.536377	880.1364136	823.6121216	629.203064	624.5270996	500	500	500	500	500	500	3.29582
ath:AT5G05760	624.1065674	1402.85083	1305.026367	746.4328613	1022.348755	1841.676147	1547.17041	1151.379883	2666.13916	1844.282104	855.7961426	1231.921021	819.8389893	730.6776733	500	535.0452881	500	500	583.7410889	500	3.29329		AT5G05760 (SYP31; syntaxin-31)		path:ath04130 (SNARE interactions in vesicular transport)
ath:AT4G38250	1964.406616	2563.466064	1296.040039	1321.610107	2012.128784	3438.626709	2181.952881	2409.257812	3737.202881	2208.568359	1247.705811	2048.283936	857.4955444	1435.043823	768.2293701	702.7849731	866.0119019	806.5380249	659.536377	794.6176147	3.29223
ath:AT3G01560	911.5015869	900.5674438	521.9313354	500	638.5325317	1591.014404	1131.628296	1065.082642	1690.821655	1566.051147	900.807251	814.4935303	500	500	500	500	500	500	500	500	3.29138
ath:AT1G13210	2175.525879	2015.115479	1213.686401	1631.984009	3590.849365	6143.49707	3359.330566	4990.160645	9162.182617	3879.626221	2046.824219	1658.396484	1332.296997	1516.604126	1310.276978	1051.479736	713.3962402	1438.015991	1285.465088	982.7183228	3.29102
ath:AT2G17560	2129.21875	2847.670898	2271.036621	1164.55896	3588.189941	3168.188232	5056.486816	3923.646973	3915.545898	6538.574219	2566.686768	4101.151367	1842.08606	772.4319458	903.8907471	797.2982788	884.7297363	972.2957764	722.46521	764.7715454	3.29081
ath:AT1G29340	1091.717407	2011.346436	1006.876038	815.8984985	2280.822998	5892.905273	3067.12085	3836.091064	7852.937012	4636.147461	780.3817139	1267.819946	1546.048218	848.6725464	1162.016846	613.1769409	894.8423462	1996.786987	1166.074585	1386.152466	3.28993
ath:AT3G58730	14111.71777	9413.791016	5975.77002	5640.035156	9916.296875	18781.75195	9826.134766	14910.0166	28244.76562	14076.79883	13022.0957	9729.97168	3421.400146	6374.390137	3924.208008	5080.105469	3936.8125	3664.229736	4764.989258	3825.115723	3.28881		AT3G58730 (V-type proton ATPase subunit D)		path:ath01100 (Metabolic pathways) / path:ath00190 (Oxidative phosphorylation) / path:ath04145 (Phagosome)
ath:AT3G16460	1229.861206	938.680542	559.8806152	664.2536011	5022.753418	1741.18042	1169.39209	7453.370117	3741.834473	3060.935547	1627.633545	943.9467163	1053.513062	744.4750366	550.6846924	608.3435669	500	500	544.5941162	500	3.2884
ath:AT5G23590	3777.569336	3975.745117	2214.992676	2930.850342	5048.823242	7812.991699	3709.599121	5943.300293	9359.402344	4513.692383	3128.894775	3931.735352	2084.800781	2015.212646	1049.310425	2477.6521	2363.93042	733.6428833	1816.268799	2043.842163	3.28742
ath:AT1G49630	748.1444702	923.8729248	846.015564	653.9859009	1109.315918	1707.201904	1270.860229	1346.730469	2263.723633	1189.805664	770.0108643	733.2255859	613.8250122	500	500	500	500	706.4249268	500	500	3.28624
ath:AT2G40530	1694.704834	1199.544312	1233.84375	1467.941406	1998.861084	2272.574463	1640.827393	816.2897339	1628.613037	1125.11145	1061.27417	1322.259155	614.5471802	838.6362305	1084.368164	846.8898315	571.859436	697.7522583	508.4596558	500	3.28399
ath:AT5G06250	1276.409546	1512.19165	1453.301636	1301.580688	2048.724609	2314.799316	1032.009155	2744.541992	3511.297852	1387.796143	1195.687378	1500.881836	960.2468872	1189.525879	951.3599854	596.3457031	787.8554688	1042.234741	655.1052246	916.6103516	3.28364
ath:AT3G21560	1021.265991	1363.643677	856.1936646	616.9341431	1058.040649	1897.535645	745.5811768	1472.508911	2079.453613	1436.854614	1036.882812	1116.655884	936.9437866	702.9962769	500	500	500	644.4660034	500	500	3.28285	AT3G21560 (SGT1)	AT3G21560 (UGT84A2; sinapate 1-glucosyltransferase)	PWY-3301 (sinapate ester biosynthesis)	path:ath00940 (Phenylpropanoid biosynthesis)
ath:AT4G39270	632.2241211	800.9001465	500	500	694.4088135	976.2358398	953.3217163	810.1159058	1377.803101	1038.129517	797.7559814	698.5256958	500	500	500	500	574.9802856	516.5339355	500	500	3.28236
ath:AT5G56630	1963.463623	1695.459473	1127.92395	1295.966187	2017.346802	2704.765869	2037.786133	1589.653442	2505.342285	2291.113281	1526.56665	1426.099976	1311.303467	1527.088257	791.4089966	593.3238525	688.9489136	933.6903076	500	500	3.28095	AT5G56630 (AT5G56630)	AT5G56630 (6-phosphofructokinase 7; PFK7)	PWY-5454 (superpathway of sucrose degradation to pyruvate) / PWY-5464 (superpathway of cytosolic glycolysis (plants); pyruvate dehydrogenase and TCA cycle) / PWY-5464-PLANT (superpathway of cytosolic glycolysis (plants); pyruvate dehydrogenase and TCA cycle) / PWY-3801 (sucrose degradation VI (anaerobic)) / PWY-5455 (superpathway of starch degradation to pyruvate) / PWY-5484 (glycolysis II (from …	path:ath01100 (Metabolic pathways) / path:ath01110 (Biosynthesis of secondary metabolites) / path:ath00010 (Glycolysis / Gluconeogenesis) / path:ath00030 (Pentose phosphate pathway) / path:ath00051 (Fructose and mannose metabolism) / path:ath00052 (Galactose metabolism)
ath:AT3G24506	2842.107422	1901.582764	1445.298096	1412.75415	2494.764648	2980.477295	1165.168091	2823.075439	4489.105469	1847.934082	1888.041382	1702.589478	1257.749268	1116.235107	769.7537842	548.0658569	500	889.4407959	509.1435242	500	3.27982
ath:AT2G01450	6368.550781	4155.524902	2844.047119	2067.538574	5521.983398	9856.764648	3002.432373	10350.04297	24275.30078	7905.845215	5078.302246	3943.401611	2563.093506	1603.981201	3318.972168	940.4541626	577.8898315	4194.60498	907.6348267	661.402771	3.27909
ath:AT3G27960	584.6480103	961.3469238	610.2495728	500	545.3911743	982.6345215	1823.377563	1288.821289	1495.268555	2721.794434	582.1937256	695.986084	891.4255371	500	500	500	500	500	500	500	3.27821
ath:AT1G66350	2814.087646	2008.483643	1996.975464	1626.638062	3914.207031	5905.537598	4277.248047	5711.585938	7299.122559	8394.640625	6395.885742	4082.307129	1524.731079	1325.391113	2944.338379	797.2965698	769.5032959	2931.193115	669.249939	893.8136597	3.27812		AT1G66350 (DELLA protein RGL1; RGL1)		path:ath04075 (Plant hormone signal transduction)
ath:AT5G50560	2214.569092	2476.548584	2554.525879	1093.957031	2175.644531	3053.942139	2987.84082	2898.705078	7281.313477	5136.793457	2491.93335	4049.43457	3066.421387	1471.24292	922.5025635	763.5531616	1129.282715	960.9415283	760.8009644	1974.742676	3.27786
ath:AT2G26140	4882.655273	8232.506836	5796.336426	3070.543701	9095.970703	17048.55273	15180.25391	10663.0166	14301.89062	17924.33203	3938.55249	6318.839844	5293.236328	3744.407227	1368.125244	3263.868408	1575.522217	1440.621338	3433.139648	2064.68457	3.27712
ath:AT3G01150	1769.360352	2178.547119	1676.782227	1370.437622	1878.592529	3448.257812	2586.331299	1829.233521	3185.022949	2427.555664	1201.938843	1902.775146	1344.394043	1061.640137	983.4909668	501.8920288	541.8764648	600.2384644	567.1154785	648.4708252	3.27517
ath:AT3G59300	1611.141968	1988.695068	1401.297974	697.3292236	1501.370361	3529.756836	3381.421631	1721.076904	3984.289795	4651.453125	1279.666504	1645.845947	1250.675659	928.0404663	500	653.6268921	500	500	568.6434326	569.7454834	3.27507
ath:AT1G01360	1943.56311	3485.164062	2106.394775	1084.726562	3646.209229	4711.634277	4550.17334	4319.169922	4705.355957	4521.024902	2355.163818	2799.918457	2935.803711	795.1837158	1902.74292	1337.901001	1235.126953	1577.118164	1081.654663	1116.506836	3.27478		AT1G01360 (RCAR1; abscisic acid receptor PYL9)		path:ath04075 (Plant hormone signal transduction)
ath:AT2G37570	992.8641357	2681.04541	1507.80542	542.7640381	4888.040527	3577.628174	5480.615234	4940.424805	3902.254883	8122.104004	862.6404419	2796.526123	1211.404907	500	500	939.1879272	504.5500793	500	1134.098267	571.7974243	3.2738
ath:AT1G52150	1758.437744	1570.972046	1305.4021	1762.20105	1211.137451	2170.844727	1474.791382	925.7206421	1535.698364	1207.581421	1120.216187	1422.012329	556.8602295	1322.431396	500	645.7432861	600.3737793	500	575.6838989	500	3.27238
ath:AT1G80230	1998.252441	2323.73999	1842.606079	1384.652466	1423.939331	2812.71875	1892.078613	1744.82666	2865.617676	1936.698486	1417.425171	1968.590088	1269.291748	998.0386353	800.3990479	618.5545654	741.8348999	687.5812378	607.0993652	620.4278564	3.27237	AT1G80230 (COXVb)	AT1G80230 (cytochrome c oxidase subunit Vb)	PWY-3781 (aerobic respiration (cytochrome c))	path:ath01100 (Metabolic pathways) / path:ath00190 (Oxidative phosphorylation)
ath:AT5G11440	1465.774902	644.5678711	850.6599731	1745.278931	1331.409546	1399.987793	1358.76123	1583.741699	1789.227905	1452.299927	1223.833984	708.3662109	630.5107422	1183.085083	545.2000732	748.7940674	858.7894897	500	628.1332397	809.0131226	3.27072
CATMA1a51480	3417.865234	2928.653809	2278.266113	7941.619141	6429.373535	5186.26416	1648.021729	18583.53711	10972.61719	5917.206543	2782.295898	4802.660156	1971.01001	3665.92749	894.7545776	1632.875488	2311.216064	1227.129517	2392.197754	4094.477539	3.26951
ath:AT5G04410	2406.133301	3280.210205	2467.46167	1088.125122	2136.157227	7009.451172	4631.437988	3486.775635	7402.999512	5969.421875	1750.703613	2525.104736	1233.111938	1061.295898	683.1430664	1100.511963	543.4659424	777.6925049	1188.627441	584.1876831	3.26873
ath:AT4G30450	5227.078125	1809.816772	3183.270508	2341.335449	4314.771484	5198.524902	966.6715698	5279.009277	7560.644043	2951.265625	1971.517822	2994.692383	1419.498901	981.1596069	1131.11499	727.9512329	500	798.5108032	628.7915649	500	3.26809
ath:AT3G50000	3676.125488	5762.228027	3656.380615	3190.805664	8027.936035	16015.72363	17265.85938	10240.55664	16225.31152	20199.68945	2692.908936	4709.013184	3461.59082	2513.313721	2134.731201	3498.697754	1358.192627	1630.706299	3142.937012	1261.59021	3.268		AT3G50000 (CKA2; casein kinase II; alpha chain 2)		path:ath03008 (Ribosome biogenesis in eukaryotes) / path:ath04712 (Circadian rhythm - plant)
ath:AT5G50680	850.5727539	1659.236938	894.3329468	606.1434937	1504.579224	2532.106934	2124.19165	1421.950684	2741.856689	2500.051025	854.8273315	1241.213623	621.4772339	605.3226318	525.9787598	691.331604	500	500	500	500	3.26771		AT5G50680 (SAE1B; SUMO-activating enzyme subunit 1B)		path:ath04120 (Ubiquitin mediated proteolysis)
ath:AT4G33630	1616.178345	1732.938232	1419.443115	907.4403687	1910.883179	3530.850586	2079.822266	1974.533569	3612.895996	2771.854004	1034.82373	1540.427979	1204.159424	743.003418	736.2880859	641.6355591	549.1659546	950.5662842	799.2581177	500	3.26577
ath:AT3G19630	749.3214111	1381.771973	1145.105225	535.2910156	1673.084106	2066.351074	1767.435303	1622.750732	1709.608521	1874.77063	500	1219.82312	667.6404419	608.3392944	500	563.9156494	500	500	500	500	3.2654
ath:AT3G52880	3201.417236	12166.22852	7202.866211	1821.099365	25560.69531	25397.56641	28543.68164	27145.03125	24616.48828	31426.98242	2698.430908	11088.26172	4270.959961	1602.474976	2323.271484	5863.318848	1838.863281	1668.432861	6558.354492	1816.016357	3.26529	AT3G52880 (AT3G52880)	AT3G52880 (MDAR1; monodehydroascorbate reductase (NADH))	PWY-2261 (ascorbate glutathione cycle)	path:ath01100 (Metabolic pathways) / path:ath00053 (Ascorbate and aldarate metabolism)
ath:AT1G09795	7393.611328	5455.542969	4765.841797	4162.214355	7195.205078	16751.5332	12422.80469	7986.789062	16321.82227	14795.15039	5009.033691	4834.372559	4165.935059	3564.352783	1859.401367	1861.266357	2993.680908	1831.281006	1522.125122	3001.348633	3.26456	AT1G09795 (AtATP-PRT2)	AT1G09795 (ATP phosphoribosyltransferase; ATP-PRT2)	HISTSYN-PWY (histidine biosynthesis)	path:ath01100 (Metabolic pathways) / path:ath01110 (Biosynthesis of secondary metabolites) / path:ath00340 (Histidine metabolism)
ath:AT3G19390	740.1818848	632.3442993	544.881897	500	812.7695312	1072.22876	640.2993774	1166.917969	1467.538818	900.9899292	998.1300659	955.8294678	705.2780151	500	500	500	500	500	500	500	3.26342
ath:AT3G54030	3729.114014	5337.820801	3393.405762	2230.911133	1968.432617	7902.747559	5809.203125	3922.528809	13966.67871	9784.045898	2537.13208	6406.784668	2271.739502	1712.80188	500	1192.520264	1484.156128	500.1670837	1410.804077	1177.893066	3.26248
ath:AT1G07090	2169.545898	3120.935547	2509.255615	1228.203613	2755.528809	7350.415527	4841.979492	3215.54248	9572.035156	7091.223145	1952.602417	3283.724121	2278.638428	809.8135376	500	1195.502686	624.6576538	578.5206299	966.736145	670.7047729	3.26172
ath:AT1G78370	37805.02734	34954.75781	17678.16406	36951.90234	45568.03906	60161.1875	37097.54688	38442.78516	57840.58594	38131.71484	32232.07812	38497.01172	9709.888672	30160.63281	3268.241211	1265.180786	3073.252441	2834.191162	1081.990601	1635.220459	3.26042	AT1G78370 (AT1G78370)	AT1G78370 (GSTU20; glutathione S-transferase TAU 20)	PWY-6842 (glutathione-mediated detoxification II) / PWY-5386 (methylglyoxal degradation I)	path:ath00480 (Glutathione metabolism)
ath:AT5G23440	2650.630615	2946.693604	2292.807861	1465.381958	4170.35791	7461.589355	5610.678223	4354.660156	7311.403809	5965.472168	1742.955566	2673.545898	1797.530029	1286.663452	1680.053101	1176.773193	1003.833679	1575.494385	1119.174561	878.1548462	3.25936
ath:AT1G74020	783.1995239	693.6074219	765.5445557	578.6207275	1386.821655	1909.592651	851.7909546	1496.040405	2235.575684	1493.772217	500	524.8060303	770.0143433	500	795.4070435	500	500	1078.042603	727.6489868	500	3.25876		AT1G74020 (SS2; strictosidine synthase 1)		path:ath01100 (Metabolic pathways) / path:ath01110 (Biosynthesis of secondary metabolites) / path:ath00901 (Indole alkaloid biosynthesis)
ath:AT1G07940	9737.791992	14753.47461	8316.416992	5166.526855	10721.44043	24079.92383	16056.11621	15052.84863	27033.05078	18529.09375	4738.32373	16178.30566	7059.516602	4715.649902	721.111084	3268.918701	1215.426025	732.3605957	4613.360352	1685.935425	3.25565		AT1G07940 (Elongation factor 1-alpha)		path:ath03013 (RNA transport)
ath:AT5G49920	7324.431152	18451.57422	9490.59668	3726.196777	5601.282715	11170.47656	9808.851562	11243.45996	19957.41016	18579.5957	3264.754883	15306.57324	7237.003906	4428.099121	696.3756714	1966.461914	684.225769	788.4208374	2757.783447	1027.605835	3.25463
ath:AT1G72180	1619.596802	1773.306274	1944.769775	1134.877563	4583.906738	9026.356445	18608.4082	9904.56543	31987.75195	61708.13281	3574.38916	9598.239258	1458.48645	525.8279419	1057.980103	1511.387085	1061.701416	988.5343018	1770.329834	1420.691528	3.25458
ath:AT1G30040	615.0098877	989.711792	500	500	536.7851562	1316.002197	584.0649414	906.2147217	1559.895752	1267.369019	500	704.8543701	522.2633057	500	500	500	500	500	500	500	3.25436	AT1G30040 (GA2ox2)	AT1G30040 (GA2OX2; gibberellin 2-beta-dioxygenase 2) / At1g30040 (gene/ath:At1g30040)	PWY-102 (gibberellin inactivation I (2&beta;-hydroxylation))	path:ath00904 (Diterpenoid biosynthesis)
ath:AT3G45140	59477.46484	3663.120605	55940.73047	40941.84375	59194.00781	68277.51562	40224.48047	63589.30469	61937.99219	59692.16016	6903.080078	51868.91406	2547.327148	2949.411621	6808.932129	2524.230713	5288.554199	5654.435059	6192.181152	5260.055664	3.25217	AT3G45140 (LOX2)	AT3G45140 (LOX2; lipoxygenase 2)	PWY-735 (jasmonic acid biosynthesis) / PWY-5410 (traumatin and (<i>Z</i>)-3-hexen-1-yl acetate biosynthesis)	path:ath01100 (Metabolic pathways) / path:ath00592 (alpha-Linolenic acid metabolism) / path:ath00591 (Linoleic acid metabolism)
ath:AT1G05010	25577.28516	13258.76562	12820.71582	7683.734863	13387.33301	40205.88281	14654.27539	25124.35547	57130.79688	31763.14258	16263.66113	17189.51367	7483.569336	5679.577637	6605.70752	3766.113525	3858.084229	7512.943848	5415.351074	6543.428711	3.25135	AT1G05010 (ACO4)	AT1G05010 (1-aminocyclopropane-1-carboxylate oxidase; EFE)	ETHYL-PWY (ethylene biosynthesis I (plants))	path:ath01100 (Metabolic pathways) / path:ath01110 (Biosynthesis of secondary metabolites) / path:ath00270 (Cysteine and methionine metabolism)
ath:AT2G21950	2683.063232	2321.961426	1361.782227	1098.910645	3428.794678	4578.77832	3809.297852	3533.921387	4784.17041	3753.057373	1947.644531	1731.313965	735.8968506	1205.287598	1695.480103	1367.402344	1008.90094	1167.431274	1536.740601	930.0672607	3.25079
ath:AT1G51680	5648.742676	6621.264648	1351.823364	2509.42627	3882.760498	8904.213867	1947.219727	15749.44141	32819.08594	8968.804688	6883.115234	5541.992188	3295.197021	3629.658691	3004.150879	1281.368652	1300.245483	5457.552734	2512.469238	2020.409058	3.24976	AT1G51680 (4CL1)	AT1G51680 (4-coumarate--CoA ligase 1; 4CL1)	PWY1F-FLAVSYN (flavonoid biosynthesis) / PWY-361 (phenylpropanoid biosynthesis) / PWY-1121 (suberin biosynthesis) / PWY-5868 (simple coumarins biosynthesis) / PWY-6435 (4-hydroxybenzoate biosynthesis V) / PWY4FS-9 (scopoletin biosynthesis)	path:ath01100 (Metabolic pathways) / path:ath01110 (Biosynthesis of secondary metabolites) / path:ath00940 (Phenylpropanoid biosynthesis) / path:ath00360 (Phenylalanine metabolism) / path:ath00130 (Ubiquinone and other terpenoid-quinone biosynthesis)
ath:AT2G45800	3788.632812	3551.605713	1797.736816	2209.614746	2800.150635	3722.92041	3927.456055	3337.45166	3519.563965	3675.540283	2656.587158	3622.736816	1142.417114	2130.979248	500	794.5324707	686.1629028	500	768.2636108	545.7009277	3.24876
ath:AT1G26850	11103.4082	11703.84961	10095.5625	4741.851562	7659.178223	20551.57227	13848.11816	9583.295898	23640.26953	18793.38867	5359.062988	8484.5625	8126.657227	5955.162598	2021.608032	2941.373047	2239.704834	2796.743896	4100.391602	3167.803223	3.24842
ath:AT3G07700	3797.137451	3706.762207	1545.041504	2578.347412	5549.738281	9011.572266	2715.115234	10977.45508	14797.20215	4984.186523	3048.07666	3316.983643	1773.139282	3716.654785	2423.943359	2379.57959	1537.646729	2475.458008	2905.939697	2241.193604	3.24732
ath:AT1G08620	978.0073242	1461.763428	1210.065186	732.3670654	1236.39978	2652.448242	1806.804932	1721.595337	3409.752197	2017.390869	790.8621826	1015.170166	872.9958496	829.9295044	806.4415894	632.934021	582.5881348	832.4015503	719.4760132	611.4401245	3.2472
ath:AT5G46560	2176.927734	2053.261963	1407.259521	1778.335815	2646.047852	2502.213623	2167.657959	1941.07019	1806.636719	1739.622559	1926.147217	1690.598022	1269.907104	1559.975708	1404.126587	685.2243652	599.9633179	1038.051758	547.8386841	733.6364136	3.24626
ath:AT1G61210	1500.1521	6334.126953	3180.148682	1371.741821	4064.335938	3821.309814	5854.016113	4833.645996	4843.816406	7563.766113	1195.324707	3918.130859	3031.091064	1456.920776	860.6997681	1475.705444	500	575.9100952	1342.113403	562.9714355	3.24611
ath:AT4G34950	650.8855591	1307.352539	500	530.5454102	1281.816528	1898.777466	1599.697632	1510.893188	2779.683594	4861.131836	593.9221191	892.4129028	1070.143066	711.0709229	500	526.8139648	913.8904419	534.5032349	841.9695435	1201.68457	3.24538
ath:AT3G50760	1287.248901	3333.388428	1457.9375	606.3380737	1018.250977	4489.787598	2732.371826	2859.054688	10989.27441	5238.65918	1233.536499	2517.692383	2460.723633	500	500	500	575.9121704	500	500	500	3.24474
ath:AT3G61440	10419.33105	23648.27539	11330.57812	6104.235352	35601.63672	36735.13672	22689.74609	39764.79297	37203.91797	20792.37891	7949.370605	15562.56934	12637.34863	5656.543945	6701.067383	3293.95874	2422.69751	6069.596191	3670.633057	1710.783447	3.24442	AT3G61440 (AT3G61440)	AT3G61440 (CYSC1; cysteine synthase C1)	CYSTSYN-PWY (cysteine biosynthesis I) / ASPSYNII-PWY (cyanide detoxification II)	path:ath01100 (Metabolic pathways) / path:ath00270 (Cysteine and methionine metabolism) / path:ath00460 (Cyanoamino acid metabolism) / path:ath00920 (Sulfur metabolism)
ath:AT4G28610	1079.374634	3131.152832	1779.102905	762.1404419	6494.100098	5429.867676	5467.008789	6776.037109	5359.410645	5957.139648	949.3945923	2997.370605	2116.178711	785.7948608	1125.845581	1544.003174	612.9863892	914.6594238	1368.00708	699.7698364	3.24353
ath:AT2G34970	1318.854614	2572.125488	967.9796143	631.2355957	1606.091064	2890.717773	2300.256104	1768.097412	3277.063477	2962.380615	943.2067261	1930.17334	1179.440674	836.2087402	500	666.1550293	500	500	515.907959	500	3.24202		AT2G34970 (translation initiation factor eIF-2B epsilon subunit)		path:ath03013 (RNA transport)
ath:AT1G59740	734.5735474	909.2770386	784.0327759	500	586.0245361	717.7805176	814.4165039	756.7687378	1535.189453	1201.580078	593.3078003	1050.120972	716.5203247	500	500	500	500	500	500	500	3.24006
ath:AT5G01530	54512.96484	60652.73438	61677.05859	48607.69531	62113.72266	67824.00781	66424.97656	59440.375	62873.8125	62768.00781	74408.92969	67091.15625	58609.77344	78926.53906	44377.64453	42126.82422	46538.64062	91833.60156	99725.0625	85992.21875	3.23966		AT5G01530 (LHCB4.1; chlorophyll a-b binding protein CP29.1)		path:ath01100 (Metabolic pathways) / path:ath00196 (Photosynthesis - antenna proteins)
ath:AT5G11520	1960.992554	1037.90332	919.2038574	500	2444.747803	3032.680176	2068.043457	2975.899414	3260.601562	1940.629883	990.9384766	1014.113647	500	500	1014.760193	500	641.1265259	878.3504639	500	625.085083	3.23938	AT5G11520 (ASP3)	AT5G11520 (ASP3; aspartate aminotransferase)	PWY-3001 (isoleucine biosynthesis I) / THRESYN-PWY (threonine biosynthesis) / MALATE-ASPARTATE-SHUTTLE-PWY (aspartate degradation II) / ASPASN-ARA-PWY (superpathway of aspartate and asparagine biosynthesis) / ASPARTATESYN-PWY (aspartate biosynthesis)	path:ath01100 (Metabolic pathways) / path:ath01110 (Biosynthesis of secondary metabolites) / path:ath00360 (Phenylalanine metabolism) / path:ath00270 (Cysteine and methionine metabolism) / path:ath00710 (Carbon fixation in photosynthetic organisms) / path:ath01210 (2-Oxocarboxylic acid metabolism) / path:ath00330 (Arginine and proline metabolism) / path:ath00400 (Phenylalanine; tyrosine and trypt…
ath:AT1G63830	5148.978516	4595.702148	2487.094727	3192.328369	4128.058105	4683.179199	4899.210449	5218.908691	7810.111328	6477.881836	6019.756836	4334.381348	1277.89563	2617.88623	2082.913818	857.3971558	1103.037598	2870.870605	1610.016968	1137.155396	3.23924
ath:AT4G33565	1162.062378	1465.663818	1013.346313	522.671936	1477.267822	1957.949585	1790.445312	2043.63855	2739.14917	1841.234009	1516.540405	1933.396118	1556.476807	778.6914673	838.5286865	572.505188	500	829.5813599	500	547.7964478	3.23849
ath:AT4G28510	2073.287109	1953.317627	1672.372803	1470.007324	1447.562134	2208.955078	1995.687378	1034.179199	1889.215698	1339.733154	1273.740601	1670.945679	1622.87854	1317.048096	560.3381348	635.2610474	503.4914551	500	500	671.1895752	3.23803
ath:AT5G15270	712.8418579	1361.440186	933.7955322	500	1355.333862	2366.456543	2844.139404	1883.274292	2553.76001	3074.345215	702.4529419	1416.840942	823.020813	627.9838867	500	500	500	500	620.4931641	500	3.23786
ath:AT4G11660	1121.237915	2095.262207	1279.133179	500	1500.398926	2834.17749	1719.129395	2061.687012	3307.637695	2185.363525	1021.818604	1253.116699	1685.696655	744.0806274	811.1326294	530.4692993	513.8284912	890.4297485	500	500	3.23786
ath:AT1G49530	890.75	500	557.9833984	841.2531738	1002.529175	1303.202026	913.6800537	891.7598877	1765.957642	1242.67627	756.6158447	676.6784058	506.6991272	886.4121094	500	500	500	500	500	500	3.23691	AT1G49530 (GGPS6)	AT1G49530 (GGPS6; geranylgeranyl pyrophosphate synthase 1)	PWY-5910 (superpathway of geranylgeranyldiphosphate biosynthesis I (via mevalonate)) / PWY-5121 (superpathway of geranylgeranyldiphosphate biosynthesis II (via MEP)) / PWY-5863 (superpathway of phylloquinol biosynthesis) / PWYQT-4449 (polyisoprenoid biosynthesis) / PWY-5123 (<i>trans; trans</i>-farnesyl diphosphate biosynthesis) / PWY2OL-4 (linalool biosynthesis) / PWY-6859 (<i>all-trans</i>-farn…	path:ath01100 (Metabolic pathways) / path:ath01110 (Biosynthesis of secondary metabolites) / path:ath00900 (Terpenoid backbone biosynthesis)
ath:AT5G67530	2787.958984	1941.418091	2230.353271	1301.353149	2537.580811	5522.878418	2928.88208	3861.383057	6007.859375	3724.743896	2473.068359	2241.121094	2565.427246	1008.533447	1024.358398	905.2070923	746.5786133	1317.160156	829.3067017	1099.385498	3.2361		AT5G67530 (PUB49; Peptidyl-prolyl cis-trans isomerase-like 2)		path:ath04120 (Ubiquitin mediated proteolysis)
ath:AT5G64620	1123.525024	752.920166	668.0946045	619.3290405	960.9677734	1486.572266	1185.312744	1208.578735	2369.104492	1505.855835	898.5926514	849.4851685	500	500	780.3121948	511.6497498	500	1017.340088	645.8347778	500	3.23516
ath:AT5G62670	3416.14624	10034.98438	5362.100098	1907.312378	2325.250732	7220.064453	6835.67041	4828.266113	16646.18555	12929.9834	3170.964355	8997.005859	3405.798828	2011.665283	500	1170.169312	744.9398804	500	755.9140625	858.7258911	3.23462		AT5G62670 (H(+)-ATPase 11; HA11)		path:ath00190 (Oxidative phosphorylation)
ath:AT3G53720	2007.303467	3399.662109	1726.464233	1277.706665	6651.575195	5596.726562	4505.696289	6987.10791	5302.777344	5725.578125	3318.089355	3929.75708	1833.056152	1341.302612	1098.393555	1681.98645	1110.836182	945.0551147	1555.033203	1177.139526	3.23433
ath:AT3G50440	3185.644775	2333.320557	1617.950195	1365.848633	2103.422852	3704.713379	2254.716309	2819.799316	4448.594238	2651.126465	2452.998047	2894.244873	1189.952637	1005.570251	500	584.9638062	607.0143433	500	500	628.1891479	3.23383
ath:AT4G26080	2499.51416	4175.098633	943.3250122	1460.902466	2359.205811	6752.086426	4191.419922	4811.64502	12160.5625	5177.703125	2469.57666	3008.743652	1770.754883	1976.669434	1122.097656	976.5927734	1130.301514	937.0339355	1119.707886	1048.93396	3.23246		AT4G26080 (ABI1; protein phosphatase 2C 56)		path:ath04075 (Plant hormone signal transduction)
ath:AT5G46150	2119.061768	1307.431763	1747.827515	1057.609131	1750.648926	2336.460693	1940.712158	2009.869263	2491.624512	1591.78479	1392.817017	1393.058472	898.4863892	948.6559448	1470.99585	843.6732788	610.3052979	731.1088867	998.3649292	657.7177124	3.2324
ath:AT1G62560	25736.08789	27614.32227	24593.16797	21444.5332	32092.28516	54256.95312	35835.90625	22642.11523	49454	46067.50391	17082.77734	35857.58984	11819.0791	18082.64062	2545.431885	2620.000732	4761.09668	2152.063965	3138.867676	4152.089355	3.23077	AT1G62560 (GS-OX3)		PWY-1187 (glucosinolate biosynthesis from homomethionine) / PWYQT-4471 (glucosinolate biosynthesis from dihomomethionine) / PWYQT-4474 (glucosinolate biosynthesis from pentahomomethionine) / PWYQT-4475 (glucosinolate biosynthesis from hexahomomethionine) / PWYQT-4472 (glucosinolate biosynthesis from trihomomethionine) / PWYQT-4473 (glucosinolate biosynthesis from tetrahomomethionine)
ath:AT3G19580	2176.579834	1766.524414	1764.175903	1207.933472	4637.880371	8778.083984	4226.370605	6926.304688	16069.63574	5660.824219	1480.134644	2038.428955	1089.206177	736.6577759	1109.362427	1364.899902	1239.953979	1197.280029	1555.45459	662.8199463	3.22941
ath:AT3G10750	901.2822876	887.5715942	500	531.0010376	598.75354	620.6039429	500	1258.313354	1413.19519	963.7062988	897.8961182	1162.654175	747.960083	500	500	500	500	598.4334717	500	500	3.22917
ath:AT3G09540	4927.521484	3232.77124	2189.483398	3062.527832	3021.497314	2188.087158	3287.822021	4048.164307	4798.625488	7259.243652	3419.888672	2968.923584	1228.281128	2759.656006	640.2128906	1044.73999	2604.354248	807.7181396	1020.635315	3133.740479	3.22742		AT3G09540 (pectate lyase)		path:ath00040 (Pentose and glucuronate interconversions)
ath:AT2G46000	3060.211914	8174.683105	4673.270508	2640.702881	4296.832031	7179.955566	5788.72998	4818.279785	7101.365723	8349.701172	1842.136475	5816.650879	3887.058594	2295.151611	586.8592529	1625.915771	633.5787964	544.9731445	1498.250488	523.6661987	3.22594
ath:AT3G09350	2613.181396	3094.120361	1706.236694	1991.72937	1275.037964	1873.455566	1003.142944	5325.257324	6978.174805	2093.452637	3022.587646	2910.974365	2034.442627	1794.758667	500	751.5670776	555.635437	815.4021606	1210.891602	881.2180786	3.22439		AT3G09350 (Fes1A; protein Fes1A)		path:ath04141 (Protein processing in endoplasmic reticulum)
ath:AT5G53280	3281.499023	4359.967773	3507.089844	2812.699219	2232.240479	6343.002441	3819.695312	2722.437744	6249.000977	6101.626465	2555.023193	3751.152588	3310.931396	2386.598877	776.9364014	776.2855225	861.5181885	552.1954956	766.6245728	935.291687	3.22435
ath:AT5G67470	2273.203857	2714.202393	1310.072876	1711.957153	2892.335938	4637.4375	1848.257935	4409.320312	6628.597168	2642.173828	2506.378418	2404.576904	1112.946533	1893.459839	544.3501587	933.2047729	1005.303772	630.1191406	1282.55957	1192.47583	3.22431
ath:AT5G24290	2441.457764	928.9115601	685.8796387	722.2077637	586.37854	1445.717529	553.1515503	2522.033203	3796.330811	1505.852783	1748.27063	712.7748413	870.1355591	500.3451843	587.3895264	500	500	580.3197632	500	500	3.22357
ath:AT2G25430	5120.197266	6488.072266	4066.304932	4325.120117	6929.331055	14781.67383	7957.845215	10432.80566	25593.64453	11985.79395	4021.99707	4207.086914	2924.060303	3635.594482	5636.433105	1680.802002	1972.512817	6343.719238	2048.462646	1825.683594	3.22347
ath:AT5G42980	11592.38184	12690.14844	8944.467773	5067.623535	17361.65234	34761.07031	22045.14062	19239.76172	41213.66406	21982.48438	7367.250488	15335.61719	5181.018555	3199.135254	2161.722168	4209.952148	2282.010986	1404.396484	2820.689209	1508.720581	3.22346
ath:AT2G46680	2791.943359	5218.536133	2065.134033	2848.276123	2927.875977	8160.186035	8638.161133	5097.666504	10389.32031	8502.029297	3434.265869	2014.171021	3572.604248	4945.041016	3536.651855	1556.491577	2407.63208	1583.423584	514.105957	1915.015991	3.22258
ath:AT1G12820	1372.661133	2556.953857	2120.608154	952.6486816	7090.533203	6676.942383	5829.804688	7311.550293	6268.949707	6258.964355	838.2404175	2261.602539	1814.149536	738.1414795	1313.470703	1382.306885	958.928894	1552.881226	1389.372559	775.8274536	3.22256
ath:AT2G25840	1935.703491	2252.556396	1653.50293	1854.356934	1536.781738	2635.93042	2360.716309	1304.773315	2182.980469	1906.500366	1326.931152	1848.26062	1503.375977	1713.53125	500	625.9165649	500	500	614.4021606	500	3.22179	AT2G25840 (AT2G25840)	AT2G25840 (OVA4; tryptophanyl-tRNA synthetase)	TRNA-CHARGING-PWY (tRNA charging)	path:ath00970 (Aminoacyl-tRNA biosynthesis)
ath:AT5G52970	1166.831787	2018.762207	1413.269409	999.2879028	3285.234619	5192.172363	3312.054199	3413.791748	5551.097656	3425.905029	1007.119507	2287.038086	1479.587402	682.9676514	500	767.526123	689.2169189	570.4057617	687.8174438	500	3.22087
ath:AT2G20280	2102.888428	1817.291504	961.5759277	1540.920898	2083.114014	3946.973633	1379.610107	3534.508301	6249.083008	2145.40625	1786.677246	2172.207031	847.0780029	1205.238403	561.2301636	861.854248	694.7138672	500	791.387146	834.2528687	3.22065
ath:AT2G44310	10511.50488	13496.69727	6935.068848	6185.447266	7664.501465	11290.45605	13059.29688	9092.389648	14120.89453	16967.78125	9196.941406	13097.83887	4644.557617	5821.268066	1515.623047	2327.944092	3561.088379	1248.798218	2101.989014	3621.765625	3.22049
ath:AT1G25230	1305.315674	1382.14563	1303.060425	555.5588989	2224.738281	3563.280518	3600.755859	2135.739746	3368.357666	4579.631836	885.8366699	1610.916504	687.2826538	546.0631104	500	651.072937	500	500	574.1598511	500	3.21946	AT1G25230 (AT1G25230)		PWY-5083 (NAD/NADH phosphorylation and dephosphorylation) / THISYNARA-PWY (superpathway of thiamin diphosphate biosynthesis III (eukaryotes)) / PWY-6908 (thiamin diphosphate biosynthesis IV (eukaryotes)) / PWY-6348 (phosphate acquisition)
ath:AT4G28300	5407.251465	5210.948242	3335.331787	3875.422363	10095.56348	16567.99609	4526.254395	18751.3418	35984.51172	10799.95703	6174.130371	7546.48877	2828.586182	3710.716797	1437.525024	4237.94873	3508.150391	1894.614624	5149.90332	4569.197754	3.21843
ath:AT1G29880	1686.196167	3808.244873	2847.527344	1184.549072	8665.115234	5448.019531	7317.94043	8678.541016	5728.429199	7623.818359	1786.058105	3547.014404	2861.559814	991.4235229	1043.191528	1497.848877	609.7745972	1312.781982	1407.21167	617.2314453	3.2175	AT1G29880 (AT1G29880)	AT1G29880 (glycyl-tRNA synthetase 1)	TRNA-CHARGING-PWY (tRNA charging)	path:ath00970 (Aminoacyl-tRNA biosynthesis)
ath:AT1G53885	500	705.4891968	1173.973022	951.4117432	1233.837769	4834.95752	1011.526245	4493.621582	19341.50586	6855.290039	500	1301.572388	542.4019165	500	525.7288208	727.0889282	500	500	1298.816528	510.4802856	3.21663
ath:AT3G17380	25292.74219	26885.36719	15107.27539	9490.168945	14061.13965	20974.97461	23177.32617	27901.09375	52735.92578	37779.95703	25126.53516	23780.74805	17422.74219	10210.61328	12245.68457	2958.513916	2894.788818	22349.48828	6867.851074	3662.054688	3.21658
ath:AT3G10380	1543.080444	1330.887451	1157.02124	1093.4552	1765.762695	2125.458008	1535.318726	1949.197021	2819.770264	1835.372925	2096.144531	1093.098145	1291.149414	938.2258911	887.4726562	500	500	1139.458862	500	500	3.21596
ath:AT2G17120	2221.161621	2303.599365	1551.85376	1389.516724	2748.782715	5003.964844	2541.958252	3273.828125	5571.09082	2849.860107	1884.807373	1848.55957	1066.111816	1398.488403	818.9459229	500	722.9425659	711.2601929	596.0969238	1105.919556	3.21587
ath:AT1G62400	579.2094116	808.796814	630.2863159	500	745.7595825	1060.466187	579.0349731	1075.897705	1252.380371	754.3756104	500	819.385498	539.9554443	500	500	500	500	500	500	500	3.21573
ath:AT4G08300	4030.55835	4236.779297	3601.473389	1473.408447	3676.063965	6705.019043	3796.538086	4392.82666	6653.022949	4640.521484	3563.492188	4277.071777	3267.719482	1530.108643	957.4916992	807.8898315	611.6477661	721.6322021	1042.531494	500	3.21438
ath:AT1G56650	926.7509155	680.5177612	1429.158325	841.8080444	6575.911133	8058.426758	5452.733887	5950.29248	7752.5625	20112.93555	780.6414185	1576.239502	817.9846802	500	500	500	500	500	500	500	3.21385		AT1G56650 (PAP1; transcription factor MYB75)		path:ath04712 (Circadian rhythm - plant)
ath:AT2G18090	2278.173584	1284.88269	670.1803589	947.8110962	2095.742676	2964.846436	1128.414429	3556.035889	4748.507324	1840.827515	1693.952881	1039.100098	1149.687744	900.1453857	715.4832153	954.4213867	927.8994751	819.6600952	942.0758667	1121.765381	3.2136
ath:AT5G56160	1296.949585	692.5922852	933.2819824	1049.286743	987.571228	1638.755005	520.6541138	4190.303223	12554.13965	2877.456787	698.3097534	1399.30188	533.8034668	629.6868286	500	500	500	500	500	500	3.21256
ath:AT2G43330	1562.674927	2497.924316	2399.301758	986.3206787	2871.902344	4635.689453	2696.946777	3512.710693	5044.90625	2813.224121	877.8057861	2761.977783	1912.098511	965.3759155	500	1034.928345	500	619.1395264	995.5175171	500	3.21193
ath:AT1G17280	3944.451172	3511.027344	2439.807129	2788.143799	3316.527832	6426.049316	4690.229492	3609.09668	8025.990234	4576.716797	3320.790771	3087.754883	1643.83374	2319.616699	1658.833252	1076.527466	1267.348389	1593.062256	1005.063293	1232.099121	3.20925		AT1G17280 (UBC34; ubiquitin-conjugating enzyme E2 34)		path:ath04141 (Protein processing in endoplasmic reticulum) / path:ath04120 (Ubiquitin mediated proteolysis)
ath:AT2G44520	1709.26416	2140.424072	1302.197998	1071.825317	2324.253662	5672.321289	4687.628906	2925.055176	6960.79541	5823.930176	1354.308105	2117.489502	1061.263306	1148.954468	641.6394043	728.696106	716.1212769	858.6503906	879.5078125	991.7411499	3.20844	AT2G44520 (AT2G44520)	AT2G44520 (COX10; protoheme IX farnesyltransferase)	PWY-3781 (aerobic respiration (cytochrome c))	path:ath01100 (Metabolic pathways) / path:ath01110 (Biosynthesis of secondary metabolites) / path:ath00190 (Oxidative phosphorylation) / path:ath00860 (Porphyrin and chlorophyll metabolism)
ath:AT1G69610	1217.665771	1564.593018	1164.736938	500	1353.388062	2022.661133	943.4953613	2214.185059	2431.551025	1390.346191	820.9539795	1847.666016	500	500	500	500	500	500	538.9573364	500	3.20636
ath:AT3G51460	2100.029541	3116.790527	1838.908569	1026.761597	5260.049805	6238.675293	4575.76709	4470.0625	5401.843262	4966.803711	1335.075928	2663.99292	1299.28833	1107.057495	714.8063965	816.4144287	934.932312	840.038269	863.9536743	930.6403198	3.20595
ath:AT2G12400	1284.236694	1339.247925	965.4005737	615.3771973	1332.317871	2639.96167	2752.289551	1754.442993	2775.243652	3726.029541	855.1328125	1124.56604	806.7949219	960.6711426	500	606.791687	602.3895264	707.0852661	805.4987183	732.9277344	3.20349
ath:AT2G14900	2683.723877	3104.627686	3479.888428	1952.916626	2193.486816	4549.342773	4875.555176	2089.540039	6243.40625	6724.490234	2147.912354	3852.436279	1874.661865	1663.960449	500	966.9956055	722.0891724	647.2388916	929.8811035	688.0476685	3.20317
ath:AT1G08315	902.1116333	1672.047241	976.0480957	642.3961792	781.1619873	2522.557617	1865.73999	1350.466431	4257.90625	2972.554932	939.2320557	1240.64978	1637.196289	587.1887207	500	651.0493774	500	500	532.4790039	632.1507568	3.20178
ath:AT4G34120	13136.96484	10902.92285	10637.71094	5700.900391	4329.262695	19148.48242	16216.91016	8193.217773	41767.625	31389.80859	13684.88477	14572.82227	8601.185547	3906.784424	632.8304443	2010.572266	1824.283813	980.3633423	2592.574219	3118.087158	3.20052
ath:AT5G25440	3341.321289	2635.467529	1417.440674	1575.068604	1969.541992	2654.031982	988.2618408	4884.433594	10352.05859	3334.767578	2239.866455	2647.870361	908.2006836	1446.911621	986.8486328	568.7857666	500	2501.252441	1146.193237	901.4458618	3.20013
ath:AT2G30490	11333.68652	11153.39453	11266.24316	6655.661621	3929.29834	12209.95312	5316.369141	13309.45605	53474	27794.55273	8296.864258	6295.847168	8910.935547	8344.636719	7493.157227	2115.655273	1077.244507	12330.48535	3268.450439	2368.651123	3.19967	AT2G30490 (ATC4H)	AT2G30490 (C4H; trans-cinnamate 4-monooxygenase)	PWY-1121 (suberin biosynthesis) / PWY1F-467 (phenylpropanoid biosynthesis; initial reactions)	path:ath01100 (Metabolic pathways) / path:ath01110 (Biosynthesis of secondary metabolites) / path:ath00940 (Phenylpropanoid biosynthesis) / path:ath00360 (Phenylalanine metabolism) / path:ath00945 (Stilbenoid; diarylheptanoid and gingerol biosynthesis) / path:ath00941 (Flavonoid biosynthesis)
ath:AT3G20320	1689.25	1883.991943	1875.935181	1242.453979	1930.335327	3655.181885	2292.338623	2625.368408	4499.885254	3258.687988	1972.203735	3022.7854	2266.775391	993.4360962	1189.608398	730.21698	570.8068848	1177.775513	874.7667236	594.3805542	3.1986
ath:AT1G55820	821.0112305	1517.708862	771.4063721	813.1160889	828.1534424	1720.767822	1400.740845	1442.110229	2139.003662	1641.370972	1008.760437	1453.424805	1168.121582	1233.199463	500	500	514.8896484	531.4622803	500	616.0333252	3.1982
ath:AT1G34010	1096.594116	1075.457153	746.9508057	500	1259.110718	1023.25177	878.0310059	1244.948608	1007.620422	960.5253906	783.2071533	690.013916	680.7005615	503.8267822	632.6079102	500	500	500	500	500	3.19796
ath:AT5G64640	511.4203796	781.8112183	559.3626099	500	846.0488892	810.3612061	726.9467773	1004.779236	939.0894165	686.3478394	682.8704834	609.0013428	500	500	500	500	500	500	500	500	3.19755	AT5G64640 (AT5G64640)		PWY-1081 (homogalacturonan degradation)
ath:AT1G07010	1750.310547	2243.789062	1895.759155	1159.524902	1674.265625	5494.272461	6283.767578	2769.994141	7226.228516	7338.075195	1508.004272	2247.395996	1649.919678	1370.609497	500	705.8535767	545.6744385	500	851.1707764	500	3.19645
ath:AT1G45000	6021.768066	9793.928711	5496.216797	3805.669189	10854.58496	13828.3457	14269.33008	10921.7998	11568.37793	11942.9375	4400.55127	8990.140625	3743.771729	3374.564453	2342.485352	2471.521729	2099.588623	2439.307129	1925.364746	1922.688232	3.19469		AT1G45000 (AAA-type ATPase family protein)		path:ath03050 (Proteasome)
ath:AT1G10630	4571.560547	4424.021973	2287.468018	2620.143799	4751.910645	7512.374512	3469.796143	6097.017578	11150.70117	4669.410645	3628.981445	4165.45166	1648.529663	1934.747681	798.5012207	1974.942627	1231.798462	1002.246216	2499.848633	1149.021118	3.19454
ath:AT1G68795	529.5093384	506.3068237	528.8327026	500	1021.52887	1233.299072	578.1488037	902.1226196	1201.576782	1408.042358	500	565.043396	709.9011841	500	500	500	500	500	500	500	3.19363
ath:AT3G51600	62986.05859	66997.48438	67613.84375	42215.73828	55649.625	69704.41406	66280.19531	45603.46094	56122.73047	58435.19141	47522.23438	59340.96094	56336.75781	38987.57031	16355.62598	24675.35938	14270.34961	17560.67383	25588.29883	14957.55762	3.19333
ath:AT5G24316	1242.315796	963.9525757	1204.462646	796.9511108	1003.115662	1830.63855	1340.264526	1903.379761	2587.402344	1759.900269	1499.560181	1366.947021	1626.377075	762.3208618	974.4312134	520.0935669	631.6346436	1225.439453	500	726.6885986	3.18951
ath:AT1G76430	1073.179565	1065.646362	995.9758911	853.0266724	1079.045166	2321.784668	1069.334106	2226.960938	7112.699707	2808.147461	1753.430054	1658.826172	1088.550781	604.2211914	756.2901001	500	565.2392578	1042.884766	566.545166	512.8319092	3.18944
ath:AT5G40280	1075.506348	1001.110352	728.1386719	622.8515015	1626.859253	1884.55127	1531.062134	1472.861694	1921.896118	1417.411499	888.7720337	845.0897217	632.6161499	562.6935425	500	500	500	504.3469543	631.359436	557.5884399	3.18929	AT5G40280 (ERA1)	AT5G40280 (ERA1; protein farnesyltransferase subunit beta)	PWY-5910 (superpathway of geranylgeranyldiphosphate biosynthesis I (via mevalonate)) / PWY-5121 (superpathway of geranylgeranyldiphosphate biosynthesis II (via MEP)) / PWY-5863 (superpathway of phylloquinol biosynthesis) / PWY-5805-ARA (nonaprenyl diphosphate biosynthesis III) / PWY-5120 (geranylgeranyldiphosphate biosynthesis)	path:ath00900 (Terpenoid backbone biosynthesis)
ath:AT4G34100	792.6358032	947.9489746	953.1448975	507.0654907	1354.052856	2303.778809	1565.723511	1858.485474	2951.338135	1603.875244	533.1662598	1010.656067	882.7103271	500	500	803.6549683	500	500	900.2598267	500	3.18842		AT4G34100 (RING/U-box domain-containing protein)		path:ath04141 (Protein processing in endoplasmic reticulum)
ath:AT2G30550	4070.328369	2597.340088	1856.174316	1984.182617	4096.668457	9082.242188	6567.65332	7113.20752	16404.76367	7810.600586	3055.791748	1702.336914	1469.758545	2026.916504	4307.893555	2222.348389	1746.161377	3412.215576	3008.045654	2086.84668	3.18771	AT2G30550 (AT2G30550)		LIPASYN-PWY (phospholipases) / LIPAS-PWY (triacylglycerol degradation)
ath:AT5G26340	2569.116211	6129.091797	3017.893555	1872.862915	8672.893555	16964.4082	33005.07422	15300.61816	36095.62891	43159.17969	3823.938232	6468.441406	2748.24292	2392.976318	1255.993286	4905.645508	3881.224121	2438.041504	8428.222656	8188.843262	3.18748
ath:AT3G53720	935.7374878	1319.522461	779.1824951	626.4622803	1617.85022	2295.137451	1152.704224	1693.576782	2507.119629	1605.77417	976.8220825	1160.684204	1271.53772	654.9822998	500	500	500	500	500	582.0848999	3.18668
ath:AT5G54160	4949.759277	2616.904785	3048.83667	1498.205444	1883.871094	5061.007812	1549.323242	4897.723145	12333.29785	4295.937988	3712.762695	2492.010254	2854.88501	1629.484863	1696.460815	500	500	1534.89856	500	500	3.1863	AT5G54160 (OMT1)	AT5G54160 (OMT1; Quercetin 3-O-methyltransferase 1)	PWY-6266-ARA (superpathway of flavones and derivatives biosynthesis) / PWY-1121 (suberin biosynthesis) / PWY-5868 (simple coumarins biosynthesis) / PWY-2181 (free phenylpropanoid acid biosynthesis) / PWY-6064 (methylquercetin biosynthesis) / PWY-6199 (quercetinsulphates biosynthesis)	path:ath00944 (Flavone and flavonol biosynthesis)
ath:AT5G04590	8011.268555	26391.33203	5395.847656	3025.571777	19514.38281	41921.33203	25574.48828	22612.76562	51318.91797	43598.84375	5516.146484	27923.71875	8156.678711	3174.179199	1160.08728	2730.358643	1710.156982	1554.335571	3574.300537	1331.823242	3.18387	AT5G04590 (SIR)	AT5G04590 (SIR; sulfite reductase)	SULFMETII-PWY (sulfate reduction II (assimilatory))	path:ath01100 (Metabolic pathways) / path:ath00920 (Sulfur metabolism)
ath:AT4G13450	1070.015747	1451.957642	862.6515503	582.4187012	1319.03833	1916.062866	1316.844849	1859.152222	3018.363525	1391.466431	985.1801758	1669.009399	939.5211792	626.4194336	500	541.9886475	500	500	675.9876709	555.1310425	3.18212
ath:AT3G16670	3331.987793	1313.788574	2721.182617	2830.275879	2874.772461	2604.06958	3630.749512	2863.627197	3440.512451	3984.956787	1878.587524	1976.404541	1640.22937	1222.291748	1573.398071	1111.198364	510.5016174	2423.660645	812.6348267	505.9371033	3.18203
ath:AT5G63120	1730.866699	1242.012695	1254.189819	982.3634033	1620.069702	2715.6875	2129.132568	1669.985474	2378.371338	2473.931885	1390.435547	1456.041504	574.177124	838.5628052	1029.352783	842.4954834	626.6063232	634.5703125	686.9993286	877.461853	3.18172		AT5G63120 (DEAD-box ATP-dependent RNA helicase 30)		path:ath03040 (Spliceosome)
ath:AT3G20510	3153.338379	2970.426025	1778.872314	1714.036743	1508.932251	2751.489014	1805.534546	2360.125244	4586.325684	2785.401611	2563.031982	2626.390869	1696.273071	1498.286377	500	604.789978	500	500	816.9191895	538.0855713	3.18162
ath:AT3G14310	8108.825195	3581.480469	7839.783203	4563.188477	13997.15625	26594.95117	13170.65039	18406.32422	34660.26953	17009.59375	8914.899414	6916.083984	4037.151367	2156.316895	5259.199707	2598.351318	3464.50708	5124.772949	2762.539062	3608.204834	3.18119	AT3G14310 (AT3G14310)		PWY-1081 (homogalacturonan degradation)
ath:AT1G17750	672.4400024	655.3170166	735.0924683	567.7131958	687.2322388	1045.888672	605.9619751	1217.969238	2811.971924	1042.403809	505.9315186	848.5505371	893.3675537	500	500	500	500	500	500	500	3.17767
ath:AT1G27130	1899.515747	3499.735596	2306.102051	1215.533203	2159.158203	6317.133301	2359.428467	3918.448242	7173.521484	3814.711426	916.3557739	3087.513428	2217.655273	1283.214355	500	745.8112793	500	500	820.0006104	500	3.17729	AT1G27130 (AT1G27130)	AT1G27130 (GSTU13; glutathione S-transferase tau 13)	PWY-6842 (glutathione-mediated detoxification II)	path:ath00480 (Glutathione metabolism)
ath:AT5G60200	2059.484863	1989.991577	1893.311279	1101.886353	1192.078003	3954.838379	1392.465088	1750.337036	8578.424805	4517.580078	1445.599609	2016.354126	1395.962158	847.2619629	500	500	500	500	500	500	3.17638
ath:AT3G50480	5529.495605	8671.984375	4479.54541	2502.915771	9448.741211	10200.01367	7475.443848	17119.26953	29789.91797	7455.743164	5261.97168	7469.280273	3798.418945	2264.074951	3281.503906	2943.70874	1103.908203	4209.515625	5662.725098	3014.944092	3.17547
ath:AT1G16900	505.3511963	942.8195801	797.8887329	500	500	1019.67157	793.755127	1017.607849	1644.908081	1112.123901	500	949.270874	1087.411499	511.6947937	500	500	500	500	500	500	3.17482		AT1G16900 (alpha-1;2-mannosyltransferase)		path:ath01100 (Metabolic pathways) / path:ath00510 (N-Glycan biosynthesis)
ath:AT2G33730	1412.624146	3241.098145	1795.960327	561.5640869	2294.54126	4088.249512	3560.199951	3263.829346	3687.615234	3318.13623	927.2136841	2569.181396	1325.793335	707.1268311	500	708.8687744	500	500	690.0911865	500	3.17298		AT2G33730 (DEAD-box ATP-dependent RNA helicase 21)		path:ath03040 (Spliceosome)
ath:AT5G40460	1000.857788	1020.800842	792.1397095	752.2720337	500	532.605835	500	1561.163086	1974.286255	714.6715088	985.3488159	785.4307251	736.4556885	659.2716675	500	500	500	500	500	500	3.17291
ath:AT1G19570	7402.458984	1284.474487	3491.844238	7312.720703	64200.76172	66935.82031	54911.23047	60305.30078	63529.0625	63618.83984	4824.658691	2811.876465	1488.523682	2800.575195	3173.205566	2381.863281	4072.530029	2099.826904	2054.74707	3328.116699	3.17288	AT1G19570 (AT1G19570)		PWY-6842 (glutathione-mediated detoxification II) / PWY-2261 (ascorbate glutathione cycle)
ath:AT5G49390	595.9078369	957.7773438	617.0977173	656.2224121	1932.41626	1528.914795	1013.210999	2072.375732	1870.992065	1154.234863	786.9022217	960.0032349	562.5941772	643.2924194	500	511.4067078	500	500	554.1323242	500	3.17124
ath:AT3G27430	5615.193359	4619.016113	3923.862549	2930.612061	5774.44873	8718.961914	5231.258301	5459.724609	7001.456543	5246.856934	3397.081299	4064.973389	2529.578369	2004.065186	2535.455811	1370.627563	1561.944092	2169.836426	1573.890015	1435.714233	3.16976		AT3G27430 (PBB1; proteasome subunit beta type-7-A)		path:ath03050 (Proteasome)
ath:AT4G14660	613.9682617	1325.936035	846.8840942	500	1319.830078	2569.348145	1935.707275	1703.119019	2705.676025	2159.010986	904.7502441	1340.712891	1048.623657	500	500	500	500	500	500	500	3.16843
ath:AT2G18770	2848.888916	3064.545898	1921.020386	2679.751953	2079.951416	3202.223877	1809.55542	1767.857056	3016.001709	1711.019409	1475.856079	2483.987793	1393.466797	1856.920288	898.9919434	1268.544556	863.5515747	742.842041	928.7468262	545.6255493	3.16703		AT2G18770 (P-loop containing nucleoside triphosphate hydrolase-like protein)		path:ath03060 (Protein export)
ath:AT5G42940	927.0890503	1897.12793	633.6184082	669.456543	1595.786255	2949.342773	1624.12854	2350.037842	5824.030762	2470.538574	1244.004395	1827.858643	711.7750244	817.1365356	500	617.286438	500	500	763.293335	724.7633057	3.16692
ath:AT1G70690	5297.09668	5640.248047	3096.803955	1813.763916	4033.911621	6288.936035	3415.908447	5453.460449	7689.636719	5634.791016	4445.511719	5676.071777	3999.643555	2060.086182	1791.466797	1355.526611	1099.343628	1555.555786	1610.756104	1113.737305	3.16561
ath:AT5G06600	1466.248657	2675.94043	2207.512451	1063.574463	6259.837402	7903.75293	5815.143066	5915.935547	7716.323242	5809.51123	1082.345947	2219.177979	2292.735352	1112.688965	862.8823853	1153.575928	740.0688477	909.1067505	1263.265991	744.5889282	3.16528
ath:AT5G55070	10296.69238	9526.889648	6029.673828	7394.977051	6621.962891	10506.94824	6142.521973	8727.041016	16471.95117	9913.12793	9144.234375	9404.466797	3650.037842	8526.571289	2091.857666	2949.531982	2626.549316	2256.969238	3646.431885	2471.5271	3.1652	AT5G55070 (AT5G55070)	AT5G55070 (dihydrolipoyllysine-residue succinyltransferase component of 2-oxoglutarate dehydrogenase complex 1)	PWY-5084 (2-ketoglutarate dehydrogenase complex)	path:ath01100 (Metabolic pathways) / path:ath01110 (Biosynthesis of secondary metabolites) / path:ath00020 (Citrate cycle (TCA cycle)) / path:ath00310 (Lysine degradation)
ath:AT1G56140	2090.067627	1771.760864	1233.538574	801.5142822	1678.913696	2417.973389	1689.010132	2643.305664	4452.862793	1961.494629	1864.671875	1735.03833	1094.588501	945.821106	1067.658081	659.2210083	500	1265.67041	1031.273682	559.802002	3.16396
ath:AT2G07689	500	531.0675049	624.130127	500	988.7341309	1064.587158	500	1681.229736	1474.981934	674.5903931	647.5802612	675.4694214	542.0841675	500	500	500	500	500	500	500	3.16173	AT2G07689 (AT2G07689)		PWY-5083 (NAD/NADH phosphorylation and dephosphorylation) / PWY-3781 (aerobic respiration (cytochrome c)) / PWY-4302 (aerobic respiration (alternative oxidase pathway))
ath:AT3G49170	752.3065186	747.791626	600.6102905	548.1851807	500	675.4998779	717.2369385	612.5199585	827.8045044	798.3613281	582.2775879	582.0565186	500	547.2705688	500	500	500	500	500	500	3.16094
ath:AT2G42955	856.6358643	663.0419312	587.8652344	866.8243408	755.760498	704.2322388	500	916.9279785	815.15271	1045.223633	686.9025879	651.0613403	500	670.5012207	582.5911865	500	500	700.9549561	500	500	3.15809
ath:AT4G30530	39765.44531	33270.50391	46688.17188	38799.58203	49113.08203	63396.13281	10316.88281	55810.9375	57432.22266	64027.34375	37055.81641	60028.66406	21571.375	17403.45898	5186.28125	8739.350586	5839.87793	4884.703125	12453.20703	8612.029297	3.15765	AT4G30530 (AT4G30530)		PWY-2821 (glucosinolate biosynthesis from phenylalanine)
ath:AT3G54880	2156.129395	1299.211914	1853.814819	965.0667725	1147.478027	2048.268799	925.833374	1688.386108	3625.314941	1754.192383	1310.109741	1447.772339	1239.977783	531.9441528	964.359436	500	500	708.9022217	500	500	3.15741
ath:AT1G80290	2067.867676	2739.194824	1639.592407	3381.783203	7352.428223	7428.234863	5837.125488	7250.55127	9769.548828	7617.583008	3124.461426	4261.199219	1832.196411	4446.367676	3120.143555	1229.72583	1030.802002	3956.813477	1444.845093	1490.301514	3.15716
ath:AT2G46590	706.9669189	1033.779175	664.7961426	591.8613892	1318.611816	1014.242249	909.9036255	1228.307251	1363.437988	925.0939331	802.2116699	909.9501343	785.0679932	560.4867554	500	500	500	500	562.7987061	500	3.1567
ath:AT2G25735	3039.62793	2809.198486	1290.641235	1516.314575	2207.357422	3814.660645	1321.776489	8370.716797	17070.53906	2824.299805	2500.465576	2798.925049	1426.088379	1380.530151	1007.230408	826.9436035	620.5501709	1212.796631	1262.285767	593.8735962	3.1564
ath:AT1G27930	2004.905518	2269.829346	1100.163208	1336.110352	989.3632202	3436.289307	1707.407227	2402.204834	5784.690918	3549.126953	2581.012695	2807.736816	1134.875366	1313.623779	500	828.055481	876.0189819	500	838.8519897	1143.675171	3.15577
ath:AT1G69840	5257.42334	11537.72266	5187.511719	2346.226074	6061.769531	12711.48535	8234.904297	10893.77832	27777.99805	14407.81348	5112.311035	11967.12598	4973.04248	2280.372314	1126.103882	3183.479004	1550.850464	1743.651245	5271.695801	3024.154541	3.15532
ath:AT2G40116	654.0878906	604.2957153	646.6733398	562.3713379	769.2756348	898.6601562	713.5631104	897.5368042	1297.544434	693.6618652	714.5075073	669.6990967	501.4335327	582.7069702	500	500	530.8614502	560.4155273	500	500	3.15407	AT2G40116 (AT2G40116)	AT2G40116 (phosphoinositide phospholipase C 6)	PWY-6351 (D-<i>myo</i>-inositol (1;4;5)-trisphosphate biosynthesis) / LIPASYN-PWY (phospholipases)	path:ath01100 (Metabolic pathways) / path:ath04070 (Phosphatidylinositol signaling system) / path:ath00562 (Inositol phosphate metabolism)
ath:AT1G55120	2561.518311	1855.781372	1737.870361	1382.431763	2015.476074	2101.914307	2264.811035	3518.037354	3505.955322	2677.118164	2686.135742	1982.972412	1881.666504	1355.122437	1297.082153	500	522.9639282	2262.851074	500	678.15271	3.1534	AT1G55120 (AT1G55120)		PWY-5454 (superpathway of sucrose degradation to pyruvate) / PWYQT-4466 (superpathway of sucrose and starch metabolism I (non-photosynthetic tissue)) / PWY-621 (sucrose degradation III) / PWY-862 (fructan degradation)
ath:AT2G27100	2038.489502	3101.968506	2058.943848	785.1685791	4181.043457	3653.412842	5160.859375	3645.883301	4149.929199	5022.271973	1701.150635	2895.610107	2008.317017	794.1497803	974.3500977	729.5914917	799.605957	885.9955444	798.6363525	1029.317627	3.15203
ath:AT1G49360	1566.999268	1567.673584	1267.48938	1100.348389	1760.558838	1788.109497	1368.727417	1018.11322	1677.550659	1092.820435	981.1781006	1366.89856	859.838562	1107.411255	932.8623047	500	503.7062378	761.227417	531.8101196	500	3.15159
CATMA4a23610	1905.986938	820.7615967	570.3181152	655.5507812	1527.52832	2319.174316	785.097229	2108.054688	3813.45874	1433.049194	796.8903809	771.1002197	843.2327271	596.9971924	500	518.6998291	500	500	515.1361694	543.954834	3.15152
ath:AT3G21760	1463.767822	2842.807373	1038.890381	931.0350342	4228.611816	3970.228516	3093.888428	3820.780273	3386.158203	3585.638916	1724.292725	2480.128906	1709.20813	1195.690552	748.1043701	1000.99762	561.5041504	763.7317505	655.6641235	500	3.15126	AT3G21760 (AT3G21760)		PWY-5125 (anthocyanin biosynthesis (pelargonidin 3-O-glucoside; cyanidin 3-O-glucoside)) / PWY-5153 (anthocyanin biosynthesis (delphinidin 3-O-glucoside)) / PWY-5313-ARA (superpathway of anthocyanin biosynthesis (from cyanidin and cyanidin 3-<i>O</i>-glucoside)) / PWY-5272 (abscisic acid glucose ester biosynthesis)
ath:AT5G10160	2882.593506	2123.864258	2038.641602	1754.992188	2071.664307	2520.975098	1699.938721	1898.396362	2316.890137	2005.342529	1728.599976	2045.197021	1301.976318	1291.033813	1024.307617	1404.038696	576.3067017	1132.885742	944.4515381	520.8560791	3.15084		AT5G10160 (3R-hydroxymyristoyl ACP dehydrase)		path:ath01100 (Metabolic pathways) / path:ath00061 (Fatty acid biosynthesis) / path:ath00780 (Biotin metabolism)
ath:AT2G36145	2866.739746	3472.505371	2396.132324	1697.500488	2351.518799	4400.343262	2454.337646	1944.121704	3078.303223	2888.093994	1875.272827	2414.717529	1565.608887	1116.744751	500	802.6011963	656.9976196	500	555.3572998	500	3.15069
ath:AT4G09560	1774.889893	1140.618652	1130.580444	1694.52124	5460.366699	6374.290039	2299.675293	5526.758301	7058.622559	4364.212402	1332.062622	1674.644531	722.2657471	1049.653931	926.4207764	1540.909668	1450.351929	676.1868896	1135.34375	1622.083984	3.14949
ath:AT3G57450	6964.255371	5158.164551	4666.916504	8379.898438	4526.464844	11978.66895	9434.900391	13638.81836	57031.05078	22727.76953	4095.848633	4379.401367	5313.203125	7840.570312	4835.974609	2521.956299	1346.203125	9926.910156	6574.896484	1233.600464	3.14936
ath:AT5G58700	980.2373657	946.6646729	1061.583374	500	849.3427734	1749.858154	1188.064941	877.7078247	2600.111328	3596.709717	1298.124146	1351.298218	909.555603	500	500	500	500	500	500	500	3.14803	AT5G58700 (AT5G58700)	AT5G58700 (PLC4; phosphoinositide phospholipase C 4)	PWY-6351 (D-<i>myo</i>-inositol (1;4;5)-trisphosphate biosynthesis) / LIPASYN-PWY (phospholipases)	path:ath01100 (Metabolic pathways) / path:ath04070 (Phosphatidylinositol signaling system) / path:ath00562 (Inositol phosphate metabolism)
ath:AT5G20570	5677.011719	4975.750977	2576.090576	4080.947754	5100.709961	9128.589844	5137.162598	5470.199219	10580.81836	5336.151855	4489.640137	5037.043457	2225.590576	3250.242188	1049.498779	2275.985352	737.2906494	1012.450195	1801.177368	517.3555298	3.14723		AT5G20570 (RBX1; RING-box protein 1)		path:ath04141 (Protein processing in endoplasmic reticulum) / path:ath04120 (Ubiquitin mediated proteolysis) / path:ath03420 (Nucleotide excision repair)
ath:AT3G57260	2434.181152	2495.315186	1360.902832	1372.095459	2862.242188	7902.464844	8019.703125	11120.31445	31201.17969	8268.941406	2869.093262	1841.535645	1164.610352	1263.539307	4027.118652	500	1126.688477	2335.746094	625.4442139	1991.234009	3.14688
ath:AT4G36500	5123.379883	14087.59766	7874.033203	2888.434814	4469.906738	10757.3457	6542.770508	10378.79297	35621.62109	16865.57617	4126.376953	13334.55469	6465.081543	3045.931396	915.0339355	2416.22168	1584.304321	1329.564941	4470.197266	1690.303101	3.14685
ath:AT1G18630	5462.675293	6679.274902	5559.930176	4693.604492	7246.599121	14689.70703	16606.17383	10257.92676	22412.59375	24128.78906	8884.210938	10651.31738	9376.079102	5770.814941	1724.839844	2238.472656	4013.39624	2488.694336	4028.315674	6644.533203	3.14679
CATMA2a45460	1744.382812	1490.6604	704.3192139	1009.979309	1622.067871	2593.197754	1493.717651	2743.575439	3430.405762	1261.923096	1269.019897	1433.796021	703.4394531	951.0187378	677.5015869	1140.264282	1235.055176	500	816.1686401	760.1393433	3.14632
CATMA2a04870	541.3150635	500	500	500	500	528.7231445	500	818.717041	778.4666138	500	500	548.6508179	500	500	500	500	500	500	500	500	3.14478
CATMA5a46100	500	500	500	500	500	506.9923706	500	546.406189	536.5488892	500	500	500	500	500	500	500	500	500	500	500	3.1443
ath:AT5G39730	4107.277344	2493.115967	2788.688721	2331.922852	1905.962769	5162.618652	4577.482422	2497.650146	7469.275879	6180.043457	3968.707031	2864.9729	2071.828369	1349.000977	2402.330078	685.4901733	1134.195068	1668.714355	500	798.2943115	3.14379
ath:AT5G13460	2513.278809	1990.379517	1483.961914	1373.905518	1163.548462	3544.818359	2650.454834	1676.090576	4033.353271	4127.852539	2200.331055	2142.994141	1586.884766	1421.494629	726.1536865	500	873.1149902	955.0873413	500	528.2408447	3.14343
ath:AT2G42350	617.65271	612.9637451	518.8409424	527.1161499	994.2476807	678.9963379	510.4858704	2106.859619	2727.115234	630.2536621	773.7329712	549.401123	500	500	500	500	500	842.1361694	500	500	3.14331
ath:AT4G35890	4884.490723	4888.067383	3264.963867	2895.424561	4896.742676	8318.041992	4771.217773	5307.561035	11066.04297	5784.74707	4250.590332	3425.767578	4296.745605	3009.318115	1781.594971	1375.83313	2811.729004	1805.704712	1955.94519	2325.875488	3.14147
ath:AT1G52290	1808.343262	1401.124512	1639.218262	1439.418701	2803.399414	2334.222168	1151.05603	3165.062744	3497.270996	2248.703369	1643.512939	952.9855957	1524.000488	1437.383545	2058.042969	561.8671875	500	1957.616577	552.239624	500	3.14137
ath:AT4G27520	12132.44727	51519.39062	28544.70898	6503.146973	26405.78125	29477.9082	25261.70703	49271.77344	58517.21484	55910.64844	14938.59668	49437.98047	41254.51172	7699.759766	2648.084717	6099.635742	5725.706055	6267.987305	11517.12207	7043.623535	3.14064
ath:AT5G07010	1018.248108	794.593689	1142.440918	720.493042	41135.125	33631.19531	17665.14258	38852.41797	40748.16797	26416.69141	1654.00354	1881.081299	757.6029663	546.0205078	1129.84375	2520.712646	677.3928223	500	1059.350342	617.2397461	3.14036
ath:AT1G66240	18593.00781	10238.09277	11850.44629	17691.01953	16882.46875	22587.94531	16404.72461	18236.50586	26121.21875	17586.93164	17364.67188	7660.806641	7005.082031	14317.08691	14575.27441	7737.896973	3979.188965	10452.0957	5193.293945	4155.946289	3.14031
ath:AT2G39840	2094.123047	1734.388428	1626.58667	1458.588867	2097.477539	3116.276855	1640.38916	2529.752197	4067.064697	2496.269043	1786.437256	1822.86084	607.1200562	1330.472046	1708.872192	805.0748291	594.9844971	1782.80249	876.0084229	598.9168091	3.14029		AT2G39840 (TOPP4; serine/threonine-protein phosphatase PP1 isozyme 4)		path:ath03015 (mRNA surveillance pathway)
ath:AT1G74010	500	500	500	504.8895569	1006.350525	973.5701904	500	1256.924927	1577.669067	696.4295044	500	566.348938	500	500	500	500	500	500	500	500	3.14002		AT1G74010 (strictosidine synthase)		path:ath01100 (Metabolic pathways) / path:ath01110 (Biosynthesis of secondary metabolites) / path:ath00901 (Indole alkaloid biosynthesis)
ath:AT4G33780	1861.723389	3290.348633	2054.073975	1306.351074	3301.182129	4301.354492	4028.664551	2947.656982	3816.209717	4258.276855	1781.524902	2865.349365	2978.453369	1174.811035	695.3666382	955.6707764	874.7454224	598.6338501	975.3552856	525.4030151	3.13963
ath:AT1G33600	2911.083496	2408.983887	2045.872437	1047.830322	4330.328613	6722.300781	3928.085693	5313.177246	13242.06641	5291.457031	1443.704224	1548.044189	2511.719238	786.6567993	2154.335938	1351.988525	815.8779297	3172.341797	2139.729736	1188.495239	3.13901
ath:AT3G50080	7024.571289	7840.728516	6031.351074	4777.740723	11591.35449	19425.2168	11593.18164	16946.48633	28444.00391	15988.10254	12362.69336	13032.87695	7856.736328	7206.42041	5601.913574	2724.246826	3121.156494	7923.905762	4107.424316	5079.726074	3.13713
ath:AT3G46610	2875.364502	2390.641846	1947.57312	1201.872559	1599.628296	2611.465576	1597.535645	2040.969604	3585.046387	1938.073486	1987.488525	1548.695435	1195.135254	1107.992065	928.0359497	1165.466797	771.9408569	645.9887085	1066.662354	537.6425171	3.13684
ath:AT2G22790	676.8029785	1010.414001	735.7046509	500	585.0314331	1200.22168	614.4874268	1139.873169	1435.35791	806.9460449	549.1695557	771.5795898	587.4918823	637.3833008	500	500	500	500	500	500	3.13388
ath:AT2G40150	1979.198608	1249.046143	1236.634155	805.4271851	873.8213501	1801.177368	871.1720581	1870.885376	4078.365967	1414.03894	1134.829102	839.65271	545.8977661	704.9414673	576.6916504	500	500	592.8551025	652.6793213	500	3.133
ath:AT4G22980	1937.677368	1923.85022	795.6052246	911.09729	1426.959717	1218.656494	844.6106567	2415.742676	2372.97998	1537.592407	1925.006104	1196.064331	603.6569214	1530.00293	500	540.2770996	547.8622437	602.4907837	571.7427368	500	3.13228
ath:AT2G28510	7758.421387	6670.915039	4258.02002	3540.22168	2931.906738	8595.402344	2079.048096	11317.09863	46469.94922	15038.28613	6041.673828	12370.28516	2027.818726	1960.296387	500	1203.144043	840.2686768	500	1280.832764	752.4641724	3.13127
ath:AT2G30720	793.1958618	823.2467041	500	1289.06665	772.5941772	1218.64563	527.1553955	1574.669067	3952.739014	1480.223755	983.4450684	794.7068481	552.2104492	885.7948608	757.6640625	614.3478394	500	875.7683716	500	500	3.13083	AT2G30720 (AT2G30720)		PWY-5148 (acyl-CoA hydrolysis)
ath:AT5G24590	1026.856567	2019.185913	882.680542	500	4300.796387	2354.028076	3168.011719	7588.672852	3536.347168	3239.640625	1061.067749	1525.410645	933.2103271	676.5900879	515.2536621	1120.657837	500	656.4544067	1716.851807	612.4423218	3.12986
ath:AT4G18580	801.5734863	855.0354614	1026.638428	500	787.3084106	1533.940674	978.487793	1071.542114	1861.245972	1198.94519	658.8631592	1052.861206	856.3647461	500	500	500	500	500	500	500	3.12838
ath:AT5G04020	1919.069824	1499.481445	1158.074829	924.4730225	2117.076172	5108.142578	2173.812744	3542.967529	8170.660156	3592.9375	1438.379395	1585.708618	1125.747192	780.4641724	1083.164795	564.7113037	500	1661.537231	899.4318848	723.0518188	3.12744
ath:AT5G10695	946.8847046	2798.584961	695.0175781	927.8807373	3334.042969	6518.04248	5988.074219	5672.004883	15499.96094	5591.205566	1242.056519	1706.232056	768.8712769	975.3771973	659.6075439	980.1740723	1037.051514	786.0328979	1632.317261	1088.275635	3.12742
ath:AT4G19640	1255.520142	1564.751343	1129.124268	760.4143677	1820.360718	3142.052002	1766.202026	1828.204102	3400.447021	1910.858643	863.0082397	1214.816162	861.5874634	789.7115479	521.9639282	679.8156128	506.897583	559.7185059	620.9676514	500	3.12648
ath:AT1G15370	3456.875244	4843.614258	2959.851562	1528.601929	2555.72583	6892.906738	3488.798096	3124.268555	7736.381348	5484.808594	2415.669189	3810.783203	1982.425415	1124.839111	542.1940918	1022.808228	508.2674255	673.8914185	803.6491699	527.7313843	3.12596
ath:AT1G03080	6272.036133	5030.972656	4751.164551	7056.628906	2485.808594	7238.175293	5483.219238	5463.086426	13928.66797	9665.391602	4899.713867	3059.581055	3563.142822	7663.865723	1279.631958	2613.793213	1491.414185	1849.740112	3607.817871	2288.291016	3.12547
ath:AT4G13600	575.8427734	1044.278198	835.9435425	500	500	1163.37854	734.3991699	1149.546387	2312.207275	1026.657593	787.6783447	958.7053223	637.5250854	500	500	500	500	500	500	500	3.12489
ath:AT3G04640	1297.117188	2012.013794	792.5975342	1008.260254	5113.852539	5435.604492	3658.143799	5475.386719	8687.679688	3565.339844	1107.757935	1839.369385	1049.016235	855.1132202	899.8203125	918.9536133	1264.079834	1326.038452	1691.974121	1025.639526	3.12091
ath:AT1G48760	2098.011963	3434.968018	2086.273926	1310.718384	1816.008301	2353.925537	1611.7948	3290.987549	2954.108398	2209.781006	1221.15686	2419.107422	2842.268555	1496.957886	500	590.515625	500	500	500	500	3.12089
ath:AT5G13420	7756.639648	6164.807617	3373.381348	6746.03125	10520.38086	8962.891602	4238.939941	15573.44629	14145.45996	5498.842285	5735.739746	8047.583008	3071.697266	5511.299316	1899.748535	3290.101074	2968.094238	2224.749512	3492.692139	3221.325684	3.12057	AT5G13420 (AT5G13420)	AT5G13420 (transaldolase)	PWY-5723 (Rubisco shunt) / PENTOSE-P-PWY (pentose phosphate pathway) / NONOXIPENT-PWY (pentose phosphate pathway (non-oxidative branch))	path:ath01100 (Metabolic pathways) / path:ath01110 (Biosynthesis of secondary metabolites) / path:ath00030 (Pentose phosphate pathway)
ath:AT1G07890	41909.78125	24726.01758	18262.19336	42610.30469	41761.74609	59764.23438	23401.76758	57889.15625	59532.30859	46023.08594	34422.89062	23792.14648	16887.02539	26839.03711	20624.22461	14027.72656	17454.36133	25435.00586	19641.62109	30037.5625	3.12025	AT1G07890 (APX1)	AT1G07890 (APX1; L-ascorbate peroxidase)	PWY-2261 (ascorbate glutathione cycle)	path:ath00480 (Glutathione metabolism) / path:ath00053 (Ascorbate and aldarate metabolism)
ath:AT4G21760	2284.6604	2065.143799	1215.93811	1432.005859	2115.001465	1405.557739	1461.508301	1204.665649	1869.806152	1212.910767	1171.788086	1135.265137	823.791748	1481.495361	571.9096069	683.9761963	500	500	668.5936279	500	3.12013	AT4G21760 (AT4G21760)		PWY-5176 (coumarin biosynthesis (via 2-coumarate))
ath:AT5G64700	1471.802979	1026.005371	936.5933838	979.4032593	911.0267944	559.6084595	500	1755.894287	2385.218994	1237.598389	1836.841064	1074.550415	628.3161621	999.8312378	500	500	500	500	500	500	3.1196
ath:AT5G67580	1684.484131	1808.549561	1192.120605	1228.829224	1524.344971	2532.317139	1353.816895	1927.969116	2198.185791	1639.707886	1271.652588	1796.536621	500	1068.11499	500	500	595.1182861	500	646.737854	571.4238281	3.11732
ath:AT3G54100	1213.487915	1209.29187	1012.604736	500	1134.116211	2194.27417	1451.502808	1281.259766	2857.805176	1623.046143	1125.176758	938.3441162	761.5392456	562.401001	500	500	500	500	500	500	3.11731
ath:AT3G10500	837.7421265	711.3085938	1023.607971	506.9023438	795.4052734	1757.098022	1039.114868	1163.279175	2163.424316	1447.673462	911.0418701	582.027771	1072.27002	500	802.9243774	500	500	618.8816528	500	500	3.11647
ath:AT1G35550	13502.72559	5807.978516	2243.401367	5152.736328	25979.58203	39196.47266	28882.22852	28445.03906	37995.57812	28554.40234	13539.59473	6490.975098	2171.788574	4026.964355	2011.569946	1764.702637	2957.05835	2490.973145	2299.828613	3471.907959	3.11566		AT1G35550 (elongation factor Tu C-terminal domain-containing protein)		path:ath03013 (RNA transport)
ath:AT1G07700	2777.015869	5724.549316	4523.299805	1711.649902	11657.7627	10282.41113	6766.612305	11881.06641	10551.5625	7018.669922	2270.131836	4598.455078	4100.375	1700.081421	2370.180176	1969.098389	1016.557312	2460.778564	2023.897583	958.7548828	3.11479
ath:AT5G47200	5181.666992	3024.522461	1936.921265	1504.492188	2019.586182	4761.310059	2502.58252	5909.810059	8823.633789	4389.248047	3888.503662	3512.368164	1356.252808	1626.504517	1573.612183	1458.634888	1517.252197	2547.904785	2163.178467	2157.694336	3.11359
ath:AT1G69410	7536.976562	6376.708496	6509.825195	4826.903809	13110.39941	23870.53516	13987.28809	12989.11914	23538.20703	14967.14355	4760.276855	6225.197266	3767.461182	3415.018311	3446.94043	3124.241943	2322.451904	3396.279053	2485.550049	2314.375	3.11343
ath:AT5G58670	1408.012573	1158.576416	935.1365967	601.6716919	1947.976562	6115.64502	2902.294434	3400.990723	8319.442383	4256.883301	1052.332886	2103.509521	753.1381226	500	500	500	904.6298218	500	500	671.2053223	3.11317	AT5G58670 (AtPLC1)	AT5G58670 (PLC1; phosphoinositide phospholipase C 1)	PWY-6351 (D-<i>myo</i>-inositol (1;4;5)-trisphosphate biosynthesis) / LIPASYN-PWY (phospholipases)	path:ath01100 (Metabolic pathways) / path:ath04070 (Phosphatidylinositol signaling system) / path:ath00562 (Inositol phosphate metabolism)
ath:AT4G00300	14833.23438	13092.45996	6714.527344	8284.609375	12429.57617	16376.87793	6868.424805	27091.08398	31709.49414	12159.50098	13051.19629	12759.38672	8721.918945	8121.452637	4656.266113	7151.618652	5042.513672	9308.171875	12641.20117	8346.830078	3.11317
ath:AT5G23020	1938.541626	2048.174561	1167.349609	1270.832031	3368.010742	3599.445068	2240.387451	3026.17334	3092.121338	1939.013916	1532.768433	1796.206055	739.8981934	1050.166504	500	500	500	500	500	500	3.11191	AT5G23020 (MAM3)	AT5G23020 (IMS2; methylthioalkylmalate synthase 3)	BRANCHED-CHAIN-AA-SYN-PWY (superpathway of leucine; valine; and isoleucine biosynthesis) / LEUSYN-PWY (leucine biosynthesis) / PWY-1186 (homomethionine biosynthesis) / PWYQT-4450 (aliphatic glucosinolate biosynthesis; side chain elongation cycle)	path:ath01210 (2-Oxocarboxylic acid metabolism) / path:ath00966 (Glucosinolate biosynthesis)
ath:AT5G14180	500	710.2750244	655.6522827	500	870.5725708	1358.899292	809.5550537	976.1596069	1710.067017	1006.408752	500	640.3540649	500	500	500	500	500	500	500	500	3.11176	AT5G14180 (AT5G14180)		LIPAS-PWY (triacylglycerol degradation)
ath:AT4G25390	614.6287231	1091.67981	500	500	1919.015137	2522.647461	906.8579102	2936.230713	4039.769043	1260.785645	770.96875	992.2267456	618.8916016	557.1958008	500	500	500	500	710.2703247	500	3.11141
ath:AT4G15470	6202.047852	7081.741211	5176.674805	3860.394775	4665.646973	9394.313477	4340.978027	6407.556152	14987.45605	7190.396484	4578.473633	6899.765137	3327.331787	2431.864746	2097.047363	3376.095215	1772.812622	2178.616211	2834.856689	1855.015747	3.11062
ath:AT3G23030	6148.091309	5143.925781	2824.989014	3425.452637	8637.621094	12659.17676	6707.677734	11118.55566	20732.17773	8375.166992	9772.941406	4459.189453	8730.148438	2929.220459	3214.10791	3862.452881	2323.956299	1913.817261	3015.535156	1857.817261	3.11058
ath:AT1G75960	1092.591431	550.9944458	1374.697632	736.4440918	1767.606567	3153.40332	700.911499	3902.866699	7442.264648	2363.536621	648.6524048	500	2493.750488	571.2822266	916.4567871	546.9200439	712.0594482	1533.356079	516.401001	692.4481201	3.11053	AT1G75960 (AT1G75960)		PWY-561 (superpathway of glyoxylate cycle and fatty acid degradation) / PWY-5136 (fatty acid &beta;-oxidation II (core pathway)) / PWY-5995 (linoleate biosynthesis I (plants)) / PWY-5143 (fatty acid activation)
ath:AT4G27410	4851.596191	2783.113037	2285.717529	4640.489746	4733.115723	8311.994141	1530.45459	14304.54004	31725.18555	5470.570312	3390.203857	5424.355957	2312.389404	2430.367188	842.4072266	1801.471924	1791.540039	862.3717041	2302.426758	1592.298828	3.10975
ath:AT4G31090	1421.69043	2565.818848	1906.867676	1501.395996	6973.246094	8134.352051	5716.260742	6832.440918	7883.10498	5162.606934	837.2579346	1945.191406	2383.805664	983.4522095	791.4487305	1229.398926	926.3764038	812.0900879	895.942688	993.8189697	3.1082
ath:AT3G23570	7775.517578	2932.932373	5565.969238	9700.870117	5682.04541	17608.01562	6198.140625	9087.862305	25262.94727	10843.47949	4525.42334	3680.565918	3473.520264	4239.039062	2035.106445	1700.535645	1458.105103	2132.59082	1144.297485	1337.331177	3.10797
ath:AT1G78580	13906.25391	24928.125	13831.28809	13020.92871	16765.89258	20939.37891	12465.11523	19556.19922	26474.74023	15376.19922	11455.50781	20031.64453	9197.02832	13023.00879	2519.913086	3188.150391	2073.228516	3547.487061	4769.677246	2818.704834	3.10775	AT1G78580 (TPS1)	AT1G78580 (TPS1; alpha;alpha-trehalose-phosphate synthase [UDP-forming] 1)	TRESYN-PWY (trehalose biosynthesis I)	path:ath01100 (Metabolic pathways) / path:ath00500 (Starch and sucrose metabolism)
ath:AT5G59820	1839.104614	1282.526733	1045.62915	1648.678589	5443.791016	5220.614746	1533.639893	12182.34277	30700.53125	5175.26123	1552.601807	1411.258789	524.6060181	775.5981445	1098.022217	1032.918701	894.8997803	2372.164795	3154.485596	1520.99292	3.10765
ath:AT5G67350	1550.311768	2235.807373	1211.318726	1092.328735	837.5064697	1730.921631	994.2731934	2022.61145	2380.44458	1998.610352	1677.081909	2060.72998	1631.787231	732.0470581	500	500	500	500	500	576.4852295	3.10723
ath:AT1G61140	569.8601685	1234.760864	550.4910889	500	1324.53064	2193.77002	1864.838501	1580.115723	3341.044189	2002.386963	651.4595947	781.6224365	699.5699463	707.4689331	500	523.1742554	500	500	1022.204529	500	3.10709
ath:AT3G04010	794.6981812	984.4626465	747.944458	501.0209656	672.4838257	688.5317993	571.9818726	1283.269287	2934.787842	1094.513794	861.5536499	1166.448853	1014.485596	545.7335205	500	500	500	500	500	500	3.10534
ath:AT5G55140	3208.608887	2867.278564	2905.709961	2947.766357	2475.071777	3227.156982	3508.320801	2556.802979	3007.297607	3183.405029	3087.466309	2381.431885	2688.349609	1746.721069	2499.813965	912.9588013	684.8007812	1725.112793	768.9586182	557.5817261	3.10292		AT5G55140 (large subunit ribosomal protein L30)		path:ath03010 (Ribosome)
ath:AT5G43760	2367.614258	4312.114746	2115.898682	1934.205566	6171.459473	11850.01367	7923.229004	6746.689453	15569.75879	12621.77539	2463.445068	3167.524658	2448.300781	1784.240723	4826.737305	1597.404541	2076.576416	5279.945801	1950.902588	2643.234619	3.10221	AT5G43760 (AT5G43760)	AT5G43760 (3-ketoacyl-CoA synthase 19; KCS20)	PWY-5080 (very long chain fatty acid biosynthesis) / PWY-6598 (sciadonic acid biosynthesis)	path:ath01110 (Biosynthesis of secondary metabolites) / path:ath00062 (Fatty acid elongation)
ath:AT1G75370	11778.73438	8337.551758	4852.397949	8485.198242	9798.78125	9916.864258	6458.913086	16766.0293	12683.2041	11191.56641	10632.42578	11652.5	2840.871582	8960.772461	2858.452881	5380.777344	5023.453125	3444.696533	5747.429199	4881.660645	3.09991
ath:AT3G22880	1248.37439	1096.132202	751.9364624	669.0737915	1022.226807	1196.938599	500	1381.634521	1834.85022	1000.95575	1237.767944	902.1252441	500	698.8691406	500	500	500	500	535.1824951	500	3.09849
ath:AT1G69910	500	1224.254395	500	500	900.0979614	1712.154297	1358.88501	1399.990967	1405.456421	1745.0979	555.5301514	1012.6026	612.6212158	500	500	500	500	500	500	500	3.09824
ath:AT5G01400	2539.268066	1226.129272	1046.80481	500	1085.167969	2355.65332	2345.105957	2151.276611	3937.784424	2707.494385	1315.287964	817.3615723	1111.015503	500	1270.932007	500	566.723999	1580.13147	500	500	3.09698		AT5G01400 (ESP4; symplekin)		path:ath03015 (mRNA surveillance pathway)
ath:AT2G23450	2697.438965	3425.639893	2409.886475	1000.288391	2502.591553	8534.018555	4273.926758	4504.754395	17814.82227	8082.207031	2112.074951	3667.349854	2445.901367	1150.990112	557.3466187	959.4852905	719.7601929	760.7987061	1150.179321	1233.005493	3.09686
ath:AT5G14960	980.7366333	948.7585449	655.8594971	500	1050.806641	1841.788574	1425.117188	1035.203369	2302.791748	2231.278809	1444.443481	1095.055908	795.5722046	580.4724731	500	500	500	500	500	500	3.0966
ath:AT4G30490	4504.929688	3504.964111	2985.239258	2067.474121	3056.596436	5027.737305	2824.765381	5527.339844	8734.966797	3216.965332	2486.000977	2203.88916	1671.548096	1643.352661	3052.935303	1521.367676	883.2391968	2479.715088	2270.73999	807.6988525	3.09655
ath:AT4G19230	1178.874023	1171.103882	773.1688232	646.1229248	1079.8927	1260.180298	637.8651123	1572.198608	2921.969727	1030.391235	1362.807617	897.2503052	629.5025024	597.6243896	500	500	606.0488892	528.1831665	500	535.8070068	3.09577	AT4G19230 (CYP707A1)	AT4G19230 (CYP707A1; abscisic acid 8'-hydroxylase 1)	PWY-5271 (phaseic acid biosynthesis)	path:ath00906 (Carotenoid biosynthesis)
ath:AT5G14030	4859.73584	6577.935547	4388.658203	1837.617798	2882.455322	6188.349121	5275.586426	4311.390625	7974.95752	6330.677734	2595.537842	6176.272949	2898.992188	1554.288818	500	1038.789917	704.0497437	625.862793	1176.081055	758.8518066	3.09562		AT5G14030 (translocon-associated protein subunit beta)		path:ath04141 (Protein processing in endoplasmic reticulum)
ath:AT2G29350	1345.226074	2368.206543	1551.543945	1084.088989	1542.553223	4164.907715	2043.676758	2304.975098	5062.208496	2477.876709	694.5366821	1881.569458	1278.832031	797.8902588	500	530.0861816	500	500	514.2467041	500	3.09435	AT2G29350 (AT2G29350)		PWY-3801 (sucrose degradation VI (anaerobic)) / PWY66-21 (ethanol degradation II) / PWY-6333 (acetaldehyde biosynthesis I) / PWY-5486 (pyruvate fermentation to ethanol II) / ETOH-ACETYLCOA-ANA-PWY (ethanol degradation I)
ath:AT5G43050	1799.372437	2377.644531	1924.034546	1211.19812	2039.826538	3527.363281	3596.1521	1871.85022	4193.169922	5009.05127	2611.787598	2964.725342	1766.405762	1041.351074	500	681.8364868	502.3984985	500	673.2805176	500	3.09166
ath:AT5G59950	2699.582275	4338.478027	2762.906494	1645.349854	5843.006348	13170.31445	11631.91699	6710.594238	13174.29297	13061.37109	1401.872559	3219.870117	2228.61084	1787.244507	1026.029663	1190.039185	1096.570557	1130.608154	1382.88623	1351.585449	3.09037		AT5G59950 (RNA recognition motif-containing protein)		path:ath03040 (Spliceosome) / path:ath03013 (RNA transport) / path:ath03015 (mRNA surveillance pathway)
ath:AT3G43590	1174.780396	2152.519775	1451.709473	808.1312866	2787.328369	2579.436279	3042.821777	3328.537598	2721.261475	3163.5	2325.724854	3054.010254	1698.520508	830.2960815	500	500	500	500	500	500	3.08962
ath:AT3G02420	610.7218628	1042.682007	1033.366943	581.138916	1274.06665	1991.64917	1799.800171	1355.65564	2123.593994	1747.599731	500	1076.204468	1131.109619	500	500	500	500	500	500	500	3.08704
ath:AT4G24370	3602.726807	1162.993286	1253.272339	1429.650269	1390.175171	2613.984375	1473.490601	2634.090088	4925.60498	2759.206787	1966.107544	1658.419189	1089.171753	705.4585571	1957.177124	644.958252	673.0094604	1537.575317	519.8833618	500	3.08694
ath:AT3G19553	804.0725708	2006.340088	1077.765137	500	5451.062012	5309.836914	3083.320068	6497.181641	5804.06543	3314.948975	750.9047852	1990.961426	971.1140137	500	545.2753296	1393.452148	577.5055542	548.47229	1113.134521	523.2392578	3.08684
ath:AT4G17500	3519.25415	845.5999756	1302.767578	1698.255737	3046.974121	3680.914551	1167.768799	7203.880371	15373.2168	2480.475586	1049.42688	2617.199951	500	667.822998	500	500	510.293335	570.1532593	1125.46106	500	3.08572
ath:AT3G45040	1257.773071	1220.563354	1404.048462	507.6315002	1613.74585	2163.51001	1372.769775	2941.063721	5017.67041	1974.136475	1911.042358	1038.531006	1387.76062	500	1352.961914	508.4978333	500	1752.907959	750.3594971	853.7189941	3.08557		AT3G45040 (dolichol kinase)		path:ath01100 (Metabolic pathways) / path:ath00510 (N-Glycan biosynthesis)
ath:AT3G53000	1236.411255	2211.31543	1291.90686	820.5745239	876.711792	3890.74585	3088.375488	1562.93396	4709.208984	6196.283691	1566.009277	2104.513184	867.3278198	761.9071655	500	500	500	500	601.3839111	500	3.08556
ath:AT2G28550	5420.525879	6813.34668	930.6845703	3681.868408	6070.148926	7043.069824	2447.236084	8286.250977	13530.53613	5753.972168	6877.282715	6670.744629	2841.174072	3239.954102	1306.985107	1843.606201	1735.270996	1319.131836	1743.517578	1735.330566	3.0854
ath:AT5G40540	765.2020874	1137.36145	963.8201904	500	794.4943237	1182.837891	645.1243286	1178.611816	1616.506226	886.7272339	712.5240479	1039.925781	570.8024902	529.0880127	500	500	500	500	500	500	3.08463
ath:AT4G19390	1498.281494	1867.473633	1280.79126	976.2910767	1577.153442	1056.661621	2438.77124	2319.748535	1368.635254	4421.932617	1337.225464	1393.278442	1326.087524	872.4631958	680.6773682	619.4905396	1060.449707	669.4974365	500	782.2670898	3.08437
ath:AT4G17620	2581.629639	2274.906982	2282.537354	1252.748047	2478.924805	4199.873535	4640.671875	2882.25293	5246.464355	4347.113281	2937.908203	3448.296387	2545.647949	1979.114502	619.7223511	931.0413818	632.618103	591.9747314	819.1401367	879.2861328	3.08299
ath:AT1G74920	6712.257812	5041.655762	3467.517334	3464.683594	7346.351074	13486.20703	6251.070312	9872.144531	17852.30664	7321.443848	3648.423584	3880.530273	2059.69165	3492.857666	4929.703125	3862.956055	2368.687988	3291.877441	3035.483154	1561.446655	3.08291	AT1G74920 (AT1G74920)	AT1G74920 (ALDH10A8; betaine aldehyde dehydrogenase 1)	PWY1F-353 (glycine betaine biosynthesis III (plants))	path:ath01100 (Metabolic pathways) / path:ath00260 (Glycine; serine and threonine metabolism)
ath:AT3G46830	1518.08606	2000.975342	1196.488647	911.3674927	1673.289551	2107.420654	1763.750977	1444.213745	2297.513184	2275.974854	1793.127197	2008.346191	945.7460327	858.6598511	533.4647217	551.1646118	581.8219604	500	500	500	3.08208
ath:AT1G08770	3540.515869	4180.359375	2339.022217	2216.407471	2187.589844	4889.463379	2183.808594	4084.810791	7294.531738	3562.290039	3223.553223	4464.270508	2388.435303	2046.428589	629.4432373	1473.699219	1029.149048	696.9800415	1217.01709	1126.400269	3.08197
ath:AT1G18960	1193.962158	1172.401978	908.6998901	500	890.838501	2131.393066	1808.549438	1299.841431	2922.280762	2548.835693	1535.953247	1560.408936	1484.704346	517.2954102	500	500	500	500	529.9742432	500	3.08115
ath:AT2G27220	500	877.1447754	500	500	1148.852051	1817.802612	627.1390991	1434.490479	1991.776733	1186.643066	500	691.897644	506.9280701	500	500	505.0057983	500	500	500	500	3.08096
ath:AT1G06530	3445.334229	5072.309082	1466.349854	1835.258423	3047.696533	4655.729492	3833.296631	3828.322021	5895.050293	4506.057617	3503.962891	4264.181152	1951.985229	1864.189209	626.9539795	1033.441528	1165.481567	736.8311768	1025.391357	1135.246216	3.08081
ath:AT5G67080	817.8709717	539.5687256	514.2054443	500	666.9429932	512.7779541	500	1081.079102	1974.237061	723.7196045	667.9334717	728.258606	609.1108398	500	500	500	500	500	500	500	3.08076
ath:AT2G17380	4018.85083	3839.559814	1944.412842	2170.509277	3211.648926	6199.867188	4364.470215	3385.989014	7076.784668	4781.571777	3655.144287	3789.928223	1309.301025	1320	1026.617676	1394.960205	1248.464233	822.4663086	1176.978149	975.5427246	3.07899
ath:AT1G15990	681.5701904	742.2240601	690.7491455	523.9592285	1236.867065	2565.34082	2053.988525	1992.999023	2398.181641	1742.312378	500	600.5518799	624.6386108	589.9452515	500	500	500	500	500	500	3.07869		AT1G15990 (CNGC7; cyclic nucleotide gated channel 7)		path:ath04626 (Plant-pathogen interaction)
ath:AT4G38740	34595.66797	46007.92578	28235.94336	26266.67383	39342.87109	62070.07422	26230.02539	46129.60547	61235.03516	42308.16406	25454.20117	45667.02734	34593.53516	21023.48438	4965.54541	16982.38477	8325.888672	4590.461914	20590.74805	6538.262207	3.07706
ath:AT3G01330	2804.353027	2121.532227	1532.568481	1569.322632	1401.768066	2252.78125	1337.512451	2514.591064	3897.865234	1795.193115	1981.184814	2594.514893	1317.844238	1141.435547	500	500	547.6538696	500	570.3164673	590.9553833	3.07624
ath:AT5G45410	31031.02148	18302.58789	12373.68457	18154.30664	20638.62891	32630.63281	17013.56055	29997.62109	43757.4375	25577.76367	31435.26758	22379.65234	12248.45801	13966.2373	8363.927734	7508.79248	7104.844727	7451.189941	9332.027344	8976.719727	3.07574
ath:AT2G30860	40296.48828	38262.02344	42925.92188	38695.72266	60872.99609	68436.54688	57819.33984	55940.48828	57114.94141	65404.19141	49320.28516	53730.53125	18602.88086	37571.04297	35260.20703	22753.38477	26227.82617	22105.63477	15572.43066	32843.70703	3.07437	AT2G30860 (GSTF9)	AT2G30860 (GSTF9; glutathione S-transferase)	PWY-6842 (glutathione-mediated detoxification II) / PWY-4081 (glutathione redox reactions I)	path:ath00480 (Glutathione metabolism)
ath:AT2G19830	30583.41992	22319.65039	13243.03418	25802.34375	32850.85547	31014.84961	23736.14453	34232.91797	28671.47461	23259.97656	22809.98438	23629.03711	10880.77734	18466.78906	8878.68457	17375.87891	15452.78613	8039.052246	13520.69434	11294.875	3.07432		AT2G19830 (SNF7.2; vacuolar protein sorting-associated protein 32-1)		path:ath04144 (Endocytosis)
ath:AT3G26500	1103.422363	1921.164185	1268.339233	609.6306763	1504.838013	2900.284668	2114.643311	3252.396729	5757.876953	2683.018799	2170.227539	3113.658203	1517.641235	821.0921021	571.2459717	763.4352417	500	916.2844238	1294.023438	632.1498413	3.07432
ath:AT4G38810	3939.424072	9605.836914	2989.019775	1429.482544	2022.604492	5470.501953	2080.272705	7119.210449	14887.38281	7983.596191	5460.172852	9060.810547	3198.286133	1693.089722	500	942.1219482	500	500	1088.125977	500	3.07347
ath:AT1G27730	4204.604004	3022.209717	1520.866577	3218.404297	26799.08203	25692.60352	13184.44824	31060.72656	47069.8125	18765.43945	2926.510498	2922.104248	1894.159546	2425.169922	10599.07422	4098.621582	8782.666016	19156.00977	10808.03809	6750.490723	3.06839
ath:AT2G34690	7046.740723	7150.055176	4807.822266	4416.962402	7660.408203	15131.75586	10515.32129	8297.921875	13194.12598	8476.62793	4452.128418	4927.025879	4140.909668	2777.057129	2883.653076	2542.451172	3044.749756	2440.528809	2050.067383	2155.089355	3.0677
ath:AT3G51160	2474.792969	2386.311279	1527.748291	764.0383301	1063.161987	3226.49585	2070.656982	1627.852539	6852.275879	4088.588379	2356.921143	2560.754883	1077.766479	851.1471558	500	500	500	500	500	552.1913452	3.06687	AT3G51160 (AT3G51160)	AT3G51160 (GDP-mannose 4;6 dehydratase 2; MUR1)	COLANSYN-PWY (colanic acid building blocks biosynthesis) / PWY-66 (GDP-L-fucose biosynthesis I (from GDP-D-mannose))	path:ath01100 (Metabolic pathways) / path:ath00520 (Amino sugar and nucleotide sugar metabolism) / path:ath00051 (Fructose and mannose metabolism)
ath:AT5G44060	1219.974121	1819.343018	1197.776245	801.5594482	1584.930542	3033.256104	2618.155762	1612.178833	4097.727539	2889.741699	1460.093506	1732.59436	1838.734253	882.168396	500	861.8323975	764.2244263	500	585.1345215	740.4812622	3.06685
ath:AT3G27170	4386.107422	3467.290771	2807.461182	2380.648438	5398.431152	7354.45752	2480.871582	7370.953613	13594.32422	3884.057129	2386.556152	3367.69751	2546.128662	2046.043457	2836.020264	1466.125977	754.2794189	2678.311279	1469.985962	821.178894	3.0663
ath:AT4G38630	3975.908203	4088.096924	3788.463867	1918.166504	10900.92383	13235.67578	14834.91309	9952.87207	12011.72559	15043.90137	4842.147461	6506.230957	2812.432373	1820.561523	1177.107544	2047.772339	927.2582397	1221.492798	1637.569458	1139.189941	3.06627		AT4G38630 (26S proteasome non-ATPase regulatory subunit 4; RPN10)		path:ath03050 (Proteasome)
ath:AT4G17720	4123.013672	7766.743164	3909.460205	2842.724365	3271.675537	7611.117188	3526.863525	7191.744141	15551.08398	5676.201172	2848.835205	6973.204102	2997.380127	2410.441162	749.7368164	1403.255005	859.4355469	553.3189697	1957.936768	1717.404785	3.06614
ath:AT2G34980	1504.866699	1215.28772	959.5778809	895.0579834	829.1387939	2118.388916	1241.582275	1135.81665	3240.741455	1904.868774	959.9263916	1514.953613	824.2990112	947.0013428	500	500	500	500	500	512.9598389	3.06513		AT2G34980 (SETH1; phosphatidylinositol glycan; class C)		path:ath01100 (Metabolic pathways) / path:ath00563 (Glycosylphosphatidylinositol(GPI)-anchor biosynthesis)
ath:AT1G50460	3609.371582	500	3041.498535	830.5385742	1849.844727	2620.899902	3841.727539	3715.218994	8428.694336	14447.58301	7539.995605	500	3290.64209	1201.321533	546.7301025	1084.245361	825.6886597	500	1294.809692	911.4893188	3.06493	AT1G50460 (AT1G50460)	AT1G50460 (HKL1; hexokinase)	PWY-5454 (superpathway of sucrose degradation to pyruvate) / PWY-3801 (sucrose degradation VI (anaerobic)) / PWY-5455 (superpathway of starch degradation to pyruvate) / PWYQT-4466 (superpathway of sucrose and starch metabolism I (non-photosynthetic tissue)) / PWY-621 (sucrose degradation III) / PWYQT-4467 (superpathway of sucrose and starch metabolism II (photosynthetic tissue)) / PWY-842 (starch…	path:ath01100 (Metabolic pathways) / path:ath01110 (Biosynthesis of secondary metabolites) / path:ath00500 (Starch and sucrose metabolism) / path:ath00010 (Glycolysis / Gluconeogenesis) / path:ath00520 (Amino sugar and nucleotide sugar metabolism) / path:ath00051 (Fructose and mannose metabolism) / path:ath00052 (Galactose metabolism)
ath:AT3G50270	585.1531372	1071.571411	966.8303833	620.1160278	6087.452637	3990.270508	2341.456543	5732.851074	3395.831543	5345.278809	549.1085815	1325.873779	993.1466675	500	500	849.1029053	500	500	867.262207	500	3.06475
ath:AT3G53260	9011.349609	9817.984375	10516.84473	20968.12891	2990.071045	15031.83984	7223.123047	13730.11426	57971.89453	69321.39062	12981.8877	12203.5127	10106.98926	26795.61914	9140.270508	2721.672852	1213.691406	17178.29102	6440.96875	3631.913086	3.06471	AT3G53260 (PAL2)	AT3G53260 (PAL2; phenylalanine ammonia-lyase 2)	PWY-1121 (suberin biosynthesis) / PWY-6444 (benzoate biosynthesis II (CoA-independent; non-&beta;-oxidative)) / PWY1F-467 (phenylpropanoid biosynthesis; initial reactions) / PWY-6457 (<i>trans</i>-cinnamoyl-CoA biosynthesis)	path:ath01100 (Metabolic pathways) / path:ath01110 (Biosynthesis of secondary metabolites) / path:ath00940 (Phenylpropanoid biosynthesis) / path:ath00360 (Phenylalanine metabolism)
ath:AT5G16360	535.961792	800.7125244	620.3120728	500	562.4336548	780.5310669	680.3145752	851.9866333	1366.100342	793.6228638	590.4920044	926.5258789	512.8700562	500	500	500	500	500	500	500	3.06424
ath:AT5G62350	2437.989258	3221.260742	2382.681641	870.6972046	1513.725586	5885.278809	3689.917969	3730.962158	22767.13281	12004.49414	2046.41626	5121.072754	2184.927246	817.2822876	500	1435.331299	1095.680054	604.7180786	2618.404053	1599.992188	3.06351
ath:AT4G35850	4767.230469	4828.73291	2760.030029	4371.844238	6028.900391	9382.395508	4845.830566	7394.41748	11342.88086	5610.648438	5481.839355	6046.10791	1458.380859	3388.928955	1559.327026	2921.012451	500	1511.297729	2894.79834	500	3.06349
ath:AT2G43230	3204.033691	2375.588379	2758.789307	755.4769287	2000.704712	5278.871582	8188.991211	4808.420898	9674.733398	22931.60938	2227.494873	2616.370117	2814.221924	790.4925537	715.0482788	894.2822876	700.548645	1045.495483	1249.515869	1163.670288	3.06337
ath:AT5G38640	1262.140137	1016.972046	975.7171021	757.2979126	900.0204468	1295.668091	919.5893555	1229.61084	1555.625977	1259.202026	1202.885498	1045.585815	748.8956299	1032.059814	1047.438354	535.993103	500	879.9735718	556.8926392	500	3.06331		AT5G38640 (translation initiation factor eIF-2B delta subunit)		path:ath03013 (RNA transport)
ath:AT1G43570	939.1488037	562.8150635	796.8911743	500	500	1043.967529	500	760.5025024	1760.340698	1691.987915	819.2568359	844.7325439	1202.183228	500	500	500	500	500	500	500	3.0631
ath:AT3G02480	1131.407104	1069.700073	729.6950684	500	1101.942627	668.8753662	1089.732178	979.8700562	1303.506836	1590.254761	1121.502808	967.9974365	971.5375977	500	500	500	500	500	500	500	3.06306
ath:AT1G76600	2598.752686	1144.649048	1058.361206	1278.672607	2614.875977	2466.094727	1017.158691	5185.808594	6835.387695	1252.444458	1472.157593	1229.955566	878.5177612	958.7087402	605.4360962	747.0158081	709.9755249	1136.155884	1200.610962	849.0787354	3.06213
ath:AT5G42765	2055.369629	4444.877441	3160.844727	2370.440186	5358.990234	7757.01709	5199.692383	4336.677734	7244.617188	4839.121582	1515.058594	2807.192139	2479.005127	1832.986816	1608.859497	1196.964966	1035.60376	1585.362915	1098.222656	832.3668213	3.05999
ath:AT4G30550	2161.791992	1460.5802	958.0091553	1176.668701	2223.594238	3340.414795	1520.263672	2697.527832	4206.686035	1924.081543	1256.999146	1676.682861	1090.876709	873.5869751	500	914.0628052	854.8719482	500	939.0606079	1045.500122	3.0579
ath:AT4G18010	711.5120239	1626.82373	1810.215454	665.4067993	1573.825562	4493.009766	5261.230469	2593.743408	9477.517578	16994.44336	751.5803833	1842.971191	1989.257446	594.8388672	500	1171.379395	500	839.7752686	2327.954834	790.1252441	3.05772	AT4G18010 (AT4G18010)		PWY-6363 (D-<i>myo</i>-inositol (1;4;5)-trisphosphate degradation)
ath:AT1G62700	709.2120361	1087.390991	740.3918457	500	2079.437988	3162.520752	2670.024414	2121.636719	3965.922607	3084.546631	803.7576294	1502.516357	512.9074707	500	500	1168.333252	500	500	1009.485107	539.4892578	3.0566
ath:AT5G40450	9884.946289	13873.33008	5953.80957	4518.939453	16517.67773	27835.93945	19913.89648	19242.07422	30584.62305	16665.44336	8008.756836	9341.079102	7652.538086	4657.149414	4014.135986	6410.512207	5458.52002	2813.609131	5943.413574	4418.821289	3.05572
ath:AT3G62590	883.1574707	1084.269775	1116.763062	704.8847046	1491.894653	3450.625488	1814.818115	2263.422363	3215.300293	2111.175537	961.2508545	1180.262451	981.1246338	692.3849487	1102.296021	699.9028931	624.7093506	664.4698486	691.6081543	500.7402954	3.05474
ath:AT5G49530	1604.284546	1605.888428	970.781189	847.3101807	755.3294678	1796.574951	1184.80481	1059.126953	2730.116211	1936.863037	1320.33252	1362.12561	897.5930786	657.2067871	500	500	537.5420532	500	500	564.5541382	3.05393		AT5G49530 (SIN-like protein)		path:ath00230 (Purine metabolism) / path:ath00240 (Pyrimidine metabolism) / path:ath03020 (RNA polymerase)
ath:AT3G28340	564.0995483	822.1040649	573.3725586	500	954.2982788	1547.923828	1554.744629	1008.491699	1803.296875	1603.666138	500	715.4398804	500	500	500	500	500	500	507.3336487	500	3.05392
ath:AT2G40200	728.2969971	596.1549072	535.1314697	500	701.444519	750.9025269	536.6851807	1019.951538	1337.528687	631.8453979	832.1287231	647.8574219	500	500	500	500	500	500	516.2939453	500	3.05299
[truncated: 24,092 more rows]
