# Supplementary material for: Meta-Analysis of Pathway Enrichment: Combining Independent and Dependent Omics Data Sets
Source: PLoS One. 2014 Feb 28;9(2):e89297. doi: 10.1371/journal.pone.0089297 (PMC3938450; doi:10.1371/journal.pone.0089297)
Supplement: Dataset S1 — Data sets with database entry and pathway annotations. The archive file contains the data sets in comma separated values format. The first column contains the feature IDs, respectively. The rt and Former m/z columns (M1 and M2 data set) contain the retention times and mass-to-charge ratios from MS analysis. The raw intensities for each sample can be found in the following columns. The s/n column shows the feature-specific signal-to-noise ratios and the last columns contain the KEGG and AraCyc entries and pathways mapped to the corresponding features and separated by slash characters. (ZIP) [file pone.0089297.s002.zip › T2_E-MEXP-1475_annotated.csv]

id	wt_0min	wt_0min	wt_0min	wt_180min	wt_180min	wt_180min	aos_0min	aos_0min	aos_0min	aos_180min	aos_180min	aos_180min	s/n	AraCyc entries	KEGG ath entries	AraCyc pathways	KEGG ath pathways
ath:AT4G15210	4254.499023	3145.546631	3079.631348	15458.21875	19176.14453	14975.30762	529.5701294	459.302124	919.4342041	779.2303467	516.3553467	1175.075317	13.1022	AT4G15210 (BAM5)		PWY-5455 (superpathway of starch degradation to pyruvate) / PWYQT-4467 (superpathway of sucrose and starch metabolism II (photosynthetic tissue)) / PWY-842 (starch degradation I)
ath:AT1G74310	866.3432617	622.4978027	653.3757324	4053.254395	5077.050781	5192.490723	605.0720215	644.0500488	747.2439575	2042.127197	1525.310303	1689.668457	11.788
ath:AT5G07010	15270.47168	10131	2521.490479	63955.59766	71039.35938	59179.05469	679.9639893	1304.392456	1612.557617	1609.26416	2232.211182	14085.9082	11.3004
ath:AT2G39030	6818.686035	4968.821289	1426.563721	57465.24219	46702.49609	41580.26953	410.2463684	322.4352417	543.7214966	429.7456665	491.9160461	506.2639465	11.253	AT2G39030 (AT2G39030)		PWY-6922 (<i>L-N<sup>&delta;</sup></i>-acetylornithine biosynthesis)
ath:AT5G24770	56070.10156	54790.29688	67780.49219	61908.75781	72012.875	59722.10938	793.8939819	591.7540894	4620.066895	2837.643311	743.4686279	10188.97949	11.2335	AT5G24770 (AT5G24770)		PWY-6348 (phosphate acquisition)
ath:AT3G48520	1035.204102	649.8707275	841.1923828	59054.54688	44429.52344	43637.11328	243.2338104	324.8173828	277.0731201	1239.961792	1958.19812	1627.156128	11.2202
ath:AT1G24070	1654.997681	1022.219299	779.307312	3522.115479	3671.696289	3065.510254	419.3778381	466.2352295	491.2593384	394.54422	318.8503723	430.8867798	10.9371
ath:AT1G75550	2483.013916	2430.765869	2784.713623	3409.355713	3379.993408	3420.583496	1015.713196	933.3977051	1142.912109	1654.228271	894.5336304	1164.053223	10.7068
ath:AT2G46370	8256.513672	8308.601562	6796.578613	40514.84375	39654.85938	30257.95703	5748.704102	4190.192871	6527.89209	8758.6875	8281.514648	9993.667969	10.5418		AT2G46370 (JAR1; putative auxin-responsive protein)		path:ath04075 (Plant hormone signal transduction)
ath:AT4G18440	55367.14062	50698.21094	40407.99609	61524.67969	55194.34375	60370.94531	10160.03613	13804.5498	16526.43555	8722.114258	6957.936035	14830.42285	9.91098	AT4G18440 (AT4G18440)	AT4G18440 (adenylosuccinate lyase)	PWY-6126 (adenosine nucleotides <i>de novo</i> biosynthesis) / DENOVOPURINE3-PWY (purine nucleotide metabolism (phosphotransfer and nucleotide modification)) / PWY-841 (purine nucleotides <i>de novo</i> biosynthesis II) / PWY-6124 (inosine-5'-phosphate biosynthesis II)	path:ath01100 (Metabolic pathways) / path:ath01110 (Biosynthesis of secondary metabolites) / path:ath00230 (Purine metabolism) / path:ath00250 (Alanine; aspartate and glutamate metabolism)
ath:AT5G24780	18749.4082	31138.32422	8415.740234	68729.53125	58600.94531	74617.45312	295.7563171	521.4006958	800.5491943	374.5345154	428.5968018	1463.283691	9.55167	AT5G24780 (AT5G24780)		PWY-5083 (NAD/NADH phosphorylation and dephosphorylation) / PWY-6348 (phosphate acquisition)
ath:AT1G52410	26701.2832	23027.14648	7179.369629	60691.14844	56682.35156	50692.98438	2012.015137	2188.598145	2383.039307	3137.880127	2410.787354	2268.515625	9.32803
ath:AT2G36830	23551.29102	20263.43359	14519.33203	61905.56641	52296.58203	65230.20312	10257.44336	19012.87305	14273.49023	45301.66797	49194.55469	42855.40234	9.27332
ath:AT4G35630	3935.596191	2920.766846	2642.709229	14370.01074	15580.87402	10983.25488	1140.391235	1687.692993	2494.435791	1506.063477	1097.589844	2374.391602	9.03987	AT4G35630 (AT4G35630)	AT4G35630 (PSAT; phosphoserine aminotransferase)	SERSYN-PWY (serine biosynthesis)	path:ath01100 (Metabolic pathways) / path:ath00260 (Glycine; serine and threonine metabolism) / path:ath00750 (Vitamin B6 metabolism)
ath:AT3G03480	751.331604	818.7900391	657.2302246	1609.652954	1551.158447	1323.575684	289.8266602	428.1422729	460.075592	323.3959045	580.1964111	641.0205688	8.57746
ath:AT5G20230	30521.8125	12489.80664	4121.17334	65356.67578	62715.58984	65486.98047	3624.294678	4872.623535	3325.741943	38460.11719	45598.44531	37848.78906	8.4887
ath:AT5G05600	16549.29883	6157.239746	1695.869019	58946.45703	70782.83594	47580.76953	247.8952789	590.6517944	871.1437378	680.7130737	1941.74231	1892.047974	8.42018	AT5G05600 (AT5G05600)		PWY-5152 (leucodelphinidin biosynthesis) / PWY1F-823 (leucopelargonidin and leucocyanidin biosynthesis) / PWY1F-FLAVSYN (flavonoid biosynthesis) / PWY-5125 (anthocyanin biosynthesis (pelargonidin 3-O-glucoside; cyanidin 3-O-glucoside))
CATMA2b07310	676.1391602	829.8311768	560.9094238	1313.939941	1481.441528	1626.800903	444.4828491	478.6260376	575.9024048	594.3546143	437.1749573	558.3823242	8.3749
ath:AT4G36880	1495.347656	1339.551514	1466.073486	1071.63269	799.4398193	919.0109253	584.0825806	828.6575317	748.1690063	474.0585327	610.4857788	569.5961304	8.23552
ath:AT1G54010	3594.105469	1869.219849	2057.399902	20600.94727	23134.51953	14434.5	343.1693115	774.8356934	792.3299561	435.7132874	1488.283325	1222.326904	8.13016
ath:AT2G47180	10610.18359	15157.4248	5262.09668	60713.84766	57581.71094	39599.04297	3641.187256	3627.410645	4192.891602	5592.225098	5030.533203	5041.824707	7.85192	AT2G47180 (GolS1)		PWY-5337 (stachyose biosynthesis)
ath:AT5G38780	452.8675537	451.009491	610.6654663	784.4788208	745.2930908	787.5411377	286.1452332	257.4334412	321.5130005	376.5078735	233.3950653	324.9875488	7.84284
ath:AT4G11320	23382.93555	21991.95898	5631.490234	64474.96484	61172.32422	45220.80469	529.9608765	446.6276245	2910.377441	597.4432983	422.6862183	3012.341064	7.72767
ath:AT2G32840	933.6460571	948.2140503	1007.258545	1150.980835	1003.459778	1140.192505	472.9374695	416.4963684	624.3264771	621.8075562	554.0605469	676.7190552	7.72725
ath:AT5G42650	44636.67578	24504.71094	17530.97266	62555.88672	52446.12109	63602.75	894.9498901	749.9066772	1206.493896	690.96698	457.2764282	878.0474854	7.66011	AT5G42650 (CYP74A1)	AT5G42650 (AOS; allene oxide synthase)	PWY-735 (jasmonic acid biosynthesis)	path:ath01100 (Metabolic pathways) / path:ath00592 (alpha-Linolenic acid metabolism)
ath:AT1G16030	915.8338013	796.8204956	834.5825806	3906.925537	3312.555664	3144.007568	594.4849243	523.105835	563.9228516	900.609314	1366.906616	2164.721924	7.63791		AT1G16030 (Hsp70b; heat shock protein 70B)		path:ath04141 (Protein processing in endoplasmic reticulum) / path:ath03040 (Spliceosome) / path:ath04144 (Endocytosis)
ath:AT3G48120	2659.090332	2304.525879	2463.040039	2602.753418	2761.403076	2451.239258	1381.500244	1527.281494	1640.407593	1035.390991	1444.014648	1391.457764	7.53285
ath:AT4G18340	806.6860352	685.7025146	845.5740967	1238.615356	1268.826416	1220.530518	261.606781	442.084198	555.6877441	289.9390564	546.6936035	492.291626	7.52384
ath:AT4G12860	2055.348877	2045.675537	2268.188965	1257.421265	1797.527832	1819.384766	779.1135864	928.59198	719.4772339	709.5153809	626.0894775	847.7592163	7.42397		AT4G12860 (UNE14; calmodulin-like protein 2)		path:ath04626 (Plant-pathogen interaction)
ath:AT5G63830	1112.081299	937.3370972	936.6915283	1133.660889	1286.250488	1033.433472	673.4046631	562.5883789	657.2398071	539.3433228	464.6736755	423.9028931	7.38459
ath:AT5G41120	1495.057739	1288.417603	924.2507324	4089.913086	4573.92041	2967.226807	588.119812	408.2044373	710.8803711	454.5911255	531.3703613	756.3798218	7.34802
ath:AT1G64630	9429.679688	9334.237305	4643.246094	18404.44922	23846.0625	16808.48438	2681.273926	2163.907227	2910.262451	3028.645752	1438.946289	3490.278564	7.22561
ath:AT1G27980	2568.869629	3063.284424	2079.585205	7287.973633	6007.030762	5863.393066	1082.077759	1858.985107	1831.649902	1770.979126	3210.273438	3310.26709	7.16173	AT1G27980 (AT1G27980)	AT1G27980 (DPL1; Sphingosine-1-phosphate lyase)	PWY-6483 (ceramide degradation)	path:ath01100 (Metabolic pathways) / path:ath00600 (Sphingolipid metabolism)
ath:AT1G52030	1006.634338	1601.219604	1417.576172	13310.8584	8792.541016	8480.946289	448.1912537	427.7041626	653.8720703	459.1078796	503.212738	684.527832	7.10638
ath:AT1G02650	888.1253662	758.9642334	706.3825684	1087.850342	1021.093994	1215.100586	387.4315796	494.9220581	201.4194183	424.6570129	364.0585022	296.9736328	7.0728
ath:AT5G45080	589.9749756	592.348938	620.6658325	503.016571	539.1020508	424.2806396	409.1459961	307.8794556	437.3735046	293.2269897	245.544754	267.9243774	7.02273
ath:AT1G06320	1018.207947	742.6592407	1072.735229	1318.501465	1255.499146	1107.554321	458.9390564	428.5088196	478.1480408	559.5282593	418.8572693	498.2059326	7.00108
ath:AT3G27200	1190.352783	915.9657593	1106.401123	1404.583374	1166.240967	1327.762329	789.565979	495.9957581	677.0475464	391.035553	523.8122559	396.7913208	6.91866
ath:AT3G49320	986.0508423	1144.842163	1088.355347	1764.326416	2388.496338	1984.453491	673.5968628	886.4646606	757.3447876	756.010498	1025.758057	926.8214111	6.88477
ath:AT5G07440	1697.331909	1369.685547	1512.838745	6748.387207	4852.158691	4394.604004	641.4755859	527.9429321	1050.792236	1328.281738	686.0841675	1472.28186	6.77853	AT5G07440 (AT5G07440)	AT5G07440 (GDH2; glutamate dehydrogenase 2)	ALACAT2-PWY (alanine degradation II (to D-lactate)) / GLUTSYNIII-PWY (glutamate biosynthesis III) / GLUTAMATE-DEG1-PWY (glutamate degradation I)	path:ath01100 (Metabolic pathways) / path:ath00330 (Arginine and proline metabolism) / path:ath00250 (Alanine; aspartate and glutamate metabolism) / path:ath00910 (Nitrogen metabolism)
ath:AT5G23660	4896.109375	4801.962891	2332.817871	19612.14844	20667.71875	12366.26367	1128.122314	395.2506409	1791.755615	1577.880493	973.9095459	3088.138672	6.68414
ath:AT3G22170	3166.064453	3268.553467	3406.189453	2375.416992	2385.346924	2039.72229	2069.56665	1296.696167	1736.227417	1970.310181	1738.123901	1709.927979	6.67562
ath:AT2G33180	1527.800537	1362.93335	1249.114258	845.2296143	795.2919312	836.7357178	814.2086182	931.6765137	898.1714478	626.4438477	769.4867554	843.1870728	6.6642
ath:AT4G17695	1211.817261	1131.00415	1169.776245	1622.883301	1529.253052	1173.663574	465.0488892	547.3977661	613.3713379	596.4037476	761.0367432	575.5554199	6.6327
ath:AT2G30490	14770.83203	17444.07617	11542.4834	56637.75781	49281.22656	40716.72656	7838.041504	13706.1377	11915.58398	18524.69922	29784.32227	31298.76172	6.61804	AT2G30490 (ATC4H)	AT2G30490 (C4H; trans-cinnamate 4-monooxygenase)	PWY-1121 (suberin biosynthesis) / PWY1F-467 (phenylpropanoid biosynthesis; initial reactions)	path:ath01100 (Metabolic pathways) / path:ath01110 (Biosynthesis of secondary metabolites) / path:ath00940 (Phenylpropanoid biosynthesis) / path:ath00360 (Phenylalanine metabolism) / path:ath00945 (Stilbenoid; diarylheptanoid and gingerol biosynthesis) / path:ath00941 (Flavonoid biosynthesis)
ath:AT3G09350	1129.303467	1106.804321	566.1796265	2423.006348	2449.03125	2207.540283	696.102478	803.0180054	602.3497314	1286.477051	833.5341187	1532.609619	6.57156		AT3G09350 (Fes1A; protein Fes1A)		path:ath04141 (Protein processing in endoplasmic reticulum)
ath:AT4G29990	1070.626465	888.4916992	936.1914673	883.7781982	909.5679321	937.4995728	552.1950684	639.8259888	712.8856201	526.7445679	572.354126	505.5455322	6.5455
ath:AT4G24510	17972.28906	12791.2041	10400.48047	60774.28906	53504.60547	37385.14453	7426.169434	6249.694824	9710.238281	15241.29102	17487.66406	21455.93359	6.53461
ath:AT2G26970	1131.429077	942.1068115	971.1295166	881.6104126	816.9597778	874.3639526	726.664917	631.6332397	775.4414673	500.1030579	498.8480835	615.3988037	6.50618		AT2G26970 (oligoribonuclease)		path:ath03008 (Ribosome biogenesis in eukaryotes)
ath:AT3G26840	988.184082	1077.540161	538.5182495	4991.660156	3772.836914	3173.652588	438.4471436	683.2442627	893.8843384	421.3008118	710.4918823	857.8048096	6.4942
ath:AT2G15380	1430.329346	1037.726929	1222.931396	1826.680176	1671.084351	1711.650391	621.2094727	992.0360718	644.2166138	461.3839417	719.19104	203.9975433	6.48478
ath:AT5G63650	1307.753174	1413.702393	1199.212646	894.9017334	1170.912231	947.937561	562.6021118	586.578064	700.2542114	631.1918945	436.9040527	274.4225159	6.48397		AT5G63650 (SNRK2.5; serine/threonine-protein kinase SRK2H)		path:ath04075 (Plant hormone signal transduction)
ath:AT3G59845	931.6708984	903.3835449	727.0231934	748.5285034	665.9662476	700.5637207	311.0765686	294.2469177	456.8174438	470.2910461	382.5266418	423.8012695	6.46327
ath:AT1G52400	60870.48047	68491.04688	56273.85156	65448.15234	62175.22656	68546.85938	13985.81348	11753.66602	27801.56641	15078.48047	8846.290039	28411.38281	6.41126	AT1G52400 (BG1)	AT1G52400 (BGLU18; beta glucosidase 18)	PWY-5176 (coumarin biosynthesis (via 2-coumarate)) / PWY-5267 (glucosinolate breakdown)	path:ath00906 (Carotenoid biosynthesis)
ath:AT5G65280	5490.989746	5436.066895	1909.139038	58029.92578	48563.08594	31008.01367	1663.114502	1098.78479	1803.540405	1728.312378	1639.984863	1827.687866	6.39473
ath:AT5G64260	13476.4043	33884.26562	14869.94824	56529.33203	57323.22266	43786.78906	5355.165527	2609.420898	8919.316406	9101.348633	12441.78613	17620.19727	6.38281
ath:AT4G23600	55967.71875	55625.43359	35677.47656	67822.32812	63264.25	72491.99219	12728.05273	2808.049316	15440.0752	24264.43945	6133.638672	26548.22656	6.37713	AT4G23600 (AT4G23600)	AT4G23600 (CORI3; cystine lyase)	PWY-724 (superpathway of lysine; threonine and methionine biosynthesis II) / PWY-702 (methionine biosynthesis II) / PWY-5864 (superpathway of plastoquinol biosynthesis) / TYRFUMCAT-PWY (tyrosine degradation I) / PWY-5886 (4-hydroxyphenylpyruvate biosynthesis) / PWY-801 (homocysteine and cysteine interconversion)	path:ath01100 (Metabolic pathways) / path:ath01110 (Biosynthesis of secondary metabolites) / path:ath00360 (Phenylalanine metabolism) / path:ath00270 (Cysteine and methionine metabolism) / path:ath00400 (Phenylalanine; tyrosine and tryptophan biosynthesis) / path:ath00350 (Tyrosine metabolism) / path:ath00130 (Ubiquinone and other terpenoid-quinone biosynthesis) / path:ath00960 (Tropane; piperidi…
ath:AT2G20560	3045.681885	5666.071289	2376.143066	13246.56348	18400.36719	13893.61133	4259.376465	3090.955078	2189.291748	10552.47266	7894.887695	8019.916504	6.36219
ath:AT2G32360	892.3289795	873.9040527	858.7501221	1296.303833	1097.983643	1288.257568	527.9157715	447.6600647	374.162323	370.9816589	565.9105225	776.703125	6.35068
ath:AT1G07400	1189.583618	844.9282227	561.1798706	4791.624023	5743.900391	3739.372559	371.9113464	643.0281372	608.1135864	1382.071899	2991.310547	2117.788818	6.33061		AT1G07400 (class I heat shock protein)		path:ath04141 (Protein processing in endoplasmic reticulum)
ath:AT4G34710	3845.049561	6146.385254	3154.042725	33193.96875	36531.60547	20723.11914	1589.0354	2176.132324	3950.354736	4283.88623	6305.300781	7917.193848	6.29747	AT4G34710 (AT4G34710)	AT4G34710 (ADC2; arginine decarboxylase 2)	PWYQT-94 (superpathway of polyamine biosynthesis) / PWY-40 (putrescine biosynthesis I) / PWY-43 (putrescine biosynthesis II) / PWY-6305 (putrescine biosynthesis IV)	path:ath01100 (Metabolic pathways) / path:ath00330 (Arginine and proline metabolism)
ath:AT5G62550	1096.612915	1085.021362	1028.824951	889.9221191	769.8535767	1097.966431	679.4163818	691.3701172	528.1842041	453.0346985	417.4852905	489.7095947	6.29033
ath:AT4G23060	2954.565918	2450.557129	1487.435669	11506.08594	11967.59766	7212.224121	1447.411743	1747.875122	1285.672485	2406.866455	2573.388672	3429.808838	6.25956
ath:AT3G47950	37966.75	18368	18306.69141	63807.17578	53447.42969	55560.67578	8402.666016	11910.54102	15229.22559	13177.3125	17270.57617	26384.16992	6.23023		AT3G47950 (H(+)-ATPase 4; HA4)		path:ath00190 (Oxidative phosphorylation)
ath:AT3G10815	468.9604797	604.1033325	586.4916992	1001.71991	846.3604736	998.3259277	472.2624207	299.2298889	438.1424561	609.4098511	687.6856689	498.4412842	6.22627
ath:AT3G13672	1109.054565	942.6554565	1069.526611	662.6087036	600.4728394	935.3648071	453.8860474	577.2733765	606.8861694	253.4964294	346.0193787	403.776123	6.21434
ath:AT1G74950	16043.03516	17111.34375	9136.304688	47211.16797	54256.73047	30433.75977	2812.125732	2764.818359	4466.758789	3813.062988	3180.749512	5575.506836	6.21254		AT1G74950 (TIFY10B; protein TIFY 10B)		path:ath04075 (Plant hormone signal transduction) / path:ath04626 (Plant-pathogen interaction)
ath:AT4G15180	1740.389771	1914.460449	1757.51416	1696.217285	1319.556885	1124.103638	500.1165466	792.7596436	754.4141235	682.2759399	800.0200195	585.3546143	6.20719
ath:AT2G03450	796.1116333	933.4226685	1033.044922	719.1121826	797.6916504	773.0858154	635.1970215	584.7438965	526.1828613	460.9331055	497.1091614	350.8677368	6.18558	AT2G03450 (AT2G03450)		PWY-5083 (NAD/NADH phosphorylation and dephosphorylation) / THISYNARA-PWY (superpathway of thiamin diphosphate biosynthesis III (eukaryotes)) / PWY-6908 (thiamin diphosphate biosynthesis IV (eukaryotes)) / PWY-6348 (phosphate acquisition)
ath:AT1G22220	783.1248169	662.7785645	908.5686646	1109.332031	1017.133179	974.5472412	359.2075195	407.5689392	451.9952393	422.0318909	681.3950806	460.6835327	6.15338
ath:AT1G04940	1514.483154	1608.100586	1164.156128	2426.044189	2266.857666	1848.591919	830.1665039	897.5106812	841.4005127	1198.849731	885.617981	1261.75061	6.14696
ath:AT5G20250	4368.485352	3630.77417	1561.473145	21177.17383	18295.97266	11849.74219	1725.409058	1231.27063	1342.442383	3285.591064	2280.299805	4887.074707	6.06439	AT5G20250 (AT5G20250)	AT5G20250 (DIN10; putative galactinol--sucrose galactosyltransferase 6)	PWY-5337 (stachyose biosynthesis)	path:ath00052 (Galactose metabolism)
ath:AT3G17670	2041.433228	1699.70752	1580.723511	1031.460815	1148.39978	1046.176514	589.5252075	659.5422974	889.5599365	652.6104126	549.2474976	925.9702148	6.0523
CATMA5a12830	1053.872314	700.5997314	637.9497681	1356.42688	1230.055298	1239.155029	369.3516235	391.882782	442.3696289	211.0572968	333.7254028	569.244812	6.03292
ath:AT2G36080	668.1758423	802.3642578	570.1941528	2397.135986	1679	1631.560181	442.3870239	394.2333374	555.770813	751.6090698	531.2496338	831.2610474	6.01667
ath:AT1G54050	1785.048462	1397.685913	1384.59729	4005.571777	3900.208496	2565.757812	481.3463135	754.9658203	811.3153687	890.4066162	1123.087402	1637.615601	6.00963		AT1G54050 (HSP20-like chaperone)		path:ath04141 (Protein processing in endoplasmic reticulum)
ath:AT4G24580	722.505127	704.7962036	781.1829834	541.1864624	733.4799194	627.9663086	373.5045166	370.1127014	358.398468	397.1340027	522.7825317	432.6940002	5.99701
ath:AT1G48290	871.9273682	933.2575073	779.9489746	1698.064819	1598.927246	1149.593506	293.8202515	616.8267212	446.1985168	816.3273315	751.1195068	769.7371216	5.98074
ath:AT3G53720	1292.904785	1503.596558	1139.02124	1549.492065	1840.469604	1856.823608	772.125	898.7657471	1008.95575	935.0756836	849.1470947	997.6837769	5.93993
ath:AT3G12580	1789.433228	2299.679443	1383.160645	19532.82422	17951.32812	11709.29785	1903.167725	2583.423584	939.8843994	11931.87402	8995.772461	6960.911621	5.92514		AT3G12580 (HSP70; heat shock protein 70-4)		path:ath04141 (Protein processing in endoplasmic reticulum) / path:ath03040 (Spliceosome) / path:ath04144 (Endocytosis)
ath:AT1G32240	1447.436523	1090.604858	1391.355957	1336.232788	1415.373657	1482.713501	678.8939819	650.0663452	815.1918335	413.9043274	652.5772705	722.5703125	5.90685
ath:AT5G01500	7662.119141	4603.240234	4337.395996	12894.71484	12456.11035	8778.546875	1854.013184	2368.920654	3982.575928	1671.77417	1670.872437	2753.467529	5.86693
ath:AT1G73325	3245.063721	1144.104858	1539.557495	3525.834229	4214.414551	3728.759521	36.36032104	298.3440552	507.6545105	435.9252625	332.7776794	676.2227783	5.86605
ath:AT1G64690	1527.66333	1397.295898	1418.266724	1401.396118	1903.261475	1695.866455	487.5079651	599.0667725	811.9745483	354.4376526	704.1871338	702.5305786	5.85044
ath:AT4G38150	3485.3479	2176.828857	2704.738281	3456.588135	4134.300781	3266.220947	1002.608826	1048.125122	1246.072021	1089.897583	941.5765991	1501.811646	5.84897
ath:AT2G18196	1026.226196	1243.987305	1052.42627	3499.436768	2816.843994	2112.735596	597.5288086	409.8488464	649.2231445	989.204834	401.0982361	901.1299438	5.77425
ath:AT5G63300	835.6134033	716.4352417	578.4356689	1234.519775	1080.916626	988.0068359	549.6936646	383.4630432	543.9920654	556.1445312	515.4055786	634.8237305	5.76164
ath:AT3G09070	869.0192871	752.4723511	806.7421265	1033.900513	1133.564819	1075.771729	447.4877625	475.7391968	585.5013428	429.8982849	585.3870239	775.3884277	5.69956
ath:AT3G16470	7191.76416	6891.030273	2587.888916	50658.96484	47267.99219	25208.45312	1244.696533	1074.482056	1445.123169	1541.310303	1466.045776	1728.066895	5.6604
ath:AT2G16370	1453.050049	1341.059937	947.6005859	1605.593872	1754.254028	1477.133667	689.5687256	834.1763306	963.0114136	608.9075928	585.0124512	750.7719727	5.65049	AT2G16370 (AT2G16370)	AT2G16370 (THY-1; thymidylate synthase)	PWY-3841 (folate transformations II) / PWY-3742 (tetrahydrofolate biosynthesis II) / PWY0-166 (pyrimidine deoxyribonucleotides <i>de novo</i> biosynthesis I)	path:ath01100 (Metabolic pathways) / path:ath00240 (Pyrimidine metabolism) / path:ath00790 (Folate biosynthesis) / path:ath00670 (One carbon pool by folate)
ath:AT1G22530	8043.624512	5397.834473	4255.768555	17434.65234	12202.8877	11577.01758	2440.45166	2351.023926	2950.771484	4228.491699	3639.85791	5918.53125	5.64525
ath:AT1G03457	832.0643921	890.380127	922.0377197	1390.327026	1378.670898	988.5046997	535.7980957	526.2833252	567.7084351	606.6456909	767.2112427	608.3550415	5.63519
ath:AT5G44010	792.965271	797.5854492	844.1088867	704.9602661	652.6296387	554.5834351	485.3941345	541.1174927	381.7879333	461.756073	508.9259338	408.0879517	5.61601
ath:AT3G10370	4732.531738	3723.167969	3218.803467	6593.292969	6610.689453	5192.419434	2531.080566	2302.263184	3158.217773	2930.035156	2890.819824	3391.587646	5.60712	AT3G10370 (SDP6)	AT3G10370 (SDP6; glycerol-3-phosphate dehydrogenase SDP6)	PWY0-381 (glycerol and glycerophosphodiester degradation) / PWY-6952 (glycerophosphodiester degradation) / PWY-6118 (glycerol-3-phosphate shuttle) / PWY-4261 (glycerol degradation I)	path:ath00564 (Glycerophospholipid metabolism)
ath:AT3G04040	776.1304321	539.072876	617.7615356	849.881958	883.3451538	995.3222046	464.7615662	525.442749	439.209198	639.5170898	567.1694946	576.232605	5.6028
ath:AT1G55150	1808.789307	2107.599365	1634.36377	2317.528564	2257.663818	1700.951904	1043.098145	1132.826172	1129.675415	836.8891602	878.4213257	992.612915	5.57625		AT1G55150 (DEAD-box ATP-dependent RNA helicase 20)		path:ath03040 (Spliceosome)
ath:AT4G11270	8100.590332	8467.646484	6059.847168	8607.798828	9373.125977	8247.917969	4821.969238	4535.216797	4729.235352	4880.432617	4155.033203	4809.025391	5.5736
ath:AT3G48350	2163.480713	2203.375244	1359.288086	8279.003906	10517.61914	5626.821777	1142.627319	613.9498291	1056.215942	974.6367188	2207.814209	1424.313354	5.56972
ath:AT1G06980	1704.60083	1719.885132	2012.67981	1060.112549	526.1992798	834.9801025	846.7366333	586.9541016	691.2225952	785.5169067	394.558136	800.9083862	5.5538
ath:AT1G06640	23355.63477	21154.44922	11042.41406	63617.54297	49712.6875	36145.58984	4445.105957	3219.996582	8880.864258	4881.192383	3978.410889	10984.4541	5.54741
ath:AT4G27070	4019.702393	3101.007812	2393.686523	8608.385742	11237.22754	6336.899902	991.1221313	1610.706421	2230.259277	1083.498169	1222.197876	1673.095581	5.5329	AT4G27070 (AT4G27070)	AT4G27070 (TSB2; tryptophan synthase beta chain)	COMPLETE-ARO-ARA-PWY (superpathway of phenylalanine; tyrosine and tryptophan biosynthesis) / TRPSYN-PWY (tryptophan biosynthesis)	path:ath01100 (Metabolic pathways) / path:ath01110 (Biosynthesis of secondary metabolites) / path:ath00260 (Glycine; serine and threonine metabolism) / path:ath00400 (Phenylalanine; tyrosine and tryptophan biosynthesis)
ath:AT5G64750	1075.348877	848.491272	586.6135254	11812.04395	9138.768555	5903.412598	494.1730347	500.6392212	638.9755859	3949.974121	3281.437988	4577.686523	5.53097
ath:AT4G16590	864.4175415	780.0744629	588.9505615	1163.111328	1074.97998	878.7453003	357.309906	334.7901306	218.8132782	278.6870117	453.8408813	588.7035522	5.52704
ath:AT2G06050	34457.3125	43962.58594	12611.86035	61115.78906	52937.82812	53073.58984	874.3969116	749.3720703	9311.210938	2315.447754	1112.490723	14036.99902	5.52344	AT2G06050 (OPR3)	AT2G06050 (12-oxophytodienoate reductase 3; OPR3)	PWY-735 (jasmonic acid biosynthesis)	path:ath01100 (Metabolic pathways) / path:ath00592 (alpha-Linolenic acid metabolism)
ath:AT3G11040	2171.95752	1952.203491	1268.57666	2968.873291	3081.105469	2278.083496	825.6171875	1103.349609	672.9150391	998.6787109	1163.121216	882.9533691	5.51863		AT3G11040 (glycosyl hydrolase family 85 protein)		path:ath00511 (Other glycan degradation)
ath:AT5G67310	34992.32031	18074.57422	15369.38672	63394.46484	49867.28516	40918.56641	5567.807129	5818.668945	10405.8418	17358.16016	20977.95703	23945.28516	5.4795
ath:AT1G32610	1042.146973	928.1448364	823.6056519	1270.760986	1352.313477	1304.471802	527.8131104	320.755188	729.5629272	469.3865051	355.5520935	700.1777344	5.45382
ath:AT1G26330	950.4102173	869.1912842	907.461853	468.8210449	771.6143188	635.4359131	499.2230835	568.9523926	569.7270508	485.2145996	415.2015076	467.4359741	5.4531
ath:AT1G77110	1559.446167	1244.554688	1193.284912	1080.22937	970.8778687	1129.741699	815.6470947	605.9990234	992.0513306	574.3891602	502.3246765	545.364502	5.44462
ath:AT3G20680	5861.289551	4859.946777	3681.550537	3811.855225	3887.522461	3450.195068	2348.989502	2413.2146	2611.631348	1051.064453	1477.148926	1967.331543	5.44011
ath:AT3G59850	907.5541992	1015.830505	1290.90564	1965.44458	1911.031738	1490.904541	707.7053223	643.5484619	968.9971313	333.2305908	583.1264648	828.5766602	5.43324	AT3G59850 (AT3G59850)	AT3G59850 (polygalacturonase)	PWY-1081 (homogalacturonan degradation)	path:ath01100 (Metabolic pathways) / path:ath00500 (Starch and sucrose metabolism) / path:ath00040 (Pentose and glucuronate interconversions)
ath:AT1G32910	503.6387634	411.102356	569.4293213	728.2159424	629.1499634	609.7301025	366.6796265	336.1247864	417.7038269	312.8006287	198.6086884	352.2401123	5.41875
ath:AT1G66760	2933.104004	6507.943359	3242.68457	18347.64844	29134.76367	16422.05469	1654.078491	1062.14502	2387.049561	3545.388428	2662.037109	4710.37793	5.41714
ath:AT1G57810	691.1466675	506.026001	566.9638672	891.574707	587.7717896	834.9100952	295.8220825	246.6703339	222.7601624	352.5851746	320.7540283	355.1002502	5.38665
ath:AT5G65660	4213.111816	4349.279297	2569.819824	9970.495117	8159.35498	6562.40332	1826.800415	3100.736572	2522.984375	2449.882324	2721.874268	3436.643555	5.38565
ath:AT5G51070	5721.148438	6711.341797	3618.834717	22502.39648	17178.47656	12520.72559	3204.25	2970.339355	3495.366455	5678.873535	5954.018555	4690.45459	5.36326
CATMA2a06840	1518.589478	1440.209595	1256.395874	1201.635742	1137.063354	811.9193115	763.4337769	378.4163208	487.3197632	507.3286438	567.9025269	599.8271484	5.36306
ath:AT5G67310	754.8127441	396.8325195	510.434845	2018.300171	1498.022461	1369.915283	559.2268677	505.2976074	663.736084	666.534668	715.2751465	606.7028198	5.35978
ath:AT1G26440	2681.692383	2575.37793	2303.388672	1748.317993	1185.690308	1561.176392	1164.01062	786.9439087	1472.144531	1017.73877	873.4182739	1330.577026	5.34779
ath:AT2G18480	985.2520752	763.2193604	821.5646973	600.2114258	497.0978394	519.888916	433.088562	468.4744873	519.0136719	425.3420715	490.7986145	523.3692017	5.34681
ath:AT4G35880	1399.578125	1455.67688	1224.346802	1066.629761	1107.86438	905.09375	665.4497681	872.5504761	683.208313	611.2479858	542.3217773	857.3724976	5.3418
ath:AT1G63930	1190.878662	777.4596558	626.6773682	1294.491089	1584.28479	1213.23291	544.6801147	434.8119507	454.578949	383.6482849	421.8002625	427.2115784	5.34132
ath:AT1G18760	901.753418	734.706665	672.605835	999.6164551	882.0859985	1031.913574	487.2167053	455.6169128	601.4324951	570.4633179	452.5145874	514.2931519	5.33077
ath:AT4G29690	742.7278442	603.9949341	707.312561	1278.437744	1036.362671	813.0058594	337.7511597	439.988739	231.9732208	383.9836731	365.9927368	386.510437	5.32472	AT4G29690 (AT4G29690)		PWY0-166 (pyrimidine deoxyribonucleotides <i>de novo</i> biosynthesis I)
ath:AT4G31500	54733.71875	59743.19141	37083.39062	72650.13281	67614.89062	79117.78906	19636.69922	12149.97656	31947.89648	29291.10742	10997.24121	28377.24023	5.31521	AT4G31500 (AT4G31500)	AT4G31500 (CYP83B1; cytochrome P450 83B1)	PWY-601 (glucosinolate biosynthesis from tryptophan) / PWY-2821 (glucosinolate biosynthesis from phenylalanine)	path:ath01110 (Biosynthesis of secondary metabolites) / path:ath01210 (2-Oxocarboxylic acid metabolism) / path:ath00380 (Tryptophan metabolism) / path:ath00966 (Glucosinolate biosynthesis)
ath:AT3G12145	1427.473267	1760.054077	842.7982178	4733.82959	5442.206543	2793.96167	562.3978882	639.2514038	688.684082	281.9576416	687.2791138	310.4853821	5.31446
ath:AT2G38240	2039.639526	773.5801392	424.4438782	79028.28906	53558.6875	37120.53906	406.919342	346.5922852	456.797699	1360.716675	337.3691406	734.7330933	5.31397	AT2G38240 (AT2G38240)		PWY-5152 (leucodelphinidin biosynthesis) / PWY1F-823 (leucopelargonidin and leucocyanidin biosynthesis) / PWY1F-FLAVSYN (flavonoid biosynthesis) / PWY-5125 (anthocyanin biosynthesis (pelargonidin 3-O-glucoside; cyanidin 3-O-glucoside))
ath:AT4G17470	5652.324219	4741.551758	2337.061523	30686.82031	34257.60156	15724.42871	524.3261108	533.74646	447.1164551	215.7321625	375.28302	536.5999756	5.31218	AT4G17470 (AT4G17470)	AT4G17470 (palmitoyl-protein thioesterase)	PWY-5148 (acyl-CoA hydrolysis)	path:ath01100 (Metabolic pathways) / path:ath00062 (Fatty acid elongation)
ath:AT1G15050	863.6333008	894.8034668	1013.426697	465.057373	373.6280518	560.8806763	565.2998657	331.5391235	602.1602173	400.8524475	314.0056458	446.5427246	5.29674
ath:AT2G24210	1065.596802	540.753418	441.2153015	3528.731689	4644.324219	2380.2229	435.5527039	431.2564392	282.7900085	197.4025116	346.7307129	524.6395264	5.29021	AT2G24210 (TPS10)	AT2G24210 (TPS10; myrcene/ocimene synthase)	PWY-3041 (monoterpene biosynthesis)	path:ath01110 (Biosynthesis of secondary metabolites) / path:ath00902 (Monoterpenoid biosynthesis)
ath:AT2G03130	687.4330444	523.5232544	784.0988159	923.8703613	773.8693237	834.0975952	352.0873413	426.1888428	380.9278564	291.0595398	403.855957	445.2475891	5.28541
ath:AT4G16144	1645.484253	1725.442871	1442.301392	1789.726562	1944.480469	1333.704224	1022.904907	836.6311035	852.7109375	819.9360962	581.5196533	549.1746216	5.28451		AT4G16144 (AMSH-like ubiquitin thiolesterase 3; AMSH3)		path:ath04144 (Endocytosis)
ath:AT1G10560	750.0083008	942.3206177	882.5221558	1357.278687	1286.598145	1070.109985	661.0745239	411.1250916	678.5592651	659.4662476	568.2186279	735.7791748	5.27784
ath:AT1G77120	1679.156494	1816.404785	1287.764893	9020.795898	7788.825195	4780.436035	970.9024048	799.2699585	1180.876221	2188.031006	2347.616455	3690.902832	5.27391	AT1G77120 (ADH)	AT1G77120 (ADH1; alcohol dehydrogenase class-P)	PWY-3801 (sucrose degradation VI (anaerobic)) / PWY-5114 (UDP-sugars interconversion) / COLANSYN-PWY (colanic acid building blocks biosynthesis) / PWY-3821 (galactose degradation III) / PWY66-21 (ethanol degradation II) / PWY-5751 (phenylethanol biosynthesis) / PWY-4821 (UDP-D-xylose and UDP-D-glucuronate biosynthesis) / PWY-5079 (phenylalanine degradation III) / PWY-6333 (acetaldehyde biosynthes…	path:ath01100 (Metabolic pathways) / path:ath01110 (Biosynthesis of secondary metabolites) / path:ath00010 (Glycolysis / Gluconeogenesis) / path:ath00071 (Fatty acid metabolism) / path:ath00350 (Tyrosine metabolism)
ath:AT5G39050	5220.046875	5310.319824	2786.531982	37932.13672	34672.32422	19149.04688	2111.438477	2845.392578	4071.918701	6251.252441	11014.2832	9640.197266	5.26372	AT5G39050 (AT5G39050)		PWY-6930 (phenolic malonylglucosides biosynthesis)
ath:AT5G14105	3406.648682	2317.665527	2627.39917	3225.758057	3270.381592	3009.942627	1306.03772	1224.908325	1315.112915	1610.373047	855.3564453	1583.33313	5.23187
ath:AT5G36740	332.0602112	437.4967651	611.0172729	796.0079346	1016.16394	801.8511963	501.8000183	578.3684692	551.8955078	264.9174805	373.4064026	387.5118408	5.1917
ath:AT1G18900	1340.969971	1192.844238	1288.899292	1235.636597	1294.671265	1287.517334	620.5995483	961.8271484	625.4810791	632.2525635	779.9837036	626.3240967	5.18975
ath:AT5G38120	1924.855591	894.826416	1475.433838	6356.009277	4351.195312	3402.162842	494.8747559	458.5918884	654.0042725	364.951355	695.7305908	595.9525757	5.18843	AT5G38120 (AT5G38120)		PWY1F-FLAVSYN (flavonoid biosynthesis) / PWY-361 (phenylpropanoid biosynthesis) / PWY-1121 (suberin biosynthesis) / PWY-5868 (simple coumarins biosynthesis) / PWY-6435 (4-hydroxybenzoate biosynthesis V) / PWY4FS-9 (scopoletin biosynthesis)
ath:AT2G13290	2180.127686	1485.034546	2064.362305	1127.884033	1036.323853	1546.89502	1055.147583	1042.045166	905.3858032	653.9655762	712.3526611	710.8735352	5.18191		AT2G13290 (beta-1;4-N-acetylglucosaminyltransferase-like protein)		path:ath01100 (Metabolic pathways) / path:ath00510 (N-Glycan biosynthesis)
ath:AT3G28220	53142.67578	48508.95312	14442.0957	62931.58984	55343.89453	60266.45312	2170.332031	3599.550781	5164.677246	2586.34668	4384.688965	5389.058594	5.17782
ath:AT3G30775	2810.012939	2610.657471	952.2723999	22684.81055	30407.98242	14015.24609	946.2055054	876.3029175	842.934082	1501.314209	1508.766846	2888.258301	5.17439	AT3G30775 (AT3G30775)	AT3G30775 (ERD5; proline dehydrogenase 1)	PWY-5004 (superpathway of citrulline metabolism) / CITRULBIO-PWY (citrulline biosynthesis) / PWY-6922 (<i>L-N<sup>&delta;</sup></i>-acetylornithine biosynthesis) / PROUT-PWY (proline degradation)	path:ath01100 (Metabolic pathways) / path:ath01110 (Biosynthesis of secondary metabolites) / path:ath00330 (Arginine and proline metabolism)
ath:AT2G28450	2890.843506	2818.341797	1765.157837	3871.951416	4413.627441	3821.116455	1498.177856	2072.48584	1361.57019	2746.249023	1897.775269	2024.155396	5.1677
ath:AT4G15140	870.9630127	1067.654663	1075.161255	902.2843018	938.8914795	767.4423828	472.0455017	260.8662415	448.2478638	408.5570679	642.4487305	674.5422974	5.16193
ath:AT1G70700	25956.52148	12909.49121	5402.916016	51314.20312	39458.14453	30020.02344	1144.582397	2269.710693	1835.728027	1290.983154	2965.310303	2512.840332	5.15714		AT1G70700 (TIFY7; protein TIFY 7)		path:ath04075 (Plant hormone signal transduction) / path:ath04626 (Plant-pathogen interaction)
ath:AT2G34250	42443.98828	41797.80859	29185.42383	52850.42188	53245.80859	52689.19922	22739.58789	22858.89062	30796.67773	43731.38672	42613.18359	53541.60938	5.15708		AT2G34250 (protein transport protein SEC61 subunit alpha)		path:ath04141 (Protein processing in endoplasmic reticulum) / path:ath04145 (Phagosome) / path:ath03060 (Protein export)
ath:AT5G12270	697.8850708	834.5009155	688.2254028	559.8771362	607.1167603	601.3422852	324.0559387	441.2333374	442.2753296	395.4898987	507.8082581	371.7773438	5.14145	AT5G12270 (AT5G12270)		PWY-5125 (anthocyanin biosynthesis (pelargonidin 3-O-glucoside; cyanidin 3-O-glucoside))
ath:AT5G41130	1510.355347	1231.222168	1394.134766	1565.912354	1286.900269	1241.996704	564.7961426	401.2192078	647.0404053	891.8032227	525.6479492	858.3843994	5.13893
ath:AT1G76170	1050.719727	822.1669922	770.3065186	2101.200195	1248.180054	1515.282593	505.9356995	732.326416	808.8099976	382.5354919	357.2358398	375.5041504	5.12779		AT1G76170 (2-thiocytidine tRNA biosynthesis protein; TtcA)		path:ath04122 (Sulfur relay system)
ath:AT1G63720	710.5959473	567.9438477	751.1281738	1322.824951	1165.11084	1021.663696	555.6117554	340.5653381	484.0288086	390.2905273	471.728241	736.8682251	5.1231
ath:AT5G60490	934.2443848	1017.414734	788.8356323	757.109314	654.31604	663.8986206	449.4373169	506.0424805	555.6469116	625.4696045	477.7080383	504.5751648	5.1195
ath:AT4G34560	3324.531494	3732.606201	2885.710693	1909.58667	2546.239502	2075.16333	1919.478271	1392.177734	1349.97522	1475.943115	925.6174316	1757.516724	5.11518
ath:AT2G37180	8125.779297	10442.9668	3971.858398	62582.40625	53397.18359	58534.57812	1781.78125	14359.9043	4805.186035	16508.43164	52687.07422	34828.56641	5.10432
ath:AT2G14830	1348.640625	1197.918335	920.9989014	1126.420532	1198.34375	1043.91626	569.6373291	445.3572998	573.3800049	670.0319824	591.9257812	594.6727295	5.10215
ath:AT3G61190	2688.366211	2899.144531	1520.796631	8712.348633	7203.231445	5464.858887	742.8427124	1416.399536	2077.894287	2184.469238	3865.682617	4463.728516	5.0937
ath:AT5G05770	972.9271851	755.6600342	741.4777222	123.5740509	410.1985168	97.23288727	397.8991394	386.3460388	375.3139954	417.198761	382.0141296	577.6315308	5.09248
ath:AT5G63980	5465.909668	4529.261719	3676.371582	6971.600098	6400.016113	4706.742188	2349.69751	2242.210693	3342.053955	2059.13208	1759.114746	1990.066162	5.09188	AT5G63980 (AT5G63980)	AT5G63980 (SAL1; inositol polyphosphate 1-phosphatase)	PWY-6363 (D-<i>myo</i>-inositol (1;4;5)-trisphosphate degradation)	path:ath01100 (Metabolic pathways) / path:ath04070 (Phosphatidylinositol signaling system) / path:ath00562 (Inositol phosphate metabolism) / path:ath00920 (Sulfur metabolism)
ath:AT1G73910	774.130249	673.960144	699.2758179	676.9012451	449.9349365	528.1713257	359.3587341	358.8434753	389.3388367	581.3064575	510.3025818	491.6185608	5.08983
ath:AT3G09550	1096.183105	1231.138672	1118.317139	1439.215454	1029.981323	1159.869141	742.9760742	461.8005066	442.4608154	533.0437622	274.4268799	465.5312195	5.0893
ath:AT3G06200	1444.61792	1273.430176	1127.63623	1777.344604	1768.800781	1431.899048	1030.674683	1133.061768	1173.565918	1048.583984	756.7228394	690.0202637	5.08899	AT3G06200 (AT3G06200)	AT3G06200 (guanylate kinase)	DENOVOPURINE3-PWY (purine nucleotide metabolism (phosphotransfer and nucleotide modification))	path:ath01100 (Metabolic pathways) / path:ath00230 (Purine metabolism)
ath:AT5G16010	34643.50391	27028.24219	18755.57617	60816.82031	51904.06641	54362.64453	9086.260742	11199.47949	22223.59375	31090.56055	36496.64062	53157.125	5.08841
ath:AT4G19460	1098.329712	1473.588013	925.8251953	2600.916748	3089.082031	1852.790405	673.7263794	528.0354614	709.7920532	626.4871216	527.1570435	1026.136841	5.08437
ath:AT2G32820	814.7242432	690.4108887	932.6652832	721.2091675	682.8763428	705.1470337	505.0559387	402.8415222	382.6707764	557.0699463	485.6702881	601.0562134	5.07157
ath:AT5G19440	7457.446289	7124.815918	5151.206055	19528.23633	24103.63281	13666.58789	3152.746582	3753.500977	5644.100586	8667.057617	7492.850098	11386.62012	5.07126	AT5G19440 (AT5G19440)		PWY-5751 (phenylethanol biosynthesis) / PWY-5079 (phenylalanine degradation III)
ath:AT2G01850	25835.78906	18199.13086	14409.2041	46976.66406	41052.94141	30551.10547	9386.642578	10913.71875	12720.75391	16491.17383	20213.40625	25603.32422	5.06452
ath:AT1G52000	24252.48633	26282.97656	6305.530273	51078.01953	59984.37109	31880.30859	2800.418945	917.2525635	1937.663574	2901.077393	1344.360962	2179.675537	5.04849
ath:AT4G29700	3832.900879	4441.899902	2402.218262	7283.615234	8832.210938	5052.243652	1704.248901	1564.617432	2152.786621	1383.243774	1407.057617	1733.473877	5.04375	AT4G29700 (AT4G29700)		PWY0-166 (pyrimidine deoxyribonucleotides <i>de novo</i> biosynthesis I)
ath:AT2G47790	6592.301758	5922.17334	5543.11377	7325.001953	9351.15625	6188.178711	2671.536865	3537.162354	2984.943848	4440.313477	3910.245117	3458.886475	5.0302
ath:AT1G69170	2901.309326	2513.555908	2156.414795	2011.382324	2579.840088	1740.445557	1176.303955	1128.262573	1430.393188	901.5444336	818.828125	1179.454468	5.0233
ath:AT5G23590	4313.049316	3190.944092	3425.921143	1733.446411	2313.966797	1713.7771	1484.342651	1805.53833	1870.819946	1068.470581	1619.560547	1933.856445	5.0221
ath:AT4G18780	686.6836548	675.7857666	611.4467773	1100.56311	1110.861938	873.277771	467.8539734	679.1566162	435.180603	555.5040283	507.9313049	612.4471436	5.01046	AT4G18780 (CesA8)		PWY-1001 (cellulose biosynthesis)
ath:AT5G51410	1147.700073	1001.865356	723.7368164	1256.408569	1043.284668	1244.658813	599.4945679	655.8605347	533.8206787	557.4749756	566.9063721	476.8476257	5.00734
ath:AT4G39940	38252.35156	32812.28906	20424.13477	44080.07812	55293.85156	32863.36328	6301.270996	7343.410156	15826.94336	4505.628906	4634.909668	7186.955078	4.99994	AT4G39940 (AT4G39940)	AT4G39940 (AKN2; Adenylyl-sulfate kinase 2)	PWY-5340 (sulfate activation for sulfonation)	path:ath01100 (Metabolic pathways) / path:ath00230 (Purine metabolism) / path:ath00920 (Sulfur metabolism)
ath:AT2G17480	5145.099121	4318.471191	3526.094482	6052.589355	7805.715332	5860.89209	2937.548828	2920.148682	3062.314453	4688.929688	5568.580078	5610.498535	4.99077
ath:AT4G09500	1329.156616	1399.887695	1316.514526	2048.744873	1847.763794	1401.360352	901.0494385	603.9376221	998.8261719	799.1605225	506.7077942	795.99646	4.99005	AT4G09500 (AT4G09500)		PWY-6266-ARA (superpathway of flavones and derivatives biosynthesis) / PWY-5125 (anthocyanin biosynthesis (pelargonidin 3-O-glucoside; cyanidin 3-O-glucoside)) / PWY-5321 (quercetin glucoside biosynthesis (Arabidopsis)) / PWY-5153 (anthocyanin biosynthesis (delphinidin 3-O-glucoside)) / PWY-5313-ARA (superpathway of anthocyanin biosynthesis (from cyanidin and cyanidin 3-<i>O</i>-glucoside))
ath:AT2G03720	629.6932983	902.5142822	795.3445435	1219.098145	1558.102051	1085.821899	361.2932434	257.2798462	641.4194336	499.6325073	450.3782654	566.5980225	4.98755
ath:AT3G47510	782.0818481	767.2600708	839.4730225	899.2661133	861.2260742	1004.473511	460.4924927	508.9768066	476.243042	267.7962952	372.9772644	621.0543823	4.98117
ath:AT2G39330	7427.046875	13500.57324	4109.787109	35359.91016	61258.69531	31486.19922	1248.481812	867.1983643	625.7805176	1074.031738	764.468811	423.5020447	4.97031
ath:AT1G67700	22477.15039	20818.66797	15360.34961	15301.74414	12472.9043	9898.791016	8264.237305	10124.52344	9731.629883	6643.436523	8525.410156	7812.206055	4.95564
ath:AT1G52720	6931.334961	4828.492188	2765.541992	22178.62891	16111.27441	12016.53613	1709.254761	1175.428467	3908.749512	1715.0896	3010.25293	4493.950684	4.93788
ath:AT3G59760	12107.62402	11927.34668	6618.73584	21260.26172	28006.89648	15335.20703	3091.537109	2463.080811	5751.506836	3270.445312	2277.336426	4546.421387	4.93304	AT3G59760 (oasC)	AT3G59760 (OASC; cysteine synthase)	CYSTSYN-PWY (cysteine biosynthesis I)	path:ath01100 (Metabolic pathways) / path:ath00270 (Cysteine and methionine metabolism) / path:ath00920 (Sulfur metabolism)
ath:AT5G24370	960.9251099	860.0531616	899.2200928	777.3086548	667.4120483	803.079834	463.7239685	366.4732361	523.3591309	429.3461609	310.50354	598.5137329	4.92435
ath:AT5G12030	390.9996338	483.1902466	667.6251831	5254.641113	3902.742432	2466.49292	421.7598572	279.8329468	395.0105896	1994.688843	1517.023804	1884.821899	4.9232		AT5G12030 (HSP17.6A; heat shock protein 17.6A)		path:ath04141 (Protein processing in endoplasmic reticulum)
ath:AT4G33540	2232.064453	2684.27417	1295.052124	6678.077148	4715.332031	4188.231445	957.6165161	950.3163452	1673.690674	1593.557983	2397.700928	2499.636719	4.92117
ath:AT5G06870	47914.21484	21468.27344	9052.907227	64367.90625	64114.42969	46164.44531	2443.609619	2291.421387	4148.753418	1840.346802	2449.637939	4799.99707	4.91077
ath:AT5G09440	2439.433594	2299.196533	1388.700684	29807.53516	24498.16406	12892.10254	1094.908447	883.362915	1332.81604	6060.938477	6487.817383	6335.040039	4.90951
ath:AT1G01190	751.6737061	811.3756714	773.5757446	885.7288208	1071.620117	914.8499146	610.4831543	674.0248413	482.2351074	454.3733215	487.2519226	643.3139648	4.90242	AT1G01190 (AT1G01190)	AT1G01190 (CYP78A8; cytochrome P450; family 78; subfamily A; polypeptide 8)	PWY-6266-ARA (superpathway of flavones and derivatives biosynthesis) / PWY-5152 (leucodelphinidin biosynthesis) / PWY1F-823 (leucopelargonidin and leucocyanidin biosynthesis) / PWY-3101 (flavonol biosynthesis) / PWY-5060 (luteolin biosynthesis)	path:ath01100 (Metabolic pathways) / path:ath01110 (Biosynthesis of secondary metabolites) / path:ath00903 (Limonene and pinene degradation) / path:ath00945 (Stilbenoid; diarylheptanoid and gingerol biosynthesis)
ath:AT3G13730	485.3676147	909.8426514	693.3518677	1233.229858	1117.161987	1315.030151	613.8356323	606.6752319	388.8191223	493.349884	533.5646973	652.9038086	4.90233	AT3G13730 (CYP90D1)	AT3G13730 (3-epi-6-deoxocathasterone 23-monooxygenase; CYP90D1)	PWY-699 (brassinosteroid biosynthesis I) / PWY-6544 (superpathway of C28 brassinosteroid biosynthesis) / PWY-2582 (brassinosteroid biosynthesis II)	path:ath01100 (Metabolic pathways) / path:ath01110 (Biosynthesis of secondary metabolites) / path:ath00905 (Brassinosteroid biosynthesis)
ath:AT1G19720	5046.82373	4680.06543	3879.744629	3293.532471	2178.451172	1892.311646	3481.699219	3516.376953	2480.981934	1888.001343	1730.971191	914.5539551	4.901
ath:AT4G10440	449.6778564	595.0614014	611.9726562	817.4892578	958.7196655	838.428894	490.2059326	281.6396484	498.8818359	351.4076843	338.7712097	504.9293518	4.88996
ath:AT1G70460	790.4909058	677.9495239	950.3115845	865.6781616	809.6799927	871.5291748	279.3246765	546.4307861	422.8235168	310.7134399	261.1221313	424.7912292	4.8823
ath:AT1G79410	1538.418457	1840.441162	1180.868774	2073.838379	2423.781738	2519.159912	977.2857056	678.2156372	1279.913574	1145.993652	774.6408081	1219.580444	4.87601
ath:AT2G38290	3963.658691	3140.657715	2499.42749	9638.834961	10656.07812	8890.433594	1516.713135	2146.44873	2587.222656	4922.404297	8205.889648	10635.14062	4.87593
ath:AT2G22500	3554.627197	1981.712524	2845.399414	10774.53125	11878.52441	6340.779297	1758.173218	1699.604126	1947.563965	5844.396973	7918.640137	6267.893555	4.86953
CATMA2a08550	845.0568237	623.8607178	720.2697754	1104.533569	891.7131348	946.0105591	421.0102234	606.0192871	509.2810364	534.6750488	555.503479	418.5203247	4.86827
ath:AT2G23430	2918.871338	2508.401123	2950.921387	2736.820312	2643.489014	2919.833252	1879.573242	1666.486084	1072.752686	1674.077515	1052.968384	892.7139893	4.86152
CATMA3a30510	677.1859741	955.6724854	548.2771606	1088.036865	1076.600708	1048.844116	510.3656311	588.232666	499.8031921	692.3408203	614.9719849	720.5664673	4.85993
ath:AT5G50915	1706.722168	1643.595947	1376.784424	6873.587402	6509.450195	4206.699219	712.1414185	1646.991089	1015.804138	577.4611206	2209.651367	2948.107666	4.84804
ath:AT4G11910	1568.122559	821.7940063	983.0542603	2581.541992	2354.046387	1490.595093	303.3940735	406.2119446	564.3430176	211.1512451	343.3659363	564.1588135	4.83955
ath:AT2G25450	31012.76953	23995.37891	16843.54297	44991.51172	39318.23828	27508.92188	8666.274414	6407.458008	14067.40723	7837.641113	6853.207031	9266.643555	4.83596	AT2G25450 (AT2G25450)		PWYQT-4471 (glucosinolate biosynthesis from dihomomethionine)
ath:AT3G59710	2441.491943	2507.22168	2524.093994	3274.894531	4072.689697	2554.933594	1394.917847	1015.963989	1361.776123	1041.592773	1657.997925	1340.695801	4.82489
ath:AT1G01080	11759.38477	7902.766113	7374.590332	3621.307617	5837.188965	4880.972168	4677.106445	3100.523438	4157.86377	2066.279297	2391.605957	2538.416748	4.82446
ath:AT1G68360	690.7653809	941.9066162	567.8428955	2106.785889	1397.526367	1913.810181	611.9320679	694.0477905	720.994751	488.9835815	751.4518433	917.9941406	4.8109
ath:AT1G24270	699.6746216	1060.44104	672.7512817	981.5062256	1366.918335	1175.913818	557.425293	526.0346069	581.4542236	532.2644653	385.6515503	441.4285889	4.80447
ath:AT5G57990	14675.77344	11785.78418	9225.884766	17767.7207	15695.67969	14363.78516	6060.514648	7592.953125	8353.193359	8742.652344	8751.378906	10564.58105	4.80355
ath:AT4G31050	1210.145386	1190.348633	922.4111328	886.1427612	583.7648315	654.5818481	750.1768188	327.5005188	526.3475342	414.0224304	333.1514893	319.8106384	4.80039	AT4G31050 (AT4G31050)	AT4G31050 (Plastidial lipoyltransferase 2)	PWY0-501 (lipoate biosynthesis and incorporation I)	path:ath01100 (Metabolic pathways) / path:ath00785 (Lipoic acid metabolism)
ath:AT2G26030	1076.200195	1186.156494	1091.341431	687.8657227	1071.117798	935.9899292	604.0072632	574.2327881	541.9500122	358.0993042	594.2260742	608.3670044	4.7981
CATMA3a31500	1087.110474	1197.175415	698.9873047	1437.630371	1588.292725	1740.441406	555.3515625	907.3623657	1129.528687	479.601532	562.4967651	651.7807007	4.79274
ath:AT2G33270	1026.164429	834.1760864	800.9442749	1248.425415	1212.300659	867.5757446	338.0031433	372.9162598	514.3551636	526.4611206	335.8683777	137.315155	4.77812
ath:AT5G67150	3498.632324	2982.169189	2691.768555	3329.395752	2508.507812	2512.941406	1043.221069	929.5817871	2014.701416	626.8701172	901.2402954	1162.689087	4.77803
ath:AT3G09050	5218.349121	5113.402344	3261.759521	2719.191895	2591.17749	2065.829102	2354.347656	2856.728027	3005.876953	1527.851318	1676.215576	1748.848755	4.7667
ath:AT5G02600	2575.242432	1362.703979	1493.452148	3572.720947	2880.819336	2796.496338	1230.434692	1042.912354	1186.823242	1293.682251	1315.66626	1560.411255	4.76612
ath:AT5G43080	1058.922607	823.6665039	861.0831299	535.0724487	404.39505	554.4906616	450.9255371	500.4490967	630.6209717	434.5446472	518.9962769	491.2673645	4.75858		AT5G43080 (1; CYCA3; cyclin A3-1)		path:ath05161 (Hepatitis B)
ath:AT3G49780	1341.036865	1402.702759	847.9057007	1746.688721	1733.012573	1614.128784	701.6369019	714.6785889	792.4848633	1016.111572	501.3614502	574.7937012	4.74677
ath:AT4G20970	837.6170654	533.4101562	343.3348389	2308.712891	1632.933716	1605.113403	400.4573059	366.0541992	371.484314	621.1282349	876.0579834	1410.481934	4.74594
ath:AT3G18060	21818.75781	18605.55273	15801.46094	17638.23633	16045.20312	12758.31055	10599.375	8768.59375	10286.30176	8298.00293	9284.768555	9598.964844	4.74124
ath:AT1G53470	744.2941284	923.9058228	666.6138306	9252.779297	7303.528809	4436.150391	550.4281616	400.5465088	952.5820312	2271.90918	1621.096191	3797.832275	4.73692
ath:AT1G50750	860.2625732	721.7506104	726.0454102	1126.266602	1022.134521	1462.726196	412.510376	330.92099	500.1610107	368.3739929	364.1908875	733.7756348	4.72858
ath:AT2G40860	2497.015869	2066.55542	1710.265625	3303.296387	3475.603271	2516.347412	1331.659668	1525.753296	1540.735229	1373.070801	1280.431274	1714.576782	4.72833
ath:AT5G57930	28458.99219	29213.80469	23011.74219	17576.29102	17678.85742	14235.41992	18103.27539	14398.79395	18874.5957	15376.25781	9422.013672	15325.66309	4.72631
ath:AT4G32375	856.9053345	775.8792114	779.986145	1154.927002	924.8859863	916.7123413	508.8518372	483.7919922	340.2270203	615.4365234	403.5246277	280.7511597	4.72502	AT4G32375 (AT4G32375)		PWY-1081 (homogalacturonan degradation)
ath:AT5G64570	3035.11499	2759.141113	1730.608276	14416.01172	13384.69336	7060.313477	1189.517212	1892.410156	1820.040039	1803.994995	3544.756836	4175.76709	4.70861	AT5G64570 (AT5G64570)	AT5G64570 (XYL4; beta-D-xylosidase 4)	PWY-5176 (coumarin biosynthesis (via 2-coumarate)) / PWY-6717 ((1;4)-&beta;-xylan degradation)	path:ath01100 (Metabolic pathways) / path:ath00500 (Starch and sucrose metabolism) / path:ath00520 (Amino sugar and nucleotide sugar metabolism)
ath:AT2G02990	2466.150391	1475.075439	724.5030518	49583.58594	33269.83203	23378.45508	539.8654175	904.2506714	890.7143555	28222.61328	16473.74609	26849.75	4.7
ath:AT2G34900	2308.936523	2365.633545	2739.310547	2152.395264	2550.331543	2234.169434	1124.451294	1453.120117	1513.719238	1253.715698	1661.282593	1794.838257	4.69934
ath:AT3G59820	1710.414307	1451.560669	1144.869873	2222.349365	1949.827637	1614.38855	718.989502	373.9637146	974.390686	620.8233643	800.2902222	853.7414551	4.6978
ath:AT2G15720	768.5012207	778.7755737	774.7484131	943.838562	853.15979	639.6486816	362.881012	490.2810669	332.8689575	549.6567993	530.6484985	548.2695312	4.69655
ath:AT4G28410	520.4160156	527.3491211	400.7088928	787.5941162	593.4017944	675.361084	305.8182373	303.3987427	343.1808167	456.5697327	289.8749084	462.3978271	4.68589	AT4G28410 (AT4G28410)	AT4G28410 (Tyrosine transaminase family protein)	PWY-724 (superpathway of lysine; threonine and methionine biosynthesis II) / PWY-702 (methionine biosynthesis II) / PWY-5864 (superpathway of plastoquinol biosynthesis) / TYRFUMCAT-PWY (tyrosine degradation I) / PWY-5886 (4-hydroxyphenylpyruvate biosynthesis) / PWY-801 (homocysteine and cysteine interconversion)	path:ath01100 (Metabolic pathways) / path:ath01110 (Biosynthesis of secondary metabolites) / path:ath00360 (Phenylalanine metabolism) / path:ath00270 (Cysteine and methionine metabolism) / path:ath00400 (Phenylalanine; tyrosine and tryptophan biosynthesis) / path:ath00350 (Tyrosine metabolism) / path:ath00130 (Ubiquinone and other terpenoid-quinone biosynthesis) / path:ath00960 (Tropane; piperidi…
ath:AT5G63150	1324.332764	1218.339722	990.8623047	1234.276611	1283.403687	1196.677979	764.0924072	735.2205811	497.5807495	751.8759155	627.1908569	499.7896118	4.68572
ath:AT3G14810	1406.577881	949.7312012	660.8062134	1777.047119	1537.280273	1658.12439	626.0875244	552.3051147	878.6502686	600.734375	461.6290894	736.5720215	4.68472
ath:AT4G27250	670.2213135	466.9547424	584.7536621	825.9715576	571.6804199	795.4683838	292.0256348	240.7001343	342.3323059	403.7153931	318.5545959	419.1312866	4.68271	AT4G27250 (AT4G27250)		PWY-5152 (leucodelphinidin biosynthesis) / PWY1F-823 (leucopelargonidin and leucocyanidin biosynthesis)
ath:AT5G03020	929.5687866	782.3850708	742.0348511	896.1013794	776.390625	812.9804688	551.9425049	415.0072632	390.263092	515.260376	326.4565735	426.9291077	4.68244
CATMA2a02840	1385.643555	1677.082031	1057.734741	668.8818359	799.1943359	812.1755981	818.1835938	605.6305542	638.8131104	524.0327148	368.5906982	647.795166	4.68241
ath:AT3G04000	1345.580078	771.4984741	828.6640625	3223.578613	2103.127441	2041.390503	513.8258667	395.1599426	740.7507935	555.3672485	326.6905823	928.6966553	4.6714	AT3G04000 (ChlADR)	AT3G04000 (3-oxoacyl-[acyl-carrier protein] reductase)	PWY-5410 (traumatin and (<i>Z</i>)-3-hexen-1-yl acetate biosynthesis) / PWY-6786 (detoxification of reactive carbonyls in chloroplasts)	path:ath01100 (Metabolic pathways) / path:ath01040 (Biosynthesis of unsaturated fatty acids) / path:ath00061 (Fatty acid biosynthesis) / path:ath00780 (Biotin metabolism)
ath:AT5G13880	869.3136597	779.8530273	718.7200928	1946.04187	1280.32605	1341.621338	466.1884155	427.4394531	681.569458	461.5114746	548.395813	754.1611938	4.67108
CATMA1ctrl44	986.2531128	607.0341187	673.069397	902.7407227	777.3573608	856.6930542	397.2532654	449.7775879	330.4581299	284.8642578	377.7825012	285.0387573	4.66769
ath:AT1G03910	6043.339355	5905.512207	4726.932129	5828.260742	5738.641113	4468.985352	3125.182129	2973.794189	3139.263672	3058.175537	2662.066406	3273.389404	4.66353
ath:AT5G52600	1233.454712	795.1117554	999.1749878	1027.534424	1034.78125	1039.975952	451.3584595	336.8712463	350.3097839	391.7974548	468.5439453	705.56073	4.66312
ath:AT1G06000	4368.416504	2995.321289	2647.125244	7691.79834	9553.442383	5077.805176	1469.270874	1899.942383	1638.384766	1250.366455	2094.949951	1918.418213	4.66289	AT1G06000 (UGT89C1)		PWY-6266-ARA (superpathway of flavones and derivatives biosynthesis) / PWY-5321 (quercetin glucoside biosynthesis (Arabidopsis)) / PWY-5320 (kaempferol glucoside biosynthesis (Arabidopsis))
ath:AT5G37690	558.2567139	521.3914185	648.2365723	493.2020874	409.6576233	501.8691406	330.5647583	349.2170715	300.098877	257.0859375	333.5297546	384.5730896	4.66264
ath:AT5G46510	2227.221191	2557.83252	2109.709473	1659.2677	1847.519653	1520.796509	1642.023438	1152.640625	1333.353271	716.2210083	1276.035767	1339.275024	4.66125
ath:AT2G13650	837.6173706	1079.15271	775.6706543	1698.86145	1401.364624	1039.274902	539.7014771	497.9940491	439.0420227	961.56604	802.3607788	816.1920166	4.65926
ath:AT3G48530	4630.044922	5609.45166	2241.379883	20135.44141	20091.75586	9781.015625	3003.245605	1170.90564	2101.030518	2431.402832	1781.146973	1882.7146	4.65502
ath:AT3G49220	21234.35352	22835.20312	16073.82324	55692.96484	49542.80859	43774.84766	11240.27344	12744.42773	20091.41406	30830.49609	20104.64258	45060.89844	4.64148	AT3G49220 (AT3G49220)		PWY-1081 (homogalacturonan degradation)
ath:AT5G09370	818.2054443	808.1708984	767.6517944	1202.15625	1020.325256	768.8870239	421.2992249	444.6149292	535.0396118	469.1438599	516.5597534	512.9876099	4.63372
ath:AT4G26100	4443.953125	3782.13623	3193.391846	4691.560547	5840.087891	4324.105957	1229.315552	2119.212646	2451.678955	1930.234619	2411.587158	2989.286865	4.63371
ath:AT5G05965	821.982666	586.9937134	597.9151611	1341.485596	912.0333862	1452.830811	390.2471619	363.0948486	604.8317871	381.4118042	365.2492065	516.5570068	4.63322
ath:AT4G21920	1452.795654	1127.831421	923.6856689	2071.936279	2014.190186	1428.041138	479.4326172	508.5431824	508.0657959	465.4111023	391.8608093	1064.754028	4.63069
ath:AT3G16440	671.5775757	740.0698853	819.3828735	924.7526855	580.2337036	870.5769653	336.5876465	252.3424835	322.7657471	398.9935608	446.7762451	344.5344238	4.62882
ath:AT4G05500	941.0100098	929.8997803	948.1037598	1092.233521	775.6728516	774.5716553	531.0125122	418.6830139	540.3074951	474.2204285	391.9781494	521.9736328	4.62647
ath:AT3G28730	947.9758301	2171.842773	645.0991211	2631.543457	5071.708008	4592.369629	425.3910522	515.2254639	710.4285889	504.816803	511.7104797	653.4622803	4.62602
ath:AT1G20830	5295.84082	4144.240723	4010.197266	3708.232422	3195.194336	3260.466309	2567.924316	2363.19458	3078.230225	1795.703003	1419.962769	2731.910645	4.625
ath:AT3G62300	1864.228882	1588.178589	1636.091309	1273.847412	906.927002	875.3416748	894.2841797	915.3922729	1017.355042	656.5097046	653.9468994	1119.526123	4.62231
ath:AT3G19260	2361.063477	1752.586304	1289.944702	2199.315674	2416.779785	2159.83667	768.0197754	766.1602173	1102.212402	1117.993652	1053.9375	1264.764893	4.61968
ath:AT4G10910	1303.915405	1753.994507	1136.588989	871.2998047	772.2432251	757.302063	578.5665894	408.5773315	739.7070923	635.8579712	451.7944031	492.2671509	4.61629
ath:AT1G06540	860.8291016	871.9418335	960.5910645	583.3803101	539.7741089	605.9291992	532.0313721	440.3822327	279.2755432	211.452301	405.443634	546.7572021	4.61492
ath:AT2G44735	1816.128784	1454.33252	2014.162109	1661.936157	1334.273315	1303.356323	1029.431763	622.7113647	580.6737671	1105.825073	878.1308594	1003.869446	4.61315
ath:AT3G61490	756.6204224	707.9906616	689.0216675	1283.251343	1724.417603	1603.150879	507.524353	545.1978149	822.2052612	696.4841919	1213.879883	1098.300537	4.61138
ath:AT2G24210	796.9249268	459.0436401	499.5992432	2310.132568	1512.125854	1261.367065	290.7665405	233.0853424	381.5948792	328.1306458	206.1021271	521.74823	4.61108	AT2G24210 (TPS10)	AT2G24210 (TPS10; myrcene/ocimene synthase)	PWY-3041 (monoterpene biosynthesis)	path:ath01110 (Biosynthesis of secondary metabolites) / path:ath00902 (Monoterpenoid biosynthesis)
ath:AT4G29840	4363.814941	3736.115479	3410.123779	4191.078613	4919.502441	4309.281738	2085.625732	2201.939209	2733.815918	2171.830078	2263.000244	3240.003418	4.60551	AT4G29840 (MTO2)	AT4G29840 (MTO2; threonine synthase 1)	PWY-3001 (isoleucine biosynthesis I) / PWY-724 (superpathway of lysine; threonine and methionine biosynthesis II) / THRESYN-PWY (threonine biosynthesis) / HOMOSER-THRESYN-PWY (threonine biosynthesis from homoserine)	path:ath01100 (Metabolic pathways) / path:ath00260 (Glycine; serine and threonine metabolism) / path:ath00750 (Vitamin B6 metabolism)
ath:AT4G01070	29152.12305	22821.61133	17126.7168	44575.60156	49668.61719	33118.71484	12770.45215	17579.4082	15216.09863	25246.88867	27002.79297	17222.04883	4.59222	AT4G01070 (UGT72B1)		PWY-6266-ARA (superpathway of flavones and derivatives biosynthesis) / PWY-5321 (quercetin glucoside biosynthesis (Arabidopsis)) / PWY-5320 (kaempferol glucoside biosynthesis (Arabidopsis))
ath:AT3G60130	7348.79248	4573.027832	3966.081299	19411.83008	14848.05176	9511.000977	1665.481201	2025.820068	2930.858398	1918.358398	3262.74292	3688.17749	4.59197	AT3G60130 (AT3G60130)	AT3G60130 (BGLU16; beta glucosidase 16)	PWY-5176 (coumarin biosynthesis (via 2-coumarate))	path:ath01100 (Metabolic pathways) / path:ath01110 (Biosynthesis of secondary metabolites) / path:ath00500 (Starch and sucrose metabolism) / path:ath00940 (Phenylpropanoid biosynthesis) / path:ath00460 (Cyanoamino acid metabolism)
ath:AT4G02360	1975.842163	1462.647583	839.6262817	5047.55127	6651.26709	3143.108887	769.6381836	574.3320923	534.2472534	936.4845581	297.4923401	916.8959351	4.58308
ath:AT2G46960	1914.84375	1782.156738	1236.008057	8323.12207	8943.547852	4150.26416	870.1818848	1107.912842	953.4537354	1106.080688	1904.123535	852.0728149	4.57974
ath:AT4G28290	3818.937256	4081.490723	1859.969849	10356.6123	12599.15625	6125.519531	964.6537476	1638.374512	1785.113281	1841.713135	2419.965088	3189.954346	4.57827
ath:AT4G24380	2688.82666	2738.400146	1644.42334	15666.97461	12319.55469	6801.296387	778.9387207	1065.834717	1622.913574	2564.805908	2787.067139	3514.173096	4.5722
ath:AT5G63260	2769.374512	2271.707764	1859.739014	4935.961914	4808.724121	2857.733154	1335.675049	1250.55249	1185.030762	1885.885742	1299.454224	1482.022095	4.56931
ath:AT5G46370	506.2619934	478.8031006	771.8809204	702.0021362	715.8588257	752.0358276	321.5740662	227.9840698	2.799849033	309.9351807	363.9596863	274.2859802	4.56696
ath:AT4G26420	1191.694946	1129.597168	1174.345825	1144.753052	1331.602051	1005.347351	588.6846924	657.9152832	739.748291	798.463501	788.1824951	1006.167847	4.56088	AT4G26420 (GAMT1)		PWY-6477 (gibberellin inactivation II (methylation))
ath:AT2G48010	1742.570679	1844.52832	1935.342773	2518.691162	3475.593994	2164.873047	1071.959839	1117.514526	1198.863403	1002.860229	1223.927246	1168.95874	4.56001
ath:AT2G33560	1420.009033	1106.13916	1251.216553	721.6970825	996.2215576	705.9529419	438.6669922	650.8416748	747.8583374	705.7833862	577.4471436	613.7735596	4.55272
ath:AT2G22880	765.9033203	504.7578125	622.975647	2306.838867	1686.128174	1354.40918	186.0838928	414.2221069	539.923584	331.4566956	759.348999	937.6779175	4.54944
ath:AT3G54420	1618.074341	1016.081238	992.1520996	2229.613281	4349.880371	2750.508301	505.3420715	966.8843384	874.6436157	3230.503906	4623.727051	5275.706055	4.54859		AT3G54420 (EP3; chitinase)		path:ath01110 (Biosynthesis of secondary metabolites) / path:ath00520 (Amino sugar and nucleotide sugar metabolism)
ath:AT5G43420	905.2738037	777.1091919	827.4325562	1439.557495	1364.112061	1062.025024	363.4441833	369.2355042	799.8578491	1318.873047	1124.921387	1277.371338	4.54412
ath:AT1G06240	1388.871826	1251.01062	1056.296021	1263.248047	1074.881348	1228.07373	710.866272	864.6868896	1015.111145	693.6517334	645.5611572	664.3483276	4.54348
ath:AT5G58000	1015.059631	1648.661499	1546.990356	1382.449585	1615.382935	1479.271851	929.4459229	763.019043	1154.041626	554.8757324	433.2970886	623.7328491	4.53654
ath:AT3G55970	2070.610596	1581.103394	535.3712769	25748.12109	21184.83008	9948.918945	509.6563416	410.1583862	594.53125	395.7443542	398.6350403	526.8853149	4.5339	AT3G55970 (AT3G55970)		PWY-5152 (leucodelphinidin biosynthesis) / PWY1F-823 (leucopelargonidin and leucocyanidin biosynthesis) / PWY1F-FLAVSYN (flavonoid biosynthesis) / PWY-5125 (anthocyanin biosynthesis (pelargonidin 3-O-glucoside; cyanidin 3-O-glucoside))
ath:AT5G13550	1904.192505	1678.207031	1029.798584	3405.512939	3792.924561	2229.544922	856.1911621	1040.459351	896.618103	683.0933228	974.0466919	1233.55835	4.52833
?	329.7526855	302.4369812	310.2298279	551.3571777	532.3226929	479.2585754	276.0209961	345.6531677	434.3071594	440.8499146	483.6369324	461.4133911	4.52826
ath:AT3G19300	891.9893799	872.9682007	814.2839966	635.1842651	776.9655151	742.3005981	461.2803345	579.362915	727.4561157	532.7592773	443.1005859	489.5992432	4.5271
ath:AT1G06620	1287.274902	825.4931641	693.2654419	6405.233887	5792.166992	2712.816895	240.4434967	524.3483887	464.1357422	302.3563232	459.4742432	650.5982056	4.52359
ath:AT3G20280	1600.059448	1252.374512	1305.242188	1674.796631	1418.105957	1281.393799	617.3101196	582.4013062	816.3269653	598.211731	841.0257568	933.1212769	4.5225
ath:AT1G01940	2981.287842	1708.025757	2168.715088	1528.287231	1673.028076	2067.24707	766.7325439	675.6676636	423.236969	847.0588379	717.6855469	584.6973267	4.51957
ath:AT2G24100	683.748291	1013.766052	1052.391602	5556.029297	6717.883301	2968.964355	526.9138184	810.515564	654.7668457	972.8400269	1528.164307	1317.307495	4.51818
ath:AT4G32250	2994.165039	3296.220703	2468.646484	6241.60791	6175.682617	3483.67749	1767.699585	1306.766113	1654.972534	1805.499878	1730.42981	1517.67627	4.50619
ath:AT3G22740	1468.938843	885.1054077	1295.202515	1835.403198	1223.835938	1951.703369	441.8752136	659.4150391	483.2165222	509.9361572	390.0677795	610.9616699	4.50439	AT3G22740 (AT3G22740)	AT3G22740 (HMT3; homocysteine S-methyltransferase 3)	PWY-724 (superpathway of lysine; threonine and methionine biosynthesis II) / PWY-702 (methionine biosynthesis II) / PWY-5441 (S-methylmethionine cycle)	path:ath01100 (Metabolic pathways) / path:ath01110 (Biosynthesis of secondary metabolites) / path:ath00270 (Cysteine and methionine metabolism)
ath:AT3G60390	1517.247437	1459.355713	1175.013184	1230.03125	1070.33313	815.7734375	1027.957397	1019.730713	1293.917236	633.7611084	471.4521484	725.4640503	4.50277
ath:AT3G55010	3327.279541	2606.890869	2338.918701	3052.451416	2623.224365	2559.833008	1598.34436	1770.552612	1712.35144	1392.959351	1400.975586	1513.189453	4.49955	AT3G55010 (AT3G55010)	AT3G55010 (PUR5; phosphoribosylformylglycinamidine cyclo-ligase)	PWY-841 (purine nucleotides <i>de novo</i> biosynthesis II) / PWY-6121 (5-aminoimidazole ribonucleotide biosynthesis I)	path:ath01100 (Metabolic pathways) / path:ath01110 (Biosynthesis of secondary metabolites) / path:ath00230 (Purine metabolism)
ath:AT5G24880	975.3355713	704.4013672	1242.510254	1095.204956	1087.369141	1059.272461	243.2637482	318.4144897	487.7254639	346.3388672	273.8833618	529.0141602	4.49545
ath:AT2G40470	407.6591187	613.8980713	376.7222595	1125.203735	1089.717651	759.1033325	394.5135803	308.0566101	483.4269104	545.9802246	437.8874512	576.9682007	4.49226
ath:AT2G39020	3293.064209	2451.416748	1629.273438	6333.314941	5653.623047	3507.888184	1111.416504	1242.314697	1448.412231	1585.36145	1403.122314	2078.379639	4.48718	AT2G39020 (AT2G39020)		PWY-1121 (suberin biosynthesis) / PWY-5474 (hydroxycinnamic acid tyramine amides biosynthesis)
ath:AT5G48960	6277.365234	8670.566406	7396.986328	6149.086914	7183.989258	5265.000977	3015.894531	2205.663818	4745.523438	2501.20874	1603.826904	3426.092529	4.4753	AT5G48960 (AT5G48960)		PWY-5381 (pyridine nucleotide cycling (plants)) / PWYQT-4445 (pyrimidine salvage pathway) / URSIN-PWY (ureide biosynthesis) / PWY-5044 (purine nucleotides degradation I (plants)) / PWY-6596 (adenosine nucleotides degradation I) / PWY-5695 (urate biosynthesis/inosine 5'-phosphate degradation) / SALVADEHYPOX-PWY (adenosine nucleotides degradation II) / PWY-6595 (superpathway of guanosine nucleotide…
ath:AT5G55530	8247.871094	9432.448242	6810.913086	21922.94531	21908.50586	12006.16309	5046.808105	4220.940918	4886.111328	10912.88184	7203.444336	10292.52246	4.47305
ath:AT3G01350	1529.836914	975.5209351	1582.959351	975.6486816	902.0296021	785.7526855	449.7855835	594.8966675	452.5272522	789.0158081	573.6912842	521.3719482	4.46974
CATMA2a13290	782.4667969	630.736145	759.7208862	818.755127	679.4940796	567.8115234	409.4020996	450.9005432	518.1469727	413.655304	254.811142	302.5144958	4.46839
ath:AT5G42240	1911.319214	1694.124146	1764.234985	892.2146606	1426.927246	1207.822754	1058.089844	1167.898926	1004.064697	930.7227173	1145.609985	1119.39502	4.4672
CATMA2a27540	1013.411377	813.7318726	831.3305664	629.7283325	472.7810364	397.8590088	379.9598999	328.5018311	381.4135132	589.9000244	265.1734314	493.2406311	4.46173
ath:AT3G04360	551.154541	762.9005127	669.0634155	1055.580566	844.7478027	1069.357666	397.2243958	439.9127808	122.981369	669.704834	311.3527832	554.925415	4.46146
ath:AT4G28310	3593.262207	2870.22876	3129.103271	1507.060425	1717.137573	1587.197998	1047.425903	1702.166016	2210.455322	753.1939087	1020.431763	1832.036011	4.45944
ath:AT4G23750	1321.83667	1331.685669	1196.732178	968.9589844	975.3405151	883.1627197	495.0213928	852.1225586	832.321106	507.0565796	852.6671753	568.2537842	4.45885
ath:AT1G33430	509.4167175	498.060791	670.7223511	1365.761108	909.2000732	784.5579224	476.2019653	591.2153931	535.9168701	299.2879028	242.8638611	321.0514526	4.45764
ath:AT1G20300	1548.870728	1090.421265	1061.148071	1367.569946	1438.341064	1232.976685	824.1827393	840.5812988	883.3973999	742.5094604	595.1693726	673.3184814	4.45549
ath:AT5G25500	961.9395142	1335.059204	901.9541016	1248.653564	1346.736572	1257.035645	656.8842773	844.1168823	914.8793335	506.8744202	717.737793	652.5652466	4.453
ath:AT1G14920	5504.591797	5581.399414	3827.317871	2881.851074	3632.353271	2840.761475	3383.276611	2001.488037	2903.79541	2321.810547	1712.374756	2002.513062	4.45257		AT1G14920 (DELLA protein GAI; GAI)		path:ath04075 (Plant hormone signal transduction)
ath:AT3G30416	533.2053833	410.4240112	304.8796387	763.6079712	575.473877	730.8178101	174.08461	280.0245361	313.2223511	235.6933289	422.1636353	381.5802307	4.45142
CATMA5a25810	521.4364014	507.5733948	349.7286072	686.2642822	786.277832	610.6381836	384.0674133	229.8350677	312.5990906	336.0276794	346.2655029	488.0070496	4.44958
ath:AT2G18590	1137.922119	1060.74353	835.5991211	980.3777466	688.1884155	560.079895	441.7013245	382.0640869	442.247467	379.0574341	365.7289734	462.0483093	4.44853
ath:AT2G38870	8169.864746	5441.552246	4170.742188	31358.38281	21532.33984	16688.55664	2322.533936	3558.908203	4070.926514	13706.53223	21966.55469	20267.4707	4.44768
ath:AT5G25620	1074.140991	662.1213379	908.7523804	1270.598267	867.1117554	1059.842773	434.5578003	407.3908081	333.4711914	676.7924805	529.2473755	607.7186279	4.44684	AT5G25620 (YUC6)	AT5G25620 (YUC6; flavin-containing monooxygenase-like protein)	PWY-581 (IAA biosynthesis I)	path:ath00380 (Tryptophan metabolism)
ath:AT1G27760	6287.762695	6751.806641	4541.687012	13131.54492	11506.82422	6358.397461	1071.77832	1255.676636	2400.12207	1149.227905	2401.151611	3319.44873	4.43875
ath:AT5G42270	49717.88281	61551.88672	44551.73828	37947.64453	39528.46875	27120.68359	36703.39062	32143.73438	39353.37109	28775.91797	20009.67383	24474.30664	4.43416
ath:AT3G45010	4075.351318	3940.851074	2376.852295	8035.718262	10312.94336	6726.048828	3177.470703	2809.631592	2266.487549	6024.04541	3356.390137	3876.227295	4.43415
ath:AT1G05790	7786.760742	6544.258301	4383.043945	8534.272461	8235.874023	7205.898438	2249.544678	2452.597656	4497.712891	2167.689941	2717.689941	3534.239746	4.43368
ath:AT1G14290	2877.520752	2825.193604	1867.019775	2089.047119	1992.861816	2190.430176	1217.677734	1074.552734	1420.336792	715.7595825	1341.991089	996.2628174	4.42909	AT1G14290 (AT1G14290)	AT1G14290 (SBH2; sphingoid base hydroxylase 2)	PWY-5129 (sphingolipid biosynthesis (plants))	path:ath01100 (Metabolic pathways) / path:ath00600 (Sphingolipid metabolism)
ath:AT1G37050	289.3440247	440.6609802	560.881958	793.9696045	702.7446289	866.2914429	349.2089844	241.7874451	473.4961548	272.338501	403.1085205	309.6788635	4.41885
ath:AT2G19780	1889.988892	1021.850891	1347.135254	3405.044434	2993.237305	2006.048828	728.7890015	1131.821411	1152.079834	459.9115601	974.8452759	890.6575317	4.41507
ath:AT2G30870	37342.46484	27393.89844	11834.21973	67464.94531	61742.35938	42040.81641	12705.7666	8846.633789	17621.81836	16008.20801	9761.499023	21622.78516	4.41505	AT2G30870 (AT2G30870)	AT2G30870 (GSTF10; glutathione S-transferase ERD13)	PWY-6842 (glutathione-mediated detoxification II) / PWY-4081 (glutathione redox reactions I)	path:ath00480 (Glutathione metabolism)
ath:AT1G61930	779.8339844	879.7888184	872.1116333	851.7668457	1182.821411	762.2851562	301.8594666	396.6219482	325.9234924	403.0231323	664.0303345	525.953125	4.41458
ath:AT3G63510	2373.321777	2093.067383	1665.838013	2173.35498	1803.341431	1803.704834	866.3150635	1031.498413	1379.172852	779.3674927	935.7401123	1054.799072	4.39487
ath:AT2G01480	1239.276855	971.3526611	997.4404297	1079.028442	745.0629883	829.7697144	753.1283569	566.6994629	662.3037109	457.813446	557.8169556	534.1447144	4.39108
ath:AT3G54550	3547.726318	2121.289062	1458.926025	8996.954102	9547.415039	4762.716797	1072.526123	1435.348999	1788.261597	1936.670654	1339.922729	1010.292908	4.3902
ath:AT3G63240	942.9326782	819.545166	766.5569458	524.5552979	596.5487671	686.4995117	524.4793701	409.3664246	647.8969116	274.1853638	269.8745422	520.3063965	4.38635	AT3G63240 (AT3G63240)		PWY-6363 (D-<i>myo</i>-inositol (1;4;5)-trisphosphate degradation)
ath:AT5G42140	1526.074219	1340.402954	1712.036743	1798.091309	1429.256348	1822.170166	823.0846558	569.1118774	863.1115723	966.0720215	1218.129272	681.9937744	4.38584
ath:AT5G15580	1173.282593	1219.014893	793.1131592	748.1818237	730.3782349	512.348999	604.815979	569.0286865	471.8535461	396.8085938	525.4844971	332.8099365	4.38114
ath:AT5G59550	5420.812988	3829.916016	2517.1875	11827.08203	12034.62012	6718.311523	1072.520386	561.1715698	2059.188232	2092.701416	1012.949036	5319.444824	4.3755
ath:AT3G15790	9026.955078	6272.024414	4348.349121	15624.43359	11282.85449	8830.552734	2976.941406	2923.211426	2863.126221	2907.462646	2036.394775	3169.334961	4.37475
ath:AT5G66870	781.2624512	741.5386353	912.9458618	1139.562622	1139.407471	809.7498779	444.4988403	502.263916	485.2599792	382.6894226	450.2754822	645.7249146	4.37152
ath:AT4G04655	745.3081665	544.2581787	717.3035889	620.7810669	579.9354858	466.3101501	177.1701813	333.2678528	330.821228	401.8630066	282.9026184	267.0018616	4.3649
ath:AT2G29640	1713.781128	1697.591187	1444.141113	1549.07666	1535.28064	997.0789795	759.2070923	863.6337891	721.7755127	941.8179321	742.531311	670.7454834	4.36463
CATMA5a60190	472.7341614	411.6661072	519.6629028	534.34021	501.309967	617.7364502	396.1556702	393.5121765	287.1367493	360.5541992	263.3992615	280.6114197	4.3636
ath:AT2G39415	870.7509766	556.4171143	918.737854	561.0733643	631.0773315	542.5222778	322.2193604	292.4086304	245.0590363	448.7575989	413.0291748	593.6391602	4.36292
ath:AT5G02190	1327.543457	1653.513916	1183.285522	666.5247192	281.1691589	756.9244385	932.1546021	486.8624268	602.4701538	521.2293701	439.8499451	447.87677	4.36291
ath:AT5G61330	2840.351074	2492.499756	2416.316895	1913.484375	1604.738281	913.0853882	2077.996094	1639.729492	2396.48877	1095.704346	1206.019775	926.6196899	4.36067
ath:AT1G74010	1222.731079	485.032135	853.1932983	2042.766479	1771.674072	1401.767334	414.8291016	390.644104	323.1851196	526.925293	855.5147705	1295.734985	4.35994		AT1G74010 (strictosidine synthase)		path:ath01100 (Metabolic pathways) / path:ath01110 (Biosynthesis of secondary metabolites) / path:ath00901 (Indole alkaloid biosynthesis)
ath:AT1G65270	3830.154541	3539.6875	2582.88208	3692.9375	3081.022949	2347.637695	895.9669189	1194.352905	1359.120361	1247.183716	1635.988037	1663.518799	4.35971
ath:AT4G11330	1860.854248	1792.414673	1526.143433	1027.933105	1556.177979	1203.570679	955.2584229	625.2368774	617.6295166	1031.011475	644.8764648	537.5056152	4.35623		AT4G11330 (MPK5; mitogen-activated protein kinase 5)		path:ath05161 (Hepatitis B)
ath:AT4G09680	3303.83252	2924.606689	2398.383057	3859.652344	3596.787109	2790.781982	2088.76123	1922.581055	1874.87207	1945.88147	1682.990479	1790.19812	4.35189
ath:AT1G71695	26126.97656	23981.86914	17948.82227	16089.00488	10853.43066	7554.59375	10382.5498	4690.247559	12054.02832	6307.5625	4083.107178	8633.514648	4.34569		AT1G71695 (peroxidase 12)		path:ath01100 (Metabolic pathways) / path:ath01110 (Biosynthesis of secondary metabolites) / path:ath00940 (Phenylpropanoid biosynthesis) / path:ath00360 (Phenylalanine metabolism)
ath:AT3G57920	927.9594116	917.364563	976.3847656	1022.61554	1165.964966	878.9772339	513.6817017	647.5320435	560.454834	474.9405823	709.6010132	408.749115	4.34411
ath:AT4G36830	1404.666626	1113.738281	756.6663818	3549.519531	2916.991455	2001.278931	466.5570984	607.9968262	1188.091187	597.7184448	550.0359497	1037.453003	4.34391
ath:AT5G52547	828.9281006	811.0560303	1008.96228	913.4746094	801.3153076	592.3858643	431.05896	260.0402832	426.7784424	374.3024292	438.5369568	542.5162354	4.34229
ath:AT5G19830	1262.961182	1062.871216	1113.703491	756.6767578	720.1856079	625.625061	558.6287231	617.5187988	789.4260254	704.5186157	646.9725952	924.8590698	4.33907	AT5G19830 (AT5G19830)		PWY490-4 (asparagine biosynthesis III (tRNA-dependent))
ath:AT2G39940	13731.71094	13154.69336	10306.25293	7135.091797	5622.242676	5761.416016	9684.22168	5510.472656	8544.424805	6364.447754	3402.641846	5725.208008	4.33331		AT2G39940 (COI1; Coronatine-insensitive protein 1)		path:ath04075 (Plant hormone signal transduction) / path:ath04626 (Plant-pathogen interaction)
ath:AT5G04310	842.8837891	759.0751953	901.1515503	1209.482422	984.7304077	798.2352295	387.5089111	671.7699585	556.746582	488.0605469	302.484314	403.9729919	4.33122		AT5G04310 (pectate lyase family protein)		path:ath00040 (Pentose and glucuronate interconversions)
ath:AT1G07890	58952.48047	53262.05859	51096.01172	68814.98438	61330.60156	70772.28906	32491.66406	48107.84766	46112.49609	50014.47266	56549.83984	57617.11328	4.33105	AT1G07890 (APX1)	AT1G07890 (APX1; L-ascorbate peroxidase)	PWY-2261 (ascorbate glutathione cycle)	path:ath00480 (Glutathione metabolism) / path:ath00053 (Ascorbate and aldarate metabolism)
ath:AT5G17490	1722.740479	931.7820435	852.7168579	2764.744141	1745.169312	1889.222656	397.6353149	613.3239746	548.7567749	653.3987427	487.7183228	607.6964111	4.32867		AT5G17490 (DELLA protein RGL3; RGL3)		path:ath04075 (Plant hormone signal transduction)
ath:AT3G06560	1015.020203	756.4713745	1022.069153	850.8359985	647.7594604	1010.697021	536.4156494	582.3234863	459.9117432	398.6371765	423.4362488	383.6563416	4.31359		AT3G06560 (PAPS3; poly(A) polymerase 3)		path:ath03015 (mRNA surveillance pathway)
ath:AT3G10260	5249.872559	4048.904785	2701.125732	5724.655762	5944.352539	4444.159668	2668.641846	1382.058105	2138.264893	2001.811035	1550.177246	1830.059937	4.31228
ath:AT3G04760	7885.788086	6516.161133	4893.437988	4673.801758	4836.98877	3472.905029	3612.923096	3352.303955	3711.874512	3094.96875	2394.523438	2686.901611	4.31066
ath:AT3G25980	1532.352661	1622.004028	1329.906738	1338.41272	1326.784424	1174.320557	814.5834961	845.9075928	994.5899658	497.6947021	1028.37854	804.1974487	4.31025
ath:AT1G73220	963.9885864	935.1929932	731.5387573	835.0690918	688.380127	507.7475281	410.2337952	353.6575623	490.1917419	358.8869019	418.8601074	424.0661926	4.3054
ath:AT5G26940	2146.322754	1734.402954	1436.953735	1725.177002	1820.496948	1547.197998	1201.485352	1058.713623	1143.550537	850.9264526	883.8643799	1013.967407	4.29871
ath:AT5G28237	981.6873169	623.0685425	1467.421021	1464.91394	1617.682739	1343.492798	546.7938232	320.1087646	552.5032959	468.3161011	456.2275085	527.7755127	4.29806	AT5G28237 (AT5G28237)	AT5G28237 (tryptophan synthase beta chain)	COMPLETE-ARO-ARA-PWY (superpathway of phenylalanine; tyrosine and tryptophan biosynthesis) / TRPSYN-PWY (tryptophan biosynthesis)	path:ath01100 (Metabolic pathways) / path:ath01110 (Biosynthesis of secondary metabolites) / path:ath00260 (Glycine; serine and threonine metabolism) / path:ath00400 (Phenylalanine; tyrosine and tryptophan biosynthesis)
ath:AT2G43100	17683.17188	12758.35938	11540.73438	13711.04199	11363.69824	9368.046875	4840.092773	4181.781738	8271.810547	3981.016357	2084.546631	5237.608887	4.29789	AT2G43100 (AT2G43100)	AT2G43100 (IPMI2; isopropylmalate isomerase 2)	BRANCHED-CHAIN-AA-SYN-PWY (superpathway of leucine; valine; and isoleucine biosynthesis) / LEUSYN-PWY (leucine biosynthesis) / PWYQT-4450 (aliphatic glucosinolate biosynthesis; side chain elongation cycle)	path:ath01100 (Metabolic pathways) / path:ath01110 (Biosynthesis of secondary metabolites) / path:ath01210 (2-Oxocarboxylic acid metabolism) / path:ath00290 (Valine; leucine and isoleucine biosynthesis) / path:ath00660 (C5-Branched dibasic acid metabolism)
ath:AT5G35560	1078.587036	1311.919922	1156.051392	1569.438843	1487.976562	1239.540894	854.9381714	442.414032	670.8422852	712.8307495	348.1923523	797.3283691	4.29414
ath:AT1G76680	26207.79688	23379.52539	5208.333008	65347.82031	70302.1875	40760.77734	2937.154541	9883.936523	6061.854492	10295.71582	29725.42969	38369.60938	4.29098		AT1G76680 (12-oxophytodienoate reductase 1; OPR1)		path:ath01100 (Metabolic pathways) / path:ath00592 (alpha-Linolenic acid metabolism)
ath:AT2G34930	2412.494629	1738.165771	706.8170166	14821.35742	19068.31836	7223.223145	681.357605	632.3191528	714.40802	1260.275635	1155.05896	1938.648438	4.28755
ath:AT3G21660	1042.857788	827.5923462	1234.750732	1799.291504	1206.302124	1510.819824	489.2503662	741.3426514	780.6221924	444.9220886	572.404541	766.4550171	4.28637		AT3G21660 (UBX domain-containing protein)		path:ath04141 (Protein processing in endoplasmic reticulum)
CATMA2a40760	1005.90918	844.50177	860.6884155	749.8777466	593.7655029	812.9669189	530.3034668	546.1881104	462.7559814	580.7629395	785.2530518	706.0919189	4.28575
ath:AT5G05390	926.7354126	735.8148193	821.3074951	542.3296509	455.1130066	590.9692993	408.8210754	558.7853394	589.953125	367.6930847	502.3356018	508.3814392	4.28434
ath:AT2G45880	1449.216187	1075.560791	977.7645874	2027.973267	2147.803955	1469.975708	523.7107544	657.5476074	674.6377563	503.7532959	545.6547241	1191.106567	4.28251	AT2G45880 (AT2G45880)		PWY-5455 (superpathway of starch degradation to pyruvate) / PWYQT-4467 (superpathway of sucrose and starch metabolism II (photosynthetic tissue)) / PWY-842 (starch degradation I)
ath:AT4G24670	3213.0271	3240.706299	2688.282227	2579.011719	2278.340088	1774.665039	1890.062622	2050.101807	2259.163086	1061.333008	1402.495239	2013.887451	4.27432
ath:AT3G25730	1521.837891	1627.918823	1132.816162	4871.670898	6079.710938	2843.361816	587.9248657	647.605957	876.8349609	1456.584839	1431.021362	2741.32666	4.26978
ath:AT4G12620	2000.79541	1539.589844	1343.034912	1034.660767	1075.930908	814.8207397	688.3046265	749.0098877	952.3848267	741.9758911	771.2907715	847.7536011	4.2601
ath:AT3G14610	780.7254639	730.4574585	753.3812256	691.2973022	789.1105347	720.0472412	548.6620483	408.9857178	419.7053833	458.3754883	642.6223755	620.6821289	4.25404
ath:AT4G00950	1578.85791	1257.084961	1339.591675	1406.383545	1149.263184	1006.144897	793.7202148	645.8390503	736.6390991	917.8148193	729.15271	613.8259277	4.25396
ath:AT3G47340	2571.286133	8707.186523	2933.018555	17347.32422	17201.05078	9295.453125	4058.960449	942.2012329	2169.187012	2293.993164	1815.471558	1638.410767	4.25307	AT3G47340 (ASN1)	AT3G47340 (ASN1; asparagine synthetase [glutamine-hydrolyzing])	ASPASN-ARA-PWY (superpathway of aspartate and asparagine biosynthesis) / ASPARAGINE-BIOSYNTHESIS (asparagine biosynthesis I)	path:ath01100 (Metabolic pathways) / path:ath01110 (Biosynthesis of secondary metabolites) / path:ath00250 (Alanine; aspartate and glutamate metabolism) / path:ath00910 (Nitrogen metabolism)
ath:AT2G46200	1120.49707	1070.431641	819.6298828	831.4702148	945.15625	995.7150879	725.2672729	421.5314941	523.0707397	318.7494507	287.4101868	576.6018677	4.25125
ath:AT1G73875	1094.279297	1063.708618	983.0213013	1384.025391	1011.971375	1213.165894	805.9931641	590.2840576	989.7736816	644.5668335	617.6229248	503.598114	4.25107
CATMA5a56400	504.3223267	598.2052002	514.1049805	668.3303833	989.3377686	936.9205322	172.4068146	398.2514038	482.7145081	448.3485718	446.2401123	411.5191345	4.24862
ath:AT1G36360	898.9533081	669.9711914	780.4510498	699.0935059	818.2346191	610.9928589	377.7765503	431.2272034	414.1079102	570.3416748	599.6993408	446.0572205	4.24208
ath:AT5G27380	13653.18848	11080.48145	5914.842285	23204.38281	26199.7793	13696.27539	3719.265381	2577.077148	6507.089844	3496.699219	2286.459961	5892.087891	4.23272	AT5G27380 (AT5G27380)	AT5G27380 (GSH2; glutathione synthetase)	PWY-4041 (&gamma;-glutamyl cycle) / PWYQT-4470 (&gamma;-glutamyl cycle (plant pathway)) / GLUTATHIONESYN-PWY (glutathione biosynthesis)	path:ath01100 (Metabolic pathways) / path:ath00480 (Glutathione metabolism)
ath:AT5G23200	716.5770264	754.6304321	843.8424683	1491.348755	1406.714111	968.5791626	593.9006348	723.2071533	660.8867188	678.4385376	723.0546265	764.0836792	4.22005
ath:AT1G72260	1171.156006	1271.500244	773.3224487	1987.091309	2133.792236	1150.057007	521.9679565	143.071701	481.2641907	600.2786255	335.3401794	670.2998047	4.21522
ath:AT4G31850	5569.283691	5326.98291	3606.718506	3223.213135	2568.725586	2555.002197	3197.166016	2350.239502	2831.330566	2362.4729	1554.406372	2376.488281	4.20668
ath:AT1G67530	741.7437134	944.230957	542.6696167	1282.272339	1075.536011	1025.531128	577.5598145	328.9234619	786.4008789	306.324585	286.2801514	525.4511719	4.2064
ath:AT5G48880	40032.36719	29957.66016	17759.67188	61191.37891	48128.46094	35325.99609	15535.9834	11619.89258	17420.375	13262.03125	6906.556641	12862.04004	4.20538	AT5G48880 (KAT5)	AT5G48880 (3-ketoacyl-CoA thiolase 5; PKT2)	PWY-561 (superpathway of glyoxylate cycle and fatty acid degradation) / PWY-5136 (fatty acid &beta;-oxidation II (core pathway)) / PWY-735 (jasmonic acid biosynthesis) / PWY-6435 (4-hydroxybenzoate biosynthesis V)	path:ath01100 (Metabolic pathways) / path:ath01110 (Biosynthesis of secondary metabolites) / path:ath04146 (Peroxisome) / path:ath00280 (Valine; leucine and isoleucine degradation) / path:ath00071 (Fatty acid metabolism) / path:ath01040 (Biosynthesis of unsaturated fatty acids) / path:ath00592 (alpha-Linolenic acid metabolism)
ath:AT2G23800	738.1525879	593.9481201	705.892334	825.4956055	642.1011963	813.437439	227.8725433	92.04533386	389.9749146	279.6733093	133.4296417	440.7853394	4.20204	AT2G23800 (GGPS2)	AT2G23800 (GGPS2; geranylgeranyl pyrophosphate synthase 4)	PWY-5910 (superpathway of geranylgeranyldiphosphate biosynthesis I (via mevalonate)) / PWY-5121 (superpathway of geranylgeranyldiphosphate biosynthesis II (via MEP)) / PWY-5863 (superpathway of phylloquinol biosynthesis) / PWYQT-4449 (polyisoprenoid biosynthesis) / PWY-5123 (<i>trans; trans</i>-farnesyl diphosphate biosynthesis) / PWY2OL-4 (linalool biosynthesis) / PWY-6859 (<i>all-trans</i>-farn…	path:ath01100 (Metabolic pathways) / path:ath01110 (Biosynthesis of secondary metabolites) / path:ath00900 (Terpenoid backbone biosynthesis)
ath:AT5G53290	643.6022339	573.9869385	785.7735596	1360.323853	1013.270691	1058.835083	453.2333679	309.4616699	668.085022	465.1375732	372.2590332	658.4235229	4.19666
ath:AT3G07740	1936.75293	1719.088867	1222.728882	2373.986084	1801.036377	1807.41394	981.8342896	1021.68573	1247.218872	720.0185547	1067.532471	748.5842896	4.19577
ath:AT5G32613	1177.095459	1158.237427	1008.958374	1407.817261	1282.234741	1144.378906	841.9991455	594.5388184	878.8753052	1020.984314	948.6386108	837.8518066	4.19544
ath:AT5G11470	1628.60144	1721.247925	1694.507324	1494.702026	1490.272827	990.2642822	1064.846191	926.1569824	1361.688721	761.5899048	737.5858154	1023.062622	4.19131
ath:AT1G32030	774.1381226	711.5842285	684.8264771	684.194519	736.0394897	591.8178101	475.7909546	442.4049072	567.6178589	502.1644287	312.2419128	443.5090942	4.18865
ath:AT5G07680	725.0552979	505.8591003	494.6203308	803.1461792	663.1228027	735.3137817	227.4819641	387.8422546	431.5570374	346.8859558	369.3901978	389.4387512	4.18835
ath:AT3G56920	558.4970703	726.8153076	701.942688	744.0966187	791.2144775	720.9445801	403.8334656	364.6909485	334.1791382	749.3632202	561.8157959	449.4298401	4.18817
ath:AT5G09270	1250.122925	921.8844604	965.5889282	673.4605713	695.0360107	1018.003418	507.4956055	475.8146973	505.535614	477.6415405	515.2018433	487.1651306	4.18535
CATMA4a15750	1058.933472	1007.872681	963.8640137	1886.32666	2001.384033	1109.746338	283.5464172	630.7162476	789.506897	497.2015076	330.3731689	602.0626831	4.18375
ath:AT1G63900	2211.300293	2034.047974	1560.385254	1424.461304	1344.619263	1414.7323	1318.439819	1413.431763	835.3050537	993.5192261	921.5339355	995.1723633	4.18236
ath:AT2G30320	2681.172363	2149.574707	1962.324463	2750.144531	2986.9646	2265.811523	1113.809692	1401.796387	1608.658936	1599.220337	1553.104126	1947.081055	4.18178
ath:AT1G48370	1798.456421	1078.899292	782.5575562	3824.131836	3585.343262	2035.245361	684.810791	508.3712158	1041.170898	990.2344971	1015.983643	1320.463623	4.17808
ath:AT4G23550	1096.948486	1080.884644	1071.118652	1029.793945	1216.485229	655.2825928	514.5454712	339.4308777	496.3366699	664.7302246	700.5722046	640.8277588	4.17262		AT4G23550 (WRKY29; putative WRKY transcription factor 29)		path:ath04626 (Plant-pathogen interaction)
ath:AT4G10840	18754.83203	19269.89258	16243.38086	25021.92773	23404.51367	19500.125	11972.91406	10423.37891	16986.9707	9403.181641	10956.99512	14210.39551	4.1677
ath:AT1G69090	812.6981201	674.3519287	565.6387939	683.6785278	752.9697266	705.2616577	291.8790894	342.3460693	406.2237854	378.4206238	557.2180786	565.9956055	4.16531
ath:AT3G43990	447.3005066	621.0419922	552.1556396	808.3002319	794.3334351	649.0307007	337.0989685	324.0443726	549.1757202	326.8225098	307.7302246	432.7218018	4.16505
ath:AT3G54480	7100.212402	4318.279785	2138.29834	30542.13867	27554.0918	12104.63965	1489.08606	2805.791992	2016.891724	2151.174072	2503.286377	2338.653076	4.16494
ath:AT3G15500	825.8070679	593.2300415	662.1811523	1433.313965	1082.749756	1181.105225	472.8914185	497.276062	747.4942627	433.6486511	431.6735229	773.1021729	4.16286
ath:AT2G26450	896.9507446	467.5223083	588.2629395	929.0375366	865.6635742	1076.440308	292.6217957	289.0636902	425.6695557	287.5204163	528.9268799	561.9328613	4.15915	AT2G26450 (AT2G26450)		PWY-1081 (homogalacturonan degradation)
ath:AT5G26980	1304.502075	1200.760742	990.0735474	615.1466064	852.9083862	693.8703003	1017.666077	719.1873779	870.4676514	457.9618225	685.4492798	627.126709	4.15531		AT5G26980 (SYP41; syntaxin-41)		path:ath04130 (SNARE interactions in vesicular transport)
ath:AT1G26760	7589.330078	7324.322754	4986.807617	4483.915039	4572.66748	3214.05542	2744.629639	4347.310059	4502.298828	1444.469727	2319.394775	3175.90918	4.15453
ath:AT1G22170	835.8042603	870.6162109	651.4345703	743.867981	1049.721558	1028.503906	511.0491943	490.8311462	501.2774963	721.184021	640.3616333	669.8259277	4.1534	AT1G22170 (AT1G22170)	AT1G22170 (phosphoglycerate mutase-like protein)	PWY-5454 (superpathway of sucrose degradation to pyruvate) / PWY-5464 (superpathway of cytosolic glycolysis (plants); pyruvate dehydrogenase and TCA cycle) / PWY-5464-PLANT (superpathway of cytosolic glycolysis (plants); pyruvate dehydrogenase and TCA cycle) / PWY-3801 (sucrose degradation VI (anaerobic)) / PWY-5455 (superpathway of starch degradation to pyruvate) / GLUCONEO-PWY (gluconeogenesis …	path:ath01100 (Metabolic pathways) / path:ath01110 (Biosynthesis of secondary metabolites) / path:ath00010 (Glycolysis / Gluconeogenesis) / path:ath00260 (Glycine; serine and threonine metabolism)
CATMA3a42260	752.2141113	529.1878662	448.8068848	782.4552002	638.1146851	800.7982178	332.2704773	371.0778198	344.2774353	424.3367004	479.6113586	523.4072876	4.15255
ath:AT3G16400	4040.697021	4684.636719	1916.803223	47829.44922	34580.67578	17453.31641	1481.848755	1636.860596	1451.437744	2053.824951	2253.082275	1708.664062	4.152	AT3G16400 (AtNSP1)		PWY-5267 (glucosinolate breakdown) / PWYQT-4476 (indole glucosinolate breakdown (insect chewing induced))
ath:AT1G10110	488.0429382	552.4914551	649.2190552	895.9036255	579.600708	644.8297729	304.9686584	354.1072693	231.6794891	316.0661621	358.8421021	309.8648682	4.15197
ath:AT2G31290	1815.235596	1589.606934	1436.622803	1444.86499	845.7489014	1111.439941	857.7236938	892.3193359	648.8838501	724.7103882	926.2075195	837.3248291	4.1503
ath:AT1G19500	615.3266602	465.4156799	445.143158	904.9493408	749.4123535	686.2994995	398.8088379	433.6019287	406.1659241	426.0982971	469.5538025	614.4460449	4.14844
ath:AT5G11140	719.7190552	609.9408569	606.9814453	627.7750854	502.5733643	593.9005127	501.2365417	409.2600098	580.0820923	293.1188965	335.9247131	424.6636047	4.14837
ath:AT3G07990	1394.661743	1353.805786	1401.95874	725.6713257	717.7685547	1322.188232	848.2233887	770.166748	627.1472168	345.973938	375.5411072	753.1219482	4.14759
ath:AT3G61150	2178.625977	2070.257324	1376.989014	3007.308594	2506.442871	1882.897339	776.0172729	640.9282837	1053.644165	1696.581421	1247.568115	1192.958374	4.14692
ath:AT1G69880	449.2689209	481.418396	736.6010742	1434.41272	1048.256836	831.1691284	302.0242615	439.7251282	433.43396	311.4760437	414.7119446	372.0471497	4.14673
ath:AT4G32730	751.8212891	1028.067139	909.0360107	1140.328735	875.6807251	1103.317505	536.4654541	450.7601624	526.1239624	358.4884033	655.8344116	214.0786285	4.14126
ath:AT3G17370	297.6491699	432.651947	348.7969666	908.8554077	757.6264648	634.2062988	461.120697	373.5515137	508.2810059	461.5532837	400.5139465	599.8614502	4.14116
ath:AT1G19620	1366.522949	1323.652588	881.583252	1374.018799	2001.007935	1606.501831	641.7651367	539.9920044	787.4768677	909.5772705	449.8286743	523.7150269	4.1398
ath:AT2G38185	887.1155396	918.1168213	834.7010498	800.355835	665.6851196	681.5540161	767.4779663	561.8739624	546.7966309	606.4523315	293.8306885	342.2966919	4.13705
ath:AT1G74390	2170.549561	2285.75415	1749.990845	3005.970947	2948.66333	2123.352783	1062.171509	680.7383423	1127.576538	943.5315552	798.18396	1847.310059	4.13535
ath:AT3G60710	1276.230713	795.1343384	1462.075439	429.7496033	664.0615234	487.7810974	451.1913147	292.7521057	348.5926514	429.1816101	506.6143799	669.5015869	4.1351
ath:AT4G30480	2821.578125	2514.702637	1473.160034	3218.055176	2611.979492	2952.705078	1496.539917	967.6454468	1217.017334	1449.605835	1204.38855	1335.334961	4.13377
ath:AT1G32640	39456.08984	43467.85938	8858.59668	65034.59375	54750.27344	39621.54297	1741.405518	1702.973389	9199.478516	3846.2146	2805.845459	11040.69727	4.13269		AT1G32640 (MYC2; transcription factor MYC2)		path:ath04075 (Plant hormone signal transduction) / path:ath04626 (Plant-pathogen interaction)
ath:AT5G42940	1592.596924	1278.19519	1650.174194	3316.1521	3398.983154	1948.1073	879.4556274	1247.736816	1140.012329	1308.168823	1095.946777	1343.859253	4.1324
ath:AT3G57710	4126.97998	3667.599121	2945.001953	5717.740234	4951.053223	4095.452393	2243.181396	2906.949219	2519.196533	3772.668213	3297.163818	4158.282715	4.13116
ath:AT5G67210	1269.312134	540.0014648	707.4525146	1899.690674	2431.516113	1362.634155	382.1620178	258.0664062	764.5490723	392.9710999	251.8961639	559.5505371	4.13077
ath:AT5G47540	2169.429443	2375.756592	2709.656006	949.4577637	2076.486328	1020.843506	1230.644531	1161.342285	863.4694214	739.6810913	600.5474243	1149.162231	4.1291
ath:AT5G49320	525.9637451	685.3378296	944.5911255	1089.838379	1463.868774	1013.915588	322.4399719	278.6179199	621.1824341	368.4842834	448.5228577	524.0587769	4.12803
CATMA2a31020	974.3983154	1101.432129	856.2768555	1290.319092	999.6332397	1186.052734	598.0361938	710.9360352	930.310791	660.1760254	641.3482056	558.248291	4.12571
ath:AT1G45145	16333.27539	7648.737793	5292.591309	35697.94922	34293.17969	17088.30273	2368.245605	3038.893799	5789.602539	7058.847656	11889.9043	8658.199219	4.12313
ath:AT1G66630	810.4334106	748.7849731	518.9248047	907.0512085	1149.663818	1035.498901	558.4477539	416.0993652	630.4519653	914.3720703	740.994873	812.2833862	4.12302
ath:AT1G06400	2275.427246	2753.777588	1849.26709	2756.798828	3613.656494	2419.213135	1017.109497	1135.826294	1465.72583	1117.129517	1502.462646	1580.078369	4.1221
ath:AT1G17420	5625.663086	3269.013184	1762.118164	64310.75781	57556.07031	22195.89062	1131.960938	1010.124939	1416.591919	5234.628906	4866.139648	6743.731934	4.12185	AT1G17420 (LOX3)	AT1G17420 (LOX3; lipoxygenase 3)	PWY-735 (jasmonic acid biosynthesis) / PWY-5410 (traumatin and (<i>Z</i>)-3-hexen-1-yl acetate biosynthesis)	path:ath01100 (Metabolic pathways) / path:ath00592 (alpha-Linolenic acid metabolism) / path:ath00591 (Linoleic acid metabolism)
ath:AT2G22900	4045.427246	3801.210693	3278.194092	4260.3125	3667.691895	3136.270752	1747.094604	2134.115967	2535.165283	1922.833374	1491.943359	2266.414307	4.12055	AT2G22900 (AT2G22900)		PWY-5936 (xyloglucan biosynthesis)
ath:AT1G80590	295.8068237	628.3514404	550.9833984	881.2738037	718.2011719	942.0794067	346.2067261	358.565155	334.0439758	432.4585266	379.8543396	615.3731689	4.12041
ath:AT5G14330	686.7219238	640.7348633	694.0311279	1184.691528	853.4473267	815.2910767	306.4558716	406.0556946	396.9931641	703.4707031	333.389801	546.4136353	4.11971
ath:AT2G07698	3570.813965	3875.338379	3496.942139	4415.566406	2527.286377	3146.302734	1521.042236	1848.942261	2229.051758	981.5482788	1699.97229	1425.453857	4.11962	AT2G07698 (AT2G07698)	AT2G07698 (F-type H+-transporting ATPase subunit alpha)	PWY-6126 (adenosine nucleotides <i>de novo</i> biosynthesis)	path:ath01100 (Metabolic pathways) / path:ath00190 (Oxidative phosphorylation)
ath:AT1G62540	1555.446045	1621.259888	876.1525269	2463.147461	2999.487549	1568.012939	535.2783813	611.4968872	544.8371582	796.7781982	849.7216797	431.0109558	4.11858	AT1G62540 (GS-OX2)		PWY-1187 (glucosinolate biosynthesis from homomethionine) / PWYQT-4471 (glucosinolate biosynthesis from dihomomethionine) / PWYQT-4474 (glucosinolate biosynthesis from pentahomomethionine) / PWYQT-4475 (glucosinolate biosynthesis from hexahomomethionine) / PWYQT-4472 (glucosinolate biosynthesis from trihomomethionine) / PWYQT-4473 (glucosinolate biosynthesis from tetrahomomethionine)
ath:AT1G01190	1167.155151	1031.603394	943.3240967	902.335022	796.4452515	712.8428955	523.3814087	531.0852051	675.7666626	577.1751099	597.369751	850.2001343	4.11793	AT1G01190 (AT1G01190)	AT1G01190 (CYP78A8; cytochrome P450; family 78; subfamily A; polypeptide 8)	PWY-6266-ARA (superpathway of flavones and derivatives biosynthesis) / PWY-5152 (leucodelphinidin biosynthesis) / PWY1F-823 (leucopelargonidin and leucocyanidin biosynthesis) / PWY-3101 (flavonol biosynthesis) / PWY-5060 (luteolin biosynthesis)	path:ath01100 (Metabolic pathways) / path:ath01110 (Biosynthesis of secondary metabolites) / path:ath00903 (Limonene and pinene degradation) / path:ath00945 (Stilbenoid; diarylheptanoid and gingerol biosynthesis)
ath:AT5G50830	723.0214844	654.9620361	377.1225281	1076.73938	897.2228394	870.6677856	295.0606995	525.3858643	346.587616	115.9250031	361.3212891	473.1309204	4.11578
ath:AT3G17940	8663.114258	6687.229492	6408.654297	12304.76855	9042.757812	7229.871094	3248.88501	1844.984863	4016.786377	4797.180664	3214.384277	4112.768066	4.11066	AT3G17940 (AT3G17940)	AT3G17940 (aldose 1-epimerase)	PWY-5114 (UDP-sugars interconversion) / PWY-6317 (galactose degradation I (Leloir pathway))	path:ath01110 (Biosynthesis of secondary metabolites) / path:ath00010 (Glycolysis / Gluconeogenesis)
ath:AT5G03720	1034.821167	758.2766113	874.2682495	737.3625488	766.9185791	677.7435913	404.6140747	462.6079407	309.0497437	652.0855103	619.2893066	331.2132874	4.10885
ath:AT3G02800	1298.494385	1108.228027	1416.202026	1732.591675	1142.058594	2141.889893	589.3816528	534.4542236	803.40979	462.7007751	502.7918396	642.3535156	4.10879
ath:AT5G66980	798.8299561	573.5731812	835.9822388	958.1325073	765.1508179	869.3778687	393.4391479	489.4569702	531.114502	448.7086792	369.0651855	529.1235962	4.10744
ath:AT4G13345	3259.337891	1886.206787	1640.0896	4774.773926	3476.22998	3233.141846	1227.298828	1160.046997	1574.908569	1123.643921	1042.64502	1574.226685	4.10709
ath:AT4G10730	1677.717651	1433.905029	2042.16687	1205.382812	1801.029785	1443.359497	1210.508789	865.5859375	931.6069336	831.3753662	757.2368164	619.8341064	4.10646
ath:AT3G52180	1147.61853	1221.346191	1483.629883	428.5300293	451.5097961	422.9656067	748.7073364	374.1531677	1070.490234	513.277771	465.8800659	722.5332031	4.10411	AT3G52180 (SEX4)		PWY-6724 (starch degradation II)
ath:AT2G19970	849.2127075	626.5343018	517.7695923	1159.801147	982.9091797	797.8410034	424.9984131	498.0739746	460.2059021	531.9719849	519.4668579	460.1939697	4.10025
ath:AT3G12120	59180.96484	60700.74219	57929.76953	63427.21484	63160.43359	66422.42188	63635.14453	56116.60547	59621.67969	67072.96875	70284.54688	69358.76562	4.09975	AT3G12120 (fad2)	AT3G12120 (FAD2; omega-6 fatty acid desaturase; endoplasmic reticulum)	PWY-5995 (linoleate biosynthesis I (plants)) / PWY-762 (phospholipid desaturation) / PWY-6013 (crepenynic acid biosynthesis)	path:ath01040 (Biosynthesis of unsaturated fatty acids)
ath:AT2G22370	4513.370117	3509.614258	3301.505859	3918.024414	4560.964355	3424.010742	1810.535278	1315.767578	2019.380127	2109.812988	1457.086792	2606.147705	4.09937
ath:AT2G24230	3363.442139	3173.107422	2677.577148	3323.476074	2404.496826	2318.647217	1124.87854	1201.569458	1672.694824	892.7945557	1226.231445	1809.658203	4.09895
ath:AT2G21590	2565.277344	1936.171509	2347.752441	1549.837036	845.446106	1515.350098	646.8001099	781.8369141	1196.0448	1020.44165	614.5148926	1337.983154	4.09422	AT2G21590 (ApL4)	AT2G21590 (APL4; putative glucose-1-phosphate adenylyltransferase large subunit)	PWYQT-4466 (superpathway of sucrose and starch metabolism I (non-photosynthetic tissue)) / PWY-622 (starch biosynthesis)	path:ath01100 (Metabolic pathways) / path:ath01110 (Biosynthesis of secondary metabolites) / path:ath00500 (Starch and sucrose metabolism) / path:ath00520 (Amino sugar and nucleotide sugar metabolism)
ath:AT4G24980	647.7432251	497.2741089	501.6583557	1000.319946	1068.415039	815.8186646	345.8440552	298.5953674	496.6175537	212.1649017	639.2648926	424.7295227	4.09124
ath:AT5G61410	21926.2207	22753.04297	17765.77539	10882.86328	14178.41016	16382.94238	15257.10352	13107.66895	14900.63184	13943.12695	10127.54199	8837.81543	4.08981	AT5G61410 (AT5G61410)	AT5G61410 (D-ribulose-5-phosphate-3-epimerase; RPE)	PHOTOALL-PWY (oxygenic photosynthesis) / CALVIN-PWY (Calvin-Benson-Bassham cycle) / PWY-5723 (Rubisco shunt) / PENTOSE-P-PWY (pentose phosphate pathway) / NONOXIPENT-PWY (pentose phosphate pathway (non-oxidative branch))	path:ath01100 (Metabolic pathways) / path:ath01110 (Biosynthesis of secondary metabolites) / path:ath00710 (Carbon fixation in photosynthetic organisms) / path:ath00040 (Pentose and glucuronate interconversions) / path:ath00030 (Pentose phosphate pathway)
ath:AT1G62340	690.0847168	587.9641724	526.4106445	1028.200806	628.6902466	933.7128906	363.6537476	457.9350891	349.1727295	344.8756104	429.5614319	366.981842	4.08818
ath:AT5G48630	1212.151001	946.850769	1148.254761	923.3195801	862.2071533	769.6896362	697.6705322	593.2183838	778.5327148	783.5621338	808.8848267	653.0773926	4.08663
ath:AT1G21560	2130.537842	2193.09082	1803.241577	2023.641602	1503.563599	1542.038452	1476.587402	1037.153809	1321.467896	700.4532471	924.8822021	1307.317993	4.08581
ath:AT2G05260	2911.817383	3618.825928	2105.526855	4643.882812	6238.978027	3950.650146	1456.293701	1714.397217	1929.417847	1655.480591	1690.6875	2916.960449	4.0857	AT2G05260 (AT2G05260)		LIPAS-PWY (triacylglycerol degradation)
ath:AT3G19100	2628.191895	2455.571045	1902.430298	4729.871094	4441.086914	2791.668945	1133.254272	1551.639038	1473.560547	1423.793335	2589.149658	1990.354126	4.0798
ath:AT1G54010	2375.016846	3063.101562	1493.925537	22453.89258	45647.95312	20182.36328	336.2454224	564.1699829	964.9351196	285.2167969	765.7002563	1113.458374	4.07896
ath:AT5G41150	3921.016113	3425.178223	2548.466797	2846.923828	2474.800781	2181.35083	1493.68811	1265.605347	1830.542603	1077.742432	858.2106934	1904.642334	4.07786		AT5G41150 (DNA repair endonuclease UVH1; UVH1)		path:ath03420 (Nucleotide excision repair)
ath:AT1G76420	514.1030273	738.666748	668.350708	841.5809937	860.0544434	674.8590698	389.0409851	344.2280884	670.4862671	336.6187439	313.6759033	286.2817688	4.07428
ath:AT5G03360	1093.947266	1142.893066	995.1188965	1127.46936	1132.790405	936.6556396	463.5320129	496.6964111	632.0991211	378.7176514	788.2095947	692.6415405	4.07313
ath:AT1G15415	338.1939392	597.2476807	110.6474991	1552.06897	1088.47644	1192.658203	331.947937	353.7447815	653.71875	407.2945862	261.5311584	729.6595459	4.0726
ath:AT4G21910	11420.56641	10043.75391	3557.830322	20413.18164	27034.03125	12243.75098	2840.213867	2660.706299	2596.760498	2906.396973	2142.748047	2566.173096	4.07223
ath:AT1G75090	941.1022339	849.0702515	657.2803345	1217.809204	821.5154419	1088.476807	669.6572266	559.9452515	528.8627319	478.4468994	376.0654602	576.7180786	4.06687		AT1G75090 (DNA-3-methyladenine glycosylase I)		path:ath03410 (Base excision repair)
ath:AT2G37680	1472.734009	1288.117554	1488.904297	1337.106689	1627.059692	2147.235352	937.4830933	736.918396	628.0765381	1191.952515	1181.676025	1044.820557	4.06401
ath:AT5G58210	2362.77124	2111.504883	1182.7771	3323.011719	3702.808105	2423.770752	659.1348267	803.835083	1410.557983	1028.156494	1185.713989	1843.829834	4.06353
ath:AT2G47930	5575.886719	7211.024414	4474.76123	2460.565918	2474.929199	1612.814697	3173.944092	2931.855469	4283.318848	1798.550659	2503.519043	3116.317871	4.06087
ath:AT2G36230	2725.872314	1529.864502	2274.950928	2318.020752	1800.487427	1909.686768	1129.881226	909.3693237	1008.135864	933.2660522	466.9717712	788.6151123	4.05954	AT2G36230 (AT2G36230)	AT2G36230 (1-(5-phosphoribosyl)-5-[(5-phosphoribosylamino)methylideneamino] imidazole-4-carboxamide isomerase; )	HISTSYN-PWY (histidine biosynthesis)	path:ath01100 (Metabolic pathways) / path:ath01110 (Biosynthesis of secondary metabolites) / path:ath00340 (Histidine metabolism)
ath:AT1G04980	1901.627197	1059.798096	955.725708	1929.32605	2046.419678	1897.267212	485.2137146	872.3023682	939.0198364	1582.756348	1776.738281	1644.3573	4.05894		AT1G04980 (PDIL2-2; protein disulfide-isomerase A6)		path:ath04141 (Protein processing in endoplasmic reticulum)
ath:AT1G58270	9319.326172	14013.62402	6021.365723	33304.97266	40764.26953	17121.7793	4259.206055	1607.820068	6221.70459	3107.526855	3120.344727	5752.789062	4.05132
ath:AT1G19790	486.1413574	535.7900391	499.0088806	839.0958862	805.7766113	862.7796021	261.929718	306.6161804	595.9769897	180.0128326	321.2676697	505.6773071	4.04945
ath:AT5G03610	907.5897217	1229.297607	908.9985352	2356.554688	2942.081543	1577.261108	932.138916	703.9622192	791.9805298	1186.321167	1334.881348	1048.557861	4.04674
ath:AT3G50020	556.4336548	587.593689	335.1274414	823.0841675	592.0268555	765.5421753	371.1558838	483.9440002	352.1538086	278.9724121	361.4403076	324.1905212	4.0436
ath:AT5G59110	782.4059448	407.1509705	864.5709229	1262.124512	1070.389404	1081.009521	443.8659973	277.2026978	702.3751221	315.7313232	319.3127747	550.6806641	4.04071
ath:AT4G20310	2137.900635	1433.194702	1495.83374	1092.80542	1080.019165	954.317749	1150.051147	640.1235352	805.7484741	812.5797729	676.69104	651.3405762	4.04009		AT4G20310 (Peptidase M50 family protein)		path:ath04141 (Protein processing in endoplasmic reticulum)
ath:AT4G05400	2210.066895	2937.475586	2824.899658	2723.272461	2311.027832	3299.418457	1217.252075	1317.140869	1542.753418	1128.028442	1010.774902	1679.793579	4.03972
ath:AT1G73370	916.0656128	930.7647095	707.7388306	845.3897705	911.723999	1023.438477	459.3421936	432.0991211	701.3096924	395.3565369	375.9480591	566.8928223	4.03961	AT1G73370 (SUS6)	AT1G73370 (SUS6; sucrose synthase 6)	PWY-5454 (superpathway of sucrose degradation to pyruvate) / PWY-3801 (sucrose degradation VI (anaerobic)) / PWYQT-4466 (superpathway of sucrose and starch metabolism I (non-photosynthetic tissue)) / PWY-5114 (UDP-sugars interconversion) / PWY-621 (sucrose degradation III) / PWY-3821 (galactose degradation III) / PWYQT-4438 (UDP-glucose biosynthesis (from sucrose))	path:ath01100 (Metabolic pathways) / path:ath00500 (Starch and sucrose metabolism)
ath:AT3G62710	457.2956848	609.6879272	387.9303894	796.1290283	1014.594055	709.6973267	314.5509338	455.3805847	429.616394	436.4450378	458.8583374	560.1435547	4.03918	AT3G62710 (AT3G62710)		PWY-5176 (coumarin biosynthesis (via 2-coumarate)) / PWY-6717 ((1;4)-&beta;-xylan degradation)
ath:AT1G76630	2926.82666	2744.325684	2071.888916	3278.223389	2793.821289	2272.381104	1386.755127	1255.972046	1538.538086	1444.44812	1434.041748	1219.940918	4.03626		AT1G76630 (superkiller protein 3-like protein)		path:ath03018 (RNA degradation)
ath:AT2G11462	570.147644	667.7924805	656.1237183	1000.414612	1248.219482	783.7718506	302.3435974	452.4432983	531.4995728	399.4570923	380.4472961	586.6089478	4.03129
ath:AT1G43270	584.621582	574.8041992	898.6549683	1163.241333	846.5592041	856.6347656	365.8855591	361.5300903	417.4263306	423.4997559	559.871582	657.8360596	4.02899
ath:AT1G30720	262.260376	867.6025391	644.2580566	1122.355469	1325.434326	1187.5802	368.569458	591.0442505	549.2798462	709.305481	847.1617432	723.7062378	4.02291
ath:AT2G32765	950.1097412	661.5728149	837.7940063	935.8643799	832.7501221	1058.846802	495.3695374	506.2608032	501.8207397	536.4807739	664.8545532	426.8341064	4.02092		AT2G32765 (SUMO5; small ubiquitin-related modifier 5)		path:ath03013 (RNA transport)
ath:AT2G21480	399.7072754	514.4211426	583.2832031	918.1156006	765.6694336	798.7616577	454.4008179	475.0480347	625.0198975	474.3001099	582.9249878	547.2960815	4.01418
ath:AT3G16920	929.5457764	759.6271362	952.4823608	1197.290771	958.7749634	1250.796509	701.8284912	583.7311401	683.2781372	748.2597656	666.8543091	927.8712769	4.01057
ath:AT5G48500	3158.331299	3523.7229	2956.979736	4681.818359	4777.02002	3098.536865	1851.306274	1874.234741	2460.158203	1937.05896	1826.358154	2325.112305	4.00569
ath:AT2G28105	886.6137695	836.3476562	659.5135498	407.5259094	733.7043457	467.0552673	423.497406	424.9065552	351.4030762	388.7262268	357.7584839	180.8343506	4.00239
ath:AT5G13790	1301.433105	1135.939331	881.3334961	1496.435669	1662.19043	1128.012817	528.8392334	762.0648193	878.5786743	282.9577026	639.8677979	683.578064	3.99991
ath:AT3G15870	609.5043335	627.7196045	757.0065918	884.3461304	624.3060303	742.3480835	477.9880676	411.5127258	404.2260437	503.7706299	474.7330933	513.5544434	3.99801	AT3G15870 (AT3G15870)		PWY-782 (glycolipid desaturation)
ath:AT2G37110	10624.15918	11177.99219	7883.875977	20211.08203	20138.75	11026.21973	3829.47998	4617.12793	5900.837402	6390.916992	9538.852539	11232.22363	3.99714
ath:AT5G27500	1733.822998	1608.193237	1234.543335	1255.197876	1404.4552	1201.814331	548.7877197	620.8236084	950.1109009	802.0151367	690.9666748	1095.799316	3.99589
ath:AT5G28180	432.10495	382.0606079	479.0339966	769.2293701	590.7935181	676.5467529	444.1846008	328.8208313	455.7746277	293.7254333	322.4134216	475.9351501	3.99506
ath:AT3G51110	1396.479858	1219.952759	1136.766235	1194.922119	815.5731201	1053.007568	823.8673706	498.8665161	658.6674194	530.5297241	326.0722961	757.8800049	3.99475
ath:AT3G45810	1288.551636	1249.890747	1502.920044	1516.621582	1402.294556	1088.818237	920.2009888	460.5162964	695.1432495	695.4104004	631.1694946	623.2415161	3.9914
ath:AT1G07380	1261.116455	1048.939941	894.326355	984.668457	913.5270996	808.972229	520.7999268	500.0802612	728.635498	657.2454834	705.8237305	729.4708862	3.99126	AT1G07380 (AT1G07380)	AT1G07380 (Neutral/alkaline non-lysosomal ceramidase)	PWY-6483 (ceramide degradation)	path:ath01100 (Metabolic pathways) / path:ath00600 (Sphingolipid metabolism)
ath:AT3G12145	1678.857422	1416.227661	1379.871094	4318.743652	6663.306152	2616.100342	392.966217	504.6220398	790.7473755	529.604126	439.3377075	353.078949	3.99067
ath:AT5G13520	788.53479	918.4190674	653.8565063	1139.012207	1094.44458	1197.519775	564.9568481	667.5932617	590.2062988	458.18396	675.4355469	901.5630493	3.99052		AT5G13520 (leukotriene-A4 hydrolase)		path:ath01100 (Metabolic pathways) / path:ath00590 (Arachidonic acid metabolism)
ath:AT2G44500	1556.847046	1332.923218	1654.240112	3165.216553	2217.567139	1963.057983	545.4508057	876.5466309	736.4667358	950.4406738	2005.648438	1701.797363	3.99017
ath:AT1G04120	5628.98291	4858.153809	2623.109863	12949.43457	11186.62695	6435.504395	2495.206787	3022.250244	2025.243042	4649.230469	5418.180176	3670.143311	3.98993
ath:AT1G25430	1526.392578	1384.295654	1421.402588	1636.490601	1229.881592	1480.163086	637.8966064	518.8065186	1034.852905	837.2236328	505.7922974	699.5803833	3.98937
ath:AT3G15351	904.215271	874.1409912	1196.84375	1090.95166	675.0197144	1029.566284	420.1016541	579.6397705	590.1453247	409.1237183	411.2349854	180.4660339	3.98936
ath:AT2G42480	965.2080078	548.9251709	797.8056641	1075.847534	962.7506104	791.215271	450.7090149	281.7060547	543.4258423	367.9396973	393.7688599	350.4499512	3.98677
ath:AT5G19855	8507.826172	6933.828613	6791.793457	13933.64551	12248.89062	9379.291016	3532.649414	5506.176758	5895.003906	4641.53125	8227.307617	8097.287598	3.97812
ath:AT4G13710	2429.082031	1398.103882	1832.395142	996.637146	848.1903076	1178.915894	688.305481	1108.410034	666.0470581	516.3991089	879.2770996	381.8149109	3.97604		AT4G13710 (pectate lyase)		path:ath00040 (Pentose and glucuronate interconversions)
ath:AT2G28120	2087.628906	1465.838745	1112.063843	3072.05957	2308.73877	1750.918335	828.1243896	912.913269	575.9708252	730.147583	721.7503052	630.4508057	3.97388
ath:AT1G27480	5678.775879	4737.13623	3875.22998	4252.264648	3888.614746	2603.891846	2022.430908	2436.601074	3010.208496	2037.727417	1982.115845	2224.603027	3.96999
ath:AT2G31810	2337.889893	2307.505615	1863.330078	1443.553345	1302.404297	1444.417969	1311.669189	767.4314575	1119.369141	1083.281006	848.6935425	1621.114136	3.96202	AT2G31810 (AT2G31810)	AT2G31810 (ACT domain-containing small subunit of acetolactate synthase protein)	PWY-3001 (isoleucine biosynthesis I) / BRANCHED-CHAIN-AA-SYN-PWY (superpathway of leucine; valine; and isoleucine biosynthesis) / ILE-VAL-PWY (superpathway of isoleucine and valine biosynthesis) / ILEUSYN-PWY (isoleucine biosynthesis I (from threonine)) / VALSYN-PWY (valine biosynthesis)	path:ath01100 (Metabolic pathways) / path:ath01110 (Biosynthesis of secondary metabolites) / path:ath01210 (2-Oxocarboxylic acid metabolism) / path:ath00770 (Pantothenate and CoA biosynthesis) / path:ath00290 (Valine; leucine and isoleucine biosynthesis) / path:ath00650 (Butanoate metabolism) / path:ath00660 (C5-Branched dibasic acid metabolism)
ath:AT5G59470	3049.216797	1671.335327	1952.792603	823.5411987	991.2702026	920.2722778	799.6749268	697.0639038	1076.112183	640.3115234	656.4279175	828.2595825	3.95985
ath:AT3G15720	1243.663086	843.567688	1166.955688	3186.771729	2535.61499	1579.361694	608.9431763	407.3892212	826.6274414	821.8904419	350.4046326	961.2051392	3.95842	AT3G15720 (AT3G15720)	AT3G15720 (polygalacturonase)	PWY-1081 (homogalacturonan degradation)	path:ath01100 (Metabolic pathways) / path:ath00500 (Starch and sucrose metabolism) / path:ath00040 (Pentose and glucuronate interconversions)
ath:AT1G52000	56682.39062	56542.90234	11734.00586	73237.10156	67515.05469	48991.09766	9892.935547	2023.838745	4693.581543	7861.544922	3256.894775	5201.119629	3.9578
ath:AT4G33020	750.2585449	579.6862183	712.4567871	879.3184814	1029.730835	851.0212402	485.8850098	327.0097656	655.3619385	547.09021	631.0550537	654.9041138	3.95472
CATMA2a12690	625.7824097	511.5158997	641.9823608	382.9347534	527.008606	392.9457092	395.6174011	299.8963013	288.2197266	333.1698303	354.3207397	187.5831909	3.95408
ath:AT3G52310	752.2263794	732.9533691	974.9420166	826.0474854	876.6459351	734.2682495	335.4549255	448.2377319	456.9586792	302.1549683	519.347229	499.5032043	3.95239
ath:AT4G34530	1224.647339	1661.270264	1044.488525	1658.139038	1306.425293	1621.236694	715.0861816	770.1906128	583.1276245	675.0631714	626.1707153	963.3565674	3.95145
CATMA5a31320	651.5061035	515.8557129	598.5041504	678.8679199	564.987915	616.545105	252.2837982	387.5206604	344.0031738	213.112915	385.9276428	378.0601196	3.95101
ath:AT5G07570	418.0624695	340.5552673	410.7063599	788.8598633	601.1932373	607.1530762	295.1341248	310.3302307	322.596344	352.9111023	578.4400024	326.7115784	3.9506
ath:AT5G60580	2283.720703	2982.723633	1776.510742	3695.027832	3411.5354	2390.786133	1053.606445	1485.286865	1678.074219	963.1439819	1110.023193	1474.233276	3.94921
ath:AT3G47380	4436.515137	2763.687988	1863.69165	8868.588867	7341.204102	4895.201172	1569.154297	1041.495605	1867.404175	4015.123047	3505.680908	6158.321777	3.94914
ath:AT1G50830	692.4577026	738.5889282	703.2682495	802.4456177	565.9317017	648.5863037	437.0662231	593.6228638	396.6767273	298.5829468	449.1199951	239.1109009	3.94898
ath:AT2G35950	960.2564697	732.4326782	801.0275269	609.1247559	724.7158813	690.152771	357.1854858	363.0584106	597.1953125	315.4650574	309.2131958	527.3638916	3.94734
ath:AT1G69480	840.699585	503.504364	885.3500366	3132.141113	3505.244873	1341.485596	450.5715027	386.0291443	61.79280853	539.3828125	447.8196411	396.6198425	3.94714
ath:AT4G05170	749.0614624	732.7120972	1050.680176	782.8866577	574.4387817	599.2524414	364.7587585	393.4033203	388.9983215	393.6345825	368.8250122	549.0629883	3.945
ath:AT5G64560	2199.118408	1888.355469	1318.461426	3087.98584	3112.64502	1962.939941	939.3041992	671.5072021	1105.807861	1257.908569	537.1439209	1237.673462	3.94498
ath:AT1G14920	3399.556641	2837.46582	2134.931152	1844.775024	2081.79541	1879.777466	1576.684814	1158.350464	2069.963623	1383.053589	1156.255005	1044.10437	3.94186		AT1G14920 (DELLA protein GAI; GAI)		path:ath04075 (Plant hormone signal transduction)
ath:AT2G40940	3136.699219	3847.596436	1934.008667	6305.208984	4824.882812	4030.607178	1439.530396	1296.374634	2433.11377	2081.629395	2655.877686	2979.577393	3.9399		AT2G40940 (ERS1; ethylene response sensor 1)		path:ath04075 (Plant hormone signal transduction)
ath:AT2G43540	3459.766846	2749.449951	2476.176514	3969.2229	3196.3125	2779.176025	1213.469849	1238.358765	1865.75293	738.0166016	825.4610596	1922.619751	3.93916
ath:AT3G54850	4062.340576	2031.630737	2214.775146	8181.697754	4473.218262	5121.80127	1316.857788	1253.700684	1602.1073	1805.066406	1469.533691	2038.744019	3.93916
ath:AT1G07840	2904.414795	2322.976562	2506.794922	1601.988647	1785.139526	1926.961182	1414.504028	1731.992554	1747.245117	1291.936523	1416.370483	1947.616089	3.93898
ath:AT4G17090	52615.84766	38221.26953	24927.1875	66072.86719	55341.41406	56775.76172	11526.95996	18030.93359	30773.11914	42016.70703	40404.64453	56328.48047	3.93657	AT4G17090 (BAM3)	AT4G17090 (CT-BMY; beta-amylase 3)	PWY-5455 (superpathway of starch degradation to pyruvate) / PWYQT-4467 (superpathway of sucrose and starch metabolism II (photosynthetic tissue)) / PWY-842 (starch degradation I) / PWY-6724 (starch degradation II)	path:ath01100 (Metabolic pathways) / path:ath00500 (Starch and sucrose metabolism)
ath:AT2G07505	744.0936279	812.6574097	521.9279785	699.2515259	536.6860352	469.2253418	178.2192078	245.6377258	208.3658447	214.1534271	451.9275208	179.6756287	3.93042
ath:AT3G20390	51056.93359	41192.01562	31278.56641	60956.85156	52584.24219	52014.03125	10767.59277	16756.63477	31337.01562	10855.90137	17983.61133	29967.26562	3.92907
ath:AT4G38470	18074.12891	21029.86523	6155.568848	43789.625	42808.44922	22411.99609	3666.512207	3925.416016	8957.604492	3065.798828	2509.371094	12194.49805	3.92892
ath:AT5G43530	321.5910645	526.4417114	769.9724731	840.8510742	727.6808472	692.032959	360.1664429	404.3525391	485.7383118	228.1264648	331.4864502	187.1242218	3.92793
CATMA5a56330	381.9694824	373.7306519	414.5206909	738.0314331	485.6324158	571.1158447	367.1610718	257.110199	267.6356812	297.2734375	334.1446533	161.1170502	3.92778
ath:AT3G51500	1632.004761	1592.920532	1078.18042	2102.966797	1963.785278	1357.651245	771.182251	912.5817261	1055.250488	704.663147	885.6409302	691.7064819	3.92755
ath:AT4G18840	2774.067871	1533.504395	2046.43457	2077.240479	1799.62854	1640.981323	444.646637	809.9405518	1040.53186	366.9364929	859.963623	610.0528564	3.92578
CATMA3a53250	757.6859131	550.6188965	666.453064	599.0812378	874.638916	674.7636719	369.545105	352.6486206	212.9771729	652.8760986	526.163147	581.4579468	3.92555
ath:AT2G24090	27443.85352	25751.3125	16608.64844	16702.36328	14199.58984	12518.14258	9234.099609	7349.265625	14633.78125	6755.863281	4555.569336	11266.60352	3.92297		AT2G24090 (Ribosomal protein L35)		path:ath03010 (Ribosome)
ath:AT4G34180	5883.273438	6928.836426	4722.87793	5987.079102	6325.494629	4921.455566	3495.30542	2590.305664	3115.917236	3472.543701	3076.711426	3413.412109	3.92188
ath:AT5G64410	3177.630371	2487.996094	1389.556763	5906.649902	5226.797363	3834.947266	1308.647949	2143.480469	1257.75769	1590.272949	3430.017822	2258.018799	3.9204
ath:AT1G66480	1864.26709	1545.452393	2041.924927	2776.876221	3624.601074	1887.742065	748.2128906	760.6412354	958.4822388	883.9304199	1033.056641	1616.695312	3.9177
CATMA5a62730	685.4356689	645.7613525	784.9411011	863.0153809	876.4990234	670.930481	596.5198975	466.4880981	349.2886047	428.7145691	389.7084656	481.0677185	3.91658
ath:AT2G45290	1136.032227	1389.983887	1260.158203	2972.645996	2505.091309	1677.725342	728.8711548	791.68927	926.2025146	599.7260742	1400.231323	1281.054443	3.9153	AT2G45290 (AT2G45290)	AT2G45290 (Transketolase)	PHOTOALL-PWY (oxygenic photosynthesis) / CALVIN-PWY (Calvin-Benson-Bassham cycle) / PWY-5723 (Rubisco shunt) / PENTOSE-P-PWY (pentose phosphate pathway) / NONOXIPENT-PWY (pentose phosphate pathway (non-oxidative branch)) / RIBOKIN2-PWY (ribose degradation)	path:ath01100 (Metabolic pathways) / path:ath01110 (Biosynthesis of secondary metabolites) / path:ath00710 (Carbon fixation in photosynthetic organisms) / path:ath00030 (Pentose phosphate pathway)
ath:AT5G40150	2799.737061	2898.737549	2275.648926	2161.750732	1501.023682	1258.734009	960.1803589	1829.267456	1552.920288	1031.447266	1237.58313	1340.924194	3.91399		AT5G40150 (peroxidase 63)		path:ath01100 (Metabolic pathways) / path:ath01110 (Biosynthesis of secondary metabolites) / path:ath00940 (Phenylpropanoid biosynthesis) / path:ath00360 (Phenylalanine metabolism)
ath:AT1G31814	1053.748169	1339.822754	1084.121094	1720.921631	1477.224731	1122.352295	697.9932251	684.5561523	672.7825317	496.2546387	902.5949707	522.0346069	3.91208
ath:AT4G28560	1015.788635	740.913269	777.4891968	1126.034546	1373.696045	969.3723755	473.6012878	488.6262512	668.5969238	388.2523499	404.158783	721.8118896	3.91144
ath:AT5G17990	15241.33887	11506.08984	5699.355469	41371.73828	40853.44141	17376.10352	3828.962646	5615.275391	4818.054199	4353.748047	5282.257324	4937.020996	3.90726	AT5G17990 (AT5G17990)	AT5G17990 (TRP1; anthranilate phosphoribosyltransferase)	COMPLETE-ARO-ARA-PWY (superpathway of phenylalanine; tyrosine and tryptophan biosynthesis) / TRPSYN-PWY (tryptophan biosynthesis)	path:ath01100 (Metabolic pathways) / path:ath01110 (Biosynthesis of secondary metabolites) / path:ath00400 (Phenylalanine; tyrosine and tryptophan biosynthesis)
ath:AT1G04860	2654.461182	1962.107422	1474.746704	2675.655518	2583.71582	1832.386963	1000.775879	1391.158569	1307.671021	830.0582275	921.1222534	743.7098389	3.90599
ath:AT2G17525	884.6826172	774.2944336	589.8476562	846.0198975	648.9382935	788.6434326	412.9431458	462.8063965	461.1836548	415.0043335	319.5041809	426.762146	3.90423
ath:AT1G21090	1186.962646	884.6369019	1172.212036	1885.173096	1468.775635	1330.859131	717.4863892	599.6880493	936.0973511	964.1196289	514.4052734	592.5188599	3.90409
ath:AT3G23350	592.925293	674.0874023	737.427124	906.7666016	828.1350098	579.6954346	404.4352112	311.8929443	330.7845459	375.2476501	392.1905212	557.1963501	3.90232
ath:AT5G67000	907.6264648	745.1793213	602.4703979	1135.472534	801.1687012	844.5771484	460.7677612	430.883667	422.3142395	377.9501038	503.9411011	520.7088013	3.90167
ath:AT2G31790	16086.20703	12287.44531	9855.265625	15722.94043	12939.03711	10896.98145	5777.057617	7265.541992	7991.936523	4010.206543	5490.208984	5433.592285	3.90119	AT2G31790 (AT2G31790)		PWY-1187 (glucosinolate biosynthesis from homomethionine) / PWYQT-4471 (glucosinolate biosynthesis from dihomomethionine) / PWY-601 (glucosinolate biosynthesis from tryptophan) / PWYQT-4474 (glucosinolate biosynthesis from pentahomomethionine) / PWYQT-4475 (glucosinolate biosynthesis from hexahomomethionine) / PWYQT-4472 (glucosinolate biosynthesis from trihomomethionine) / PWYQT-4473 (glucosinol…
ath:AT2G30600	17632.12891	13924.15332	5981.696289	57242.57812	54389.40234	25250.0918	10794.31445	4525.435547	8303.524414	12759.42773	7696.245605	15554.14941	3.90059
ath:AT2G29500	799.0971069	2250.323242	1780.937866	10689.99121	26768.77539	22224.73438	266.872345	457.3777771	1088.949585	853.980896	2237.977051	10699.0752	3.90031		AT2G29500 (HSP20 family protein)		path:ath04141 (Protein processing in endoplasmic reticulum)
ath:AT4G24830	13171.63379	9779.286133	6772.4375	18639.98828	27865	13681.13672	2840.19458	5163.397949	5195.819336	4160.109863	5122.011719	5734.231445	3.89986	AT4G24830 (AT4G24830)	AT4G24830 (argininosuccinate synthase)	PWY-5004 (superpathway of citrulline metabolism) / ARGSYN-PWY (arginine biosynthesis I) / ARGSYNBSUB-PWY (arginine biosynthesis II (acetyl cycle)) / PWY-4984 (urea cycle) / PWY-4983 (citrulline-nitric oxide cycle)	path:ath01100 (Metabolic pathways) / path:ath01110 (Biosynthesis of secondary metabolites) / path:ath00330 (Arginine and proline metabolism) / path:ath00250 (Alanine; aspartate and glutamate metabolism)
ath:AT3G14480	957.8309937	521.7600708	581.739624	958.4255981	739.2288818	896.5525513	310.7796936	354.9241333	380.8146362	504.2416687	493.8561707	516.7966309	3.89915
ath:AT5G20860	1034.748291	797.4210815	755.8195801	786.8451538	429.2963257	507.7469788	449.0955811	517.6455078	633.2179565	340.0033875	332.8839111	393.2823486	3.89902	AT5G20860 (AT5G20860)		PWY-1081 (homogalacturonan degradation)
ath:AT2G31340	1340.271729	1014.491089	1473.3396	1394.536743	1073.866943	1116.808228	430.8731689	724.7890015	488.3635254	538.6097412	823.3013306	844.3950806	3.89895
ath:AT3G61010	720.4955444	580.0042725	768.3403931	824.4465942	865.4906006	776.9673462	349.1923523	412.9364319	452.4328613	343.3432617	262.1804199	604.7194214	3.89352
ath:AT4G21990	16907.49219	11764.96973	5474.932617	28267.66406	28633.37305	17603.49805	6254.047852	10110.71191	4304.549316	10690.52832	6519.217773	8948.644531	3.88921	AT4G21990 (APR3)		SULFMETII-PWY (sulfate reduction II (assimilatory))
ath:AT2G46520	4788.98584	3392.99585	3176.268555	12153.42676	10565.51855	5544.96582	2119.082031	2630.595215	2504.955811	2068.338135	3058.580322	2606.233154	3.88719
ath:AT2G19850	807.6553955	716.617981	630.8973389	1116.122681	1180.468262	811.9620972	535.0461426	580.7922974	322.7861328	388.1526794	627.4346924	426.3650208	3.88701
ath:AT1G61600	1483.846313	788.050354	1122.401733	767.878418	759.7547607	793.8191528	407.4752197	488.2628174	569.6791382	328.8088684	432.3895569	493.1347961	3.88439
ath:AT3G19710	66761.71094	50609.57031	35639.04688	60642.71094	69249.5625	38485.00781	12115.80078	11797.72852	21863.75195	11266.23535	5697.441406	14942.83887	3.88438	AT3G19710 (AT3G19710)	AT3G19710 (BCAT4; putative branched-chain-amino-acid aminotransferase 4)	PWY-3001 (isoleucine biosynthesis I) / VALDEG-PWY (valine degradation I) / BRANCHED-CHAIN-AA-SYN-PWY (superpathway of leucine; valine; and isoleucine biosynthesis) / LEU-DEG2-PWY (leucine degradation I) / ILEUDEG-PWY (isoleucine degradation I) / LEUSYN-PWY (leucine biosynthesis) / ILE-VAL-PWY (superpathway of isoleucine and valine biosynthesis) / ILEUSYN-PWY (isoleucine biosynthesis I (from threo…	path:ath01100 (Metabolic pathways) / path:ath01110 (Biosynthesis of secondary metabolites) / path:ath01210 (2-Oxocarboxylic acid metabolism) / path:ath00280 (Valine; leucine and isoleucine degradation) / path:ath00770 (Pantothenate and CoA biosynthesis) / path:ath00290 (Valine; leucine and isoleucine biosynthesis) / path:ath00966 (Glucosinolate biosynthesis)
ath:AT2G33380	14467.77051	18821.19922	2917.821777	44183.65234	56640.60156	22347.16211	5215.402832	2050.046631	3527.489258	15602.58008	15468.64258	14053.81348	3.88368
ath:AT1G26450	957.088501	1257.308105	1176.81543	2125.094727	2745.546143	1507.171265	541.0733032	478.9672546	871.913269	706.8977661	735.9401855	1374.069458	3.8791
ath:AT1G80030	5404.797852	4951.456055	3839.258057	4312.817871	4066.925781	3346.3396	2797.833252	3484.393799	3303.460205	2917.800781	2750.480713	2507.575928	3.87893
ath:AT1G20110	5414.367676	5743.736816	3809.980469	6637.861816	6184.692383	4862.060547	3043.685059	2791.537598	3309.186768	3781.483643	3688.85083	4436.231934	3.8787
ath:AT1G04100	1500.557617	1753.994385	1594.277466	1994.977783	1979.378174	1363.94812	997.0743408	772.0291748	1099.239502	950.2443848	549.2230835	1009.139526	3.87819
ath:AT3G20890	1531.949585	843.3648071	1400.659058	1261.27478	983.9907837	1182.963501	586.4278564	567.2171631	631.2255249	477.6374817	405.8819885	558.6567383	3.87737
ath:AT2G16190	398.8223877	754.59198	558.0217285	717.2615356	896.9918213	877.6989746	448.3551636	588.8182983	624.045105	329.2550354	430.3651123	396.4698792	3.87635
ath:AT3G14330	2622.361572	2771.023438	1688.289185	1868.919922	1618.292603	1270.987183	1088.343506	1124.400879	933.0239868	1237.233154	1080.077637	1004.802063	3.87278
ath:AT5G03900	10919.08105	8925.522461	8224.485352	10668.54785	8021.403809	7232.959473	4453.969727	4495.461426	6258.650879	3607.500488	3470.112061	5301.644043	3.87271
CATMA1a34430	442.7315979	425.7716675	475.0551147	600.692749	661.2756348	648.5872803	358.0793762	346.1829224	402.823822	374.7447205	361.1442261	591.0993652	3.86717
ath:AT4G17230	8315.678711	5782.084961	4410.030762	12746.74805	10667.87988	8875.957031	2854.082031	1768.866577	4917.566895	3938.822998	5232.666016	8351.450195	3.86707
ath:AT4G18350	990.6826782	861.5800171	760.8684082	679.6342773	1023.739563	892.862854	511.243866	422.21698	403.1149292	521.4793091	441.5274353	498.3247986	3.86592	AT4G18350 (NCED2)	AT4G18350 (9-cis-epoxycarotenoid dioxygenase NCED2; NCED2)	PWY-695 (abscisic acid biosynthesis) / PWY-6806 (carotenoid cleavage dioxygenases)	path:ath01100 (Metabolic pathways) / path:ath01110 (Biosynthesis of secondary metabolites) / path:ath00906 (Carotenoid biosynthesis)
ath:AT5G54670	770.1798096	666.0164795	865.5791626	808.333313	962.4620972	731.7180786	525.5206299	428.0439453	511.6933899	478.1973877	496.9906311	614.5822144	3.86445
ath:AT5G38365	363.6036682	387.5153503	730.1738892	791.4996948	737.526123	1046.657471	286.7737122	295.0731812	360.5223389	598.9364014	417.35495	482.6036987	3.86389
ath:AT1G70910	908.6075439	851.0649414	592.2680054	1885.075439	1393.941772	954.2409058	369.6673584	341.6815186	516.2993164	481.4813538	597.7380981	729.8965454	3.85998
ath:AT1G14830	7146.16748	7089.500977	4632.69043	11557.69434	12114.0332	7001.48584	2803.519287	3760.584717	4533.709961	4135.759766	4879.63916	5882.132324	3.8573
ath:AT2G24760	1279.570557	1187.579712	1596.075317	1180.51123	1584.038086	924.9086304	648.7368164	817.9120483	647.6656494	489.1430359	630.4727173	552.0299072	3.85599
ath:AT4G01870	3914.355225	7648.737793	2304.944092	45070.66016	41625.90625	17571.42969	2679.972412	1990.481812	3436.931885	12315.75586	11308.79785	23282.4375	3.85463
ath:AT5G39400	584.5719604	644.8675537	522.5177002	744.7689819	905.2176514	749.1724243	548.0210571	526.9411011	474.0232239	530.8477783	564.6832886	345.5153503	3.8539		AT5G39400 (Calcium/lipid-binding (CaLB) phosphatase; PTEN1)		path:ath04070 (Phosphatidylinositol signaling system) / path:ath00562 (Inositol phosphate metabolism) / path:ath05161 (Hepatitis B)
ath:AT4G17190	4076.42041	4847.278809	2903.611084	3490.24585	3204.493652	2517.519775	1641.006714	1647.412354	2413.635986	1033.322266	1727.528809	1794.626099	3.85323	AT4G17190 (FPS2)	AT4G17190 (FPS2; farnesyl diphosphate synthase 2)	PWY-5910 (superpathway of geranylgeranyldiphosphate biosynthesis I (via mevalonate)) / PWY-5121 (superpathway of geranylgeranyldiphosphate biosynthesis II (via MEP)) / PWYQT-4449 (polyisoprenoid biosynthesis) / PWY-5123 (<i>trans; trans</i>-farnesyl diphosphate biosynthesis) / PWY2OL-4 (linalool biosynthesis) / PWY-6859 (<i>all-trans</i>-farnesol biosynthesis) / PWY-5122 (geranyl diphosphate bios…	path:ath01100 (Metabolic pathways) / path:ath01110 (Biosynthesis of secondary metabolites) / path:ath00900 (Terpenoid backbone biosynthesis)
ath:AT1G02460	930.1209717	749.9433594	827.894165	1191.039429	1362.966309	1421.518799	453.7153015	568.5752563	649.4162598	459.9937439	781.1547241	1170.97644	3.8523	AT1G02460 (AT1G02460)		PWY-1081 (homogalacturonan degradation)
ath:AT2G29630	58933.13281	58397.71875	50287.01172	37328.46875	36729.08984	28583.63477	31180.66797	13193.10645	43724.82422	20365.16406	11490.25586	27800.3418	3.84981	AT2G29630 (ThiC)	AT2G29630 (THIC; thiamine biosynthesis protein ThiC)	THISYNARA-PWY (superpathway of thiamin diphosphate biosynthesis III (eukaryotes)) / PWY-6890 (4-amino-2-methyl-5-diphosphomethylpyrimidine biosynthesis)	path:ath01100 (Metabolic pathways) / path:ath00730 (Thiamine metabolism)
ath:AT2G33530	3124.864258	2068.740723	2475.505371	2227.087158	1980.189697	2052.30957	1653.907104	1277.226074	1912.277588	1434.903076	1325.427246	1167.125366	3.84907
ath:AT5G13570	914.1744995	1057.341187	1183.302124	963.1817627	675.8488159	630.706604	383.8390503	346.18396	632.0842896	324.0979919	409.9456787	617.6829834	3.84826		AT5G13570 (DCP2; mRNA-decapping enzyme subunit 2)		path:ath03018 (RNA degradation)
ath:AT1G10920	806.6435547	828.0726318	713.4919434	539.6546021	682.4211426	775.5697632	687.3683472	639.5339966	605.3949585	421.5010376	492.5999451	548.2823486	3.84711
ath:AT1G55270	4218.484863	4061.493408	4209.458008	2941.080811	2606.477051	4362.324219	2482.191406	2461.248535	1988.984863	2506.365967	2127.974854	2038.628784	3.8463
ath:AT1G69480	657.8233643	803.7017822	765.5951538	2533.688477	2346.904541	1172.964966	333.1069031	694.9851074	490.9824219	545.06427	912.0390625	663.8623657	3.84602
ath:AT5G28500	23511.86133	26374.83008	14430.04199	17479.53125	15406.22559	9790.536133	11616.75293	10869.38379	11364.26562	8075.862793	6275.947266	6928	3.84458
ath:AT3G54640	5218.625	2875.235596	1371.810547	19597.82617	17755.95703	7104.387207	1228.54834	1207.612671	1527.606079	1834.334473	1261.336792	1495.615112	3.84243	AT3G54640 (AT3G54640)	AT3G54640 (TSA1; tryptophan synthase alpha chain)	COMPLETE-ARO-ARA-PWY (superpathway of phenylalanine; tyrosine and tryptophan biosynthesis) / PWY-581 (IAA biosynthesis I) / TRPSYN-PWY (tryptophan biosynthesis)	path:ath01100 (Metabolic pathways) / path:ath01110 (Biosynthesis of secondary metabolites) / path:ath00260 (Glycine; serine and threonine metabolism) / path:ath00400 (Phenylalanine; tyrosine and tryptophan biosynthesis)
ath:AT2G41260	2487.508789	2134.405762	1272.985107	1860.086548	2060.817871	1256.800659	553.7319336	1050.41626	656.3265381	550.390625	337.4089661	369.928833	3.84236
ath:AT1G31335	1988.216431	2047.814819	2023.708618	1715.770508	1905.468994	1586.656494	1055.245483	986.8494873	1555.606323	1432.596924	1070.562866	1534.740234	3.84182
ath:AT3G48190	941.187439	932.7524414	652.3550415	716.1637573	667.2213135	707.9091797	523.0322266	632.2037964	515.447937	458.9368896	529.5922241	488.192749	3.83819	AT3G48190 (AT3G48190)		PWY-6352 (3-phosphoinositide biosynthesis)
ath:AT5G44540	914.7178955	675.4992676	592.789856	654.5823364	524.1251831	670.9396362	375.3022156	339.3568726	277.5816956	321.7568359	438.0648499	467.1375122	3.83786
ath:AT4G32830	813.5493774	747.2316284	688.2556152	770.8562012	654.8942871	865.331604	515.6412354	438.8978577	375.8727417	492.1090393	325.3770447	114.5488739	3.83767
ath:AT1G65430	522.0182495	497.2069397	619.1133423	639.0183716	749.8131714	757.2260742	263.8641357	349.2929077	400.1550903	622.3414307	307.7119141	418.8461304	3.83689
ath:AT4G28570	3456.61499	3355.436035	3464.208984	3717.135986	2656.655518	2667.236084	1873.727905	2047.625854	2299.745361	1841.115356	2370.808838	2240.370361	3.83513
ath:AT5G39820	1244.032349	1200.466309	1100.020142	1122.322632	1066.420532	1216.487427	607.1096802	660.1269531	716.8642578	696.3730469	885.8388062	402.0959167	3.83357
ath:AT3G19240	4562.703125	4503.361816	3425.859863	9309.623047	7571.551758	4902.797852	1811.406616	1717.894775	2795.678711	2905.126465	5015.416992	5088.120605	3.83269
ath:AT5G27520	2799.033447	3740.090576	1120.409912	12266.93359	10659.57617	4687.324707	843.7786255	876.3482666	1366.19397	1080.408569	1240.3396	2281.605225	3.83053
ath:AT3G25210	1297.916992	1554.217285	1020.536133	1448.493652	1714.637085	1121.107178	819.5168457	648.2454224	653.6767578	576.3822632	416.373291	746.0561523	3.83028
ath:AT5G40510	693.1634521	546.7396851	829.4223633	1017.760376	870.9448853	717.8909302	307.5591125	292.6190491	425.6690063	309.8078918	317.9733582	603.6538696	3.82803
ath:AT4G20160	1310.864746	801.3455811	1333.338745	2021.509033	1517.519409	1091.527222	366.1143494	653.6595459	385.1433411	422.1651001	393.4396057	489.4556274	3.82735
ath:AT4G29920	1070.936646	894.8376465	803.519043	589.0345459	648.4888306	669.489502	594.1099854	605.2796021	637.6308594	559.621582	648.1078491	709.3787842	3.82531
ath:AT4G13740	1021.489929	795.664978	642.272583	1334.053467	836.822998	925.536499	354.0607605	613.6538086	685.4297485	227.6542816	397.8919373	289.5857849	3.825
ath:AT4G31060	2483.928955	1710.154785	1736.540527	1648.789795	1655.428223	992.7451782	1171.357422	518.9472046	848.6575317	849.0844727	619.9706421	512.2688599	3.82445
ath:AT5G18690	877.6038818	1118.699951	1173.484985	1298.233276	1183.703857	851.6862793	659.3267822	562.8380127	603.1584473	561.289856	547.7675781	588.9179688	3.8229
ath:AT2G26640	3283.856934	4055.765625	3013.379883	2736.705566	2666.111572	1797.596069	1647.749878	1623.287476	1677.476074	1243.179077	1314.389648	2303.710205	3.82055	AT2G26640 (AT2G26640)	AT2G26640 (3-ketoacyl-CoA synthase 11; KCS11)	PWY-5080 (very long chain fatty acid biosynthesis) / PWY-6598 (sciadonic acid biosynthesis)	path:ath01110 (Biosynthesis of secondary metabolites) / path:ath00062 (Fatty acid elongation)
ath:AT1G52530	459.8845825	505.7080688	999.6051636	1228.658325	951.7091675	1186.902344	507.1894836	382.877655	521.4854126	486.7728577	384.1282959	499.0259399	3.81786
ath:AT3G24330	808.4325562	739.541626	1123.648315	968.1577759	844.4723511	773.8118896	301.0572205	409.6890564	685.8168335	319.3822021	205.3928986	360.0717163	3.8169
ath:AT2G39050	2014.452393	1428.025513	1122.350464	6346.774902	5387.103027	2727.063232	1115.950928	635.2522583	1226	1021.959412	1107.59314	1841.207886	3.81671
ath:AT3G15050	1342.605957	1319.687378	1236.207764	1201.665649	657.09198	587.1235962	477.5513611	756.0320435	487.8372803	806.3933716	774.2160645	693.3566284	3.8162
ath:AT3G16420	9963.303711	30228.16992	5381.76416	44313.28125	61882.07812	27431.70117	1143.335938	1626.918823	3750.689209	1561.575195	2811.283936	9903.206055	3.81351
ath:AT5G52820	1457.392212	1697.458374	1740.875732	1303.293701	1509.400024	846.4978027	617.5419312	758.6040649	943.0395508	691.6338501	881.6906128	1081.115967	3.81253
ath:AT2G24490	1521.69519	1927.419678	1197.595215	891.0585327	919.4102783	1274.28772	926.3406372	931.0337524	1097.104614	652.0419922	763.0513306	726.0095215	3.81244		AT2G24490 (RPA2; replicon protein A2)		path:ath03420 (Nucleotide excision repair) / path:ath03440 (Homologous recombination) / path:ath03030 (DNA replication) / path:ath03430 (Mismatch repair)
ath:AT2G01950	2290.827881	2176.910156	2145.823975	2016.959961	2294.133789	1198.009766	935.2754517	1456.70166	1251.837158	667.8602295	813.2923584	1195.757202	3.81186
ath:AT3G28705	451.6520081	500.7546387	603.6268921	733.1711426	749.4456177	719.9389648	374.3348999	527.2949829	366.8471985	345.0759888	431.4960632	564.8291016	3.81176
ath:AT5G04320	3018.047607	3019.733154	2484.18457	2055.309814	2223.126953	1646.336304	990.977478	2082.448486	1825.783936	652.9042358	1475.711304	1485.095215	3.81084
ath:AT5G24420	3957.706787	2322.378662	1177.083984	17396.75977	15576.59766	5814.012695	564.9084473	738.8693237	965.4439697	540.2197876	852.9767456	1012.29303	3.80919	AT5G24420 (AT5G24420)	AT5G24420 (6-phosphogluconolactonase 5; PGL5)	PENTOSE-P-PWY (pentose phosphate pathway) / OXIDATIVEPENT-PWY (pentose phosphate pathway (oxidative branch))	path:ath01100 (Metabolic pathways) / path:ath01110 (Biosynthesis of secondary metabolites) / path:ath00030 (Pentose phosphate pathway)
ath:AT1G72800	864.6243896	1154.680908	667.5391846	1366.519409	1121.754639	983.4605103	615.5296631	638.1513062	734.8518677	512.2504272	551.6376953	576.4710693	3.80903
ath:AT5G13190	910.5118408	1455.347046	1006.465149	4422.192383	3849.599121	1888.098755	325.6040955	875.4554443	720.8098755	660.397583	1371.339478	1270.829712	3.80877
ath:AT2G43370	1523.962402	1253.742554	762.0359497	1651.691406	1600.752441	1389.880127	486.0339355	471.7170715	670.0360107	567.4174805	1193.003052	900.866272	3.80679
ath:AT2G21800	459.4567566	454.3641663	497.1067505	470.98349	705.7388916	681.4850464	347.2485352	255.8948975	334.2954712	247.39888	344.8503113	405.5831909	3.80512		AT2G21800 (EME1A; essential meiotic endonuclease 1A)		path:ath03440 (Homologous recombination)
ath:AT3G11870	487.1612854	461.1237488	428.6061707	820.0990601	677.0383911	821.4046021	276.2017517	272.2886963	550.854187	331.7680969	538.8629761	506.2525024	3.80406
ath:AT5G14730	591.6917725	939.9763184	610.458252	1472.502075	1126.115723	980.3486938	524.5009155	571.6065674	391.758606	488.5724182	357.8262329	662.8123779	3.80277
ath:AT1G80190	541.7581177	605.5126343	573.2892456	1206.435425	809.1373291	731.6270752	330.9567261	617.7005005	460.6329651	340.8244934	337.7903442	384.3924255	3.80233
ath:AT5G67300	31604.66797	41496.08984	17693.59375	64808.25781	56417.38672	55950.38672	3071.572998	2976.441895	18994.86133	10109.87793	11434.51074	47848.91016	3.80222
ath:AT1G74020	1405.271362	938.7755737	848.9468994	2920.3125	3184.306641	1563.4198	630.6531982	778.2592163	838.8284302	1268.627686	900.8399658	890.4865723	3.8018		AT1G74020 (SS2; strictosidine synthase 1)		path:ath01100 (Metabolic pathways) / path:ath01110 (Biosynthesis of secondary metabolites) / path:ath00901 (Indole alkaloid biosynthesis)
ath:AT1G62560	59008.00391	42560.87109	39314.61719	47154.14453	46622.53906	33029.82422	13741.07422	13104.5791	36275.33984	8326.952148	8959.587891	14951.87207	3.80098	AT1G62560 (GS-OX3)		PWY-1187 (glucosinolate biosynthesis from homomethionine) / PWYQT-4471 (glucosinolate biosynthesis from dihomomethionine) / PWYQT-4474 (glucosinolate biosynthesis from pentahomomethionine) / PWYQT-4475 (glucosinolate biosynthesis from hexahomomethionine) / PWYQT-4472 (glucosinolate biosynthesis from trihomomethionine) / PWYQT-4473 (glucosinolate biosynthesis from tetrahomomethionine)
ath:AT3G47200	987.4807129	782.4764404	690.8436279	1736.168457	1289.330566	946.6613159	599.2397461	445.2423706	406.2870483	471.6943665	579.8311157	351.5213318	3.79899
ath:AT2G38400	2678.830322	2129.914062	1378.314575	19038.76758	11144.78027	7734.70459	2045.008789	887.3203735	1247.882202	2585.000244	1166.333496	2552.639404	3.79892	AT2G38400 (AT2G38400)	AT2G38400 (AGT3; alanine:glyoxylate aminotransferase 3)	GLYSYN-ALA-PWY (glycine biosynthesis III)	path:ath01100 (Metabolic pathways) / path:ath00260 (Glycine; serine and threonine metabolism) / path:ath00250 (Alanine; aspartate and glutamate metabolism)
ath:AT1G19640	1284.651611	1030.479736	698.6678467	3326.843994	2526.526367	1454.140503	596.5271606	433.8034668	636.0581055	364.2734375	727.4893188	473.6656494	3.79876		AT1G19640 (JMT; jasmonic acid carboxyl methyltransferase)		path:ath00592 (alpha-Linolenic acid metabolism)
ath:AT1G18210	4436.018066	2713.569336	2178.772705	8200.354492	5071.103516	4976.790527	1673.071045	1587.509521	2039.932251	3497.520996	4684.536133	4092.125	3.79746		AT1G18210 (putative calcium-binding protein CML27)		path:ath04626 (Plant-pathogen interaction)
ath:AT4G29970	656.4335327	529.2094727	708.1624756	442.3102417	583.3900146	541.4481812	335.9740295	412.1008911	351.4635315	405.8036499	531.9335327	447.9546204	3.79472
ath:AT5G02550	1782.333008	2414.489746	1664.722412	1503.979126	1775.903442	1046.614258	1147.945801	1027.583862	1246.420044	958.0925293	887.7363892	821.1792603	3.79376
ath:AT5G19110	1682.096191	566.1246948	864.6203613	14759.08301	8103.806641	5492.537109	287.2563477	325.8516846	375.0654907	567.5489502	475.4172363	317.7237854	3.78937
ath:AT1G27570	700.1724854	560.4086914	682.9003296	678.989502	518.6021729	539.4909058	385.1101685	293.9599609	385.7405396	587.1578369	414.9892578	471.5853271	3.78921
ath:AT1G53780	5456.927246	5733.209961	4238.308105	5788.071289	5699.077148	5496.841797	3679.937256	1956.05896	3407.396484	3616.390137	2337.848877	3275.696289	3.78891		AT1G53780 (26S proteasome regulatory subunit T1)		path:ath03050 (Proteasome)
ath:AT1G34190	1420.745117	1458.321411	854.2203369	950.9251099	635.1171875	688.0757446	979.2853394	799.3317871	714.7822876	348.624115	408.2897034	586.9061279	3.78875
ath:AT4G29780	1510.199097	945.8899536	1302.240723	14908.18457	12831.4043	4853.801758	442.6243591	367.470459	528.6170044	3837.260498	5641.861328	2859.289551	3.78814
ath:AT1G09960	1506.608765	1562.828491	1176.540649	2004.978271	2526.625732	1228.893799	583.3721313	566.6929321	665.8687744	604.3838501	752.0248413	784.8787231	3.78762
ath:AT1G63610	4245.435547	3717.82251	3280.092529	3951.112305	2445.744141	3394.302002	2359.414307	2339.51709	2953.226807	2000.142334	1807.506348	1917.490234	3.78652
ath:AT2G31710	512.7279053	432.0362549	456.3947754	595.3343506	597.1367188	778.9741211	352.7518005	302.0512695	580.2269287	236.8753662	324.5570679	315.6676331	3.7865
ath:AT5G61040	902.8184204	1034.088257	825.6827393	976.1627808	878.8641968	902.6171265	499.888916	593.0428467	704.699585	687.0666504	551.5635986	603.1693726	3.78622
ath:AT2G38710	5834.525879	6753.234863	4174.444336	8558.606445	8357.160156	6168.36084	3715.838135	3161.613281	4593.145996	4490.088379	4280.830078	5133.166016	3.78505
ath:AT2G19050	1087.751953	811.8384399	835.1953125	1190.841919	757.8366699	1024.339478	364.4736633	244.6693115	568.7467651	472.725647	297.004425	355.1088257	3.78474
ath:AT3G09925	732.4898682	672.2836914	684.5778809	378.4857178	397.8502197	369.430481	236.6909027	292.3667297	400.6064453	319.5570068	377.9942932	662.2711792	3.78222
ath:AT4G05170	648.8671265	513.8602905	670.1450806	692.043457	660.8759155	1013.914551	288.9332886	337.2888489	424.1261292	460.1330872	364.1253052	345.5293579	3.7817
ath:AT2G18780	1008.156799	813.7014771	629.0213623	964.1646118	864.2735596	903.1769409	453.4386292	600.6700439	362.143219	392.2915649	341.0664673	551.9276733	3.78028
ath:AT3G27560	1635.8479	2106.523682	1383.867065	2234.903809	2015.03833	1868.222168	729.1818237	681.5299683	1202.062378	843.5379639	1020.186096	1539.518921	3.77961
ath:AT5G52680	697.605835	703.3451538	805.1016846	362.6996765	482.4370728	486.1456604	341.330658	468.820282	574.4916992	500.6920776	400.4407043	329.0734253	3.778
ath:AT1G80120	1620.574951	1884.501709	1212.386108	4315.853027	3122.038574	2407.978027	802.2513428	661.8830566	1373.323853	1631.393921	1355.498169	2480.720947	3.77759
ath:AT3G54830	3721.343994	2862.178955	2080.5979	1783.940796	1509.130493	1012.929138	1471.952393	1357.875488	1379.79187	1121.757202	679.1876831	1350.974731	3.77724
ath:AT5G58030	2348.659912	1964.725708	1731.982056	2292.487061	2099.292969	2392.812744	1069.74292	1314.637939	1498.318481	1308.820557	1199.560547	1785.251221	3.77624
CATMA2a07180	1211.373169	1066.367554	936.2609863	1076.380371	680.262085	528.4785156	354.9332886	244.1581726	430.0862122	295.5249023	283.5402527	640.8895264	3.77468
ath:AT3G05920	1016.274475	678.164917	710.0263062	1196.533936	1022.209839	791.9389038	414.9472046	408.5899658	411.4019775	265.0498657	437.1031494	562.8244019	3.774
ath:AT1G69060	2264.900635	2498.0979	1412.756958	1907.844604	1790.821289	1377.925781	1060.121948	1074.196045	1241.125732	1044.390503	649.9731445	562.2806396	3.77117
ath:AT4G15840	1505.158081	1155.08374	1704.166138	1595.110596	1403.640869	1214.839233	689.4609985	247.182724	659.8464355	578.7429199	209.0172119	746.9011841	3.77094
ath:AT1G05700	540.4406738	441.9510193	665.2003174	790.8134766	560.5088501	519.7935791	224.7351379	231.7698059	277.0079346	227.6667938	369.9604492	346.1195068	3.76907
ath:AT1G22430	833.8093872	670.8630371	669.2302856	419.9611816	240.5364075	489.2252502	422.7440796	427.3122559	544.3433838	396.2236633	372.8876343	471.4871826	3.76899	AT1G22430 (AT1G22430)	AT1G22430 (alcohol dehydrogenase-like 1)	PWY-3801 (sucrose degradation VI (anaerobic)) / PWY-5114 (UDP-sugars interconversion) / COLANSYN-PWY (colanic acid building blocks biosynthesis) / PWY-3821 (galactose degradation III) / PWY66-21 (ethanol degradation II) / PWY-5751 (phenylethanol biosynthesis) / PWY-4821 (UDP-D-xylose and UDP-D-glucuronate biosynthesis) / PWY-5079 (phenylalanine degradation III) / PWY-6333 (acetaldehyde biosynthes…	path:ath01100 (Metabolic pathways) / path:ath01110 (Biosynthesis of secondary metabolites) / path:ath00010 (Glycolysis / Gluconeogenesis) / path:ath00071 (Fatty acid metabolism) / path:ath00350 (Tyrosine metabolism)
ath:AT5G42490	686.1383057	690.9734497	522.5857544	1346.238647	965.7764893	992.4454346	326.2514038	333.7807312	763.9273071	437.2497559	257.9588318	526.9442139	3.76673
ath:AT1G74325	865.3521118	1085.012085	745.1072388	2267.137939	1773.525757	1403.766968	819.9678955	560.4408569	1048.785889	906.8803101	1068.704834	1054.275024	3.76499
ath:AT5G39860	2069.880615	1657.987549	1243.102905	1337.319214	434.82724	910.6229858	902.9191284	1083.195923	937.8311157	349.0725403	460.0406494	594.9594727	3.76446
ath:AT3G17930	11608.12988	9479.324219	8550.399414	7143.285645	6461.67041	5926.415039	5225.47998	4464.138184	7963.902344	4181.927246	3235.726807	6024.393066	3.76405
ath:AT5G54270	45081.30078	57863.11328	49944.91406	90551.97656	72512.57812	84181.16406	50820.6875	34209.14844	61085.48828	72036.0625	73587.10938	67064.32812	3.76381		AT5G54270 (LHCB3; light-harvesting chlorophyll B-binding protein 3)		path:ath01100 (Metabolic pathways) / path:ath00196 (Photosynthesis - antenna proteins)
ath:AT3G16710	965.2471924	799.249939	941.0587158	519.8391113	580.1439209	584.670105	358.6782532	340.1307373	623.4173584	582.3083496	313.6001587	598.1723633	3.76375
ath:AT2G27080	1204.777954	1624.507324	767.7514648	7856.050781	8746.399414	3336.094727	463.8147888	785.0681152	886.9208374	1485.605103	3223.08374	3639.585693	3.76194
ath:AT5G03870	1145.947998	1379.02002	1227.204956	1354.077026	1122.12085	1069.217407	531.1335449	796.3820801	825.4813843	532.2680054	785.3973999	789.6985474	3.76136
ath:AT5G39000	708.3018799	752.3130493	515.2039795	979.0247192	1155.723633	805.4995728	394.7449341	284.6442871	422.0963745	284.9010315	369.3190002	724.6102295	3.75953
ath:AT5G46740	2914.614014	2776.945557	2175.003662	1581.733521	2034.694946	2260.831787	778.1104736	1391.526978	1802.637573	883.9008789	950.2523804	1489.369873	3.75548
ath:AT1G33470	5800.509277	5284.090332	4916.056641	5404.989258	3416.161865	4900.911133	2636.465576	2786.794922	2653.703369	2503.430176	2515.394287	3964.185059	3.75535
ath:AT1G73400	875.8768921	901.1113281	1224.075684	934.8297119	703.3341675	580.8029785	562.8391724	615.0391846	516.0172729	455.7759705	224.4364929	543.1791992	3.75518
ath:AT3G16350	2500.183838	1747.696899	1434.769531	2983.771973	2542.585693	1904.552856	1131.039917	1055.159546	1093.157593	1009.892334	942.1445312	1108.05542	3.75342
ath:AT3G59970	36059.42969	28132.09766	26251.32812	42255.48828	45255.65625	32156.82227	10843.97266	22366.63086	24983.70703	13587.70605	16587.85547	21412.71484	3.75149	AT3G59970 (AT3G59970)	AT3G59970 (MTHFR1; methylenetetrahydrofolate reductase 1)	PWY-3841 (folate transformations II)	path:ath01100 (Metabolic pathways) / path:ath00670 (One carbon pool by folate)
ath:AT2G36690	363.7167358	496.1018982	634.8952637	1139.692139	701.4552612	1142.614624	379.5753784	377.9611816	408.8566895	273.9205017	440.8724976	563.8824463	3.75122	AT2G36690 (AT2G36690)		PWY-6266-ARA (superpathway of flavones and derivatives biosynthesis) / PWY-5152 (leucodelphinidin biosynthesis) / PWY1F-823 (leucopelargonidin and leucocyanidin biosynthesis) / PWY1F-FLAVSYN (flavonoid biosynthesis) / PWY-3101 (flavonol biosynthesis)
ath:AT3G03580	980.0901489	1007.576477	699.4857178	764.6900635	800.5692139	709.845459	423.3039856	415.7416992	219.0393066	212.1724701	448.4093018	606.3647461	3.74885
ath:AT5G26860	2293.467285	1589.066406	1547.803589	2598.071533	2563.992432	1772.848145	610.362854	1290.503174	800.0974121	831.3986816	650.1595459	1158.800171	3.7487
ath:AT1G27730	2206.077881	1824.822632	1038.394897	19046.68164	22603.20117	7372.716309	559.9765015	622.6821289	842.5654907	3513.218262	8422.12207	5727.520508	3.74743
ath:AT3G60220	459.9394531	648.7966919	646.1851196	828.0200195	986.307312	692.598877	423.6849976	530.6062012	446.5069275	589.3953247	653.8275757	561.1199341	3.74536
ath:AT1G62680	1255.505859	713.5048218	964.1751709	881.8851929	574.0492554	828.0272827	462.9137878	558.8951416	644.5040283	388.6614685	376.4415894	290.2001648	3.74518
ath:AT5G38980	11701.66504	10830.85449	8401.338867	8147.116211	5630.083496	5960.164551	6326.430664	2988.054932	2095.608887	4151.980469	5915.026855	2884.581299	3.74387
ath:AT5G46420	11180.19238	12675.76758	10470.63184	10324.05859	9473.84668	5754.836426	9062.100586	6032.847168	9647.526367	4764.239258	4566.194824	5953.641113	3.7436
ath:AT1G36180	645.788147	524.2023315	563.4198608	520.4331055	432.9828186	643.3114014	305.686615	269.3863525	325.7634888	438.468811	296.3189392	309.8647461	3.74329	AT1G36180 (AT1G36180)		PWY-5156 (superpathway of fatty acid biosynthesis II (plant)) / PWY-4381 (fatty acid biosynthesis initiation I) / PWY0-1264 (biotin-carboxyl carrier protein assembly)
ath:AT4G32670	980.4376831	898.4352417	573.8999634	1426.236816	961.1069946	1232.003418	772.923584	528.1915894	535.0620117	519.5274048	627.1420288	479.2337341	3.74299		AT4G32670 (ubiquitin-protein ligase MARCH6)		path:ath04141 (Protein processing in endoplasmic reticulum)
ath:AT2G28360	2212.527832	2269.362793	2010.141479	2509.144775	1767.296631	1436.974365	1144.065674	978.8979492	1404.473999	577.1737671	1156.817383	976.2628174	3.74146
ath:AT1G51760	12933.84375	6584.656738	1659.88147	69439.86719	53066.26953	22394.78906	1546.523315	1373.982544	3703.320557	1947.391357	2786.64209	5515.348145	3.74026	AT1G51760 (iar3)		PWY-1822 (IAA biosynthesis II)
ath:AT3G48450	668.7877197	1111.06958	467.2803345	1051.071777	1801.854126	1393.967773	510.0406189	471.1479797	116.6332626	408.0583496	387.4755859	633.1811523	3.73883
ath:AT4G23060	2300.912598	1307.914917	1056.849365	8206.03418	5782.777832	3694.148193	1238.731201	1531.980957	1419.217896	1597.646606	2309.104004	2525.09082	3.73873
ath:AT1G66160	955.3496094	694.8973389	718.666687	6406.385742	4381.970215	2622.379883	407.6523438	911.8887329	859.9714966	1486.673828	2616.54248	2210.956543	3.7387
ath:AT5G46640	2571.816162	2057.352295	2279.493164	2504.745117	2004.000122	2017.233887	1179.497925	1370.178833	1397.946045	989.5047607	1642.880127	1489.122803	3.73828
ath:AT1G74260	22046.67969	17570.0332	15988.76855	23669.24805	27151.24414	17600.5	9760.203125	9968.591797	12732.15527	11344.02148	9199.157227	13748.54102	3.73641	AT1G74260 (AT1G74260)	AT1G74260 (PUR4; phosphoribosylformylglycinamidine synthase)	PWY-841 (purine nucleotides <i>de novo</i> biosynthesis II) / PWY-6121 (5-aminoimidazole ribonucleotide biosynthesis I)	path:ath01100 (Metabolic pathways) / path:ath01110 (Biosynthesis of secondary metabolites) / path:ath00230 (Purine metabolism)
CATMA1a16150	1328.097778	980.0808716	1339.758301	829.0494995	588.3035889	823.1564941	656.3442993	579.527771	1199.498779	224.2162476	543.6747437	371.6219788	3.73555
ath:AT5G46240	3858.693359	4647.032227	3885.095459	3245.316162	5487.853027	3797.372314	2636.652832	1680.986938	2105.054199	1762.98938	1599.435669	1646.810059	3.73522	AT5G46240 (KAT1)		PWY-6212 (potassium transport) / PWY-6149 (potassium transport I)
CATMA2a23530	1314.107422	856.7037354	1737.093262	625.3917847	531.4799194	781.3800049	605.3873291	512.3490601	571.1591797	369.2733765	535.3114624	368.2610474	3.73459
ath:AT2G34810	5568.407227	4803.780273	1692.390747	35290.46875	47366.69922	14057.89551	436.5292358	505.8632202	626.171936	1049.490601	1936.264771	1317.865112	3.73261
ath:AT1G13670	786.4151001	921.9274902	854.383667	781.1656494	843.8007202	585.880127	664.848999	427.6071167	509.7284546	436.0038452	342.7626038	553.2957153	3.7319
ath:AT5G58650	1654.5625	1819.042847	2299.871582	1765.946533	2055.617676	2008.165527	1114.76355	559.3659058	1001.981689	379.3542786	895.4191895	1137.838135	3.73089
ath:AT1G21440	9796.591797	9920.964844	5698.425293	7298.153809	8614.28418	4861.455078	4188.347656	4286.651855	5589.979492	2088.736084	2410.847168	3016.025146	3.73057	AT1G21440 (AT1G21440)		PWY-561 (superpathway of glyoxylate cycle and fatty acid degradation) / GLYOXYLATE-BYPASS (glyoxylate cycle)
ath:AT5G50390	1474.560791	1183.268921	1397.648315	913.5059814	978.12677	724.1758423	555.4130249	538.4203491	879.8045044	447.718689	874.9731445	877.552002	3.73021
ath:AT2G06990	2818.499512	2691.555664	1387.528809	3425.997314	2771.123779	2861.900879	1345.161499	1168.755371	1435.209229	1732.544067	1697.837646	1283.150513	3.7299		AT2G06990 (HEN2; RNA helicase; ATP-dependent; SK12/DOB1 protein)		path:ath03018 (RNA degradation)
ath:AT3G45630	2470.189941	1952.196167	1556.435913	2137.655762	2046.861328	1823.3927	772.7235107	851.8115234	1115.366089	809.4608765	1262.851685	1295.145386	3.72504		AT3G45630 (CCR4-NOT transcription complex subunit 4)		path:ath03018 (RNA degradation)
ath:AT2G22770	784.2235107	478.5509338	922.4013062	1277.547241	937.6497192	862.8997803	487.1063538	409.8435974	662.6485596	300.4249878	294.1985474	481.2223511	3.72375
ath:AT1G66620	970.404541	712.3039551	774.4782104	1086.262817	698.9816284	998.2512817	455.6291199	594.4213867	698.2459717	368.39505	489.6095276	343.1316833	3.72246
ath:AT5G22690	1011.534241	923.9406738	910.914978	972.8803711	1238.710693	828.7685547	490.2744751	671.9806519	339.264801	562.7756958	472.7514648	503.8065491	3.71919
ath:AT5G49050	908.9625244	639.9098511	900.4622803	562.4296875	551.1530762	426.4284973	326.4945374	244.1407166	547.0667114	318.6579895	187.1950989	453.7283936	3.7173
ath:AT3G60650	2088.682373	2039.168823	1326.571533	1477.029175	1244.313721	884.1536255	605.7843018	650.7807617	1036.727173	842.4921875	553.7612305	762.3161011	3.71718
ath:AT4G00232	791.1625977	462.8240356	566.395752	1071.296143	1152.623779	707.8291626	248.2390747	343.5635376	515.2480469	428.9832764	405.9434204	532.2509155	3.71704
ath:AT1G26250	709.4047241	762.1040039	763.9833984	923.1791382	824.8134155	1321.547485	541.4636841	424.9966736	589.2850342	477.9537659	438.4013062	563.2533569	3.7161
ath:AT5G35753	1539.133911	812.25177	1212.941162	684.8560791	808.8726807	930.5670166	847.7883301	735.5585327	697.1420288	428.8210144	487.9838867	455.7279968	3.71563
ath:AT1G33330	2931.429443	2737.204834	2076.910645	1816.456909	2159.156982	2336.213623	1281.033813	1261.963501	1550.987305	1772.496704	822.9263306	1042.946045	3.71354
ath:AT1G18335	1382.343872	1634.319702	1504.120117	1637.727051	1261.955688	1330.115601	829.4714966	716.2007446	1132.850586	929.0905762	797.9639893	954.0084229	3.71328
ath:AT3G52910	1488.117432	1321.823242	1700.470581	1460.885376	2064.456787	1462.845459	457.9243164	725.0599976	909.3411255	716.8814087	964.2259521	467.2258301	3.71313
ath:AT5G07070	1947.453735	1275.011475	1663.896118	2505.22876	1856.443359	1618.128418	803.2055664	574.1725464	915.6164551	709.9189453	1278.63916	1080.048584	3.71239
ath:AT2G40770	2024.698853	2511.551758	1867.743896	3287.803467	3774.779785	1899.125	958.6045532	958.6689453	1189.967529	1465.307861	1204.660645	1143.098145	3.70945
ath:AT2G01990	3443.646973	3367.43335	2535.32373	1974.509399	1765.873535	1804.152832	1323.450806	1216.302979	2590.760254	1293.021973	1276.124268	1572.386597	3.70242
ath:AT3G54110	4137.458984	2414.476074	2502.638916	6807.505859	7713.155762	3355.717529	1024.405762	976.3457031	1684.636963	1601.678101	1250.346069	2014.069824	3.70186
ath:AT3G14450	1297.994263	1753.536865	1422.615112	883.6013184	843.9817505	1006.638733	1222.291138	765.6621094	983.9643555	869.0213013	308.6628418	779.7164307	3.70186
ath:AT5G10700	2197.019531	2378.897949	1590.955688	1665.463623	1728.305298	1490.026245	1230.334595	620.4734497	1309.293457	867.8157959	738.4560547	1163.299805	3.69857
ath:AT1G20190	4808.074219	5959.239258	3208.053467	1937.709351	1498.255005	1596.545044	3547.834229	2864.154785	3797.338623	2503.268066	1702.41394	2957.304443	3.69787
ath:AT5G07215	655.2327881	633.817688	696.3242188	686.6258545	469.3524475	526.3660278	266.4450684	367.329834	426.2292175	431.2652588	384.2229309	262.0289307	3.69603
ath:AT2G01860	2420.924561	1964.544434	2243.863037	1775.608154	2032.699097	1294.187744	1705.359009	1339.365723	914.0807495	1320.071411	885.5228882	774.7033691	3.69524
ath:AT5G44330	559.9077759	464.243042	435.6016235	666.157959	1002.251953	1122.927002	288.0826111	262.3700562	712.4465332	361.5454407	243.7629089	134.0595398	3.69464
ath:AT5G02760	1756.36438	1458.316406	1172.470093	780.0828247	1068.693115	1173.388062	1203.83728	917.0950928	875.9257202	760.8305664	378.2741699	739.746582	3.6943
ath:AT1G17970	2812.126953	2082.147217	1668.510986	1089.125122	1166.898804	757.1286011	941.3252563	1451.979614	534.7602539	674.2578125	827.6600952	769.168396	3.69405
ath:AT3G20660	1269.12085	801.3913574	1112.699829	1259.928711	1145.02771	1497.677368	459.2453308	456.0260925	779.7098999	486.0331116	532.9296875	831.8216553	3.69325
ath:AT1G67960	895.7133789	524.1071167	973.0057983	628.9557495	556.4213867	734.2682495	507.3050232	694.8778076	709.585144	341.7411804	260.98526	161.3737335	3.69242
ath:AT2G03920	1267.834839	799.3978271	1003.312988	1171.051514	775.9716187	700.652832	574.1013184	376.4392395	648.7244873	367.83078	300.0973511	331.6638184	3.69058
ath:AT3G04470	1720.388916	1445.582764	1290.482056	2361.881836	1530.772827	1741.151001	818.567749	869.0608521	1106.60083	877.6488647	1022.5578	982.0828247	3.68879
ath:AT2G17430	1177.681396	971.6169434	697.0333862	1117.025513	1011.394531	882.3774414	528.2235107	525.8895874	633.4766235	454.5437317	521.0152588	501.4890442	3.6872
ath:AT5G18770	884.6173706	679.2885132	571.3189697	1066.327026	960.2148438	1095.747314	370.4421692	515.2400513	756.6060181	839.8602905	736.6384888	827.0860596	3.68644
CATMA4a15500	1658.812988	1434.369751	1969.813721	1227.837891	1742.833252	1010.432007	965.505188	627.0241089	658.5879517	911.4753418	666.0380859	499.974823	3.68581
ath:AT1G07380	873.2727661	1056.932373	1085.327759	959.359375	922.7606201	978.4028931	643.8358765	675.3501587	679.1918335	689.5402222	929.168335	932.7022095	3.68547	AT1G07380 (AT1G07380)	AT1G07380 (Neutral/alkaline non-lysosomal ceramidase)	PWY-6483 (ceramide degradation)	path:ath01100 (Metabolic pathways) / path:ath00600 (Sphingolipid metabolism)
ath:AT5G46780	3749.792969	3050.434082	3141.515869	4853.550293	3524.886719	2623.568604	1380.727417	1550.258057	1757.794678	1267.93689	1391.559937	1633.407715	3.68502
ath:AT3G03470	17810.93945	30718.84375	12353.51562	45433.34766	47483.66797	27217.10547	8456.461914	5948.72998	15896.87793	10007.27539	17422.62109	19254.98242	3.68477
ath:AT2G19720	1674.950928	1670.994263	1282.72583	1937.119019	1634.857178	1346.504028	712.4782715	722.0023193	1136.116089	640.1950684	674.2782593	966.9821777	3.67556		AT2G19720 (40S ribosomal protein S15a-2; rps15ab)		path:ath03010 (Ribosome)
ath:AT2G21560	709.8054199	695.4958496	886.90625	1201.640991	856.3340454	823.9986572	527.4567871	517.0614624	506.4953308	597.0222778	504.5662842	601.2348633	3.67551
ath:AT5G65730	26291.2168	20822.76758	16540.97852	50639.89453	38917.89062	39783.51172	7601.901855	20184.51172	15984.0625	12806.91504	24258.10156	35906.40234	3.6748
ath:AT5G48940	806.7893066	712.9197388	724.9907837	1014.956238	628.1190186	911.5393066	576.998291	538.8560181	717.65979	383.5324402	465.4795837	433.3508606	3.67409
ath:AT3G08660	1287.760498	806.6269531	1098.803223	1032.289185	1024.339478	713.411499	637.3709717	628.6536255	606.401062	513.5897217	508.583374	498.4563904	3.67328
ath:AT5G51560	830.5514526	809.7595825	979.8662109	840.1611328	973.7922363	810.5464478	823.9829712	776.4957275	783.9299316	637.2250977	565.6672363	658.4239502	3.6729
ath:AT1G62660	8161.821777	4931.170898	2724.826172	31700.20312	20442.23828	11325.53418	1202.46875	1535.25647	2413.809326	1978.643921	2109.427979	2469.398682	3.67199	AT1G62660 (AT1G62660)	AT1G62660 (beta-fructofuranosidase)	PWY-5454 (superpathway of sucrose degradation to pyruvate) / PWYQT-4466 (superpathway of sucrose and starch metabolism I (non-photosynthetic tissue)) / PWY-621 (sucrose degradation III)	path:ath01100 (Metabolic pathways) / path:ath00500 (Starch and sucrose metabolism) / path:ath00052 (Galactose metabolism)
ath:AT5G55330	934.7625122	625.0029297	499.5800171	871.1624146	915.3545532	820.4763794	314.5477295	382.8800354	311.9305115	367.4267578	546.065979	198.3630066	3.66876	AT5G55330 (AT5G55330)		PWY-282 (cuticular wax biosynthesis)
ath:AT5G54300	1253.000732	740.9331055	807.3111572	5395.677734	3028.358887	2577.611328	674.9827881	680.8602905	784.90271	1208.858032	2145.03418	1622.553101	3.66852
ath:AT5G08480	729.4638672	749.1105957	790.0579834	525.7085571	571.361145	559.972168	424.7457581	545.6934204	374.4069214	360.3862915	512.6346436	634.9348755	3.66806
ath:AT1G23230	2474.973633	2539.64917	1474.114624	3741.918945	3803.485596	2434.394043	1473.568359	1622.53125	1515.75	1389.530396	966.5827637	1782.274536	3.66804
ath:AT2G26050	515.1183472	321.3009949	452.7914429	810.9121704	435.8229675	746.5665894	262.7868958	247.4503784	247.5575562	282.1930237	252.0643921	212.6760559	3.66802
ath:AT5G56270	1310.267212	1574.595459	1168.923706	1783.919312	2219.216064	1194.287964	783.0437622	948.8886719	661.2544556	704.3461914	731.901123	579.2427368	3.66792
ath:AT5G17920	49399.45312	56299.39453	51674.45703	70596.67188	66350.89062	67538.20312	50231.32422	46415.10547	55195.25781	59954.49609	75292.22656	72033.64062	3.6624	AT5G17920 (AT5G17920)	AT5G17920 (5-methyltetrahydropteroyltriglutamate--homocysteine methyltransferase; ATMS1)	PWY-724 (superpathway of lysine; threonine and methionine biosynthesis II) / PWY-702 (methionine biosynthesis II) / PWY-5041 (<i>S</i>-adenosyl-L-methionine cycle II)	path:ath01100 (Metabolic pathways) / path:ath01110 (Biosynthesis of secondary metabolites) / path:ath00270 (Cysteine and methionine metabolism) / path:ath00450 (Selenocompound metabolism)
ath:AT5G54970	2662.528076	2443.747803	1937.870117	1731.754883	1936.344971	1021.13916	829.8920288	1046.769653	1494.86499	577.1842651	1333.08374	722.9642334	3.66232
ath:AT5G58070	28007.59375	33928.82812	18653.67188	51287.85156	52735.83984	50440.25781	16442.43164	8489.359375	22165.47266	34112.28906	17512.53125	50649.25781	3.66058
ath:AT4G19050	1656.820557	809.0905762	1175.491089	1428.255493	1395.786499	1428.05127	539.7922974	715.3122559	489.2398376	612.6713257	682.5640259	353.0914001	3.65683
ath:AT4G34590	2425.720215	1715.495972	1799.897583	2765.49585	3307.785645	2797.846191	936.7143555	1011.239197	1799.661621	1459.071289	960.8047485	2218.163574	3.65651
ath:AT3G21215	1700.161987	1705.312744	809.8615723	3829.455322	2464.875977	2073.264648	949.2114258	794.8792114	960.6539307	976.2253418	819.2660522	710.8744507	3.65639
ath:AT2G23140	2104.270752	2132.671631	1525.605347	2711.236816	2243.310791	1706.227051	1214.758667	778.9346924	1139.440063	853.5157471	960.0804443	1167.972656	3.65596
ath:AT2G19710	1168.385498	898.324646	739.0687256	1786.622803	1471.005371	1131.934937	713.0373535	498.9659729	594.6470947	384.6749878	858.0598145	653.3771362	3.65325
ath:AT5G59820	596.2121582	564.9287109	802.0811768	3767.359619	3239.768555	1348.140869	417.9301453	312.9115295	497.3109741	1225.28186	1684.41626	1402.451782	3.64741
ath:AT5G16160	1167.390015	769.7598877	1048.206909	856.4998169	637.210083	830.0924072	373.7685242	444.4237671	575.223938	383.3150024	599.6644897	631.8884888	3.64681
ath:AT5G13220	1304.753418	1495.052002	1535.098511	7496.068848	12504.84863	4341.339355	1116.235352	829.8140259	511.4516296	451.8601379	591.5284424	701.4556274	3.64634		AT5G13220 (JAZ10; protein TIFY 9)		path:ath04075 (Plant hormone signal transduction) / path:ath04626 (Plant-pathogen interaction)
ath:AT4G16820	367.8491516	466.804657	892.1101685	927.1889038	922.7774048	949.069519	332.4544678	428.6767273	466.9337463	494.1581421	504.8187561	479.7097473	3.64086	AT4G16820 (AT4G16820)		LIPASYN-PWY (phospholipases) / LIPAS-PWY (triacylglycerol degradation)
ath:AT1G04490	760.1938477	711.3139648	600.4315186	772.0018311	532.090332	622.234314	369.6687012	519.3394165	503.5447083	428.4137268	362.4469604	304.3104248	3.63993
ath:AT2G38440	4891.67334	3741.961182	2811.038574	6369.425781	5415.658691	3659.047607	2423.166016	1792.241211	1922.997681	2369.361328	1729.513916	1346.313477	3.63954
ath:AT4G24080	747.4511108	527.7454224	549.4464111	838.5474243	824.6634521	712.2278442	732.4973145	588.2269897	552.0521851	475.7475586	460.692688	507.6235657	3.6371
ath:AT1G18670	1216.077759	1211.148926	1041.697998	1956.636841	1373.212769	1190.802612	640.7427979	611.6706543	659.7877197	570.4538574	972.1430054	1002.420349	3.63696
ath:AT3G58520	873.3654785	941.9609985	1136.946167	504.0364685	681.3935547	897.0569458	413.9180908	253.1783295	620.4743652	476.9910889	431.6744385	368.7645569	3.63614
ath:AT3G20230	16029.41309	12226.16992	10431.61426	9593.795898	7797.495605	6272.936035	5211.812012	6601.37793	9534.576172	3575.751221	4422.874023	6975.625488	3.63291
ath:AT1G74055	1132.057861	1008.596313	685.3894653	1200.041016	1305.681152	921.9328003	437.1387939	566.5047607	501.1637878	465.3822632	413.7311401	725.0384521	3.63281
ath:AT5G18610	786.6071777	997.6639404	816.8778076	1724.521606	1408.701172	989.3612061	378.3774414	703.8696899	742.1904907	592.8887939	517.125061	624.6430664	3.63268
ath:AT3G07090	9089.30957	5862.13916	4622.573242	24506.63867	24661.76562	10958.17188	3908.610107	5782.210938	4769.520508	9871.954102	12780.12695	10863.27539	3.63157
ath:AT1G53700	1018.156677	881.25177	993.3388672	843.4730225	921.8330078	666.0597534	337.5176086	596.0488281	671.9641113	290.1600342	609.96698	463.2816162	3.63058
ath:AT3G54600	17264.11133	15581.08887	9482.430664	13576.75879	15837.87891	8142.966797	4800.90918	7233.383789	7003.328125	3824.851562	3344.198975	3272.630371	3.62968
ath:AT3G27470	1386.998291	1698.583252	1065.012085	1816.001587	1036.197876	1456.415161	542.052002	598.5828857	513.8497314	460.539978	622.4243774	416.4926453	3.62902
ath:AT1G78980	826.6646118	726.8379517	819.2519531	1109.127686	954.9703369	1134.251221	484.9712219	123.4244995	1	775.6535645	347.7592163	1	3.62732
ath:AT4G31760	802.4768677	731.3676147	831.265686	938.8754883	992.7365112	687.352417	504.7559204	346.6007385	590.484314	494.1057129	329.5603943	518.6419678	3.62605		AT4G31760 (peroxidase 46)		path:ath01100 (Metabolic pathways) / path:ath01110 (Biosynthesis of secondary metabolites) / path:ath00940 (Phenylpropanoid biosynthesis) / path:ath00360 (Phenylalanine metabolism)
ath:AT4G13390	461.7705688	702.3525391	480.163147	611.0919189	562.9006348	675.6775513	389.197876	428.8388672	494.6434021	380.5794678	282.8395691	297.4268188	3.62296
ath:AT3G62330	8928.31543	11128.75586	6655.053711	11849.41113	12304.64355	7421.039062	2419.490723	2329.486328	4738.339355	3241.514648	2956.027344	5756.172852	3.62281
ath:AT1G14790	6004.205078	5946.606934	3341.975342	2938.33374	2890.431152	2850.095703	3152.587158	1891.879395	2634.341309	2375.506592	1950.942627	1899.091064	3.62266
ath:AT2G18090	1511.647949	1586.729736	1037.470093	3946.214111	2978.848877	2185.042969	1024.710205	624.8338623	1159.39209	2010.919678	749.2581787	1284.888306	3.6223
ath:AT1G29360	652.5886841	492.5769043	652.8721924	705.5232544	639.8521729	692.3276978	315.3119507	451.4445496	383.6912231	362.1054077	311.3589783	523.8616333	3.61955
ath:AT5G63790	4127.409668	4035.777832	1737.687622	18003.61523	17855.10547	6281.559082	2138.769043	1195.159546	1383.890381	5916.527832	5376.950684	6270.244629	3.61933
ath:AT4G07521	807.2246094	549.4472656	334.0528259	970.0273438	780.2132568	725.1057129	420.9571838	289.8078613	361.5378113	347.7315979	337.4961243	266.0908813	3.61661
ath:AT2G21180	1951.389038	1290.04895	1446.651123	1686.684326	1859.050171	1505.428711	885.067688	571.2799683	1045.750854	407.6456909	662.6052856	1009.717957	3.61476
ath:AT3G20500	4036.756836	4510.288086	2212.638428	8772.175781	7886.864258	4556.050293	1677.373779	2412.557617	2224.580322	2928.510742	4119.839355	4910.324219	3.61399	AT3G20500 (AT3G20500)		PWY-5083 (NAD/NADH phosphorylation and dephosphorylation) / THISYNARA-PWY (superpathway of thiamin diphosphate biosynthesis III (eukaryotes)) / PWY-6908 (thiamin diphosphate biosynthesis IV (eukaryotes)) / PWY-6348 (phosphate acquisition)
ath:AT1G54310	4665.884277	3385.235352	3329.642334	3143.519775	2835.956299	3043.316162	1624.537598	1945.82312	2574.884521	1944.369385	1500.029419	2413.293945	3.61349
ath:AT1G14790	752.8118286	659.6870728	385.5296631	1741.089355	1270.589233	885.8496094	345.5675659	447.7595825	516.9898071	932.9241333	938.449646	891.746582	3.61209
ath:AT5G13940	978.8532715	1222.231201	1723.101318	1199.71106	1034.514771	877.0700073	480.1918335	597.9083252	386.229187	461.4104614	537.1121216	764.4724121	3.61175
ath:AT4G33150	960.1251221	645.2634277	729.5037842	1209.371216	1699.642334	1059.379883	630.4708252	690.2803345	568.1722412	337.1741638	751.0344849	549.8649292	3.60936	AT4G33150 (AT4G33150)		LYSINE-DEG2-PWY (lysine degradation II)
ath:AT1G48870	2126.992188	1111.037476	1580.187012	1062.186157	1288.974731	1064.36731	1013.494446	687.9089355	793.5180054	377.8101196	734.0681763	574.086731	3.60804
ath:AT2G20830	2759.852295	2073.32959	2411.676758	2693.907471	2153.169434	1664.760742	1450.398438	2045.529785	1796.204712	1183.731812	1084.114258	1236.069336	3.60676
CATMA2a05140	583.2397461	558.2816162	300.5658875	848.8293457	652.0761719	829.6922607	293.5542908	333.6674194	341.1403503	487.6906128	465.3708496	195.228302	3.60624
ath:AT1G68160	647.2545166	1014.340515	721.013916	1228.706543	907.9642334	1192.97876	390.4433289	682.8207397	545.6672974	762.4350586	563.402832	683.6965332	3.60563
ath:AT5G61800	1037.508667	711.5942993	936.8432617	854.6715698	895.2686157	543.0097046	382.3114014	332.8600159	491.741333	394.0731201	453.6130371	507.1807556	3.60514
ath:AT2G47190	798.7853394	554.9988403	748.0534058	2801.368408	1803.439087	1288.312134	584.5935059	383.0002441	479.8462219	244.4666748	579.0774536	712.8148804	3.60295
ath:AT3G24270	717.5334473	851.4825439	677.9882202	738.4025879	1071.603027	777.9942627	364.5411987	489.8764954	524.399353	521.406189	439.9866028	350.7025146	3.60197
ath:AT4G11860	1809.067505	1852.251953	1420.815796	2199.880615	1931.405518	1865.279541	645.5860596	1017.75	1271.930298	603.2450562	1318.637695	1096.884644	3.60102
ath:AT4G23496	972.1868286	924.0627441	952.1645508	1014.078918	722.0119629	770.671875	806.9703979	471.0620422	942.3812256	462.6983337	417.2524414	391.7460632	3.60015
ath:AT1G09240	751.9649048	670.1339111	1037.253296	1676.08374	849.8735962	1323.651489	425.0827637	731.4370117	689.0983276	441.1226501	450.8520203	281.3644104	3.59987	AT1G09240 (AT1G09240)		PWY-5957 (nicotianamine biosynthesis)
ath:AT5G56760	14516.01172	13174.12012	6245.736328	38526.47266	29845.40039	16984.17969	5239.212891	5300.76416	8651.813477	5841.914551	5776.802246	11085.55273	3.59832	AT5G56760 (SAT5)	AT5G56760 (1; SERAT1; serine acetyltransferase 5)	CYSTSYN-PWY (cysteine biosynthesis I) / PWY-6936 (seleno-amino acid biosynthesis)	path:ath01100 (Metabolic pathways) / path:ath00270 (Cysteine and methionine metabolism) / path:ath00920 (Sulfur metabolism)
ath:AT5G07110	1764.408813	1281.573364	1368.301758	2935.052979	1851.578125	1612.30542	744.5327148	665.7843628	885.2074585	827.3079224	851.7633057	744.0357666	3.59634
ath:AT5G14450	6404.579102	6084.44873	3798.472412	4106.09668	3445.909668	2229.36377	2964.978271	2405.014648	3165.554688	2226.796631	1456.560669	2615.402832	3.59584
ath:AT5G18450	578.4920654	673.651062	1038.264771	1069.209351	847.2138672	1387.855103	350.3937073	466.4469299	395.7846069	486.7775879	481.7506714	277.0584106	3.59458
ath:AT2G46660	1161.095581	1121.210815	1304.48645	456.7557373	835.5093994	672.074707	815.2702637	728.1100464	1069.01709	875.4320679	685.9136963	659.1316528	3.59253	AT2G46660 (AT2G46660)		PWY-6266-ARA (superpathway of flavones and derivatives biosynthesis) / PWY-5152 (leucodelphinidin biosynthesis) / PWY1F-823 (leucopelargonidin and leucocyanidin biosynthesis) / PWY-3101 (flavonol biosynthesis) / PWY-5060 (luteolin biosynthesis)
ath:AT5G50290	797.0701904	699.3139648	987.4517212	860.197998	714.2263184	736.0518799	403.9751892	482.8145447	527.1270142	483.1894531	515.2949829	650.4891357	3.59144
ath:AT1G67940	517.342041	630.9249268	754.5283203	475.2923279	517.1057129	539.8978882	410.8985291	502.8077087	458.9244995	392.2489319	225.3470917	400.1538696	3.59044
ath:AT4G14920	5053.354004	4776.604492	3142.880859	4091.444336	2764.897461	2297.05249	2176.527344	2176.94043	2205.821289	1976.05542	1231.852539	1944.009888	3.58975
ath:AT4G25030	9954.978516	7972.724609	5742.404785	19876.24414	14954.19824	9477.433594	2930.317383	4479.311523	5189.04248	4846.336426	7490.771973	5483.675293	3.58658
ath:AT4G39400	4924.484863	5334.745117	3196.945312	3545.769043	4638.672852	2533.439453	2345.588623	2772.046875	2818.392822	1772.937256	1738.857666	1446.151489	3.58612		AT4G39400 (BRI1; protein brassinosteroid insensitive 1)		path:ath04075 (Plant hormone signal transduction)
ath:AT5G44050	3309.074463	2806.253174	1390.140991	13797.96582	21636.36523	7098.333008	581.0493774	1383.710815	1011.205811	1000.842346	1258.991943	1233.275146	3.58473
ath:AT1G67830	985.0634155	1198.747803	671.9343262	747.4769287	808.401123	852.3910522	661.8850098	555.5184326	546.6768188	553.4584961	335.1467285	308.9924011	3.58439		AT1G67830 (FXG1; alpha-L-fucosidase 3)		path:ath00511 (Other glycan degradation)
ath:AT4G33200	1017.570862	1279.842896	1468.34021	827.5062866	805.6386108	588.751709	550.1474609	736.253479	430.3327942	892.2210693	526.5794067	468.1999512	3.58422
ath:AT4G31350	666.3710327	729.6893311	716.9417725	384.5869751	266.8970337	586.6799316	395.8458557	339.934082	422.8373718	447.5698547	348.8136597	403.5475769	3.58398
ath:AT2G26070	1995.059082	2028.801025	1226.495605	1228.297363	1367.484131	1100.935059	983.2089844	803.2860718	649.7789917	971.5239258	1060.49939	765.7664795	3.58141
ath:AT4G34230	7154.114746	5059.052734	1354.666992	64565.79688	56912.12891	18785.83398	1718.298584	3726.94043	1514.99939	14707.4043	14679.58984	10825.74316	3.57936	AT4G34230 (AtCAD5)	AT4G34230 (CAD5; cinnamyl alcohol dehydrogenase 5)	PWY-361 (phenylpropanoid biosynthesis)	path:ath01100 (Metabolic pathways) / path:ath01110 (Biosynthesis of secondary metabolites) / path:ath00940 (Phenylpropanoid biosynthesis)
ath:AT5G48040	721.878418	750.1682739	811.9954834	825.1507568	675.0495605	586.8703613	535.6875	356.1044312	609.7407227	433.5036316	238.1134796	445.9097595	3.57826
ath:AT2G17033	1889.206665	2222.739014	1957.658813	1750.237671	1185.974487	1381.716919	999.4451904	1270.319214	1669.871826	653.4886475	1164.168945	1207.341675	3.57823
ath:AT1G33340	3582.566895	2499.070312	2768.1604	2778.868896	2230.519775	2082.857178	1686.327393	1236.14917	2040.398438	1451.743652	1695.509033	1413.13623	3.57822
ath:AT3G54560	2384.833496	1857.863403	2004.210938	1827.134521	1556.587891	1162.698486	933.8062744	1183.564209	1644.222656	602.8154297	1287.59021	795.7822876	3.5779
ath:AT2G29690	4396.013672	3929.044922	2544.691895	4968.862305	3985.864746	3568.308838	1962.328125	1984.394775	2000.34082	2568.320312	2096.979004	2265.054199	3.57779	AT2G29690 (AT2G29690)	AT2G29690 (ASA2; anthranilate synthase component I-2)	COMPLETE-ARO-ARA-PWY (superpathway of phenylalanine; tyrosine and tryptophan biosynthesis) / TRPSYN-PWY (tryptophan biosynthesis)	path:ath01100 (Metabolic pathways) / path:ath01110 (Biosynthesis of secondary metabolites) / path:ath00400 (Phenylalanine; tyrosine and tryptophan biosynthesis)
ath:AT1G21990	656.0321655	783.5720825	505.0305176	545.4666748	588.9052734	564.140686	277.3717041	394.6849976	394.9945984	444.4807434	484.9580383	390.821167	3.57736
ath:AT1G70300	752.4752808	707.0337524	697.663269	753.0654907	873.5089722	635.4139404	550.2613525	576.5210571	707.1990356	356.4131775	427.4709167	539.3857422	3.57711
ath:AT5G57630	13867.57422	7979.57666	7351.40625	24945.50391	14997.17871	14395.15332	2726.764648	1206.844604	7062.098633	2680.944336	2007.404663	7212.175293	3.57649
ath:AT5G56610	1646.062988	1288.348389	1036.216919	2123.894043	2064.351562	1345.428223	987.8615723	497.0437927	712.9602051	1023.177612	656.1968384	1020.600281	3.57604
ath:AT3G58780	486.7516174	1077.948242	720.4903564	1120.723022	1093.644165	954.2653809	357.8641968	350.3893127	563.6118164	360.4505615	534.9821777	584.847168	3.57433
ath:AT4G13440	1511.799316	808.7675781	1530.469727	1032.41626	795.1585083	1251.880615	561.0483398	473.2011414	757.5981445	430.7947083	443.8912048	305.3849182	3.57223
ath:AT1G09380	686.4521484	469.865448	649.7811279	748.4544067	700.0655518	841.614563	458.2683105	531.6028442	251.9903107	290.8257446	439.6175232	411.9420471	3.57171
ath:AT1G11840	49886.51953	39978.83203	32192	59503.11719	46956.95703	37030.47266	21993.84961	16488.36133	33015.96484	17877.37695	16025.69922	19937.31836	3.57091	AT1G11840 (AT1G11840)	AT1G11840 (GLX1; lactoylglutathione lyase-like protein)	PWY-5386 (methylglyoxal degradation I)	path:ath00620 (Pyruvate metabolism)
ath:AT5G04270	1369.05127	1468.515381	982.5785522	1233.719971	839.1339111	1069.166748	757.6331787	539.7207031	558.2372437	512.5561523	740.5692749	700.3214722	3.57
ath:AT3G56110	2703.659668	2706.338135	2080.773926	3903.201172	4124.01416	2959.167236	1322.914551	1417.315918	2376.11499	1717.168457	1893.886719	2818.381104	3.56937
CATMA5a26360	689.8675537	770.1182251	840.6223145	593.0222168	608.2134399	899.1575317	385.2403259	448.4381104	433.51828	504.7023926	484.8447266	539.380249	3.56677
ath:AT3G29080	866.1846313	579.7987061	763.9017334	1120.476929	908.1404419	676.4890137	220.1554108	331.8140869	434.5445557	371.7104797	329.2214661	601.1102295	3.56539
ath:AT3G14730	2455.727539	2226.436279	1537.866821	3045.16626	2720.015869	1990.430908	1045.894165	1037.808838	1153.052246	1419.275391	810.3947754	1654.910889	3.56526
ath:AT1G67840	14193.03613	14525.2168	10151.51367	10305.48242	10033.57422	8382.429688	7416.121582	5345.525391	9595.686523	5364.956543	3962.414062	8132.875	3.56464
ath:AT3G27580	1405.547485	1130.888306	797.9594727	649.4837036	1004.512146	661.6480713	612.0791016	490.4893799	655.2674561	393.5081482	486.0031738	436.0276794	3.56361
ath:AT4G20040	1136.894775	694.4249878	1233.770142	630.1864624	785.3342285	745.8067627	372.5988464	392.4125671	554.6824951	343.1550293	494.0415649	491.9969788	3.56316	AT4G20040 (AT4G20040)		PWY-1081 (homogalacturonan degradation)
ath:AT1G80050	5544.834473	5397.727051	4387.14502	3241.692139	2832.978027	2961.542969	3060.693848	3751.741455	4529.852051	2950.240723	2608.338379	3841.707031	3.56311	AT1G80050 (AT1G80050)	AT1G80050 (APT2; adenine phosphoribosyltransferase 2)	PWY-5043 (purine nucleosides salvage II (plant)) / PWY-6605 (adenine and adenosine salvage II)	path:ath01100 (Metabolic pathways) / path:ath00230 (Purine metabolism)
ath:AT1G64560	1392.737549	1052.331543	1067.527954	788.8309326	1222.218384	701.6053467	500.053009	624.6872559	397.2520142	427.9453735	590.9293213	625.0263672	3.56218
ath:AT3G50990	670.4902954	533.394104	765.5054321	810.1186523	714.0344849	870.6464844	279.8361511	539.5061646	462.8825073	402.6703491	306.8216248	512.2476807	3.56135		AT3G50990 (peroxidase 36)		path:ath01100 (Metabolic pathways) / path:ath01110 (Biosynthesis of secondary metabolites) / path:ath00940 (Phenylpropanoid biosynthesis) / path:ath00360 (Phenylalanine metabolism)
ath:AT1G53920	3594.373291	3840.770264	2152.531982	12096.78027	10296.88281	4533.724609	1165.159302	1657.368652	2028.15332	2497.291504	3100.31958	3839.835938	3.56121
ath:AT4G18470	1144.789429	1450.155884	2129.223877	2447.127441	2737.888184	1783.490845	701.8570557	682.317749	1173.870972	737.0458374	1000.234192	1399.971558	3.56013
ath:AT1G69070	3963.926025	3535.726562	2576.743896	3733.63623	5670.849121	4080.263428	1600.670044	2176.861084	2782.734131	1171.67749	1725.150391	2442.787354	3.55946
ath:AT1G35780	4277.309082	3538.670898	3491.399902	3863.124023	2945.604736	2224.260498	1760.536743	2108.970703	2320.789062	1435.025269	2187.332275	2058.589111	3.5589
ath:AT5G03420	5362.313965	5302.206543	3453.662109	3264.033203	4610.037598	3436.701416	3089.794678	2730.485107	2710.175049	2553.932617	2095.26709	2283.212891	3.55838
ath:AT5G14090	1395.773804	1412.783569	1384.185059	1324.498535	1081.842896	899.2502441	891.505127	198.875946	772.9821167	835.4042969	679.2180786	826.0245361	3.55685
ath:AT1G29340	5417.049805	5850.117188	3710.153076	8430.650391	8083.196777	4764.459961	2301.416748	2972.881348	3497.293457	2558.448486	2744.816162	3112.583496	3.55601
ath:AT5G40050	1015.619385	688.2824097	364.4430237	1306.214233	1016.711853	1140.737061	264.7192688	467.4056396	486.989624	363.6403809	289.1184082	643.1193848	3.55593
ath:AT5G63450	709.5059814	706.6034546	829.3583374	2409.384521	3406.095215	1301.56189	563.5953979	373.7516479	450.2411194	397.2385864	703.5318604	215.5887299	3.55524
ath:AT3G09150	2128.99292	2814.048584	2042.758179	1930.748413	1642.557861	1240.04541	1411.861816	1135.486084	1952.05896	1021.389038	1056.784668	1208.045532	3.55516		AT3G09150 (HY2; phytochromobilin:ferredoxin oxidoreductase)		path:ath00860 (Porphyrin and chlorophyll metabolism)
ath:AT2G40320	550.1082764	552.1656494	713.9072266	735.0457153	675.8909302	795.2878418	495.5584106	275.9843445	489.6258545	447.522583	452.918396	550.5325928	3.55515
ath:AT1G32460	6645.444824	5162.433105	3306.194336	11482.66504	11666.34082	6419.317383	3055.60083	1718.515381	4049.170898	2661.307861	3563.781006	5506.535156	3.55339
ath:AT2G31670	4464.46875	3773.306152	2618.053467	3313.837402	3462.711914	2875.986328	1814.444824	1732.128296	1920.493774	1385.266235	1515.344238	2202.976562	3.55249
ath:AT1G51080	5520.426758	4341.559082	3200.388916	2916.85083	1751.994507	1244.032593	2114.620605	1884.2229	3046.830811	1608.45166	1063.840454	1793.132446	3.55165
ath:AT2G31040	23471.66797	18133.37109	14316.77148	12903.07422	10277.63281	7223.194824	12116.47461	6048.953125	13939.99902	7229.387207	4155.626465	7118.793945	3.55151
ath:AT2G30690	498.9207153	711.3319092	755.0887451	690.4519653	1151.029419	938.5797729	488.1946716	230.9714813	389.80896	532.7176514	454.1399231	337.5806885	3.55148
ath:AT4G29890	2476.7146	2022.006226	1455.132202	1524.825195	1460.683838	1061.777344	1168.22644	1212.676514	838.3800049	792.3509521	1058.188477	766.5805054	3.54944	AT4G29890 (AT4G29890)		PWY1F-353 (glycine betaine biosynthesis III (plants))
ath:AT4G27610	1563.519043	1487.974365	2476.281006	1828.289673	1435.130371	2003.658203	705.2762451	958.2877808	676.3095703	862.3318481	628.6219482	266.7957764	3.54926
ath:AT5G63680	4889.954102	3584.541748	2522.462158	6789.147949	5995.012207	4168.125977	2304.925537	2396.194336	2519.80957	3167.778076	2618.147949	3245.580811	3.54925	AT5G63680 (AT5G63680)	AT5G63680 (pyruvate kinase)	PWY-5454 (superpathway of sucrose degradation to pyruvate) / PWY-5464 (superpathway of cytosolic glycolysis (plants); pyruvate dehydrogenase and TCA cycle) / PWY-5464-PLANT (superpathway of cytosolic glycolysis (plants); pyruvate dehydrogenase and TCA cycle) / PWY-3801 (sucrose degradation VI (anaerobic)) / PWY-5455 (superpathway of starch degradation to pyruvate) / PWY-5484 (glycolysis II (from …	path:ath01100 (Metabolic pathways) / path:ath01110 (Biosynthesis of secondary metabolites) / path:ath00230 (Purine metabolism) / path:ath00010 (Glycolysis / Gluconeogenesis) / path:ath00710 (Carbon fixation in photosynthetic organisms) / path:ath00620 (Pyruvate metabolism)
ath:AT3G19830	547.0526733	567.05896	546.0966797	588.960083	600.3737793	799.0518799	423.6923523	499.0424194	382.1300354	460.1520081	376.4011841	251.9224854	3.5483
ath:AT2G24170	2090.425049	1320.197876	1780.878418	1564.080933	1390.705811	1527.701172	908.5774536	896.5963135	809.4673462	1425.422974	1123.053711	886.3231201	3.54742
ath:AT4G21350	2280.275879	2117.939697	1820.954346	2136.135254	1609.496948	1367.515015	1399.302246	994.4609375	726.4136963	1224.662109	997.1834106	1019.261414	3.54737
ath:AT3G20300	3933.249512	7458.736328	3732.011719	9639.174805	13773.66113	7315.000488	2343.697021	1552.045654	3801.994385	2709.835693	2956.397705	5471.646484	3.54732
ath:AT1G67580	11701.07129	13517.17969	10106.89844	10795.53418	10705.8623	8742.482422	6947.268555	4901.763184	8124.648438	6149.144043	5732.365723	8024.024414	3.54525
ath:AT3G46220	1797.651978	4249.977539	858.1710815	24041.87891	42519.01172	17297.05078	2157.968994	1066.456177	665.2392578	19729.97461	7645.478027	6870.07666	3.54492
ath:AT3G02050	2652.661377	2763.468018	1673.158813	1998.269043	2277.15332	1435.046021	1311.815308	1275.551147	1340.41687	840.2944336	1119.434937	1115.963379	3.54156
ath:AT2G38760	2319.800537	1252.264404	1005.36615	5289.791016	4006.416016	1940.233643	589.1034546	429.7070618	639.5441895	472.9181824	431.1315613	590.8916016	3.54144
ath:AT4G19410	11681.91504	8089.852539	5940.288574	15042.85547	13666.17871	7896.855957	2863.055664	2744.647949	4367.35498	3150.750977	3740.342285	5525.295898	3.54114
ath:AT2G22450	2939.782227	3565.073242	2228.710693	4207.438477	3795.315186	2858.547119	981.6311035	520.3673706	1915.625122	1120.263794	730.022583	2146.87207	3.53936	AT2G22450 (AT2G22450)	AT2G22450 (3;4-dihydroxy 2-butanone 4-phosphate synthase)	RIBOSYN2-PWY (flavin biosynthesis I (bacteria and plants))	path:ath01100 (Metabolic pathways) / path:ath00740 (Riboflavin metabolism)
ath:AT5G01380	708.9902344	843.119873	540.0993652	3692.182129	2819.465576	1383.981567	415.3149414	405.1800842	574.986145	1589.718872	987.1411133	1055.972534	3.53911
ath:AT3G42960	972.6906738	615.5383301	824.2157593	1175.69873	568.5333252	979.350708	481.1782532	338.1330872	273.8607178	292.9393921	264.2432251	135.485199	3.5376	AT3G42960 (AT3G42960)		PWY-695 (abscisic acid biosynthesis)
ath:AT1G74090	29220.61133	28804.15625	21982.28125	21134.04492	31515.42773	19533.00781	14910.5957	9511.913086	17165.48438	13234.0752	5436.64209	10920.84668	3.53612	AT1G74090 (AtSOT18)	AT1G74090 (SOT18; sulfotransferase 18)	PWY-1187 (glucosinolate biosynthesis from homomethionine) / PWYQT-4471 (glucosinolate biosynthesis from dihomomethionine) / PWY-601 (glucosinolate biosynthesis from tryptophan) / PWYQT-4474 (glucosinolate biosynthesis from pentahomomethionine) / PWYQT-4475 (glucosinolate biosynthesis from hexahomomethionine) / PWYQT-4472 (glucosinolate biosynthesis from trihomomethionine) / PWYQT-4473 (glucosinol…	path:ath01110 (Biosynthesis of secondary metabolites) / path:ath00966 (Glucosinolate biosynthesis)
ath:AT5G53210	723.3347168	570.3834229	858.5164795	506.1328735	573.7235107	472.2162781	390.7662354	312.7884216	491.6644592	497.4604492	462.7832336	527.8805542	3.53601
ath:AT2G29670	44807.85547	43076.32422	28094.62695	42016.72266	50439.01562	34308.37891	20121.4043	16034.80859	24826.84375	17923.64844	11774.0293	22478.94531	3.53583
ath:AT4G11610	307.2165222	931.4803467	669.2979126	1608.977051	1746.170288	883.2434082	335.2229919	315.0097656	537.5539551	471.3473206	430.2672424	528.1420898	3.53576
ath:AT3G13170	752.4502563	727.4713745	766.1902466	959.6879883	968.0872803	652.1378784	524.0166626	280.1698303	348.3436584	854.2479248	557.7915039	780.3678589	3.53554
ath:AT1G62370	1028.793701	1030.309814	667.5953979	1176.758057	1871.03064	1280.842896	464.8263855	794.555603	485.7156982	503.4141235	743.4457397	500.5955505	3.53502
ath:AT1G49120	1472.511475	1215.944336	1475.905762	2080.070801	3152.976074	1291.610352	381.9854736	1	558.0723267	620.0136108	1	643.0074463	3.53493
ath:AT5G05340	743.5678101	1062.426636	656.9949341	4787.044434	4314.424805	2429.395264	587.5368042	621.6503296	593.3736572	740.7765503	3109.658691	881.8068848	3.53416		AT5G05340 (peroxidase 52)		path:ath01100 (Metabolic pathways) / path:ath01110 (Biosynthesis of secondary metabolites) / path:ath00940 (Phenylpropanoid biosynthesis) / path:ath00360 (Phenylalanine metabolism)
ath:AT1G36010	557.5641479	660.2210083	879.793457	735.6124268	1056.992065	758.8079224	292.0645142	423.8027649	438.5677795	422.6433105	469.0223389	347.877594	3.53366
ath:AT3G09520	400.6463318	502.5137329	288.4341125	1045.724121	736.2871704	660.6516724	331.6588745	425.1155701	387.1384888	372.2865295	498.9995728	482.3518677	3.53351
ath:AT1G01150	696.6114502	461.1504822	662.4778442	711.4525146	700.2305298	818.8944092	452.52771	314.4963684	502.9535217	403.7240295	504.4545288	419.587738	3.52883
ath:AT1G64105	2411.378418	1715.480103	2025.908325	3078.000244	3065.5354	2126.94458	1414.32959	1066.446167	1694.319946	1546.227905	1148.045776	1697.421753	3.52881
ath:AT4G26930	928.9985352	2169.268555	836.4387207	3996.18457	4546.457031	1935.705811	608.4810181	808.7852783	754.0565796	1028.485352	882.5603027	953.8475952	3.52805
ath:AT1G65200	553.7394409	418.5168152	521.6693115	573.8630371	460.9953003	750.913147	204.8371429	282.7098999	346.665741	368.2568359	380.7819824	322.1173401	3.52711
ath:AT1G75220	13161.36914	8371.280273	4077.835938	32968.44141	35189.74609	12496.28809	3734.139648	3172.694092	3281.658936	4600.515625	3538.168945	3769.690674	3.52551
ath:AT5G50570	3024.221436	1867.028687	1799.370972	5538.624023	3731.167969	3040.479248	1119.610229	1217.43396	1737.845337	906.4307861	1617.816528	1654.610596	3.52461
ath:AT5G57850	9976.313477	10011.5332	7510.850586	8818.203125	6704.457031	5901.063965	6076.63916	4700.38916	7816.538086	3272.192871	3643.566162	5480.629395	3.52394	AT5G57850 (ADCL)	AT5G57850 (branched-chain-amino-acid aminotransferase-like protein 3)	PWY-3742 (tetrahydrofolate biosynthesis II) / PWY-6543 (p-aminobenzoate biosynthesis)	path:ath01100 (Metabolic pathways) / path:ath01110 (Biosynthesis of secondary metabolites) / path:ath01210 (2-Oxocarboxylic acid metabolism) / path:ath00280 (Valine; leucine and isoleucine degradation) / path:ath00770 (Pantothenate and CoA biosynthesis) / path:ath00290 (Valine; leucine and isoleucine biosynthesis)
ath:AT1G08800	2305.874756	1184.390869	816.9695435	6344.898926	4445.686523	2598.02832	983.2545776	955.9040527	669.894104	1332.75769	1082.531982	1140.284912	3.52389
ath:AT1G10990	965.2211304	669.6258545	923.3726807	852.1539917	999.7160034	702.6151123	480.6712341	554.7280884	256.1352539	413.2191467	384.9403381	147.6408386	3.52293
ath:AT3G30380	1440.224731	1590.539795	1379.03479	1367.231445	1960.137573	1562.409424	648.5119019	740.1140747	985.8140869	464.1170349	821.0100708	1078.438599	3.52131
ath:AT1G14150	25363.72461	33927.16406	18600.98633	13440.14355	17622.69336	10555.06934	12172.22852	12820.54395	18233.63867	6270.02002	9076.435547	12104.74609	3.52095	AT1G14150 (AT1G14150)	AT1G14150 (PQL2; photosystem II oxygen-evolving enhancer protein)	PHOTOALL-PWY (oxygenic photosynthesis) / PWY-101 (photosynthesis light reactions)	path:ath01100 (Metabolic pathways) / path:ath00195 (Photosynthesis)
ath:AT1G16640	1070.764404	746.8413086	883.6520386	773.4770508	686.1394653	515.1966553	325.1183472	487.6448364	411.9326172	334.1455383	576.3793945	654.2106323	3.52059
ath:AT2G38280	2043.334351	1245.401001	1886.240234	1972.091064	1715.989868	1643.871948	1087.210083	1161.749756	774.3795166	808.6575317	1027.538208	484.7392273	3.51976	AT2G38280 (AT2G38280)	AT2G38280 (AMP deaminase; FAC1)	PWY-5044 (purine nucleotides degradation I (plants)) / PWY-6596 (adenosine nucleotides degradation I)	path:ath01100 (Metabolic pathways) / path:ath01110 (Biosynthesis of secondary metabolites) / path:ath00230 (Purine metabolism)
ath:AT3G16460	8380.560547	20696.38281	3471.903076	25516.96289	54214.41797	24823.67383	751.3435669	878.0351562	2525.664307	1008.464783	1017.418213	2508.923584	3.51903
ath:AT1G44800	1188.422363	2213.28418	837.3668823	5715.436523	5585.253418	2607.052734	1111.344727	1594.430664	1040.747803	1261.958984	1484.225342	1337.863525	3.51879
ath:AT5G46680	1190.990356	1079.313721	1387.251587	1321.750366	923.7723389	1157.235107	711.5975342	1045.364502	1148.130249	682.2573853	569.2046509	574.9710083	3.5176
ath:AT1G10700	3629.6875	2926.780762	1635.4375	5708.873535	7223.393066	3079.753174	1331.437988	1349.60083	1354.931274	701.4490356	1102.897461	1666.673828	3.51601	AT1G10700 (AT1G10700)		PWY0-662 (PRPP biosynthesis I)
ath:AT3G42725	722.3664551	1094.176758	724.1265869	1099.706543	833.2293701	772.8817139	359.0489807	408.7016296	574.4763794	368.8399658	352.8276672	405.9910889	3.51527
ath:AT1G04000	1715.844849	2293.694824	2221.980225	1941.043335	2673.033691	2184.715576	940.6496582	774.1851807	1440.22937	1012.257324	1484.359863	811.6630859	3.51509
ath:AT2G41950	5576.646484	4993.835938	3813.949707	3332.982178	3131.519775	2445.052734	2352.661865	3205.007568	3985.523193	1191.300537	1599.214844	3039.854492	3.51421
CATMA2a12810	675.9844971	489.1811829	716.5579224	728.0943604	649.7473145	615.9581299	296.4246826	536.6947632	384.4381714	274.9920654	242.6387177	411.3447266	3.51405
ath:AT1G76320	1971.0271	2108.546875	1177.805054	1806.658447	1504.331299	1344.556763	934.5428467	988.2649536	1148.15918	360.2021484	769.461792	845.362915	3.51332
ath:AT5G23955	2513.299316	3088.810303	2010.914551	3174.455078	2556.482422	2128.385742	1341.186401	850.0948486	1502.557373	1302.71521	619.3538208	1179.791016	3.51179
ath:AT1G74100	8514.192383	4639.772949	3150.503174	17037.5	13677.92285	7047	1927.258423	2745.451416	2941.491455	1904.67041	2499.237549	2673.525635	3.51022	AT1G74100 (AtSOT16)	AT1G74100 (SOT16; sulfotransferase 16)	PWY-1187 (glucosinolate biosynthesis from homomethionine) / PWYQT-4471 (glucosinolate biosynthesis from dihomomethionine) / PWY-601 (glucosinolate biosynthesis from tryptophan) / PWYQT-4474 (glucosinolate biosynthesis from pentahomomethionine) / PWYQT-4475 (glucosinolate biosynthesis from hexahomomethionine) / PWYQT-4472 (glucosinolate biosynthesis from trihomomethionine) / PWYQT-4473 (glucosinol…	path:ath01110 (Biosynthesis of secondary metabolites) / path:ath01210 (2-Oxocarboxylic acid metabolism) / path:ath00380 (Tryptophan metabolism) / path:ath00966 (Glucosinolate biosynthesis)
ath:AT3G45020	1271.127197	1207.189575	996.9365234	903.1659546	1099.813721	1359.822144	877.5855713	494.0014954	1002.861694	292.2724304	467.4370728	580.6266479	3.50973
ath:AT5G18620	2356.754395	2304.546143	1716.484985	1539.295288	2253.720703	1093.455322	1418.453125	1600.98938	1531.093262	1070.981079	716.4647827	832.2502441	3.50776
ath:AT5G13270	1829.827759	1315.394775	1123.4375	950.0554199	1184.317261	1093.210693	981.8896484	651.7540283	928.0889893	777.508667	652.1455688	484.9649658	3.5068
ath:AT1G69050	694.2860718	885.5007935	486.6524353	1112.899536	1193.456543	693.0482788	379.6294861	331.4487305	422.0562439	551.4169312	496.9552307	341.6687622	3.50663
ath:AT1G51720	3409.275146	2827.388428	2471.248779	3482.893555	3544.891357	2261.109863	1351.498291	1518.828979	1711.243286	1510.63147	1453.138306	1729.106201	3.50438	AT1G51720 (AT1G51720)	AT1G51720 (glutamate dehydrogenase (NADP+))	GLUTSYNIII-PWY (glutamate biosynthesis III)	path:ath01100 (Metabolic pathways) / path:ath00330 (Arginine and proline metabolism) / path:ath00250 (Alanine; aspartate and glutamate metabolism) / path:ath00910 (Nitrogen metabolism)
ath:AT2G30320	1048.34082	1092.53125	809.3547363	1427.275269	1105.758911	1307.732422	753.592041	636.9102173	513.7424316	903.1564331	431.947998	888.3488159	3.5038
ath:AT2G34600	860.2594604	825.718689	1019.014893	2212.853271	2768.048584	1085.091187	253.1013184	497.2851562	551.4719849	184.6760254	422.3105469	670.7801514	3.50304
ath:AT1G10170	2997.717529	3071.275879	2525.368896	3241.781982	4018.266846	2482.368408	1869.922119	1119.150635	1453.300903	1958.831421	1407.4729	1071.771973	3.50207
ath:AT5G48540	4300.328125	2786.865234	1660.527588	12894.32812	9248.8125	6653.48291	1431.806641	2578.686279	1739.856934	2873.471436	8110.074707	4282.231445	3.49918
ath:AT5G18410	1133.889282	800.864563	824.3213501	613.1116333	951.7399292	871.3864746	630.6671143	499.2518311	671.5131836	440.8362732	479.671875	395.2243652	3.49631		AT5G18410 (PIR121; protein PIR)		path:ath03013 (RNA transport)
ath:AT1G21312	850.3484497	733.340332	621.1222534	1057.496826	1202.958374	674.7543335	426.0220947	418.1972961	457.6938477	358.2183838	540.0578003	497.0878296	3.49523
ath:AT2G22490	1859.780029	1830.241577	1680.72522	1593.853882	2099.924316	1073.117188	722.020874	903.3973389	825.9224243	752.2911377	1090.473633	963.2493896	3.49406
ath:AT3G56180	581.685791	616.3822632	481.4005737	767.6600342	718.890625	672.3310547	386.2064514	252.1950836	350.7964783	614.8307495	429.6314087	818.8273315	3.4906
ath:AT4G09340	1646.790039	1452.615845	1170.502563	1497.125122	1816.470825	1193.421265	1391.091675	1069.449707	1174.459717	738.9772949	374.4919739	830.8731689	3.49034
ath:AT3G17900	4830.528809	4091.512939	2462.293457	6001.529785	5824.834473	3575.112793	2209.441895	1914.428345	1633.493774	2215.956299	1999.220703	2003.955566	3.48866
ath:AT1G79670	516.7714233	615.163269	733.6065063	785.9171753	649.5435181	918.7989502	538.5457764	344.7659912	366.4421387	389.8336487	478.4533386	499.6965027	3.48734
ath:AT4G17040	13251.72852	15632.89648	9837.213867	12315.3252	10298.61426	8667.774414	7288.558594	5329.64209	8111.358398	6070.763184	5065.247559	7274.801758	3.48564
ath:AT4G33440	993.7597046	843.3047485	622.2803955	876.2646484	958.7824707	861.4653931	432.8821411	573.1552124	350.9554138	683.1229858	930.4933472	791.7713013	3.48492
ath:AT4G28140	912.6209717	689.8901978	875.2643433	7087.828613	4981.819336	2277.041748	412.2670898	380.0734558	563.8845215	2180.35376	1012.531799	1652.962158	3.48322
ath:AT5G03590	716.5437622	607.4924927	1053.532349	568.7406006	625.5395508	747.6613159	524.9121704	571.4402466	510.2698975	368.5038147	347.7023621	343.6993408	3.4826
ath:AT5G03830	1715.866699	1769.464722	1284.00647	1700.022583	1217.244019	1075.225342	940.6312866	580.4240112	1056.165039	654.5204468	656.899353	840.5014038	3.48248
ath:AT5G56950	4013.859863	3423.953857	2496.759277	1723.09375	2632.855225	1700.070557	2040.949341	1801.18103	2065.520752	1367.130493	937.7974243	1986.358276	3.48242
ath:AT4G15563	853.52771	840.3872681	876.7807617	1100.550659	1327.457153	837.8961792	352.5195923	632.7987061	669.5546875	614.343811	732.8464355	733.3427734	3.48213
ath:AT1G69170	726.553772	740.901062	925.1193237	579.8372803	443.1087341	607.4005127	589.0742798	604.3533936	519.9605103	417.2083435	545.0547485	556.451355	3.48141
ath:AT4G33280	467.4501953	383.2356567	591.3873901	922.6829224	792.4038086	935.1022339	502.8009644	255.4091949	434.4593811	498.3696289	183.503952	583.4909668	3.48074
ath:AT4G08560	248.8104095	265.5576782	410.4474792	629.8624268	573.8247681	613.1329956	305.701355	307.6387329	579.8386841	166.0862579	156.1123199	361.944397	3.48039
ath:AT1G51380	905.5535278	715.6531982	571.0628052	625.6421509	596.4970093	669.1196289	403.6933289	382.6560059	408.9777832	414.1294861	563.9938965	427.9674683	3.47737		AT1G51380 (DEAD-box ATP-dependent RNA helicase 34)		path:ath03040 (Spliceosome) / path:ath03013 (RNA transport) / path:ath03015 (mRNA surveillance pathway)
ath:AT3G28680	588.0141602	462.2300415	503.2203674	672.8695068	448.8248596	748.5388794	353.4523621	670.7716675	573.8942261	131.6801453	145.3925934	289.5323792	3.47636
ath:AT3G58630	2320.709961	1990.901245	1450.979248	2076.429932	1758.77356	1510.770508	773.0048218	936.104248	1069.871948	1023.331848	1052.526367	1348.030762	3.47543
ath:AT2G28650	788.4443359	720.5515137	517.8335571	1279.477417	846.786377	992.6101685	387.4759521	345.4826355	718.2282104	478.3865662	310.3780212	512.0409546	3.47521
ath:AT4G14890	26169.4043	26468.23047	22304.26172	14942.83789	17363.92969	11229.0498	12670.22266	8887.431641	21080.20508	8505.295898	6704.477051	15088.46875	3.47459		AT4G14890 (ferredoxin)		path:ath00195 (Photosynthesis)
ath:AT2G07787	788.3149414	722.3914185	750.3884888	610.9242554	558.8700562	703.3408203	431.1262817	515.7993774	327.7941284	380.8331604	600.6870728	331.7962646	3.47442
ath:AT5G45170	2068.797852	1466.361084	1845.580078	1013.368408	1266.152344	1000.33075	1567.226318	1106.112305	1388.164917	1254.365601	598.3690796	709.6071167	3.47414
ath:AT3G15740	882.8824463	826.7479248	678.5354614	1639.252686	1569.420532	930.1848145	422.6109924	393.4016724	739.8406982	749.9328003	405.9479065	792.727478	3.47376
ath:AT3G13530	3873.004639	3932.056152	2656.512939	4716.897461	3880.943604	3557.139893	2100.191406	1692.641479	2393.951416	1723.391724	1975.961792	2792.771729	3.47236
ath:AT5G05410	1768.308105	1628.342529	1395.115112	8049.960449	5869.213379	2906.790771	922.987793	539.0452271	1046.193115	1171.915039	1791.36731	2924.484131	3.47169
ath:AT2G39310	2269.473633	1871.06897	854.093689	11883.05371	12119.75586	3754.82373	535.1664429	1348.302124	559.3430176	781.9421997	1581.449585	793.059082	3.47107
ath:AT5G49555	3349.989746	2224.466309	1808.439209	495.4648743	708.3588257	1108.482788	751.1653442	905.0177002	1510.206909	714.4321899	938.9104614	1189.640137	3.46741
ath:AT1G01450	1079.644043	1142.72998	994.5953979	1290.68396	1187.466553	884.1418457	975.3164062	1026.707153	725.6643066	235.5686035	463.6437683	732.0567017	3.46699
ath:AT3G07700	5605.538086	5390.164062	2332.23999	10524.19922	12376.76367	5747.741699	2513.933838	3523.10376	2043.421875	2981.678711	2813.380127	3119.563721	3.46667
ath:AT5G63280	1689.31604	1290.406738	1005.472229	1153.223511	1195.559204	1199.221558	662.366394	622.0839844	521.8987427	912.9413452	539.8985596	500.9170532	3.46616
ath:AT5G36935	598.7157593	650.0344238	563.1020508	594.3753662	1030.189331	1046.525269	592.2894287	357.5486755	432.7748718	281.8992004	423.6638184	419.3500061	3.46392
ath:AT1G18780	860.6813354	621.050293	469.7532959	496.807312	436.5235596	540.71875	277.1685181	346.5321655	402.497345	321.7174683	278.7543335	154.460968	3.46239
ath:AT2G04420	683.4150391	845.1124268	554.9876099	1183.096313	810.6517944	820.6300659	325.4011536	304.1184082	517.161499	413.9292603	593.456604	290.697113	3.46227
ath:AT4G00120	661.2196045	617.7789917	725.3207397	1165.248779	705.4984131	857.8756104	337.9793396	405.3165283	511.7931213	356.3795471	515.0493164	598.199585	3.46135
CATMA1a35670	597.0673828	617.0450439	650.2744141	1203.674805	1606.875	810.5263062	363.7185669	471.5035706	386.9084167	462.1057434	843.5788574	442.4889526	3.46024
ath:AT1G06475	1030.019775	1000.887146	769.5745239	1180.288452	898.1573486	1050.098389	630.2595825	609.2680054	833.4372559	428.8429565	317.8787842	730.6001587	3.45952
ath:AT1G35330	698.3479614	626.2798462	662.9407349	653.5608521	471.5713501	599.3903198	305.6665344	491.0207825	365.5406799	429.0735474	430.5561829	273.7197571	3.45929
ath:AT1G31720	714.3236084	383.789917	470.4821777	777.4758301	591.444458	767.6174316	429.7227783	380.7477112	428.0917358	380.1222229	327.1005859	367.5838928	3.45918
CATMA2a19560	462.0957336	944.5568848	664.6619263	960.1033936	1267.268188	992.7476196	286.9792175	636.3317871	400.7314148	434.3335571	597.1628418	670.6862183	3.45916
ath:AT3G13222	7923.283691	9003.549805	6336.832031	7836.62793	8492.78418	7937.307129	3094.029297	3888.261963	5232.614258	2831.299805	4859.291504	5801.715332	3.45857
ath:AT4G04770	14836.24121	15661.84375	13933.82129	15954.34766	14020.33887	10098.94238	8995.750977	9148.675781	11289.39258	9668.470703	7277.729492	8939.755859	3.4567
ath:AT4G26960	1703.348145	1205.903442	1247.057739	1141.046875	632.425293	554.0036011	581.65625	591.4776001	971.0614014	404.6326599	453.7469788	697.074646	3.45657
ath:AT3G54880	1616.865601	1310.340332	952.3023071	3213.023682	2531.039307	1577.303101	915.3320923	807.2879639	955.6226807	1084.095825	1095.839233	913.6239624	3.45654
ath:AT1G07450	927.8648682	1146.534424	961.6021118	1029.373657	1157.91687	660.0765991	626.0852051	542.2490234	752.8515015	591.6314087	389.4127197	332.1056519	3.45552		AT1G07450 (tropine dehydrogenase)		path:ath01100 (Metabolic pathways) / path:ath01110 (Biosynthesis of secondary metabolites) / path:ath00960 (Tropane; piperidine and pyridine alkaloid biosynthesis)
ath:AT4G08032	913.1113892	981.0759888	828.3153687	580.8029175	616.4076538	850.1052856	518.8606567	357.3815002	660.7322998	301.3563538	499.7042847	562.7607422	3.45067
ath:AT1G76270	828.7997437	1021.729065	819.4068604	1277.741577	974.1397705	1044.259033	522.9385986	730.6668701	844.6262817	640.1757812	705.1830444	607.2137451	3.45024
ath:AT1G65430	3513.06958	3469.807617	2639.295654	6021.401367	4730.90332	2895.150879	1667.289795	1128.718628	1917.675049	1721.333374	1231.302734	1854.606567	3.4496
ath:AT5G13560	1661.948975	1426.698242	1246.155029	3303.958008	2982.725586	1473.7052	761.9381104	513.7346191	827.255249	585.7056274	766.3058472	1373.661865	3.44841
ath:AT1G12540	632.0743408	867.9654541	785.9820557	806.5530396	1188.686157	597.2070312	443.3140259	603.4716187	507.033783	270.1769714	331.5475159	256.6552429	3.44839
ath:AT2G33790	1034.607422	1066.878784	653.5014648	1366.312866	1348.798828	760.8242188	409.6399536	345.6361389	431.4591675	698.6506348	408.5983887	491.2984009	3.44762
ath:AT1G30850	861.3466187	669.7709351	649.5184326	777.9048462	673.5578613	600.7110596	496.6563721	508.3794556	241.6015778	272.4039612	428.2110291	314.2654724	3.4473
ath:AT1G04635	969.4802246	815.1738892	914.3755493	1275.663696	1404.358887	925.3843994	498.1624756	751.9064331	753.7440796	777.02948	677.675415	613.5848389	3.44678		AT1G04635 (EMB1687; putative ribonuclease P/MRP protein subunit POP5)		path:ath03013 (RNA transport) / path:ath03008 (Ribosome biogenesis in eukaryotes)
ath:AT1G11770	757.8288574	782.8547974	747.1091919	1333.965576	845.4719849	1118.080811	471.6776428	644.7049561	614.7780151	683.0477295	322.9929199	613.7316284	3.4467
ath:AT2G28680	1706.175903	1064.769165	1277.762939	1230.636719	1080.25415	1154.470459	721.7210693	755.9962769	538.8102417	865.1535645	605.4897461	547.5294189	3.44542
ath:AT4G18130	2767.341553	1999.488647	1570.672974	1696.158203	1815.718262	1684.929932	1272.859985	1131.851074	1507.741089	960.0075684	1105.552246	932.776123	3.44513
ath:AT1G32040	531.9683838	232.3217621	528.1306152	772.0429077	561.1098633	448.7913513	227.100708	89.23028564	1	170.0906067	191.7313538	1	3.44403
ath:AT3G03620	763.9924927	430.2380981	979.8831787	1111.445435	1026.006714	658.1588745	416.0472107	344.8466797	353.3674927	359.0021057	302.5015564	133.7236176	3.4439
ath:AT5G61810	4987.501953	4044.458984	3091.639893	5523.160645	5317.634766	3231.623535	1462.790283	1102.338867	2546.205566	1533.266479	1524.782715	1896.951172	3.44339
ath:AT5G53810	775.6992798	610.9852295	572.3711548	1460.317505	1037.263184	746.4205322	447.7782593	312.5042419	460.8692017	535.3272705	416.1783447	563.7385864	3.44311	AT5G53810 (AT5G53810)		PWY-361 (phenylpropanoid biosynthesis) / PWY-1121 (suberin biosynthesis) / PWY-5868 (simple coumarins biosynthesis) / PWY-5168 (ferulate and sinapate biosynthesis) / PWY-2181 (free phenylpropanoid acid biosynthesis)
ath:AT2G30790	1688.03125	1953.093872	1168.769775	1088.219727	1333.566772	572.913269	1053.371582	1156.771851	931.767395	732.0372314	601.5877075	461.1678162	3.44252		AT2G30790 (PSBP-2; photosystem II oxygen-evolving complex 23kDa protein)		path:ath01100 (Metabolic pathways) / path:ath00195 (Photosynthesis)
ath:AT3G48235	592.9995117	710.7516479	710.555481	956.095459	832.124939	785.1533203	322.421051	458.459198	658.9825439	468.7015991	331.0108032	564.3981934	3.44247
ath:AT1G48420	8353.611328	6715.906738	4221.413086	4838.807129	2896.657715	2970.910889	2681.421387	2238.316162	3565.951172	1907.910522	1557.527466	2773.301514	3.44237
ath:AT5G50230	2781.282715	2751.05957	1991.348755	3493.180176	2940.138184	2356.401611	1271.185303	1011.160339	1972.753296	1278.841187	1617.919312	1230.13855	3.44223
ath:AT1G04640	6818.917969	5947.388672	4681.471191	4274.419922	5056.555664	3047.929443	4483.706055	3329.648926	4903.200195	3284.559082	2826.626709	1911.026367	3.44174	AT1G04640 (AT1G04640)	AT1G04640 (LIP2; lipoyl(octanoyl) transferase)	PWY0-501 (lipoate biosynthesis and incorporation I)	path:ath01100 (Metabolic pathways) / path:ath00785 (Lipoic acid metabolism)
ath:AT1G61740	2739.843994	3357.791016	2076.220459	5801.306152	5179.450195	2942.192871	1212.501709	1634.766479	1976.427368	2285.840576	1950.666138	3002.359131	3.4415
CATMA2a08770	1091.131714	1105.401001	1016.390259	2093.716553	1983.435669	927.8201294	612.151062	515.7793579	397.0692749	734.2970581	448.464447	725.850769	3.44071
ath:AT2G02020	1246.975098	943.1915894	1079.90686	554.317627	459.7115173	737.3598022	761.600647	595.4431763	606.3582153	514.2575073	191.262207	733.0285034	3.43993
ath:AT1G14890	1249.043945	1378.425415	1132.482422	3221.800537	3310.54834	2430.044434	814.0098877	1207.887939	1634.963867	1802.042725	2310.852051	3369.028809	3.43913
ath:AT2G27410	760.8618164	586.8536377	686.3758545	979.3829956	615.5793457	1112.249756	289.1611633	578.3200073	454.4338684	311.9437256	354.9022217	425.2606201	3.43854
ath:AT3G12870	474.9093018	635.3253174	824.8331909	796.180542	1089.936401	945.4605103	272.9086914	487.5298767	364.0357971	528.3241577	305.2393494	733.505249	3.43547
ath:AT4G29860	1806.609009	1497.364624	1079.689941	1315.240967	1489.683594	1588.818481	856.0540161	633.9883423	791.3895264	820.8427124	748.0368042	709.5722656	3.43536
ath:AT5G54170	8861.271484	4941.899414	3149.133057	52362.34375	32629.96875	17216.9375	2516.730957	2959.054688	4291.098633	3620.328125	5776.817871	6379.0625	3.43523
ath:AT5G08460	588.6835327	623.3010864	496.4299622	828.5687256	790.3405151	543.7039795	357.5150452	266.7385864	418.1035767	442.2958374	459.9525452	252.2333832	3.43487
ath:AT3G22580	534.6525269	435.4382019	603.2180176	954.3920898	756.2575684	557.7892456	307.9824829	327.5697632	388.1832275	334.7294006	438.8382874	178.6269531	3.43285
ath:AT5G57710	44923.50391	38558.44531	25672.10547	61835.90625	44452	39856.46094	14751.80762	18293.68359	21932.03125	14380.39746	21918.20508	31090.97266	3.4325
ath:AT5G60650	1228.096802	912.161499	1073.75708	2126.096436	1880.04895	939.9238281	466.9845276	573.4365845	447.7469177	572.2426147	503.3708191	831.3085938	3.43139
ath:AT3G15210	27703.98633	22072.99023	10611.16895	61306.56641	45927.33594	27024.19531	9708.55957	4062.689697	15033.01074	12043.76172	10388.79395	18692.52344	3.42984
ath:AT3G15920	4224.677246	3505.921387	3206.086182	3204.524658	3439.783447	2190.98291	2186.025635	1895.979126	2351.283203	2367.330566	1726.736938	2045.485107	3.42857
ath:AT5G27760	5033.251465	3695.965332	2310.943848	11190.48535	10915.9082	4673.583496	1383.255615	1946.408325	2599.020508	1928.826904	2740.53418	3522.704346	3.42802
ath:AT3G07030	20340	14579.25488	13789.15527	27079.77344	19463.32617	17698.91797	8986.12793	7053.47168	11433.87305	12755.00781	7670.166504	12785.96484	3.42799
ath:AT3G01970	1006.260742	761.9394531	645.7961426	2208.898682	2125.85498	981.6609497	521.2647705	532.7380371	595.2435913	541.0459595	620.7598877	515.2631836	3.42732
ath:AT1G23710	1971.042969	1922.493286	1553.364136	2729.983398	2337.769775	1730.81958	943.104126	893.0266724	1160.012695	1310.086792	2202.246826	2015.406494	3.42708
ath:AT3G11330	2644.769043	1626.314941	1204.130249	3983.094482	4108.366211	1981.674561	914.9176636	1054.034058	642.9949951	861.390686	1453.861694	1061.176025	3.4267
ath:AT3G18190	5533.117676	5013.528809	4804.005371	3859.459473	5937.538574	5271.646973	2214.219238	3772.642578	2703.302002	2351.845459	3022.612549	2683.709717	3.42519
ath:AT3G12270	4507.96582	3226.45459	2112.495361	4928.384277	7366.920898	4615.231934	1417.962891	2156.767578	2346.532227	1831.837646	1437.558594	2966.41626	3.42442
ath:AT4G20140	1798.475708	1893.702515	977.6535645	908.7634277	783.585022	468.1608582	390.0107727	510.5381775	738.8342285	476.002655	587.3811035	690.9890747	3.42396
ath:AT1G01030	926.374939	678.788147	540.8781128	1318.46875	1134.068848	760.8162842	376.1859741	465.6241455	53.4413681	515.644104	694.5197754	305.4878235	3.42327
ath:AT5G38290	2009.858887	1766.98291	1402.391113	2130.064697	1659.700928	1506.648315	1103.613525	1083.418091	1381.351807	991.453064	832.9104614	984.1640015	3.42308	AT5G38290 (AT5G38290)		PWY490-4 (asparagine biosynthesis III (tRNA-dependent))
ath:AT1G21460	1955.371582	2042.882935	689.4573364	3279.710938	2951.165527	2063.563965	955.5894165	1144.378052	1175.936279	1120.473633	1088.414185	981.5145264	3.42165
ath:AT1G31280	906.5103149	897.1293945	1137.71936	1415.602295	900.1749878	1341.44397	734.0094604	600.4730225	691.7561035	734.256897	719.0002441	713.5083008	3.42147
ath:AT4G15590	357.6903687	315.1147461	474.5881653	767.6679077	585.1036987	880.0145874	363.5821533	398.0140076	481.8061829	282.1976929	355.425293	503.0196533	3.4201
ath:AT2G41310	4572.929688	6566.208984	4961.136719	3103.793701	2918.99292	2397.516357	3125.682129	4209.164062	3978.720947	2092.982666	2827.324707	3721.815918	3.41938		AT2G41310 (RR3; two-component response regulator ARR8)		path:ath04075 (Plant hormone signal transduction)
ath:AT4G22810	454.2235718	410.8353271	515.2307129	509.9772949	584.8794556	717.1838989	388.6739502	332.8484192	524.3745728	358.4165344	304.6908875	103.0618057	3.41914
ath:AT1G34650	659.9735718	647.6403198	695.8380127	1546.236694	1024.754761	648.4224854	300.2754211	298.84375	259.5529785	315.625824	399.9812012	488.7459106	3.41871
ath:AT3G20230	18190.39453	15152.3877	9127.008789	9782.116211	9944.90918	6196.825684	4464.6875	4736.032715	8914.317383	2303.02832	3485.371338	6055.336426	3.41858
ath:AT5G49330	1080.059692	910.3761597	700.3762207	1974.463013	1846.786011	886.7721558	361.0258789	534.6537476	468.3014221	534.1812744	521.9127808	819.4126587	3.41692
ath:AT1G77360	768.661438	724.3180542	855.3094482	1897.593872	1000.271851	1115.115356	422.618927	368.2863159	634.1107178	493.7443542	342.5237122	508.8642883	3.41612
ath:AT5G58300	2659.109619	1844.134644	3162.485107	1396.047729	950.9935303	605.4302979	757.6732788	1001.164978	1897.820801	525.1973877	458.2070923	1218.365967	3.41559
ath:AT2G45310	1587.125122	1394.772339	1049.344604	1067.055786	1135.086182	1025.411499	1202.681519	749.5447998	916.3358765	868.2285156	519.6480713	549.90448	3.4138	AT2G45310 (AT2G45310)	AT2G45310 (GAE4; UDP-D-glucuronate 4-epimerase 4)	PWY-5114 (UDP-sugars interconversion) / PWY-4861 (UDP-D-galacturonate biosynthesis I (from UDP-D-glucuronate))	path:ath01100 (Metabolic pathways) / path:ath00500 (Starch and sucrose metabolism) / path:ath00520 (Amino sugar and nucleotide sugar metabolism)
CATMA3a36940	533.0997314	393.8908081	740.1566162	738.9015503	666.6732788	702.8744507	438.2752075	229.065094	354.0671082	317.7086792	409.4768982	390.5964355	3.41275
CATMA4a10500	584.5751343	710.1478882	703.6464233	1107.045898	1211.585327	588.6732178	469.0318604	363.0460205	488.1339111	442.1542358	275.1757202	361.4195862	3.41013
ath:AT3G48640	937.4627075	717.8759155	920.6348877	530.9494019	492.8583679	691.8880005	555.1018066	588.0217285	643.3475342	664.875061	661.182312	638.2852783	3.40967
ath:AT5G48100	836.4673462	484.6982727	733.8305054	736.5147705	657.6448364	621.4407349	425.3548279	502.7807007	557.9765015	198.7183075	184.6327209	427.3947754	3.40937
ath:AT4G08560	505.5744019	738.5164185	1067.939819	977.9510498	1254.233154	827.4310913	256.1687012	394.8208008	413.8535156	396.205658	344.6962585	599.0180664	3.40893
ath:AT3G02360	10185.15234	12201.02539	6773.539062	19844.33984	19097.08984	10202.29395	4310.880371	5016.970703	7262.986328	6252.39502	8883.911133	8208.670898	3.40823	AT3G02360 (AT3G02360)	AT3G02360 (6-phosphogluconate dehydrogenase)	PENTOSE-P-PWY (pentose phosphate pathway) / OXIDATIVEPENT-PWY (pentose phosphate pathway (oxidative branch))	path:ath01100 (Metabolic pathways) / path:ath01110 (Biosynthesis of secondary metabolites) / path:ath00480 (Glutathione metabolism) / path:ath00030 (Pentose phosphate pathway)
ath:AT1G80870	3944.833008	2957.938232	2538.730957	3439.281494	1834.770264	2268.162354	1048.184204	1067.09668	1357.599976	1024.613037	1081.550049	1659.390015	3.40761
ath:AT2G32415	1846.890747	1428.026123	1961.440674	2363.939209	1856.376099	3704.856689	919.9202271	1246.254761	1332.944214	834.5363159	1033.624634	811.0906372	3.4076		AT2G32415 (RRP6-like protein 3)		path:ath03018 (RNA degradation)
ath:AT3G11170	52537.91406	55670.21094	32143.88477	62363.25781	60234.48438	58383.10547	22603.90234	23595.38281	36279	22707.72852	16576.62891	41069.30469	3.4068	AT3G11170 (fad7)	AT3G11170 (FAD7; omega-3 fatty acid desaturase)	PWY-782 (glycolipid desaturation) / PWY-762 (phospholipid desaturation) / PWY-6013 (crepenynic acid biosynthesis)	path:ath01040 (Biosynthesis of unsaturated fatty acids)
ath:AT3G16350	1844.248657	1653.964355	1187.579956	3506.224121	3021.915527	1598.132202	1147.81604	996.9139404	1082.391968	824.6546021	980.9983521	938.8460083	3.40516
ath:AT1G01290	2271.078857	1958.460571	1242.019653	2317.860107	2727.560791	1912.637329	1180.023071	819.4623413	1149.908447	877.828064	646.5087891	1387.196777	3.40425	AT1G01290 (Cnx3)	AT1G01290 (CNX3; Molybdopterin biosynthesis protein CNX3)	PWY-6823 (molybdenum cofactor biosynthesis) / PWY-5354-ARA (molybdenum cofactor biosynthesis)	path:ath01100 (Metabolic pathways) / path:ath00790 (Folate biosynthesis) / path:ath04122 (Sulfur relay system)
ath:AT5G02050	1962.817383	2108.039307	2040.270996	2782.121582	3429.289551	2166.837158	1121.683105	2027.220337	1690.591919	561.0426025	1156.775146	1706.621338	3.40347
ath:AT2G35640	777.3800049	908.2526855	850.5422974	859.4702148	1141.000732	707.2335205	423.6678162	395.4444275	634.5258789	520.8002319	362.9811707	413.8295288	3.40343
ath:AT2G45150	1608.025879	1291.551147	1056.686035	1234.34082	1233.627319	791.0246582	686.3999634	746.7927856	979.4725952	459.8808594	675.2283936	655.0488281	3.40328	AT2G45150 (CDS4)		PHOSLIPSYN2-PWY (phospholipid biosynthesis II) / PWY4FS-7 (phosphatidylglycerol biosynthesis I (plastidic)) / PWY0-1319 (CDP-diacylglycerol biosynthesis II) / PWYQT-4482 (CDP-diacylglycerol biosynthesis IV)
ath:AT2G31210	539.2297974	468.2357788	652.9050293	739.1112061	617.171936	664.4370117	375.4590759	306.2138672	440.8499146	326.5635986	499.502533	227.4024963	3.40077
ath:AT1G69380	6647.304199	6454.291504	2982.461182	9332.231445	14045.4668	5501.969238	1339.481445	1089.577148	2536.877686	1553.171143	1210.399292	1544.775757	3.40066
ath:AT5G14700	3604.348389	3476.069092	1427.321899	7029.942871	7911.95752	3271.700684	823.7946167	1680.427734	1400.557739	1413.659668	2087.27832	1856.01709	3.39981
ath:AT1G79090	3295.584229	3168.86377	2556.731689	3568.696533	3377.055176	2912.969482	2251.816162	1786.539185	2501.358887	2003.138672	1854.800293	2429.735596	3.39926		AT1G79090 (DNA topoisomerase 2-associated protein PAT1)		path:ath03018 (RNA degradation)
ath:AT2G13335	1798.396606	1151.456177	1512.122437	627.0708008	951.2733765	1257.202026	721.7328491	552.6134033	144.1829681	447.0495605	410.9677124	866.4850464	3.39734
ath:AT1G05830	1244.83252	1261.998901	1227.539673	1234.374146	1153.53418	835.8579712	773.6778564	606.8013306	515.49823	559.6281738	1043.339844	629.7250977	3.39732
ath:AT5G51580	1637.344116	1144.201538	1012.881042	961.3901367	557.2614136	1044.973755	439.3143921	562.2360229	575.6593628	337.0372009	438.5695496	673.399353	3.39725
ath:AT3G13175	1026.52478	1237.030151	861.4962158	1319.455688	1486.841431	1131.053467	763.7192383	821.3566284	819.2041016	649.3486328	974.9490356	723.7064819	3.39697
ath:AT4G04610	24792.33398	15692.29199	12509.55469	25316.55664	21120.42969	16787.00391	6877.586426	9988.716797	9539.442383	8763.389648	6475.950684	7586.248047	3.39421	AT4G04610 (APR1)		SULFMETII-PWY (sulfate reduction II (assimilatory))
ath:AT1G51520	845.0307617	530.0617676	694.9332275	862.7662964	938.9974365	1391.973022	463.2636719	582.6549683	407.29245	613.7444458	517.7852173	576.5239258	3.39193
ath:AT5G64700	981.1677246	559.2109985	1177.133789	2346.580078	1359.698486	1747.961182	500.4616699	597.9054565	766.144043	673.1873169	287.1698608	1015.706726	3.39191
ath:AT5G67160	910.149231	827.0241699	732.5462036	1148.934448	712.0162354	1076.38623	627.5305786	451.3521729	422.4418945	583.0137329	629.6691895	495.5019226	3.39151
ath:AT3G14390	5569.546875	5670.60791	3524.371826	6908.20752	8375.806641	5157.905273	3013.893799	4325.203613	2936.274414	3581.199219	2700.568848	2931.267578	3.38887	AT3G14390 (AT3G14390)	AT3G14390 (diaminopimelate decarboxylase 1)	PWY-724 (superpathway of lysine; threonine and methionine biosynthesis II) / PWY-5097 (lysine biosynthesis VI)	path:ath01100 (Metabolic pathways) / path:ath01110 (Biosynthesis of secondary metabolites) / path:ath00300 (Lysine biosynthesis)
ath:AT1G67440	5015.568848	5376.916504	3125.728271	2636.854736	3061.656494	1784.053711	2281.470947	2089.491699	3434.206787	1552.902466	1325.557739	2315.260498	3.38829
ath:AT2G28930	5028.868164	2873.813965	2661.461426	1321.409546	1233.112793	1321.917969	1564.335938	1403.365601	1848.591553	972.2108154	1138.299683	1536.496948	3.38746
ath:AT2G46070	2695.248779	1929.141479	1605.214844	1755.051025	1184.117676	1083.144043	793.7399902	1306.834106	795.5274658	523.0602417	1104.470947	522.9452515	3.3867		AT2G46070 (MPK12; mitogen-activated protein kinase 12)		path:ath05161 (Hepatitis B)
ath:AT3G50320	326.9729309	353.0265198	355.5413208	396.4756775	509.7928162	545.1443481	355.0921631	365.5665894	582.8973389	623.6489258	573.5818481	779.4053345	3.38547
ath:AT3G08970	1303.647827	1333.588623	754.7960205	3233.949707	2937.84375	1487.709351	908.8018799	636.7788086	878.487915	1835.144531	1650.687744	1344.898315	3.38521
ath:AT4G36840	1262.248169	878.5219116	1055.120483	710.1126709	318.872406	408.49823	387.059845	650.0613403	784.7196045	514.8995361	508.7432556	532.8599243	3.38456
ath:AT4G25970	15069.5791	11944.3916	6582.15625	6602.645508	7797.814941	4189.131348	5604.491211	2837.068115	5046.837402	3025.362549	1728.87146	3548.506348	3.3843	AT4G25970 (AT4G25970)	AT4G25970 (PSD3; phosphatidylserine decarboxylase 3)	PHOSLIPSYN2-PWY (phospholipid biosynthesis II) / PWY-5669 (phosphatidylethanolamine biosynthesis I)	path:ath01100 (Metabolic pathways) / path:ath00564 (Glycerophospholipid metabolism)
ath:AT2G13840	1563.409546	1093.3927	1088.36377	1339.928223	1237.115112	1070.623047	726.4832153	620.8066406	787.4157104	576.4766235	665.1278076	799.9690552	3.38345
CATMA5a21910	535.1251221	807.4396362	665.1960449	1565.464966	952.0961304	826.7402344	398.1157227	466.3045044	350.712616	386.8664856	480.2532043	268.017334	3.38308
ath:AT3G47790	551.428833	426.2862244	581.7761841	501.925415	589.0333252	861.7857666	116.308403	207.6696472	376.3557129	439.3529358	363.5271606	387.2600708	3.38199
ath:AT2G31060	4209.31543	2839.197021	1428.709106	6076.943359	4841.145508	3793.630615	1464.069946	2144.049561	1775.140869	2074.706055	2306.83252	2388.554688	3.38178
ath:AT3G52115	962.0757446	1075.878174	703.2460327	717.0765381	566.9709473	899.6576538	340.6283875	489.2114258	514.7844849	451.9511719	464.0742188	548.3644409	3.38115
ath:AT1G76810	15056.92969	14423.45898	10895.16895	11158.53516	11066.64551	8866.68457	7602.820312	8237.72168	10474.90137	5570.77002	6785.645508	9585.1875	3.37917		AT1G76810 (translation initiation factor eIF-5B)		path:ath03013 (RNA transport)
ath:AT1G07720	8737.858398	7997.556152	3732.016113	28088.18945	26173.8125	10930.11133	3039.238037	5097.156738	4609.445312	8180.571777	14537.81641	12044.46387	3.37818	AT1G07720 (AT1G07720)		PWY-6598 (sciadonic acid biosynthesis)
ath:AT4G24410	196.5265656	507.4103088	763.3377075	1048.215454	760.2715454	1064.697876	407.1308899	274.9757385	275.6022644	436.1387024	519.6114502	754.645874	3.37748
ath:AT1G13330	1345.75769	1760.056396	2119.096191	2781.904053	2726.385986	1417.749146	531.7316284	556.3016968	1050.134521	1205.870728	746.3312378	807.776062	3.37654
ath:AT3G17810	10063.06738	7357.062012	4035.623779	29649.44531	24317.81445	10201.85547	4012.862061	2761.296387	4013.012695	6189.229492	6691.66748	5328.412109	3.37643	AT3G17810 (AT3G17810)	AT3G17810 (PYD1; pyrimidine 1)	PWY-3982 (uracil degradation II (reductive))	path:ath01100 (Metabolic pathways) / path:ath00240 (Pyrimidine metabolism) / path:ath00410 (beta-Alanine metabolism) / path:ath00770 (Pantothenate and CoA biosynthesis)
ath:AT3G23220	27567.74609	14840.28809	11223.90527	38428.42578	34304.93359	22277.08594	9126.620117	13831.81445	9709.788086	10713.44629	12464.15234	11158.96777	3.37634
ath:AT4G27280	4012.035156	5401.962891	2913.813965	9763.762695	14399.9082	6823.740234	1149.608521	1235.268921	2769.972656	2350.208496	4219.48291	8240.544922	3.37516
ath:AT1G78160	625.3302002	342.5164185	530.3530884	783.3360596	490.3862305	674.5888062	300.0862122	320.8454285	162.3557892	424.7772522	530.7723389	494.9328613	3.37463
ath:AT3G43270	3477.156982	2589.07666	1433.175903	34307.28906	30055.42969	8590.581055	966.6665649	662.7474976	1213.430298	2415.499023	4080.03125	3391.868408	3.37447	AT3G43270 (AT3G43270)	AT3G43270 (pectinesterase 32)	PWY-1081 (homogalacturonan degradation)	path:ath01100 (Metabolic pathways) / path:ath00500 (Starch and sucrose metabolism) / path:ath00040 (Pentose and glucuronate interconversions)
ath:AT3G22910	1246.9729	1010.485229	840.4019165	2459.391357	1786.063232	1402.927124	521.4702148	730.1749878	780.4207153	969.4743652	1764.790894	1232.86377	3.37347
ath:AT2G33735	1495.746582	801.1166382	928.8754272	155.1422729	284.5944214	566.1045532	655.2426147	691.1809082	547.4326172	497.9091187	383.9430542	532.0670776	3.37345
ath:AT3G09440	31626	15803.10059	7915.942871	64057.35156	57383.96484	41642.65625	11031.41699	27743.88867	6803.132812	53759.40234	40259.39062	30316.09961	3.37323		AT3G09440 (protein heat shock protein 70-3)		path:ath04141 (Protein processing in endoplasmic reticulum) / path:ath03040 (Spliceosome) / path:ath04144 (Endocytosis)
ath:AT1G25220	1665.573853	1269.272583	812.1221924	1721.55481	1790.235718	1689.765137	822.6408081	727.7011719	1166.065796	1076.622803	708.3397217	740.4417725	3.3726	AT1G25220 (AT1G25220)	AT1G25220 (ASB1; anthranilate synthase beta subunit 1)	COMPLETE-ARO-ARA-PWY (superpathway of phenylalanine; tyrosine and tryptophan biosynthesis) / TRPSYN-PWY (tryptophan biosynthesis)	path:ath01100 (Metabolic pathways) / path:ath01110 (Biosynthesis of secondary metabolites) / path:ath00400 (Phenylalanine; tyrosine and tryptophan biosynthesis)
ath:AT2G31240	1235.858154	957.1918335	1083.863281	1650.425781	1292.703491	1023.398987	861.7231445	839.4724121	1058.131104	798.0632935	658.8877563	589.119873	3.37149
ath:AT2G30900	1028.39917	801.8905029	569.3920288	1173.966431	1062.798584	835.2692261	532.829834	280.3199463	491.5499268	454.1493225	421.1205444	689.3562012	3.37016
ath:AT4G38740	48501.83984	46892.44531	25507.05859	58105.53906	61326.03516	46009.71875	21010.47266	38942.39062	27132.10547	17342.67773	25652.04297	28392.58594	3.37001
ath:AT3G12380	1554.947876	1555.404175	1174.082642	2454.867676	2010.399048	1305.296387	832.6778564	931.1978149	623.2058105	1069.799927	606.9240112	562.5170898	3.36964
ath:AT3G15710	1289.237305	1114.867188	817.2965088	1290.807251	1152.047119	1259.24585	494.9356384	652.5762329	992.0256958	326.7974243	588.4448242	721.182373	3.3695		AT3G15710 (signal peptidase; endoplasmic reticulum-type)		path:ath03060 (Protein export)
ath:AT2G24060	16503.12109	15485.46191	10442.81445	11617.95605	12216.75195	6899.504883	5907.664062	6316.381348	9232.255859	5390.666504	3712.865723	7553.410645	3.3693
ath:AT2G45340	5676.443848	6307.137207	5204.815918	5383.349121	5161.699219	3483.902588	2823.723389	4729.103027	4138.587891	1741.406006	3558.094482	2878.890381	3.36917
ath:AT3G57050	8862.822266	7725.586426	4765.318359	4142.625	4356.19043	3556.501465	4751.008789	3689.594727	5519.181641	2526.285156	2850.290771	3730.882812	3.36732	AT3G57050 (AT3G57050)	AT3G57050 (CBL; cystathionine beta-lyase)	PWY-724 (superpathway of lysine; threonine and methionine biosynthesis II) / PWY-702 (methionine biosynthesis II) / PWY-801 (homocysteine and cysteine interconversion)	path:ath01100 (Metabolic pathways) / path:ath01110 (Biosynthesis of secondary metabolites) / path:ath00270 (Cysteine and methionine metabolism) / path:ath00920 (Sulfur metabolism) / path:ath00450 (Selenocompound metabolism)
ath:AT5G52250	674.2694702	950.3991089	773.1646118	1513.757568	1215.867554	804.7953491	413.8830261	546.1494751	390.9795837	463.1150208	673.2805176	828.328064	3.36686		AT5G52250 (transducin/WD40 domain-containing protein)		path:ath04120 (Ubiquitin mediated proteolysis) / path:ath04712 (Circadian rhythm - plant)
ath:AT3G07960	1243.57959	1075.494019	727.7962646	959.5119019	1158.17395	743.036438	391.385376	569.2307739	841.9396362	243.4824524	398.3619995	324.0285339	3.36668	AT3G07960 (AT3G07960)	AT3G07960 (phosphatidylinositol-4-phosphate 5-kinase 6)	PWY-6351 (D-<i>myo</i>-inositol (1;4;5)-trisphosphate biosynthesis) / PWY-6352 (3-phosphoinositide biosynthesis)	path:ath01100 (Metabolic pathways) / path:ath04144 (Endocytosis) / path:ath04070 (Phosphatidylinositol signaling system) / path:ath00562 (Inositol phosphate metabolism)
ath:AT5G04250	2046.860352	2152.387207	1157.791016	4694.783691	4432.724609	1985.35437	958.5946655	376.8545532	1077.285645	1359.898193	866.5552979	1953.675293	3.3664
ath:AT3G60040	947.1149292	981.355896	759.973938	956.4106445	718.7874146	741.178772	541.6878052	592.8630981	704.4202271	528.6379395	610.5733032	343.9649048	3.36585
ath:AT5G36910	1209.429688	1198.035278	792.5967407	1072.029419	1004.098633	652.0717163	699.5810547	422.9241638	519.6463623	495.4750671	377.6098938	496.3994141	3.36445
ath:AT1G03030	1622.73877	1819.516235	1554.567383	1351.79895	1547.561279	1552.67749	896.1415405	790.4271851	1399.619263	1124.993652	880.7722778	1017.914978	3.36302
ath:AT1G69250	2865.859375	2453.196045	1804.451416	3478.254883	2456.235596	2106.533936	947.8937988	1166.838257	1106.285889	1886.842651	1296.593994	1832.975098	3.36177
ath:AT1G29250	1995.884155	1822.926636	1888.362915	2694.884521	2487.324951	1704.082764	935.2144165	1425.024658	1330.203491	1499.043579	963.0780029	1148.319702	3.36084
ath:AT1G36360	854.5653076	722.8709106	701.3217163	823.0116577	533.3673706	521.9498901	359.4238892	572.0991821	587.3438721	176.5725708	139.4703369	478.2212524	3.36015
ath:AT3G25560	2405.653564	1846.256226	1917.749512	1696.52478	1386.020508	1357.034302	1044.066895	1505.803589	1171.133911	1025.322144	1453.526855	1364.304199	3.36011
ath:AT2G44190	1187.367065	1027.727295	791.8618774	928.0184937	1040.151733	1004.523071	443.5385742	469.2893677	699.4639282	682.7900391	324.9621887	435.392334	3.35948
ath:AT4G39020	652.7388916	588.0865479	673.675415	663.3496704	889.1932983	913.7844849	454.3488464	545.8579712	410.0332031	396.3011475	653.7966919	592.3536987	3.35918
ath:AT4G00330	1373.756592	1218.194214	1188.778198	965.9396973	653.5235596	911.3339844	640.4657593	775.0881348	979.4718628	722.4221802	830.8691406	909.1621094	3.35866
ath:AT1G51460	913.4800415	667.5036621	866.322998	804.0328369	554.9492798	622.8032837	437.6964111	472.6108093	494.833252	461.8361206	616.2214966	453.4442444	3.35619
ath:AT5G23570	3800.193359	3972.01123	2299.0354	1948.411743	1563.329346	1737.415405	1798.292236	1467.012695	2453.875488	1085.247437	1555.491089	1777.770874	3.35535
ath:AT1G06330	780.4866943	696.4790039	468.0064697	979.2787476	1423.274292	760.0714722	640.234436	279.3797913	662.3087158	268.0249634	383.0397339	319.3259583	3.35409
ath:AT2G22860	1888.25061	813.8550415	1200.898926	5143.253418	2327.187988	2768.715332	478.0467529	419.0938416	672.4416504	502.043335	1704.123901	1190.358765	3.35294
ath:AT1G12845	6497.484375	7009.058594	4842.836426	2526.657715	3343.01709	2035.042969	3556.889648	879.953125	5441.465332	1197.640747	861.8381348	2402.66626	3.35186
ath:AT4G35060	1567.405762	1692.116333	781.8776245	4054.243408	3806.863281	1712.159058	460.1964417	873.954895	942.4393921	461.0866089	1033.485962	1161.476318	3.35167
CATMA3a02290	729.4569092	865.8047485	854.6309814	850.4526367	1063.690063	1637.707642	297.3059998	381.3452759	606.0131226	488.9974976	397.8199768	556.9348755	3.35162
ath:AT2G34680	5631.137695	4990.221191	5327.483398	5708.710938	3278.935791	2232.309814	1794.680176	2576.004883	4164.769531	964.3740234	1996.974854	1717.10083	3.35101
ath:AT2G28980	3423.185791	2796.424805	2420.8479	4576.269043	3170.802246	2965.5896	1444.071045	1782.106201	2494.479736	1473.768311	1596.539307	1817.597168	3.35089
ath:AT3G14290	7822.061523	7559.836426	5577.269531	6099.548828	6192.991211	4724.928223	3963.796631	4280.36084	4386.103027	4017.028076	4065.630127	5285.25	3.35039		AT3G14290 (PAE2; proteasome subunit alpha type-5-B)		path:ath03050 (Proteasome)
ath:AT1G78930	1141.469727	758.0178223	678.4897461	1531.217041	1018.153931	806.1512451	445.0394592	419.3132324	598.7492676	349.0404968	375.0630798	327.0387573	3.3503
ath:AT1G61890	4904.541504	4260.319824	1917.512817	31271.42773	34973	9001.685547	1090.069214	1388.189209	1592.822144	4275.791992	5431.336426	5972.546875	3.34983
ath:AT5G57810	581.5477905	719.9700317	664.1669922	686.4381714	689.072998	816.9035034	458.3294373	487.2369385	602.4549561	539.1484985	509.2500305	387.7246094	3.34961
ath:AT2G38750	9854.960938	5485.90918	2159.113037	23601.73828	16808.28516	8200.049805	1766.600342	1732.85498	1857.457275	2060.358887	1780.201416	1383.250488	3.34894
ath:AT1G76100	53686.96484	51470.69531	46385.91797	38453.19141	32689.42383	26392.87305	26400.39648	37575.83594	47572.42188	19457.89453	25677.59375	33401.42578	3.34771		AT1G76100 (PETE1; Plastocyanin minor isoform)		path:ath00195 (Photosynthesis)
ath:AT5G15720	1065.521973	727.4287109	1066.365479	889.8518677	435.0881653	1023.853577	356.808197	536.75	402.4358521	312.7510681	359.7411804	283.7457581	3.34739
ath:AT4G34820	4804.418457	4212.02002	2913.515869	3549.927734	2853.394531	3211.328613	1024.945435	2444.139648	2571.190918	1333.450439	1511.734497	2081.458252	3.34667
ath:AT5G03390	1017.21228	789.8963013	1026.993286	1040.957153	1054.32251	1143.157959	398.3815918	484.463562	828.243103	439.8295593	408.3378906	745.1461182	3.34629
ath:AT5G12020	17552.07617	26448.26562	951.7445068	55513.30469	55876.51953	22705.42578	4521.225098	8856.380859	833.4165649	23119.49023	18848.97656	13316.4873	3.34598		AT5G12020 (HSP17.6II; heat shock protein 17.6-II)		path:ath04141 (Protein processing in endoplasmic reticulum)
ath:AT2G05210	919.223938	865.9161987	699.7875977	1145.155273	1496.209473	829.7867432	558.067627	533.9569702	424.5202637	754.2473145	486.6498413	736.4962769	3.34571
ath:AT3G13160	847.8484497	709.6902466	698.2932129	1271.378174	701.8574829	923.9358521	426.9556274	586.5892944	502.3659058	514.7391357	438.0394897	272.0012207	3.34493
ath:AT1G29940	1128.534668	1405.690674	1103.595703	2391.607666	3174.286133	1390.515381	566.1708984	985.0686646	765.6151123	866.1338501	594.1607666	762.6654053	3.3444		AT1G29940 (NRPA2; nuclear RNA polymerase A2)		path:ath01100 (Metabolic pathways) / path:ath00230 (Purine metabolism) / path:ath00240 (Pyrimidine metabolism) / path:ath03020 (RNA polymerase)
ath:AT3G22890	57466.30859	44004.73438	24762.30273	65218.39062	59328.96094	44367.69922	18308.75586	29762.87695	30173.00586	18855.71094	25684.91406	18205.7832	3.3431	AT3G22890 (APS1)	AT3G22890 (APS1; ATP sulfurylase 1)	SULFMETII-PWY (sulfate reduction II (assimilatory)) / PWY-5340 (sulfate activation for sulfonation)	path:ath01100 (Metabolic pathways) / path:ath00230 (Purine metabolism) / path:ath00920 (Sulfur metabolism) / path:ath00450 (Selenocompound metabolism)
ath:AT4G19830	2740.364502	1506.028687	2030.360474	1930.512085	1455.547729	1648.204834	852.8230591	836.9342041	1571.604858	835.8947144	657.7609863	814.2890015	3.34307
ath:AT2G20910	463.1877747	543.0341187	788.8422241	858.4192505	1078.815796	587.7060547	364.0046387	447.2358704	480.9121399	377.7618103	344.2058716	214.9379578	3.34238
ath:AT3G22600	3131.739502	1610.591064	1022.01239	15811.77246	13282.00684	5716.605469	623.5657959	1859.432251	844.8544312	3062.389404	6578.63916	9448.181641	3.34202
ath:AT5G05430	685.9102783	655.0180664	401.1252441	891.0285645	748.3789062	920.3106079	394.8085632	791.7307129	378.0700684	323.0614014	302.2834167	418.2541809	3.3409
ath:AT3G17970	2605.403076	2350.375732	1253.678345	4198.938965	3374.935547	2214.412842	1376.338623	1053.21936	1131.273682	1125.804321	1294.150635	1208.337524	3.33968
ath:AT5G58250	24257.43359	18296.30664	17370.42578	12468.84961	14122.57129	10569.02441	7370.132324	8986.248047	16191.04785	5578.359375	6370.703125	12021.5166	3.33894
ath:AT2G35300	771.6235962	1082.11499	638.5592651	1421.15332	1505.912109	865.7959595	555.6871948	598.6265259	420.6298218	558.7483521	780.9907227	582.5623779	3.33799
ath:AT5G45390	36245.96094	22887.0332	23140.39453	23774.83008	20067.27539	19883.08594	15045.84668	11048.14062	18602.2832	12751.17285	8150.901855	14410.25195	3.33739
ath:AT2G35780	8460.625977	11476.61523	6634.897461	5836.352539	7124.782715	5444.64209	4142.927246	3423.892578	5433.133301	3249.50708	2618.778564	5200.776367	3.33577
ath:AT5G43760	18791.83203	19343.97461	9535.878906	28832.77344	35525.89453	16224.53809	4268.105469	5658.42041	9619.856445	5701.555664	6678.259277	12771.49902	3.33576	AT5G43760 (AT5G43760)	AT5G43760 (3-ketoacyl-CoA synthase 19; KCS20)	PWY-5080 (very long chain fatty acid biosynthesis) / PWY-6598 (sciadonic acid biosynthesis)	path:ath01110 (Biosynthesis of secondary metabolites) / path:ath00062 (Fatty acid elongation)
ath:AT3G25700	5396.084961	4070.906006	3153.00415	7826.234863	6209.949219	3926.773193	1475.990723	2337.821289	2339.974365	1980.806274	1814.543579	2684.063232	3.33537
ath:AT3G10690	3352.60376	2534.640381	2575.171143	3139.140137	2640.352051	3609.209961	1518.775635	2251.431641	2151.735352	1772.766602	1845.010132	1870.819946	3.33525
ath:AT1G49270	371.0787354	761.7471313	718.4956665	1334.724731	1102.444092	615.3640747	312.9438171	449.1357422	505.1290588	305.3369141	246.7729187	310.8049622	3.33422
ath:AT1G21570	2153.158691	1449.976196	1432.710083	1502.824829	861.1176147	709.2266846	1248.752197	1054.489258	729.6982422	568.5189209	574.8218994	659.8864136	3.33414
ath:AT5G36935	1360.633667	984.3991699	801.0375977	640.0234985	617.9705811	628.130188	563.9381104	493.7216797	338.141571	819.3380127	565.1428833	506.5189514	3.33366
ath:AT4G27560	10070.42188	3989.904541	3006.687988	27184.62891	17043.82422	9281.360352	1041.841919	855.5132446	2400.170898	1711.112915	1399.769531	3196.148193	3.33332	AT4G27560 (AT4G27560)		PWY-6266-ARA (superpathway of flavones and derivatives biosynthesis) / PWY-5125 (anthocyanin biosynthesis (pelargonidin 3-O-glucoside; cyanidin 3-O-glucoside)) / PWY-5321 (quercetin glucoside biosynthesis (Arabidopsis)) / PWY-5153 (anthocyanin biosynthesis (delphinidin 3-O-glucoside)) / PWY-5313-ARA (superpathway of anthocyanin biosynthesis (from cyanidin and cyanidin 3-<i>O</i>-glucoside))
ath:AT1G53910	4785.54248	5782.700684	3467.78833	7742.335938	7492.711914	5050.602539	3435.851562	1986.588257	3368.140869	4279.919434	2230.115723	3090.540039	3.33235
ath:AT4G17080	3534.174316	3444.936279	2371.699951	3266.664551	4688.265137	2897.181396	1644.08606	1267.460327	1849.952881	2085.922607	1534.140747	1646.56897	3.33196
ath:AT2G20690	22302.21289	20572.46094	21416.27344	18012.625	20921.71094	16744.73828	11631.94336	10464.2666	18701.63086	9056.735352	6928.351562	15231.63965	3.33161	AT2G20690 (AT2G20690)	AT2G20690 (riboflavin synthase alpha chain)	RIBOSYN2-PWY (flavin biosynthesis I (bacteria and plants))	path:ath01100 (Metabolic pathways) / path:ath00740 (Riboflavin metabolism)
ath:AT2G07775	1037.717407	688.8119507	729.1486206	691.9567261	771.9992065	760.5424194	667.9748535	408.3118896	518.3552856	293.8528442	227.4235992	524.5318604	3.3313
ath:AT5G57160	1619.801147	1599.91272	1255.424561	1555.776367	1282.695068	639.6976318	920.5696411	573.9057007	762.7109985	626.277771	378.0491638	658.3592529	3.33101		AT5G57160 (ATLIG4; DNA ligase 4)		path:ath03450 (Non-homologous end-joining)
ath:AT1G04370	708.4503784	842.6357422	690.9485474	774.3838501	717.3605957	753.0498657	505.8940735	352.3840332	464.9857483	616.3912354	336.715271	438.9635315	3.32875
ath:AT2G43740	817.3376465	374.8499756	437.0382385	944.5279541	860.730957	754.0070801	233.5840302	195.8125	503.5958862	308.2908325	468.9183655	265.9411621	3.32779
ath:AT5G65630	6864.773926	5776.041016	4107.313477	10111.03809	8111.509766	5488.896973	2312.800049	2931.676025	3409.122559	1928.221558	3422.72583	4353.847656	3.32741
ath:AT4G31500	61904.48828	44058.78906	30148.10156	64817.85547	62073.83984	60462.8125	16740.3418	33096.16016	45335.87109	17316.24805	29764.88477	27711.45117	3.32734	AT4G31500 (AT4G31500)	AT4G31500 (CYP83B1; cytochrome P450 83B1)	PWY-601 (glucosinolate biosynthesis from tryptophan) / PWY-2821 (glucosinolate biosynthesis from phenylalanine)	path:ath01110 (Biosynthesis of secondary metabolites) / path:ath01210 (2-Oxocarboxylic acid metabolism) / path:ath00380 (Tryptophan metabolism) / path:ath00966 (Glucosinolate biosynthesis)
ath:AT2G20950	3389.703857	2937.10376	1840.204102	2864.597168	2426.365967	1761.989868	1585.990601	1246.837769	1305.81897	1326.391968	806.6549683	919.4076538	3.32657
ath:AT2G39850	24246.88281	26714.78906	24199.26953	19366.93945	24865.69336	12772.06445	12880.18945	8619.227539	18075.17773	11281.83301	8736.121094	13994.55371	3.3248
ath:AT5G64720	1377.423706	802.8510132	1431.958862	2114.474365	1246.071777	1375.733887	448.9538269	623.6800537	668.0653687	756.6292114	699.6306152	862.5334473	3.32299
ath:AT4G01280	2053.217041	1569.673218	1657.469849	1995.299438	1376.578857	1480.607056	1133.983521	694.0333862	1085.763672	833.7494507	1089.67688	834.9589844	3.32256
ath:AT4G39235	1201.021973	1483.250977	1056.779541	1185.116577	1168.427856	907.5638428	755.6176147	475.052124	1084.804932	369.1413269	447.2463684	713.1392822	3.32216
ath:AT1G03530	3861.760742	3264.980469	2615.658936	3027.72168	4081.776123	2913.95166	1293.807617	1670.338989	2110.591797	1715.689209	1875.571777	1967.66394	3.32175
ath:AT5G25770	3191.875488	2219.054688	2024.305908	6066.763672	4529.231445	2989.707031	1163.886353	1713.651245	1581.018921	1508.276855	2786.121094	2716.966553	3.32096
ath:AT1G21550	989.0690918	1040.404297	724.0419312	3564.224609	2460.015137	1381.136841	477.276825	639.010376	327.7073059	786.7838135	1653.290527	1199.058228	3.3206		AT1G21550 (putative calcium-binding protein CML44)		path:ath04626 (Plant-pathogen interaction)
ath:AT3G01140	1416.768799	1284.058472	1138.55603	829.2546387	1267.88208	827.3388062	452.2650452	807.4389038	907.1697388	566.7424316	630.4423828	728.6091309	3.3206
ath:AT1G35830	880.1797485	806.1570435	1037.882446	1015.130554	872.734436	795.5950928	468.9087219	456.3282166	872.0064697	472.8591309	386.7973022	419.6332092	3.31963
ath:AT4G16340	1474.171387	1640.636719	926.8592529	955.3671875	859.0390625	730.8074341	909.1817017	718.5219116	697.7077637	593.7349243	785.5306396	529.614563	3.31956
ath:AT4G18370	12307.22363	14457.88867	9770.633789	7358.736328	10493.22656	6237.808105	4202.051758	4024.596924	8991.474609	2128.795654	2194.30957	6910.612793	3.31903
ath:AT3G14310	29095.51367	14843.66309	10083.80469	36498.53516	45354.57422	21997.12695	8784.546875	4527.596191	9412.157227	14053.75293	5236.076172	12193.88477	3.3187	AT3G14310 (AT3G14310)		PWY-1081 (homogalacturonan degradation)
ath:AT4G03415	4476.616699	3783.219482	2693.72998	3235.710693	2688.230713	3477.537842	1758.825439	1481.629028	1949.511841	3347.674316	2310.022949	3195.182861	3.31865
ath:AT5G67170	892.9071045	850.8526611	1038.176147	1061.430176	1156.664307	934.387085	729.3521729	695.7319946	713.5236206	585.3737793	861.6750488	711.1088257	3.31729
ath:AT4G00231	2576.402588	2067.991455	1933.636353	2587.490234	1856.057251	1851.654541	1252.134033	1123.686523	1096.181641	1191.172485	1129.819092	1672.683594	3.31714
CATMA2a06730	899.1883545	1270.457764	807.8215942	1084.17688	1109.248779	1327.896606	460.3390198	883.8643188	528.8991089	632.7689819	588.3043213	441.5115356	3.31527
ath:AT1G66340	8943.845703	7854.073242	5552.373535	9272.613281	9528.112305	6655.59082	3989.341309	3618.34082	4722.172852	3309.700928	4739.264648	5389.458984	3.31396		AT1G66340 (ETR1; ethylene receptor 1)		path:ath04075 (Plant hormone signal transduction)
ath:AT2G33030	615.7189941	671.1810913	948.1751099	807.6641235	548.8270874	557.2095947	347.1398315	426.2694397	267.0094299	354.6462402	332.2929993	332.0192566	3.31362
ath:AT3G27170	2890.05542	3313.194092	1338.935303	12284.38867	12961.03223	4161.216309	830.437439	1541.376953	1299.828735	784.2339478	3265.019775	1531.059082	3.31342
ath:AT4G10030	511.473053	690.3108521	520.6372681	838.6410522	800.8951416	694.0882568	261.0910034	245.8180237	653.050415	393.9637146	297.8790894	310.4948425	3.3128
ath:AT1G18500	12823.77539	20812.24609	10958.1123	15505.43652	26347.4375	16501.94336	4200.231934	4013.502441	8853.789062	3351.071289	2726.083252	8038.66748	3.31266	AT1G18500 (IPMS1)	AT1G18500 (2-isopropylmalate synthase; MAML-4)	BRANCHED-CHAIN-AA-SYN-PWY (superpathway of leucine; valine; and isoleucine biosynthesis) / LEUSYN-PWY (leucine biosynthesis)	path:ath01100 (Metabolic pathways) / path:ath01110 (Biosynthesis of secondary metabolites) / path:ath00620 (Pyruvate metabolism) / path:ath01210 (2-Oxocarboxylic acid metabolism) / path:ath00290 (Valine; leucine and isoleucine biosynthesis)
ath:AT4G25990	1262.228638	974.2685547	929.8505249	784.7745972	1256.05542	653.3014526	582.6615601	462.9772949	641.2115479	304.5517578	321.9909668	551.3892822	3.31153
ath:AT5G37280	735.8103638	463.9494629	737.7966919	1201.793945	716.0081177	970.6547852	211.1929016	367.2931519	557.0324707	491.5091553	348.9556274	550.4555664	3.31082
ath:AT5G23100	1452.375488	1381.799316	1369.980957	1130.340088	2272.946045	1292.976196	758.9580688	763.6334839	581.0346069	586.888916	286.4901123	585.9500122	3.31068
ath:AT2G31150	1390.275391	842.019043	1628.733643	421.3131104	522.6114502	451.4451904	854.1035156	1039.697388	545.6897583	510.2742004	411.2774048	682.6408081	3.3104
ath:AT5G60790	16537.10352	13122.73242	10943.4082	33040.34375	30610.93555	18047.67578	6458.868164	12562.51074	11089.22656	9535.113281	19515.36523	15283.72754	3.31032
ath:AT3G52490	1111.581665	915.8048096	1052.230347	720.4506226	673.9649048	724.6533203	496.350708	495.0834351	571.6055908	247.5156555	748.9066772	728.3427734	3.31021
ath:AT4G35700	633.3238525	564.0220337	547.0723267	658.5286255	537.309021	512.3685913	447.6089478	318.4021912	597.6611938	270.6759644	350.2229004	262.3054504	3.30993
ath:AT1G34160	1265.944824	834.220459	828.1611328	1137.934082	914.2805786	1382.182495	489.9349365	578.1383057	371.0913086	563.1727295	638.2859497	293.0375061	3.30945
ath:AT5G47620	5334.705566	3690.212158	3103.370361	5672.807129	4724.257812	4454.290039	2992.223877	2202.170654	2688.593262	3140.019043	2914.614502	3421.241455	3.3092		AT5G47620 (RNA recognition motif-containing protein)		path:ath03015 (mRNA surveillance pathway)
ath:AT2G03750	9825.171875	11231.71094	5498.538086	4888.015137	5950.06543	2908.59668	6537.32666	5812.241699	6113.550293	3469.843506	2155.969482	3671.834229	3.30466
ath:AT3G49890	1112.690674	1383.548584	903.2658081	1189.898682	1505.098755	956.1951294	632.1712036	516.6099243	606.0808716	690.8853149	704.3811035	534.8807373	3.304
ath:AT1G70200	2518.82666	1714.412842	1584.35083	1640.891235	1105.988892	952.1755981	1169.116699	1555.491821	1267.917847	735.6341553	781.100769	991.9299316	3.30358
ath:AT4G13950	1676.143188	1302.912109	1316.158813	2718.754883	2704.968262	1576.644897	968.2075195	562.1849976	1059.911133	380.3251343	595.5128784	1438.004395	3.30277
ath:AT1G55510	1932.2229	1954.365356	1179.516113	1238.685425	1471.422241	1023.603027	1113.995239	830.9237671	1277.462402	630.980957	600.0328369	962.7883301	3.30239	AT1G55510 (AT1G55510)	AT1G55510 (BCDH_BETA1; branched-chain alpha-keto acid decarboxylase E1 beta subunit)	PWY-5046 (branched-chain &alpha;-keto acid dehydrogenase complex)	path:ath01100 (Metabolic pathways) / path:ath01110 (Biosynthesis of secondary metabolites) / path:ath00280 (Valine; leucine and isoleucine degradation)
ath:AT5G27290	13454.73047	11599.02246	7555.297363	8158.872559	7162.384766	5138.341797	5187.703125	5901.606445	8116.206543	3810.117676	3723.872559	5787.843262	3.30201
ath:AT5G01190	3043.725098	1865.163086	2593.21167	2082.611084	1480.628418	1677.777588	1016.537354	1323.95459	1799.902954	359.6706238	1041.351929	1422.0896	3.30023
ath:AT5G48000	700.1755981	409.9931641	567.5009155	759.8216553	519.2868652	795.9869995	365.3131714	191.7976532	361.4503784	346.3901367	301.0966187	364.1906738	3.29968	AT5G48000 (THAH)		PWY-5271 (phaseic acid biosynthesis) / PWY-5992 (thalianol and derivatives biosynthesis)
ath:AT2G43550	8123.09082	4244.939941	3475.711914	11123.5293	5675.735352	6724.760742	1983.696899	715.5673218	3232.599365	1442.588501	732.7474976	1371.026733	3.2992
ath:AT4G39600	754.3903809	709.2514038	660.8537598	1006.553772	594.8972778	777.2876587	384.5513306	463.4282227	385.7078247	646.1124878	487.5505371	529.0321045	3.29903
ath:AT3G13650	930.0336304	620.5039062	785.8081665	1106.918213	1529.63269	944.3217773	644.3938599	625.836792	352.941925	735.4120483	879.0841064	637.8118286	3.29773
ath:AT5G20590	2840.702881	2917.403809	1549.471436	5659.613281	5560.468262	2803.900635	1156.675903	1203.728638	2148.647461	1631.780273	2408.143311	1773.061523	3.29674
ath:AT5G12940	6217.985352	6739.439941	2592.233643	1610.160156	1905.649414	1249.434937	2276.398193	1353.489014	3140.118896	1317.441162	1008.092651	1080.85437	3.29528
ath:AT1G12120	7712.083008	7274.995117	4976.317383	6883.731445	5921.920898	4689.171387	3546.368652	2955.949951	4118.004395	3236.532227	2293.466064	4010.344482	3.29512
ath:AT3G16860	438.1803589	819.9235229	1227.553223	2404.39624	1761.45813	1092.615601	402.723877	356.2006836	582.0402832	551.7630005	437.5826111	766.8480225	3.29496
ath:AT5G54160	13020.65625	12724.63379	7801.864746	33404.74609	32782.16406	14869.37793	9245.186523	6916.483887	1544.246216	12980.99512	8915.728516	2252.845947	3.29458	AT5G54160 (OMT1)	AT5G54160 (OMT1; Quercetin 3-O-methyltransferase 1)	PWY-6266-ARA (superpathway of flavones and derivatives biosynthesis) / PWY-1121 (suberin biosynthesis) / PWY-5868 (simple coumarins biosynthesis) / PWY-2181 (free phenylpropanoid acid biosynthesis) / PWY-6064 (methylquercetin biosynthesis) / PWY-6199 (quercetinsulphates biosynthesis)	path:ath00944 (Flavone and flavonol biosynthesis)
ath:AT3G10540	2126.891602	2017.146973	1520.195679	2251.404053	1653.789062	1540.474121	873.3659668	1077.950806	985.2972412	855.8448486	1246.653198	1180.240234	3.29458
ath:AT3G20070	1325.017212	1403.92627	1141.402588	1032.312988	850.4063721	896.5461426	682.0054932	1061.391235	1117.780518	627.2950439	705.5718384	923.0562744	3.29433
ath:AT3G11720	3921.065918	2671.744385	2793.972656	2662.876465	1742.440552	1707.769775	1762.496948	1320.35437	2086.352539	1579.546753	703.1820679	1681.31311	3.29356
ath:AT2G14250	2266.697754	2315.11792	1494.34021	2243.108398	2208.773926	1735.874756	764.7203369	1023.525391	1199.337402	823.5529175	1018.755981	1379.584595	3.2927
ath:AT4G12980	19106.16992	21656.01758	11810.79004	10450.96875	11992.95605	7001.275879	9135.791016	14228.57715	14814.35059	4689.069824	7202.970215	7595.621094	3.29234
ath:AT3G58990	22134.53125	21164.26562	9225.844727	11523.16016	15639.61328	6788.300293	4039.602539	7957.314941	8481.589844	2976.378662	2904.741455	3249.7229	3.29193	AT3G58990 (AT3G58990)	AT3G58990 (IPMI1; isopropylmalate isomerase 1)	BRANCHED-CHAIN-AA-SYN-PWY (superpathway of leucine; valine; and isoleucine biosynthesis) / LEUSYN-PWY (leucine biosynthesis)	path:ath01100 (Metabolic pathways) / path:ath01110 (Biosynthesis of secondary metabolites) / path:ath01210 (2-Oxocarboxylic acid metabolism) / path:ath00290 (Valine; leucine and isoleucine biosynthesis) / path:ath00660 (C5-Branched dibasic acid metabolism)
ath:AT3G62800	5266.751953	4330.382324	2831.806396	3191.463135	2870.012451	1762.433472	1509.01709	1843.818237	2079.097412	1349.085938	1708.008301	1966.83252	3.29191
ath:AT4G24110	477.3656616	594.0415649	609.3604126	2993.440674	3279.044922	1078.981201	419.8729248	453.7835083	534.7250977	650.6315918	464.7952881	591.2516479	3.29159
ath:AT3G48550	608.2632446	874.2659912	1092.348999	1497.375122	966.8427734	1290.703491	508.407959	569.3863525	885.2139282	485.7059021	523.5944214	655.7680054	3.29152
ath:AT1G21065	40643.42969	42884.95703	32117.46094	29519.18945	32838.84766	22422.03906	24769.66211	18082.66406	31300.11133	18632.75586	13336.3877	25263.72656	3.29139
ath:AT2G17620	476.8255005	499.2036438	485.5336914	407.0071716	468.0488586	400.5782776	251.345871	340.8238525	38.27056885	432.0276489	407.3963928	506.7212524	3.29096
ath:AT3G24790	1289.636719	722.940979	1010.89563	618.6480103	563.7915039	755.3270874	437.9287415	560.7850952	490.0763245	605.4716797	527.9625854	501.989502	3.28975
ath:AT4G27530	1167.360718	1168.311646	644.0415039	1472.983276	1836.127441	932.6294556	323.9246521	550.1809082	479.4754639	488.3113708	712.4296875	835.8271484	3.28963
ath:AT2G20725	13538.96387	10651.0791	10506.7168	7585.29834	7777.701172	7219.662598	7568.752441	4581.209961	10656.58789	5889.625488	3800.588135	6437.487305	3.28852
ath:AT4G09430	1381.596069	1198.189575	1036.782837	803.8039551	1341.098511	567.4674683	395.4487915	385.1323853	466.1897278	417.5754089	476.7566833	798.6328735	3.28755
ath:AT5G13030	22254.96289	25401.76758	18494.19336	28613.34375	30429.4082	27344.35156	9200.734375	10993.5918	18641.75586	10704.625	13065.41016	24386.07422	3.28738
ath:AT3G10400	2483.365723	1899.766846	2368.954346	1907.171631	2310.762451	3767.117676	1028.176147	837.8579102	942.5402222	1342.780884	1308.699585	975.4199219	3.28572
ath:AT5G22620	7619.620605	6878.437988	4162.683105	5648.047852	5665.29248	4877.82373	3553.239502	3719.494873	4729.427734	2159.528564	1644.289917	3728.837158	3.28543	AT5G22620 (AT5G22620)	AT5G22620 (phosphoglycerate/bisphosphoglycerate mutase family protein)	PWY-5454 (superpathway of sucrose degradation to pyruvate) / PWY-5464 (superpathway of cytosolic glycolysis (plants); pyruvate dehydrogenase and TCA cycle) / PWY-5464-PLANT (superpathway of cytosolic glycolysis (plants); pyruvate dehydrogenase and TCA cycle) / PWY-3801 (sucrose degradation VI (anaerobic)) / PWY-5455 (superpathway of starch degradation to pyruvate) / GLUCONEO-PWY (gluconeogenesis …	path:ath01100 (Metabolic pathways) / path:ath01110 (Biosynthesis of secondary metabolites) / path:ath00010 (Glycolysis / Gluconeogenesis) / path:ath00260 (Glycine; serine and threonine metabolism)
ath:AT1G62090	1436.289185	1448.838013	867.0333252	1149.785889	1027.269775	809.984436	866.822937	622.7609863	1046.343384	241.312439	374.9413757	707.7123413	3.28419
ath:AT4G27595	3885.545654	3221.981445	1855.720337	1860.24707	1664.608887	1182.132812	1286.672363	2302.318848	1655.130127	774.822998	1109.541626	1067.197144	3.28266
ath:AT2G45540	6377.232422	4477.76416	3897.275391	3636.526367	3808.948975	3936.969482	2877.052979	2829.884521	2114.411865	2726.102295	2849.9729	2208.910645	3.28153
ath:AT1G48850	17107.98242	9483.855469	6055.668457	42806.96875	38896.21094	16583.59961	3884.516357	6110.845215	10091.21094	7732.82959	11658.89746	14159.55566	3.2807	AT1G48850 (AT1G48850)	AT1G48850 (EMB1144; chorismate synthase)	COMPLETE-ARO-ARA-PWY (superpathway of phenylalanine; tyrosine and tryptophan biosynthesis) / ARO-PWY (chorismate biosynthesis I) / PWY-6163 (chorismate biosynthesis from 3-dehydroquinate)	path:ath01100 (Metabolic pathways) / path:ath01110 (Biosynthesis of secondary metabolites) / path:ath00400 (Phenylalanine; tyrosine and tryptophan biosynthesis)
ath:AT1G24150	1133.323242	1031.07605	1161.735107	703.2199707	934.9095459	810.8529663	604.5985718	605.4147339	834.0142212	791.4203491	796.6477051	482.8870239	3.2796
ath:AT1G07620	1940.530396	2360.502686	1484.348267	3368.019287	3404.722656	1903.694214	973.8942871	751.9724121	1441.790649	1397.835327	848.4337158	1748.175171	3.27848
ath:AT1G78140	2076.503418	1789.761475	1584.526611	1857.233398	1207.400269	1121.740967	1125.193359	895.9004517	1002.028076	922.7991333	951.7147217	1126.750732	3.27804
ath:AT1G78120	835.2718506	866.9904175	978.2080078	1931.194824	1603.67688	1062.916504	441.8504333	567.5203857	758.9170532	537.3051147	765.0072632	1184.425415	3.27799
ath:AT3G13690	5932.551758	4751.092285	3005.258545	3499.523682	2147.461426	1776.210205	2442.862305	2334.589111	2432.209229	2020.621094	1419.932861	1606.147217	3.27783
ath:AT3G07565	2692.875977	2706.083496	2055.671143	2899.86084	3515.829346	2018.385742	1445.889648	1397.336548	1840.028809	1495.216064	1014.642822	1439.255859	3.27665
ath:AT5G58140	1477.671265	976.9796753	840.0740356	1619.430054	1176.556885	1441.47229	518.5339966	805.171875	678.4740601	799.5348511	497.1987915	705.369873	3.27629
ath:AT5G36170	6018.643066	5696.642578	3479.598877	2641.345947	4283.290527	2352.688721	2853.052734	2333.919434	3127.982178	2039.258911	1106.172729	2579.728271	3.27601
ath:AT3G23360	999.7233887	629.9258423	855.5444946	708.3137817	696.3041382	718.2941284	261.0053711	303.1201172	462.4688416	264.4428711	593.3996582	641.0147095	3.27421
ath:AT3G27170	2958.810303	4418.657715	1616.869995	7003.490723	9776.263672	4358.004395	1965.718262	2206.196533	1664.254272	2314.747559	2301.269775	1310.262207	3.27367
CATMA3a00080	627.1687012	705.986145	437.433136	804.7161865	928.1369629	825.3632202	284.632782	428.5956726	1	369.4860229	515.7887573	1	3.27237
ath:AT3G23670	902.3704224	746.9168701	801.3602295	917.6066284	620.0110474	579.9854126	488.9313049	466.0754089	457.3049011	592.6687012	722.0647583	642.1272583	3.27127
ath:AT5G22790	1094.154175	1066.863403	1032.687988	1753.108643	1927.934448	1262.433105	697.885498	1063.527466	846.7102051	1248.141235	767.1306763	795.6529541	3.27052
ath:AT2G28880	936.6390991	800.248291	1087.948975	859.729248	1175.584229	1451.89856	415.8985901	580.9967041	796.0921021	606.7052612	550.3897095	308.4054565	3.26919	AT2G28880 (ADCS)	AT2G28880 (emb1997; para-aminobenzoate synthetase)	COMPLETE-ARO-ARA-PWY (superpathway of phenylalanine; tyrosine and tryptophan biosynthesis) / PWY-3742 (tetrahydrofolate biosynthesis II) / TRPSYN-PWY (tryptophan biosynthesis) / PWY-6543 (p-aminobenzoate biosynthesis)	path:ath00790 (Folate biosynthesis)
ath:AT3G44990	11649.66602	9947.433594	7039.888672	5272.016113	5318.159668	3638.638672	10110.39746	12731.95215	12744.26562	9303.048828	3307.840576	8310.038086	3.26865
ath:AT2G23150	1850.638672	2940.415771	1698.83728	6377.576172	7705.086914	2586.181885	886.2932739	1080.781616	1177.32373	1347.135864	1247.116699	1763.571899	3.26789
ath:AT4G24480	1616.285767	2135.56543	1373.668335	2844.764404	3488.757568	2031.968018	1421.481445	795.7087402	1761.497681	1067.722168	939.9416504	1460.709106	3.26787
ath:AT1G02890	2298.374023	2898.648438	2178.023926	3318.698975	3289.050293	2081.713623	1398.08728	2090.083252	1701.476685	1563.779419	1238.034058	1509.325562	3.26771
ath:AT4G36930	1136.952271	1924.787598	1330.028442	1554.854614	1125.520386	1174.994751	581.6930542	388.5522461	762.5178223	651.3059692	430.5411072	806.7213745	3.2665
ath:AT3G46640	3944.677979	1852.149536	3432.131592	6781.121582	3376.177734	5103.498535	970.9471436	569.0845947	1734.802612	1224.596802	850.168335	3167.533447	3.26586
ath:AT1G23850	466.4785767	542.8024902	783.2431641	2849.815918	2126.251465	873.8692017	434.2842712	362.6822815	479.3276978	286.9063721	356.2789917	224.5569458	3.26557
ath:AT4G08830	1125.945679	626.3782959	1021.373291	627.3872681	1019.97467	643.6397095	263.0001831	372.4140015	252.844223	263.8071899	168.3213654	477.3418579	3.26525
ath:AT2G11000	1770.366333	2323.25293	2036.799927	1961.372437	1622.867432	1387.518555	875.6787109	1263.867554	1240.137695	1409.474976	963.9874268	1606.800903	3.26507
ath:AT1G19430	610.2992554	564.7209473	757.987793	766.5175171	798.3677979	836.03479	588.0219727	473.6884155	640.8381958	542.873291	459.8129883	620.8305054	3.26467
ath:AT1G07630	2258.785889	1722.035889	1187.839111	2774.64624	2257.766357	1813.292847	831.3443604	794.697998	1245.826416	868.7236938	1404.048584	1269.207886	3.26464
ath:AT1G65770	762.5430908	626.2216187	861.5410767	370.8770142	187.8860931	504.7286682	293.7260437	320.3042603	392.5694275	226.7480774	353.5236206	526.7716675	3.26325
ath:AT3G23440	712.3734741	765.3224487	995.3552246	611.1835938	772.8347168	709.9769287	589.5178223	430.9846497	361.2124329	517.0272217	455.9896545	618.8364258	3.26259
ath:AT4G25560	1030.835571	642.9572754	979.7301025	988.5933838	388.3067627	734.6134033	398.6916504	465.1976013	406.3354797	289.5090027	265.5084839	289.3942566	3.26175
ath:AT2G03480	2038.887329	1301.750122	1237.528931	1792.147583	1557.91748	1807.817627	1045.467651	904.2734375	899.1748047	1128.512939	756.2842407	624.5270386	3.26153
ath:AT1G49510	5106.249023	5047.591309	3448.289551	3494.019287	4116.380371	2701.368652	1960.205811	2468.619385	3321.506592	1776.978638	1896.24707	2759.053955	3.26112
ath:AT1G49340	3570.058594	3294.213867	2716.832275	2927.935303	2795.210938	2280.20874	1649.407959	2156.301514	2291.393799	1533.771118	2196.722412	2178.637207	3.26018	AT1G49340 (AT1G49340)	AT1G49340 (ATPI4K_ALPHA; phosphatidylinositol 4-kinase alpha)	PWY-6351 (D-<i>myo</i>-inositol (1;4;5)-trisphosphate biosynthesis) / PWY-6352 (3-phosphoinositide biosynthesis)	path:ath01100 (Metabolic pathways) / path:ath04070 (Phosphatidylinositol signaling system) / path:ath00562 (Inositol phosphate metabolism)
ath:AT5G40280	2336.701172	2234.197266	1352.776123	3225.131836	2410.403809	1847.261719	994.0409546	678.0751953	1150.218018	1202.064453	1438.967651	1758.498413	3.26	AT5G40280 (ERA1)	AT5G40280 (ERA1; protein farnesyltransferase subunit beta)	PWY-5910 (superpathway of geranylgeranyldiphosphate biosynthesis I (via mevalonate)) / PWY-5121 (superpathway of geranylgeranyldiphosphate biosynthesis II (via MEP)) / PWY-5863 (superpathway of phylloquinol biosynthesis) / PWY-5805-ARA (nonaprenyl diphosphate biosynthesis III) / PWY-5120 (geranylgeranyldiphosphate biosynthesis)	path:ath00900 (Terpenoid backbone biosynthesis)
ath:AT1G15700	2109.179199	1265.551514	1086.315063	2396.368652	1955.889893	1431.540771	650.8717041	770.078064	439.3201904	1080.282227	796.4550781	499.3345642	3.25917		AT1G15700 (ATP synthase gamma chain 2; ATPC2)		path:ath01100 (Metabolic pathways) / path:ath00190 (Oxidative phosphorylation) / path:ath00195 (Photosynthesis)
ath:AT3G54826	6726.458496	6291.199219	4160.597656	9473.938477	8679.286133	5276.131836	3667.413574	2547.468506	3898.99707	3445.392822	3327.842529	3711.463867	3.25909
ath:AT3G25430	2708.04248	1473.023926	1699.844116	2011.317749	1748.685181	1396.18396	879.0534668	753.2471924	1126.890625	757.1749268	608.3595581	810.3347778	3.25859		AT3G25430 (Poly(A)-specific ribonuclease PARN-like protein)		path:ath03018 (RNA degradation)
ath:AT5G18750	1291.913086	1020.492065	709.5222168	1463.296875	1358.887939	1072.908936	744.4341431	687.5471802	301.3375244	720.7122803	937.8082275	832.3667603	3.25796
ath:AT3G07660	6741.60791	7098.881348	4733.328613	14914.03516	15176.8418	6259.191406	4023.781738	2824.058594	3391.013916	4690.947754	3210.0625	3029.027588	3.25686
ath:AT4G23790	3268.894043	2467.269287	2124.149902	2403.853271	2760.015137	1984.81665	1551.197632	960.0650635	1734.789062	1156.74353	900.6130981	1537.611694	3.25682
ath:AT1G10770	660.302002	730.8747559	804.1491699	688.8345947	807.9462891	1043.527344	506.4365234	304.565918	468.4819336	651.4606934	388.228241	529.237793	3.25662
ath:AT1G47970	2215.736084	1291.052979	2026.453491	1877.438232	949.8839722	1494.056152	965.9030151	1160.549561	571.5958862	224.6111145	696.7839966	742.0292358	3.25547
ath:AT5G20540	990.6726074	953.5466309	944.3334351	679.9813843	627.1994019	871.3687134	483.2914124	863.2835083	584.5912476	640.927124	553.1386719	449.9907837	3.25516
ath:AT3G56570	1493.78894	1344.099243	920.8868408	1720.103149	1416.952881	1041.040039	727.9150391	727.5331421	835.3008423	385.45047	703.618103	693.9788818	3.25504
ath:AT1G10880	1265.89978	982.1246338	813.7356567	1118.269775	1273.495117	846.6580811	448.4204102	564.1078491	530.5270996	555.2508545	489.5949402	748.9996948	3.25419
ath:AT3G21750	3481.60791	2280.177734	1224.623413	7008.26709	7654.802734	3117.896973	1008.540649	1911.546021	1467.287842	1519.421631	1704.503418	1353.673218	3.25335	AT3G21750 (UGT71B1)		PWY-6266-ARA (superpathway of flavones and derivatives biosynthesis) / PWY-5125 (anthocyanin biosynthesis (pelargonidin 3-O-glucoside; cyanidin 3-O-glucoside)) / PWY-5321 (quercetin glucoside biosynthesis (Arabidopsis)) / PWY-5153 (anthocyanin biosynthesis (delphinidin 3-O-glucoside)) / PWY-5313-ARA (superpathway of anthocyanin biosynthesis (from cyanidin and cyanidin 3-<i>O</i>-glucoside)) / PWY…
ath:AT2G17670	2995.054443	2502.5979	1636.779907	2314.963135	3210.11499	2394.378418	1153.249268	886.5206299	1443.029785	694.77948	1222.746582	1338.104126	3.25314
ath:AT3G49220	12596.44922	8998.759766	4656.581543	29765.02539	22261.28906	13365.85449	4294.336426	6757.522461	7471.425293	11091.91211	9606.806641	14510.12402	3.25228	AT3G49220 (AT3G49220)		PWY-1081 (homogalacturonan degradation)
ath:AT5G58190	1811.539185	1796.999512	1223.162231	2355.242188	2059.453369	1391.398438	920.1760254	915.3919067	1277.539551	985.2390137	950.3586426	683.479248	3.25219
ath:AT3G60480	4639.220703	3503.237549	3264.15918	4050.46875	3441.894043	2712.193115	1446.389038	1482.685913	2334.050293	1493.664185	2451.523193	2563.359375	3.25139
ath:AT3G11620	2820.44873	3176.649414	2681.686035	1680.262573	1890.287354	2519.489014	1801.378418	1211.322876	2378.294678	1524.852905	1092.420288	1856.807251	3.25136
ath:AT1G49440	551.6888428	468.4758911	633.2628784	602.9368286	513.4055176	769.6322021	387.442749	276.2346191	388.3693848	326.1262512	381.4615173	397.3444519	3.25052
ath:AT5G35370	2806.584717	2187.969727	1418.45874	4344.51709	4365.354004	1914.817993	985.1359863	1245.414551	949.5951538	781.1895752	1277.696777	726.6793823	3.24938
ath:AT3G50970	10494.23633	16768.44141	11757.08301	49413.25781	44387.28906	29721.46289	10454.07324	655.2297363	14760.16309	27839.43945	8444.071289	38593.73438	3.24931
ath:AT5G38035	837.9237671	771.8219604	1128.099854	420.5357971	662.9313354	1008.014709	400.7462769	451.7122498	448.1509399	269.6418457	377.2872925	353.4957581	3.24911
ath:AT1G32500	11507.17285	8401.197266	7336.155273	10178.05469	8622.441406	5637.545898	3476.42749	3340.185303	5318.42334	2954.073975	2960.299805	4456.01123	3.24873
ath:AT3G51070	777.6722412	749.4960327	890.2189941	841.6586914	1372.245605	805.9706421	366.7175903	552.8728027	714.463562	397.8300476	295.1973877	474.5727234	3.24845
ath:AT3G06090	764.1064453	543.6617432	460.6711426	1090.50769	829.0311279	686.4888916	373.2064209	497.3375244	212.1495819	483.1957397	464.5011902	652.3787842	3.24843
ath:AT1G47230	1344.86438	1048.946777	1086.784546	1249.863647	1009.352356	1225.716553	620.0294189	503.7438049	889.1845093	537.0010986	762.6459351	679.2208862	3.24765		AT1G47230 (4; CYCA3; cyclin-A3-4)		path:ath05161 (Hepatitis B)
ath:AT4G05310	153.3883362	450.5133972	301.2406311	918.3809814	530.2738647	804.0087891	287.7672424	360.2185974	371.5757751	463.2314758	242.6883698	390.3383179	3.2472
ath:AT1G35420	22199.57031	23792	16129.5293	17561.83398	16099.08496	11298.18359	11565.14648	10098.66602	17293.30664	6687.652344	9332.726562	12077.66406	3.24679
ath:AT4G23100	15830.2002	13866.30371	6950.035156	20925.69922	19337.91211	12102.81836	5121.289062	7853.92041	7015.004883	4803.495117	6830.818359	7175.539551	3.24666	AT4G23100 (At4g23100)	AT4G23100 (GSH1; glutamate-cysteine ligase)	PWY-4041 (&gamma;-glutamyl cycle) / PWYQT-4470 (&gamma;-glutamyl cycle (plant pathway)) / GLUTATHIONESYN-PWY (glutathione biosynthesis)	path:ath01100 (Metabolic pathways) / path:ath00480 (Glutathione metabolism)
ath:AT1G36110	526.3967285	413.735321	615.3964233	625.7997437	645.897644	749.5888672	311.241333	333.9912415	523.493042	417.317627	337.9278564	429.1515503	3.24561
ath:AT1G66880	2683.775146	2516.481445	1486.749878	2905.260498	2650.09375	1881.377563	1064.39209	976.9450073	985.5963135	1668.025879	1443.090942	1003.36792	3.24482
ath:AT5G04040	9138.841797	10248.34863	15900.23438	11617.92188	10790.51562	18858.66016	3364.14624	3452.094482	5126.55127	3374.914551	3614.608643	6204.963867	3.24481	AT5G04040 (AT5G04040)	AT5G04040 (SDP1; triacylglycerol lipase SDP1)	LIPAS-PWY (triacylglycerol degradation)	path:ath01100 (Metabolic pathways) / path:ath00564 (Glycerophospholipid metabolism) / path:ath00561 (Glycerolipid metabolism) / path:ath00592 (alpha-Linolenic acid metabolism) / path:ath00100 (Steroid biosynthesis) / path:ath00565 (Ether lipid metabolism) / path:ath00590 (Arachidonic acid metabolism) / path:ath00591 (Linoleic acid metabolism)
ath:AT4G01360	488.7542725	455.8475037	892.9643555	2815.10791	2446.243896	1006.989685	435.5851746	289.9130554	652.4073486	1120.59021	1042.08374	991.0560303	3.24477
ath:AT3G56260	2372.386719	1650.609375	1366.322998	5468.071777	3920.323486	2175.35791	858.4105225	626.489502	1351.723267	2195.259766	2092.125244	1616.027466	3.24462
ath:AT3G16290	5723.984375	4515.678711	2770.79541	3705.714355	2845.709961	2639.036377	2349.166016	3147.743896	2364.591553	1214.113037	1269.212158	2115.209473	3.24424
ath:AT4G00180	1986.470581	2299.147949	1341.985352	1087.099487	1572.011841	1089.285767	1352.038452	1090.098511	1224.785522	535.0869141	719.3535156	1159.146118	3.24423
ath:AT4G32820	2541.759521	1972.054199	1453.697266	1880.614258	1593.050781	1389.113525	1193.557251	1252.78479	1268.864624	684.8460693	970.4412842	1167.508667	3.24409
ath:AT1G04510	12636.3877	11408.78418	9942.658203	13300.9668	15474.68652	10396.74414	4801.459961	8506.410156	8095.220215	7198.410156	8095.953125	9096.686523	3.24396		AT1G04510 (MAC3A; Pre-mRNA-processing factor 19)		path:ath03040 (Spliceosome) / path:ath04120 (Ubiquitin mediated proteolysis)
ath:AT2G17695	21883.84375	16700.34961	13240.54688	13540.76367	11825.79297	7984.159668	9315.600586	7814.122559	13939.28711	7563.755371	5442.190918	8286.061523	3.24297
ath:AT2G22475	1037.547241	1303.204346	799.338562	1776.890015	1668.958496	1368.19397	672.2116089	546.0341797	1149.134155	901.5054321	1192.558594	788.3817139	3.24248
ath:AT5G65480	17114.06641	14421.64844	7063.543945	6908.539551	5722.585938	2443.51709	7655.492676	4943.930176	6562.78418	3831.730713	2688.894531	3468.046875	3.24176
ath:AT3G09660	1246.824341	905.5510864	980.3739624	966.3469849	733.5450439	572.5125732	501.8653259	575.6269531	815.2330322	534.1449585	422.4016418	594.4646606	3.2412
ath:AT1G79200	1067.43103	1223.417725	1914.474854	751.7946777	1217.375488	1241.842896	925.7953491	634.0827026	539.1692505	410.3987427	487.7610474	539.1644897	3.24052
ath:AT3G14320	1113.750122	726.0526123	758.40802	945.3796997	764.5969849	757.4136353	418.4022827	518.1832275	445.9213257	476.677948	566.1998291	492.0798645	3.24028
ath:AT3G50240	2172.763916	1632.646851	1458.367065	1115.94043	642.6026001	752.1110229	626.1556396	892.1936035	1117.745239	660.8167725	1032.175781	1126.041504	3.23841
ath:AT2G07777	1648.580933	1683.835083	1164.011108	1145.300903	1588.296875	1205.027954	770.7166138	900.059082	894.3565063	786.7990112	987.7431641	761.4755249	3.2384
ath:AT3G25950	1258.151855	1161.688843	1237.619995	727.586853	841.6613159	934.2774658	557.539917	887.7785034	407.2820435	950.0493774	482.7424927	544.9317017	3.23769
ath:AT4G24310	720.2915649	819.5979004	710.1727295	803.5794067	830.2485352	819.2863159	528.8302002	534.7352905	508.4844971	609.9720459	390.8677673	51.53597641	3.2376
ath:AT5G58670	4338.901367	3073.390137	2566.212646	6696.009277	4095.388916	2928.924072	1345.985962	996.1395874	1255.187622	916.0689697	1427.302979	870.1816406	3.2374	AT5G58670 (AtPLC1)	AT5G58670 (PLC1; phosphoinositide phospholipase C 1)	PWY-6351 (D-<i>myo</i>-inositol (1;4;5)-trisphosphate biosynthesis) / LIPASYN-PWY (phospholipases)	path:ath01100 (Metabolic pathways) / path:ath04070 (Phosphatidylinositol signaling system) / path:ath00562 (Inositol phosphate metabolism)
ath:AT1G72030	6926.450684	4193.542969	3370.768799	12042.10059	9727.990234	5958.436523	2009.14917	4489.452148	3768.954102	3122.424561	2455.015381	3475.70874	3.23731
ath:AT5G21130	298.9716797	543.3742676	722.2171631	1001.614075	761.7382812	629.1355591	405.5857239	306.9138794	529.9710083	351.6047974	251.3991547	286.1917725	3.23679
ath:AT1G26830	22183.20703	23777.1875	11895.06641	23629.14258	16597.16992	11901.56934	4213.973145	6026.517578	732.7034302	4306.543457	6440.831055	337.9103088	3.23638		AT1G26830 (CUL3; cullin 3)		path:ath04120 (Ubiquitin mediated proteolysis)
ath:AT3G57010	1566.811646	2290.596191	2100.567871	3973.415527	3567.23999	2597.947021	1173.990723	939.8840942	1906.285889	1142.60791	1901.313843	2806.840088	3.23626
ath:AT4G21480	747.4266968	724.6054688	697.9881592	815.4721069	651.2890625	834.2056885	405.5074463	468.130127	489.880249	686.8377075	585.2487793	378.6210022	3.23476
ath:AT1G78650	3636.456299	3583.630371	3304.097656	2052.522705	2337.4729	2035.008789	1187.035522	1939.637817	2580.235352	1218.349731	1910.62439	2556.320557	3.23443		AT1G78650 (DNA-directed DNA polymerase; POLD3)		path:ath01100 (Metabolic pathways) / path:ath00230 (Purine metabolism) / path:ath00240 (Pyrimidine metabolism) / path:ath03420 (Nucleotide excision repair) / path:ath03440 (Homologous recombination) / path:ath03030 (DNA replication) / path:ath03410 (Base excision repair) / path:ath03430 (Mismatch repair)
ath:AT3G29590	1539.594604	1368.163452	2064.724365	1188.68042	1815.580444	1444.872437	801.2476807	599.611145	751.1585693	902.3676758	510.502655	1122.254639	3.23368
ath:AT2G07685	738.1182861	535.1480713	626.5583496	403.2374573	586.5172119	677.8709717	452.581543	381.767334	549.9778442	351.9449768	318.982666	278.866394	3.23354
ath:AT1G05020	754.1724854	754.7163086	549.6307983	998.4215698	834.4659424	720.8788452	736.6947021	591.817749	732.1378784	399.6260681	419.4127197	610.2372437	3.23315
ath:AT5G43750	17921.75	16298.71777	12753.25195	12811.18359	10739.27637	10089.04785	5425.444824	6685.212891	14299.04004	3701.397217	4222.033203	8623.449219	3.23289
ath:AT3G54400	14003.02637	13356.12305	7757.077637	29237.02734	24304.67578	16132.50098	5459.138184	12008.4248	8376.396484	12514.4082	18370.21289	19947.30273	3.23261
ath:AT3G20865	1061.777832	644.3796997	775.1117554	838.6609497	648.5377197	824.77771	300.8177795	422.7825317	425.1259766	435.6367798	562.9012451	669.2768555	3.23193
ath:AT1G55650	746.0874634	530.6253662	622.9353638	925.7617188	569.2246094	765.7763672	415.6716919	384.3136292	408.9087219	293.0057983	478.9979553	377.9540405	3.2314
ath:AT2G40930	2191.134277	2388.783936	2106.074951	2476.175537	2117.020264	2186.032227	925.605896	1213.897705	1926.655396	1045.553955	1534.431885	1187.257446	3.23127
ath:AT4G22130	3907.602051	3300.911621	2716.197266	4524.655273	4149.296875	2603.19458	1700.821533	2136.286133	1507.583496	2048.232666	2039.996216	1957.528687	3.231
ath:AT4G34960	1214.723999	887.173584	1614.339111	744.0280151	731.8831177	811.8627319	440.789978	563.9006958	827.8853149	392.2616272	538.6754761	662.6764526	3.23014
ath:AT1G18480	2389.731934	1502.0448	1717.994019	2654.17334	2487.718994	1567.131714	701.987915	1032.522095	1122.419434	584.284668	999.0970459	1117.364258	3.22982
ath:AT5G63700	3463.94043	2759.434326	2357.520508	2821.529297	2414.022217	2527.903076	2115.458008	1866.583374	2488.730957	1593.98877	1764.368042	1878.786499	3.22941
ath:AT1G28300	543.3467407	602.715332	527.0755615	873.3345947	668.4366455	597.6893311	219.1818237	424.5853882	323.4187622	259.9707642	570.625	489.0283813	3.22933
ath:AT2G18876	1662.734253	1607.104248	1142.735718	1147.308838	937.9142456	841.3533325	1012.164673	843.1117554	960.6895142	799.8200684	1037.560669	825.0762329	3.2292
ath:AT4G30930	1665.033813	1135.386719	1958.844604	1977.146729	1996.24353	1543.738525	645.0983276	1044.511963	960.2703857	613.1969604	1069.66748	1049.162964	3.22894
ath:AT5G16100	1268.183472	901.291748	850.0136108	912.3555298	689.2615356	969.5139771	365.7463379	757.93927	554.9963989	319.565155	374.9674377	575.2739258	3.22879
ath:AT1G21810	555.6290894	800.5374756	626.8999634	457.2557983	718.477356	598.0459595	382.532196	172.3678436	302.7138672	350.34552	254.9253845	452.8454895	3.22836
ath:AT4G18230	781.8083496	687.6520386	714.3441162	725.6212158	601.4558716	662.2612305	376.4264832	365.6782532	693.4993896	355.5635681	438.7839661	389.425415	3.22832		AT4G18230 (beta-1;4-N-acetylglucosaminyltransferase)		path:ath01100 (Metabolic pathways) / path:ath00510 (N-Glycan biosynthesis)
ath:AT1G02400	631.3155518	500.2425537	607.4717407	5056.707031	3407.873291	1535.433716	247.1253204	335.3817749	704.1849365	2224.030762	2643.474121	2154.309082	3.22831	AT1G02400 (GA2ox6)	AT1G02400 (GA2OX6; gibberellin 2-oxidase 6)	PWY-102 (gibberellin inactivation I (2&beta;-hydroxylation))	path:ath00904 (Diterpenoid biosynthesis)
ath:AT1G04070	2412.46875	2480.548096	1860.536987	4656.419922	3199.069824	2184.63501	1132.45874	747.2038574	1535.572388	1673.180298	1389.305298	1864.637085	3.22801
ath:AT4G24920	932.6132812	678.8136597	1184.5354	577.6151733	759.8675537	717.3206787	573.3605957	292.0759888	148.0817413	763.3257446	559.609314	535.0092163	3.2279		AT4G24920 (protein transport protein sec61 subunit gamma-1)		path:ath04141 (Protein processing in endoplasmic reticulum) / path:ath04145 (Phagosome) / path:ath03060 (Protein export)
ath:AT4G35710	814.2157593	664.3110962	670.519043	860.3659668	606.7190552	622.0727539	403.0124817	542.7919312	629.868042	365.2973022	386.0753174	415.8173523	3.22636
ath:AT1G56180	1597.653931	1632.487915	2031.645996	1480.101807	1690.53418	1649.88147	531.4326172	966.9743652	1253.543945	687.0126953	1099.709106	1159.303955	3.22626
ath:AT1G63290	6598.956055	6476.104004	5235.811035	7170.201172	7755.099609	5012.736328	3910.455322	4105.819824	4591.908691	3526.592285	4362.941406	3707.270508	3.22583	AT1G63290 (AT1G63290)	AT1G63290 (putative D-ribulose-5-phosphate 3-epimerase)	PHOTOALL-PWY (oxygenic photosynthesis) / CALVIN-PWY (Calvin-Benson-Bassham cycle) / PWY-5723 (Rubisco shunt) / PENTOSE-P-PWY (pentose phosphate pathway) / NONOXIPENT-PWY (pentose phosphate pathway (non-oxidative branch))	path:ath01100 (Metabolic pathways) / path:ath01110 (Biosynthesis of secondary metabolites) / path:ath00710 (Carbon fixation in photosynthetic organisms) / path:ath00040 (Pentose and glucuronate interconversions) / path:ath00030 (Pentose phosphate pathway)
ath:AT3G24070	1960.74939	2178.884521	1824.481445	2342.073242	1483.311523	1275.731689	1261.7948	917.362854	1531.650635	1078.640503	675.623291	830.8293457	3.22574
ath:AT4G19850	1848.112915	1111.727295	1031.564087	1300.240601	938.5649414	1334.831787	527.7960205	464.0328064	784.3712158	280.056366	430.2009888	604.9194336	3.22566
ath:AT1G77570	1124.143677	1066.35083	1416.032104	1127.873169	864.1569214	883.1053467	593.3495483	541.1721191	725.2316284	891.1643066	631.7703247	1140.145264	3.22494
ath:AT4G29610	884.6016235	569.2911377	1097.906982	727.3751831	688.6891479	625.7124023	438.9317932	255.7468872	396.1632996	440.8111877	312.1022949	493.0344238	3.22489	AT4G29610 (AT4G29610)		PWY0-163 (salvage pathways of pyrimidine ribonucleotides) / PWY-6556 (pyrimidine ribonucleosides degradation II)
ath:AT2G21990	460.7377319	548.8087769	444.6094055	613.7758789	962.2942505	554.2316284	306.7521973	406.2275085	360.2175293	245.5835419	321.8623047	386.4359131	3.22383
ath:AT3G09720	1774.261841	1450.050659	1150.223999	1990.88855	2530.545166	1339.854736	578.6904297	981.8446655	680.7924805	842.1748657	550.0843506	1053.564331	3.22284
ath:AT3G19270	581.1293945	673.7167969	664.8225708	682.1552734	775.5271606	666.3269043	357.4838562	279.257843	399.5673523	372.3350525	677.7155151	754.2803955	3.22194	AT3G19270 (CYP707A4)	AT3G19270 (CYP707A4; abscisic acid 8'-hydroxylase 4)	PWY-5271 (phaseic acid biosynthesis)	path:ath00906 (Carotenoid biosynthesis)
ath:AT5G41660	884.2823486	921.6560669	836.5556641	849.9833374	631.3531494	797.3383789	578.5521851	520.7619629	593.885376	539.8192749	421.1807861	722.5388184	3.22187
ath:AT1G77420	4965.915527	2205.67334	1715.483398	6745.623047	5097.791016	3433.586182	988.4176636	600.6723633	1561.129395	766.2593994	643.3372803	1675.534302	3.22178	AT1G77420 (AT1G77420)		PWY-6196 (serine racemization)
ath:AT2G21510	780.782959	535.8565674	379.7416687	844.0836792	890.8538818	770.4232788	280.8623352	444.8104858	70.23787689	404.1941833	521.3112183	108.07827	3.22118
ath:AT5G18830	1759.705444	2243.087646	1605.865845	2966.984863	2021.919434	1883.192017	1362.764282	740.2123413	902.0699463	896.2017212	1415.973633	1332.799927	3.22083
ath:AT5G37600	7389.776367	9306.134766	3709.90625	5173.500488	8726.537109	3797.549316	4168.316406	3237.15332	4839.648438	10123.99414	12587.90039	9770.749023	3.21959	AT5G37600 (GLN1;1)	AT5G37600 (GSR_1; glutamine synthetase cytosolic isozyme 1-1)	PWY-6549 (glutamine biosynthesis III) / PWY-3282 (superpathway of ammonia assimilation (plants)) / PWY-381 (nitrate reduction II (assimilatory)) / PWY-6963 (ammonia assimilation cycle I) / PWY-6964 (ammonia assimilation cycle II) / GLNSYN-PWY (glutamine biosynthesis I)	path:ath01100 (Metabolic pathways) / path:ath00330 (Arginine and proline metabolism) / path:ath00630 (Glyoxylate and dicarboxylate metabolism) / path:ath00250 (Alanine; aspartate and glutamate metabolism) / path:ath00910 (Nitrogen metabolism)
ath:AT2G28400	1619.824219	2560.544678	1232.828735	5436.560547	5159.533691	2362.507812	1552.487671	849.7948608	1257.014526	1209.616455	1648.626831	2158.711182	3.2195
ath:AT5G07320	1596.724121	1873.217041	1343.596558	1598.320068	2399.998291	1229.482666	490.1968079	764.8624878	692.0673218	688.6192627	880.619751	893.3436279	3.21873
ath:AT5G46560	2982.988525	2692.248291	2483.249756	2143.209717	2424.924561	1674.652832	1591.256348	2557.677979	2421.385254	1518.098267	1752.332886	1459.727295	3.21871
ath:AT3G18070	1429.463623	1416.291748	967.0089111	1052.264648	944.8210449	1198.9823	741.62146	819.4434204	1160.794067	485.0994873	684.22052	748.4207153	3.21765	AT3G18070 (AT3G18070)		PWY-5176 (coumarin biosynthesis (via 2-coumarate))
ath:AT3G15115	1589.146362	1455.995361	1093.179077	1056.255981	881.4103394	329.1455688	602.4437866	863.6928711	759.7979736	570.3743286	732.9472046	268.3008728	3.21751
ath:AT1G03310	6728.79541	8821.460938	5776.566895	2100.515137	5152.71875	3368.996826	6838.340332	5373.876465	5852.642578	4118.688965	2648.302979	2715.171387	3.2172
ath:AT1G02190	803.1566162	553.8882446	505.2130737	822.4866333	674.3972778	900.3984985	483.6256409	463.5891418	319.3769531	521.0698853	425.7914124	340.5704956	3.21688	AT1G02190 (AT1G02190)		PWY-282 (cuticular wax biosynthesis)
ath:AT1G55090	5514.825195	10629.46094	6272.843262	10361.03516	11312.88477	8003.172363	1933.191284	1538.496704	5177.323242	2680.249023	2039.52063	5986.384766	3.21648	AT1G55090 (AT1G55090)	AT1G55090 (NAD synthetase)	PWY-5381 (pyridine nucleotide cycling (plants)) / PYRIDNUCSYN-PWY (NAD biosynthesis I (from aspartate))	path:ath01100 (Metabolic pathways) / path:ath00760 (Nicotinate and nicotinamide metabolism)
ath:AT5G18570	7778.714844	7277.979004	6823.94873	5593.45459	5167.740234	4613.062012	3816.457275	5083.605469	6306.759277	3901.414795	2912.300781	5592.419434	3.21613
ath:AT5G19530	4504.822266	5081.335449	2786.86499	3154.521729	2525.875732	1425.678101	2031.417847	2474.71875	2853.911621	1491.087036	1401.339844	1940.018921	3.21611	AT5G19530 (ACL5)	AT5G19530 (ACL5; Thermospermine synthase ACAULIS5)	PWYQT-94 (superpathway of polyamine biosynthesis) / BSUBPOLYAMSYN-PWY (spermidine biosynthesis I) / ARGSPECAT-PWY (spermine biosynthesis)	path:ath01100 (Metabolic pathways) / path:ath00270 (Cysteine and methionine metabolism) / path:ath00480 (Glutathione metabolism) / path:ath00330 (Arginine and proline metabolism) / path:ath00410 (beta-Alanine metabolism)
ath:AT4G18250	1168.336304	935.0795898	885.9413452	897.0620728	572.4733276	572.1670532	508.9581909	675.9866333	531.3068237	415.9968262	595.1201172	623.8669434	3.21604
CATMA4a18650	1953.978394	2210.132812	1395.308472	2033.319458	1322.674805	1319.295166	911.0597534	922.2219238	1358.209595	748.1948242	816.059082	894.4701538	3.21603
ath:AT1G19230	640.9066162	451.6713257	640.2609253	875.1470337	1016.094238	538.2915039	394.2164612	204.7190399	70.98319244	253.2611237	216.0486603	555.1625977	3.21499
ath:AT4G31230	569.1481934	1059.81958	633.222168	1178.154907	1451.045532	813.911438	682.2180176	460.2672424	434.5970764	402.0483093	402.9558716	506.5438232	3.21416
ath:AT3G05150	413.8547668	706.861084	593.9876709	784.7346802	620.4353638	802.1425171	264.7434998	314.6184692	424.7804871	298.4162903	254.7740326	540.6077271	3.21337
ath:AT5G13870	1138.979858	1007.87323	1212.131348	1153.109253	654.6143799	677.0101929	451.2000122	342.3838196	660.4637451	337.6083374	443.2403259	725.1021118	3.21278
ath:AT5G04480	1603.526978	1357.726562	1090.578491	1636.124878	2055.826416	1444.587646	612.7335205	647.4141846	1066.929321	731.8408203	1229.887695	592.0162964	3.21266
ath:AT4G13110	4060.063232	4133.774414	1865.196899	8467.107422	9549.542969	3505.750732	1453.201904	1050.75061	2096.98877	1774.160156	1806.767944	1641.45166	3.21222
ath:AT1G74650	530.7597046	622.994812	899.2021484	622.9372559	808.7633057	745.1072388	430.869812	353.6845703	223.3559723	457.7194214	542.4696045	466.0577698	3.21203
ath:AT1G12290	978.4136963	764.083374	921.6749268	950.2841797	518.102478	698.3468018	460.9169312	470.1255188	525.1442261	610.7630615	533.0148315	526.0499878	3.21172
ath:AT2G22910	2848.386719	1444.508423	2204.491699	2739.830078	1780.636353	1964.858521	738.5629883	904.1380615	1065.142212	475.2934875	723.3764038	915.6710815	3.21055	AT2G22910 (AT2G22910)	AT2G22910 (NAGS1; amino-acid N-acetyltransferase)	ARGSYN-PWY (arginine biosynthesis I) / ARGSYNBSUB-PWY (arginine biosynthesis II (acetyl cycle)) / GLUTORN-PWY (ornithine biosynthesis)	path:ath01100 (Metabolic pathways) / path:ath01110 (Biosynthesis of secondary metabolites) / path:ath01210 (2-Oxocarboxylic acid metabolism) / path:ath00330 (Arginine and proline metabolism)
ath:AT1G76790	4521.503906	1433.560913	1498.976929	27127.96094	13255.39941	8433.744141	603.4475098	309.9030762	765.1522827	231.531311	377.2875671	678.9694824	3.21042	AT1G76790 (AT1G76790)		PWY-361 (phenylpropanoid biosynthesis) / PWY-1121 (suberin biosynthesis) / PWY-5868 (simple coumarins biosynthesis) / PWY-5168 (ferulate and sinapate biosynthesis) / PWY-2181 (free phenylpropanoid acid biosynthesis)
ath:AT3G24290	905.3050537	698.9255371	882.8735352	1117.55481	1804.727173	767.8086548	258.3204346	223.0894623	433.4472046	517.8850098	310.3928223	184.4238586	3.21024
ath:AT1G62050	3007.687744	2678.594727	1476.683472	4360.750977	4035.018066	2112.001465	1298.380981	1274.967041	1088.087402	1104.472656	851.0828247	1390.223633	3.21008
ath:AT2G31305	4102.072266	2899.112793	2485.030762	2771.521973	2489.64502	1694.204102	1924.490356	1574.966797	2391.456543	1154.633423	1203.678345	1692.859131	3.21007
ath:AT3G24495	1804.651123	1684.040283	1321.746094	1276.816772	1200.27478	1378.525879	966.7761841	1299.41748	858.526062	933.8984375	1105.735474	1025.942261	3.20963		AT3G24495 (DNA mismatch repair protein Msh6-2; MSH7)		path:ath03430 (Mismatch repair)
ath:AT3G27060	5527.35498	4640.925293	3293.900146	2384.260986	2917.593506	1788.703857	2207.541748	3004.349609	2842.459961	2489.801514	1887.345703	2483.804199	3.20891	AT3G27060 (At3g27060)	AT3G27060 (Ribonucleoside-diphosphate reductase small chain C; TSO2)	PWY-6126 (adenosine nucleotides <i>de novo</i> biosynthesis) / DENOVOPURINE3-PWY (purine nucleotide metabolism (phosphotransfer and nucleotide modification)) / PWY0-166 (pyrimidine deoxyribonucleotides <i>de novo</i> biosynthesis I)	path:ath01100 (Metabolic pathways) / path:ath00230 (Purine metabolism) / path:ath00240 (Pyrimidine metabolism) / path:ath00480 (Glutathione metabolism)
ath:AT5G55050	815.9194946	564.8374634	958.3859863	3074.587158	1113.126587	1642.453735	817.1717529	759.9077759	591.8701782	2966.25	2007.632568	2761.933838	3.20829
ath:AT2G14220	1895.724854	1826.714478	1481.726929	1725.795898	1650.496704	1151.306396	881.0469971	983.717041	1385.756104	735.039917	907.9005127	1125.71228	3.2081
ath:AT1G43980	583.4025269	521.548584	460.977478	685.4417725	572.4643555	634.2279053	475.2169189	409.1999512	477.8662415	561.3488159	476.8995972	443.9843445	3.20782
CATMA1ctrl53	489.3439331	911.4631958	534.1904907	1008.193604	1148.067261	811.1930542	429.4269409	447.5982361	533.1196899	648.2206421	341.4161377	297.2704468	3.20753
ath:AT4G16760	21963.875	13585.57031	4796.07666	53347.57422	58437.73047	18311.48242	4517.162598	4793.015625	2352.000977	7005.532227	18398.00781	4758.75	3.2068	AT4G16760 (ACX1)	AT4G16760 (ACX1; peroxisomal acyl-coenzyme A oxidase 1)	PWY-561 (superpathway of glyoxylate cycle and fatty acid degradation) / PWY-5136 (fatty acid &beta;-oxidation II (core pathway)) / PWY-735 (jasmonic acid biosynthesis) / PWY-6837 (fatty acid beta-oxidation V (unsaturated; odd number; di-isomerase-dependent))	path:ath01100 (Metabolic pathways) / path:ath04146 (Peroxisome) / path:ath00071 (Fatty acid metabolism) / path:ath01040 (Biosynthesis of unsaturated fatty acids) / path:ath00592 (alpha-Linolenic acid metabolism)
ath:AT5G66070	1444.147095	1245.587891	1487.032593	3200.40332	1977.344971	1410.977661	683.8394775	594.1253052	705.5271606	676.5534668	990.1934204	1159.751587	3.20674
ath:AT5G07460	17400.45508	20326.10742	7464.859863	22071.2793	39773.87891	16909.43164	3695.911377	3711.500732	7645.393066	2933.821777	2581.498535	5679.881348	3.20645
ath:AT5G50620	1455.966553	665.3007202	985.6204834	551.5563354	700.5126343	766.0355835	519.4523926	446.7998352	458.0574951	354.0639648	368.1885986	389.7337646	3.20586
ath:AT5G40090	609.8892822	437.2108765	685.5304565	998.8778076	564.5316162	778.4620972	275.7752686	345.9264526	412.8489685	335.7740173	400.9155273	489.3251648	3.20375
ath:AT3G17860	3895.667969	4477.555176	2203.953613	7865.839355	9628.561523	3451.437988	1931.077271	1206.037598	1326.61377	1943.214966	1371.977295	1843.801147	3.20362		AT3G17860 (JAZ3; protein TIFY 6B)		path:ath04075 (Plant hormone signal transduction) / path:ath04626 (Plant-pathogen interaction)
ath:AT2G45210	988.3676758	834.8296509	577.1502075	3610.632812	3144.384766	1246.532715	813.8325806	354.565033	627.0532837	753.0604248	630.2575073	701.9866333	3.20319		AT2G45210 (SAUR-like auxin-responsive protein)		path:ath04075 (Plant hormone signal transduction)
ath:AT1G48260	1033.599243	1366.881958	937.9659424	1020.49884	505.9247437	704.2228394	716.7796021	582.5341797	966.9798584	406.1503906	543.6359863	461.7012939	3.20252
ath:AT2G37050	4037.562256	4390.544922	2478.293213	3451.412598	3885.422363	2723.542969	1321.723145	1319.175415	1756.963989	1070.074585	1453.927246	2294.415771	3.20245
ath:AT3G51290	1234.819946	1459.553833	999.982605	1045.353394	901.7028809	602.9877319	636.0059204	588.2391357	680.4116211	776.5546265	458.8488159	769.8694458	3.20239
ath:AT4G27330	647.5999146	667.2387085	505.4154358	738.0582886	660.2921753	685.1671143	333.5135193	543.7072144	216.8825226	483.795166	375.218689	519.5720215	3.2011
ath:AT1G72530	680.8569336	701.5234985	652.9057617	700.977417	739.4088135	491.5379639	557.4915771	368.2463379	569.6280518	410.9029236	397.9144897	374.5492554	3.20081
ath:AT3G18390	18157.11719	14781.55762	10785.67383	13363.51953	8785.869141	7881.373047	4716.047363	8959.849609	9784.726562	3321.542236	6145.612793	6705.10498	3.20034
ath:AT2G06060	737.5446777	563.013916	445.0261536	1116.727417	792.9901733	692.2424927	433.2757874	300.6057129	475.2586365	457.2477417	530.3736572	388.3535767	3.19991
ath:AT1G11280	1412.018677	1502.086304	1163.595947	1361.306885	1167.873291	745.659668	720.2984009	994.2508545	974.4397583	458.0308838	649.8189087	859.1170044	3.19947
ath:AT1G71490	1006.043701	818.1008911	1176.116943	1806.050781	1391.943604	1092.686768	474.1831055	658.3585205	898.6383057	624.2670898	653.7233276	857.6322021	3.19813
ath:AT2G16640	3404.371826	3208.380615	1405.400391	4842.267578	5865.548828	2891.283691	800.0064087	1789.248291	1420.932007	1240.056519	1927.856812	2208.480225	3.19802
ath:AT1G17420	12086.35449	5166.025391	1115.905029	83542.83594	64528.14844	20779.61719	2599.36499	1520.401367	1910.46814	21807.19336	3323.859131	12353.47656	3.1977	AT1G17420 (LOX3)	AT1G17420 (LOX3; lipoxygenase 3)	PWY-735 (jasmonic acid biosynthesis) / PWY-5410 (traumatin and (<i>Z</i>)-3-hexen-1-yl acetate biosynthesis)	path:ath01100 (Metabolic pathways) / path:ath00592 (alpha-Linolenic acid metabolism) / path:ath00591 (Linoleic acid metabolism)
ath:AT4G21570	12483.73926	10381.96973	6093.003906	46590.80078	27758.2207	15810.57227	4815.924316	1839.988403	5851.204102	9791.016602	6419.91748	11371.71484	3.19735
ath:AT3G18110	4909.207031	3404.772461	3238.580811	3764.038574	2043.770264	2284.581299	1716.228394	1799.397339	2418.251221	1714.668701	1032.425415	1902.804443	3.19727
ath:AT3G03550	1440.985718	1232.494629	2180.02124	1434.010254	1922.322021	2750.453125	806.0603027	620.0547485	191.1679077	434.8108215	968.1295166	914.5254517	3.19698
ath:AT4G23050	2533.84668	3129.200684	1329.62854	8939.054688	8133.956055	3022.260986	1393.882324	1062.973511	1435.661743	2852.768555	3128.618408	2181.401855	3.19682
ath:AT3G05640	6545.943848	7945.866699	3502.180664	13936.82715	10535.06152	6136.763184	3715.961914	1303.978149	2950.758545	4657.370605	3698.529297	3671.438721	3.19667
ath:AT4G02590	2545.64502	2033.145752	2050.9104	6106.561523	3455.460205	2730.843994	1202.552002	1055.386719	1314.386597	2166.62915	1872.621948	2306.846191	3.1961
ath:AT1G11580	7781.019531	9356.546875	5527.628906	18967.69141	32049.61719	11169.63965	3057.29248	2636.742188	533.5285034	3942.188721	2049.33374	10447.12598	3.19599	AT1G11580 (AT1G11580)		PWY-1081 (homogalacturonan degradation)
ath:AT5G11700	1125.650024	949.7805176	681.5043335	758.3842773	911.8240356	702.2334595	531.9835205	593.0622559	726.5745239	453.6872559	352.525116	567.5143433	3.19558
ath:AT5G57360	8079.617188	8088.226074	6225.221191	5413.360352	7231.365234	6431.192871	5941.188965	5687.070801	5434.057617	5664.62207	4820.442871	4230.891113	3.19541		AT5G57360 (ZTL; adagio protein 1)		path:ath04712 (Circadian rhythm - plant)
ath:AT5G62620	949.8244629	491.6581726	612.2619629	1611.58313	909.934082	1013.316223	493.5712585	356.6579895	359.4365845	476.4659729	787.9271851	508.5234985	3.19517
ath:AT3G30845	654.4943848	601.0648193	424.2961121	986.7802124	990.5192871	561.5218506	361.2390137	474.0983582	158.1137543	512.7650757	561.0056152	450.4368286	3.19396
ath:AT1G04790	2736.714355	2503.440674	1604.138428	2010.73999	1827.940552	1220.094482	1708.561768	1675.188354	1677.358276	1128.189209	1174.517334	1041.281738	3.19361
ath:AT3G16260	4541.854492	3331.9104	3536.44043	4140.169922	3175.231689	3150.483887	1938.495972	2758.908203	2388.194824	1330.486328	2316.030029	2392.818604	3.19272		AT3G16260 (TRZ4; tRNAse Z4)		path:ath03013 (RNA transport)
ath:AT1G31100	663.8848877	773.6574097	921.7461548	845.6932983	567.7669067	769.1921997	773.0881958	417.5126648	771.6115723	408.3365479	309.9925842	216.2360077	3.19179
ath:AT1G61340	1934.493286	1372.276001	977.0418091	13036.96094	7697.023926	3801.84375	420.4334106	489.7728577	885.0986938	1799.348022	3556.077393	2585.890625	3.19151
ath:AT1G13480	753.7025757	508.0661621	780.8460083	327.2516174	496.5142822	601.8356323	230.3303833	339.3250122	331.0887451	277.1669006	267.1914673	457.2621765	3.1914
ath:AT3G19200	742.7016602	528.6201172	541.9509277	663.0174561	806.3165894	842.4069824	347.1977234	276.4758301	353.9201965	233.4817963	678.1922607	551.5316162	3.19035
ath:AT2G19390	837.8736572	1051.464478	734.6690063	782.6921387	858.3377075	875.0292358	754.6090698	610.7820435	450.6206055	534.906311	527.9400024	451.0628052	3.19018
ath:AT2G07679	1070.386719	560.7009888	856.1483765	1054.090942	620.1323242	1162.92395	358.3388672	337.7154236	209.8674316	393.5620422	490.0569763	577.9334106	3.18961
ath:AT5G64540	759.8383179	1050.168457	937.9389038	1370.960449	1541.580933	901.0065918	598.6278687	513.1398926	690.7747803	603.5704346	352.9743652	788.053833	3.18906
ath:AT3G06250	1050.141846	1303.093872	902.1744385	1056.203003	1480.731934	908.3770142	549.6602173	662.5310669	743.8721313	664.8604736	486.1574402	393.0042725	3.18902
ath:AT1G71310	1681.219604	1972.621216	1301.897705	2342.133545	1864.950684	1462.86377	1001.673828	762.0737915	1085.134766	894.6954956	914.1056519	1100.422241	3.18862
ath:AT4G07516	968.2230225	558.7357788	729.4383545	658.6729126	674.3096924	538.1907349	210.2537079	296.6067505	413.4640198	293.747467	536.8712769	538.3803711	3.1876
ath:AT2G40070	4003.274902	3642.661133	2674.848877	3442.581299	2828.541992	1981.831177	2415.057617	2112.887207	2458.263184	1802.46814	1161.376343	2021.900635	3.18731
ath:AT4G17650	1632.083374	1952.953491	1127.066162	4165.693359	2784.375488	2087.504395	795.9526978	1249.835083	1113.268677	1258.304321	2043.997925	1836.564575	3.18701
ath:AT1G62970	3455.435059	2668.599609	1983.902344	4112.125	2523.994141	1928.996338	907.6192627	770.0687256	567.6929932	675.3270874	838.9753418	509.8675842	3.1869
ath:AT2G15660	1110.156982	1094.316895	1407.202759	498.9771729	663.3677368	893.3027954	743.9391479	580.1826172	612.3807983	615.6092529	912.2988281	501.055542	3.18604
CATMA1a53690	3923.520508	3420.601807	1578.334229	8072.875977	8112.132324	2423.225586	1061.939453	444.3649292	607.9769287	691.6671753	418.0428162	693.2958374	3.18596
ath:AT5G58100	2671.36792	2187.445068	1504.361328	2188.364014	2209.017334	1601.629272	1247.786499	1090.091187	1373.804565	1097.606079	1022.884094	880.133728	3.18579
ath:AT1G31230	5708.330078	5638.211914	2875.387939	1829.998779	2815.466064	1577.078979	2764.294678	2597.514404	4486.900391	1471.084351	1206.175415	1745.514404	3.18553	AT1G31230 (AK-HSDH1)	AT1G31230 (AK-HSDH_I; bifunctional aspartokinase/homoserine dehydrogenase 1)	PWY-3001 (isoleucine biosynthesis I) / PWY-724 (superpathway of lysine; threonine and methionine biosynthesis II) / THRESYN-PWY (threonine biosynthesis) / PWY-5097 (lysine biosynthesis VI) / HOMOSERSYN-PWY (homoserine biosynthesis)	path:ath01100 (Metabolic pathways) / path:ath01110 (Biosynthesis of secondary metabolites) / path:ath00270 (Cysteine and methionine metabolism) / path:ath00260 (Glycine; serine and threonine metabolism) / path:ath00300 (Lysine biosynthesis)
ath:AT5G07180	2211.350342	2163.097168	1698.337158	1691.289795	2087.958252	1364.212646	1094.889038	1547.877075	1344.759033	1039.497803	1164.023804	1324.845093	3.18551
ath:AT3G21230	862.3860474	1023.086182	837.0744019	6516.628418	4193.583984	2218.252686	743.4681396	701.305542	1053.285645	755.4376221	1034.071777	1353.162109	3.18529	AT3G21230 (4CL5)	AT3G21230 (4-coumarate--CoA ligase 4; 4CL5)	PWY1F-FLAVSYN (flavonoid biosynthesis) / PWY-361 (phenylpropanoid biosynthesis) / PWY-1121 (suberin biosynthesis) / PWY-5868 (simple coumarins biosynthesis) / PWY-6435 (4-hydroxybenzoate biosynthesis V) / PWY4FS-9 (scopoletin biosynthesis)	path:ath01100 (Metabolic pathways) / path:ath01110 (Biosynthesis of secondary metabolites) / path:ath00940 (Phenylpropanoid biosynthesis) / path:ath00360 (Phenylalanine metabolism) / path:ath00130 (Ubiquinone and other terpenoid-quinone biosynthesis)
ath:AT2G45830	1022.416504	678.647583	1366.67627	1157.593262	878.5114136	968.9807739	439.9938354	439.0301514	727.7897949	389.6250305	227.4617004	435.4405518	3.18199
ath:AT4G40042	1328.477539	877.4309692	1100.765869	1025.649414	654.848877	446.9241028	386.1628113	512.2276001	666.1890259	237.6137543	588.4470215	415.3564758	3.18183		AT4G40042 (signal peptidase subunit-12)		path:ath03060 (Protein export)
ath:AT1G48490	1469.965576	1715.994995	759.5513306	1428.230713	1729.513306	1268.90332	652.994873	632.5255127	835.7510376	453.6174011	565.3051758	679.869751	3.18165
ath:AT1G58200	13745.31543	12147.70703	6243.772949	22774.11914	21228.04102	9123.158203	3880.210449	2716.412598	5735.970703	3264.668701	3159.833984	5306.327637	3.18072
ath:AT5G33290	2729.398193	1763.53125	1126.410889	3434.091797	2746.519043	1863.452881	940.4422607	714.9879761	881.1838989	683.3630371	1118.637451	931.2641602	3.18055
CATMA3a10720	624.7896118	562.0673218	819.3161621	534.3137817	740.5322876	466.1167297	360.2306519	312.6907349	281.9446411	523.4989624	476.919281	344.7464294	3.18054
ath:AT4G09060	2377.286865	1096.099487	1354.839478	3414.171143	2365.151611	1901.198853	726.2211304	1119.152954	1283.701172	933.1964111	786.742981	851.5493164	3.18002
ath:AT2G14900	3830.6875	4271.855469	2247.801025	6141.061523	5612.75293	2761.203125	1203.519897	1135.054443	1818.465454	1200.080688	1735.690796	1904.919312	3.17994
ath:AT1G65900	4734.448242	3365.848145	2455.094727	2789.478027	2092.461914	1456.204346	1564.564087	1390.922974	2405.02832	742.3599243	1115.576172	1576.076416	3.1795
ath:AT1G54170	1776.737183	1218.491821	1150.829468	2475.158936	1400.784424	1779.112061	753.09198	906.480896	886.539856	1142.562744	1251.521362	1184.595093	3.17944
ath:AT5G06060	3177.073975	4262.760254	3155.288818	2941.583008	3619.633301	2751.006104	2064.638916	2252.167236	2441.701172	1709.485107	2330.432129	2349.811279	3.17938		AT5G06060 (tropine dehydrogenase)		path:ath01100 (Metabolic pathways) / path:ath01110 (Biosynthesis of secondary metabolites) / path:ath00960 (Tropane; piperidine and pyridine alkaloid biosynthesis)
ath:AT4G36990	2606.365234	2310.806152	1058.217896	10124.0332	6647.42334	3313.63501	936.7540894	1452.954346	880.5871582	1668.49707	1737.607178	2144.221191	3.1785
ath:AT1G77260	2930.695557	2728.380371	1786.61145	3973.218994	4716.140137	2343.046387	1119.945923	1618.452637	1788.380859	902.4546509	1454.654175	1708.674194	3.17716
ath:AT3G58470	980.7409668	1227.009155	1076.015259	813.6280518	1130.660278	1231.667603	895.5958252	535.40448	661.5336304	556.1329956	555.3173828	663.2906494	3.17716
ath:AT4G00540	918.6089478	886.3859863	741.1968994	840.5961304	868.918335	941.7373657	537.1865845	649.4661255	775.8532104	562.6478882	548.7554321	688.9655762	3.17703
ath:AT3G16740	1949.240601	2305.607666	1504.831665	1092.762085	1630.37561	1251.943359	1238.287109	585.62323	1308.933472	1010.931702	588.4585571	964.1033325	3.17684
ath:AT1G73080	2210.878418	2182.482666	1015.330383	8420.767578	4279.318848	3526.659424	919.0194092	1221.942261	1004.193115	1631.234497	1953.248291	2270.444336	3.17665
ath:AT4G29740	2406.338379	1062.262451	1332.651978	4377.696289	2747.941406	1986.861572	695.4419556	702.8477783	794.6803589	728.6881104	1280.586914	692.8326416	3.17654	AT4G29740 (CKX4)	AT4G29740 (CKX4; cytokinin dehydrogenase 4)	PWY-2841 (cytokinins degradation)	path:ath00908 (Zeatin biosynthesis)
ath:AT2G04160	999.7786865	1108.083008	804.3696289	986.0664673	1349.219849	944.8838501	517.9484253	454.6623535	650.2852173	378.1669006	278.1008301	771.4694214	3.1761
ath:AT5G43380	2376.302246	989.6358643	742.5096436	4383.772949	2816.730957	2020.076172	680.5256348	612.0820312	798.0844727	773.5122681	968.6171875	801.5375977	3.17468		AT5G43380 (TOPP6; serine/threonine-protein phosphatase PP1 isozyme 7)		path:ath03015 (mRNA surveillance pathway)
ath:AT4G36105	581.1031494	530.5905762	427.6279907	850.7489014	552.677002	859.2758179	604.8424072	516.3744507	466.5211182	394.3422546	475.3901672	398.9199219	3.17429
ath:AT5G57800	6373.492676	3700.502441	2280.360107	23147.54297	16407.34766	7909.29834	1668.313843	3164.721924	1787.654907	5895.526855	11263.72949	5546.675293	3.17411	AT5G57800 (AT5G57800)		PWY-282 (cuticular wax biosynthesis)
ath:AT1G21650	982.1717529	1059.306274	1020.799805	1091.388062	1086.15625	807.2030029	724.2028198	627.0751953	720.8218994	378.1471558	758.5651855	664.2197876	3.17369		AT1G21650 (preprotein translocase secA-like protein)		path:ath03060 (Protein export)
ath:AT1G08490	2163.48584	1168.434448	1985.840088	915.3616333	1117.097168	1752.314819	711.4142456	874.7844849	1179.556641	575.6930542	641.5332642	634.4044189	3.17352	AT1G08490 (NFS2)	AT1G08490 (CPNIFS; cysteine desulfurase 2)	PWY-6823 (molybdenum cofactor biosynthesis) / PWY0-1021 (alanine biosynthesis III)	path:ath01100 (Metabolic pathways) / path:ath00450 (Selenocompound metabolism) / path:ath00730 (Thiamine metabolism)
ath:AT1G23200	1170.964722	947.9983521	893.4980469	1394.544312	1027.828125	988.9921265	613.5320435	645.2128296	361.9671326	435.6057129	817.0637207	458.1877747	3.17266	AT1G23200 (AT1G23200)		PWY-1081 (homogalacturonan degradation)
ath:AT3G23740	1092.990723	753.0227661	914.1532593	459.4374084	669.2819214	667.5369263	740.7887573	983.3287354	766.0470581	425.942688	472.4913025	604.2922974	3.17265
ath:AT1G76280	2781.17627	2784.915039	2226.272949	2841.703857	2832.386475	2034.565796	1389.891968	2093.905029	1963.068604	1273.888184	1441.62439	1698.711548	3.17224
ath:AT2G34740	784.2814331	575.3603516	577.9390259	739.7697144	521.6311035	730.8231812	414.7102356	298.8713989	350.0409851	594.8228149	714.4508667	586.6531372	3.17167
ath:AT1G67790	924.8234253	1090.065552	1005.43988	1074.025024	1065.755493	708.2980957	422.8444519	564.6586304	642.9642944	520.8379517	818.3685303	701.7110596	3.17157
ath:AT3G57760	1971.344238	1664.706909	1142.575684	5938.142578	3838.501465	2350.392578	737.0220947	768.8759155	1324.856323	1028.618164	1794.259644	2056.563477	3.17122
ath:AT1G55870	1508.88208	1331.822876	1038.667236	1249.361938	1515.348022	1489.737305	711.1727295	951.7272949	839.5640869	1054.263428	1086.229736	1429.647095	3.17031		AT1G55870 (AHG2; Poly(A)-specific ribonuclease PARN)		path:ath03018 (RNA degradation)
ath:AT1G75870	755.1220703	841.1060791	656.7926636	916.8525391	1322.613647	922.4505615	510.7492676	421.5235291	717.5738525	591.1434937	713.7874146	464.0230103	3.16719
ath:AT5G42440	987.0241089	982.354187	1131.769043	889.7033081	963.9205933	742.2236328	794.1053467	630.6090088	897.2901001	632.6331787	378.6665039	769.3260498	3.1657
ath:AT4G00450	5923.115234	5135.62793	3809.138672	7260.632812	6595.905762	4422.452637	3093.557617	3869.896484	3145.673828	2483.792236	3037.609619	3507.303711	3.16531
ath:AT2G25050	2583.255371	2159.968018	1521.410645	1578.835815	1681.934448	976.2630615	688.4058838	1215.615356	497.9436035	741.4390869	1320.115967	1195.621948	3.16493
ath:AT2G39470	45253.97656	37410.09766	24037.80859	27083.05859	26758.69141	14596.98047	18225.51953	21967.89258	21192.72656	14705.08691	15471.56055	14677.29395	3.16388
CATMA5a58660	1385.42627	860.5499878	561.6018677	1492.572998	1318.027588	906.3095093	465.2278137	521.9534302	604.3207397	182.9866333	295.8591614	585.4935303	3.16319
ath:AT2G44480	744.9196167	580.050415	758.3306274	1957.883179	1623.141968	731.9730835	181.3391418	268.1088257	623.9833374	504.2032166	513.2084351	509.7415771	3.16236	AT2G44480 (AT2G44480)	AT2G44480 (BGLU17; beta glucosidase 17)	PWY-5176 (coumarin biosynthesis (via 2-coumarate))	path:ath01100 (Metabolic pathways) / path:ath01110 (Biosynthesis of secondary metabolites) / path:ath00500 (Starch and sucrose metabolism) / path:ath00940 (Phenylpropanoid biosynthesis) / path:ath00460 (Cyanoamino acid metabolism)
ath:AT2G40070	1596.071045	1252.180298	2199.509277	1735.349854	1031.675415	1025.174683	833.5709229	571.3624268	698.5998535	702.5187378	660.5645142	628.5856323	3.16215
ath:AT5G05560	2646.079102	1455.017578	1807.072998	1025.235352	1187.078125	1302.638428	758.2919922	948.1883545	859.7608032	725.2850952	943.9326172	1329.426636	3.16211		AT5G05560 (EMB2771; anaphase-promoting complex subunit 1)		path:ath04120 (Ubiquitin mediated proteolysis)
ath:AT1G80110	1723.624634	1670.145996	1165.199341	2687.837158	2252.890381	1205.368774	962.8753052	544.2452393	393.0108948	984.7644043	593.9587402	828.5221558	3.16183
ath:AT5G11280	10258.81055	12218.67871	9052.520508	7906.942383	8358.911133	7614.724609	7017.254883	5984.608887	9898.157227	5904.867676	4578.81543	7201.470215	3.16075
ath:AT2G17330	696.5424805	481.469635	752.5202026	661.4702759	954.1809082	718.4437866	455.7075806	403.6150208	492.4476013	505.8365479	393.2720947	320.1289978	3.16048
ath:AT5G34831	903.9174194	823.4245605	1195.196899	1330.62915	1191.500122	912.4788818	541.9330444	566.8528442	753.5782471	954.9697266	954.2883911	757.0172729	3.16038
ath:AT5G62160	708.3422241	605.6281738	661.6280518	790.2839355	516.1660767	776.8377075	249.3443909	494.2572327	220.8101196	328.9065857	450.1436768	483.8867188	3.15883
ath:AT5G11740	16348.53809	9248.223633	6996.484375	44230.87109	27003.13867	16500.53906	2990.645752	2459.046875	7549.79541	5622.04248	10062.04883	14817.53809	3.15861
ath:AT5G23530	841.8268433	885.2001343	897.2998657	1546.102539	984.0447998	1124.995605	308.5668335	738.5374756	634.9307251	362.1387634	633.2645874	732.3586426	3.1584
ath:AT4G27460	672.9677124	649.0914307	757.1559448	1141.868286	782.8152466	780.3866577	405.7627869	349.2691956	518.4584961	436.0861206	447.4828186	776.6932983	3.15807
ath:AT2G30490	4946.466309	4952.485352	3994.209961	29646.97852	15119.71191	12847.90527	3117.13916	4214.556152	4159.564941	4802.377441	10803.52832	10326.6377	3.15674	AT2G30490 (ATC4H)	AT2G30490 (C4H; trans-cinnamate 4-monooxygenase)	PWY-1121 (suberin biosynthesis) / PWY1F-467 (phenylpropanoid biosynthesis; initial reactions)	path:ath01100 (Metabolic pathways) / path:ath01110 (Biosynthesis of secondary metabolites) / path:ath00940 (Phenylpropanoid biosynthesis) / path:ath00360 (Phenylalanine metabolism) / path:ath00945 (Stilbenoid; diarylheptanoid and gingerol biosynthesis) / path:ath00941 (Flavonoid biosynthesis)
ath:AT5G60970	1175.6698	931.7087402	906.7730713	1579.850952	907.8428345	1036.146484	567.2977905	594.6571045	766.2440186	500.502533	529.796936	584.3082886	3.15467
ath:AT4G26370	10647.60742	10114.7373	5457.19043	5923.435059	6958.056641	3839.698486	2866.300781	2027.700684	5113.108887	2014.806763	1027.93335	4266.433594	3.15409
ath:AT3G14200	5286.384277	3428.706055	2275.229736	10017.49707	7587.93457	4790.111328	2712.535889	2009.159912	2746.561523	3813.694092	2232.405518	3182.730225	3.15363
ath:AT1G05090	2453.49585	3064.890137	1993.050537	2407.561523	2347.615479	1851.703491	1820.644897	1712.872314	1823.522705	1538.433228	1421.401245	1586.341431	3.15189
ath:AT2G46650	10453.20508	9910.701172	5252.44873	16158.68555	12040.17383	5730.580566	3782.493652	4185.286133	4658.111816	2291.820068	1586.695435	1645.842407	3.15152
ath:AT3G52250	11522.76562	12604.45117	7487.90332	9534.361328	11046.13672	7287.124512	4914.973633	6266.282715	6464.458984	3433.613525	5482.757324	5617.396973	3.15134
ath:AT5G67050	1818.255859	1245.345215	1276.970215	857.6828613	1202.84082	773.9104614	765.5305786	868.8058472	1074.576416	609.7202759	827.5633545	815.274292	3.1513	AT5G67050 (AT5G67050)		LIPAS-PWY (triacylglycerol degradation)
ath:AT2G03250	616.2332764	634.4248047	598.4204102	746.1217041	513.9793701	655.5456543	409.8182983	342.8875732	328.1886292	412.1459045	561.7904053	316.3913879	3.15038
ath:AT5G27150	19595.04883	22457.99414	10133.13184	34472.98047	45706.08203	21970.61328	7735.387207	11824.28223	13144.70898	8358.580078	12920.68555	18432.25977	3.15024
ath:AT5G54920	1223.763794	1284.583496	938.0068359	1182.29187	881.0713501	825.3197632	720.7966919	658.0910034	728.5532837	715.0357056	878.6414795	742.6760864	3.15022
ath:AT5G04920	5307.479004	4943.875	3012.192871	4249.121582	4098.935059	2942.693604	2566.608398	2210.308105	1944.136475	2384.138916	1765.557617	2064.542236	3.14968		AT5G04920 (vacuolar protein sorting-associated protein 36)		path:ath04144 (Endocytosis)
ath:AT3G28830	911.651062	770.2632446	653.0213013	994.3652954	767.02948	627.2869263	287.1316833	440.8504944	473.70578	410.0139771	502.5803223	448.2098694	3.14822
ath:AT5G24314	41761.73828	38132.85547	24978.21094	28083.32031	24896.80664	17079.9668	13200.20996	7159.405273	23569.57812	9314.914062	6057.706543	18904.49609	3.14792
ath:AT2G20630	633.3920898	704.6105957	581.3609009	1576.766113	1279.855957	723.3197632	489.5470886	463.9326477	380.5426941	524.0222168	731.8582153	878.6687012	3.14579
ath:AT5G38140	4010.083496	2667.234619	2081.85083	2214.405029	1319.64209	1549.996216	1715.577881	1340.361084	1440.266968	1030.151733	1203.828369	1261.233398	3.14458
ath:AT4G33920	2614.566406	2800.843262	1450.842529	5470.071777	5340.779297	2486.300049	1239.630615	1079.358887	1629.260132	1489.781982	2271.360596	2858.056641	3.14351
ath:AT1G61690	3177.310547	4070.391113	2840.865479	3174.579102	3895.218018	2783.540039	2289.194336	1729.836426	1799.0271	1922.937012	2134.141357	1564.578979	3.14312
ath:AT4G29890	3060.304688	3481.652832	3450.511475	3307.534424	2846.32251	1653.337402	1824.969971	1172.632202	2020.062378	1254.940186	1750.322632	1993.01355	3.14281	AT4G29890 (AT4G29890)		PWY1F-353 (glycine betaine biosynthesis III (plants))
ath:AT2G32730	12901.23145	9113.101562	8299.631836	11384.14941	11402.42969	8471.186523	5123.407227	6307.65625	4343.284668	5258.269043	6801.756836	5023.193848	3.14255		AT2G32730 (26S proteasome regulatory subunit N2)		path:ath03050 (Proteasome)
ath:AT4G14100	398.7763062	304.4648743	462.6316528	779.166626	459.6933594	781.8834839	211.9214935	416.0123596	458.566925	311.6567078	322.2801208	222.0177917	3.1425
ath:AT5G59990	1947.19519	1083.680054	1403.860962	1678.245605	1031.992554	1446.324585	592.1367188	651.3195801	568.8225708	984.2585449	791.8504639	839.4874878	3.14209
ath:AT2G40460	13905.45215	19431.20117	9647.460938	34286.12109	49484.61719	19239.53516	8311.446289	9103.005859	10125.32129	13235.96875	9899.313477	12205.63672	3.14152
ath:AT4G35740	758.7761841	640.8641357	640.007019	690.1142578	554.2247314	579.3278198	505.2054749	474.5366821	653.5730591	524.8835449	378.09375	339.3149719	3.14073		AT4G35740 (ATP-dependent DNA helicase Q-like 3; RecQl3)		path:ath03440 (Homologous recombination)
ath:AT2G14710	651.914978	381.2608337	584.3212891	1285.39856	858.9435425	780.2615356	328.6943359	269.0048218	511.2641602	342.6085205	232.7352142	615.7261353	3.14069
ath:AT3G19220	5661.470703	5330.23291	4477.040039	2884.486572	4179.217773	2780.888916	1649.014282	2249.648193	3696.76416	1845.392334	1926.059204	3538.427734	3.14002
ath:AT1G60140	6624.078613	10000.90039	7038.76123	11621.39746	12964.12891	9530.618164	4124.85498	1641.509033	6788.746582	7522.58252	5308.442871	10909.59961	3.13895	AT1G60140 (TPS10)	AT1G60140 (TPS10; putative alpha;alpha-trehalose-phosphate synthase [UDP-forming] 10)	TRESYN-PWY (trehalose biosynthesis I)	path:ath01100 (Metabolic pathways) / path:ath00500 (Starch and sucrose metabolism)
ath:AT1G20060	878.4818726	924.7640381	912.1176147	956.7282104	807.4698486	533.9289551	453.6239319	367.5044556	743.5984497	408.0089722	520.2012329	158.504715	3.1389
ath:AT5G17280	3578.456299	1854.706543	1951.787964	2945.217285	3619.575439	2351.783203	929.901062	1049.156738	1040.341064	1019.048218	953.9987183	1805.045044	3.13867
ath:AT2G14850	1309.682007	772.8530884	1562.799561	887.5097656	908.7739258	672.1051025	622.9078369	605.8833618	529.9452515	560.1949463	418.9968872	604.8947754	3.13837
ath:AT5G66720	7968.335449	6535.250977	5056.082031	6473.172852	4569.286133	5030.324707	2915.951904	3261.415039	4416.649414	1705.747925	3087.359131	4083.310059	3.13832
ath:AT5G66990	567.3688965	647.2902832	646.4076538	471.8716736	380.9439697	589.0929565	420.5934753	483.4380188	415.2801514	422.0603027	441.9602661	429.6007996	3.138
ath:AT4G04890	6093.591797	4818.561523	4425.196777	6107.400879	4867.054688	3576.800781	2660.950928	3208.756836	3859.461914	2571.39209	2264.663818	2671.873535	3.13795
ath:AT4G21320	642.9949341	473.9326477	828.6608276	1561.906616	799.364502	1603.426025	475.3983765	381.9550781	688.4825439	562.7907715	622.3959351	673.0583496	3.13751
ath:AT4G23020	1267.52832	1340.584961	976.3019409	1055.841553	577.0678101	721.6154175	628.6072998	754.9711304	525.3054199	702.8167725	573.5455933	827.2418213	3.13728
ath:AT3G07610	917.7950439	761.8158569	645.1089478	821.2751465	1147.442017	910.3143921	418.9935913	717.0855103	371.8287659	578.2516479	682.4334717	636.2153931	3.13686
ath:AT1G60990	2330.325195	1529.317139	1542.429077	1819.245361	1020.972351	1096.273193	746.6637573	740.9061279	1310.787598	448.8778381	681.0699463	801.890686	3.13651
ath:AT3G13790	1320.834106	634.8526611	612.0766602	3921.110352	1926.013306	1683.637085	463.9755249	639.3729858	156.0653534	516.1959839	739.8905029	951.1832275	3.13637	AT3G13790 (AT3G13790)	AT3G13790 (ATBFRUCT1; beta-fructofuranosidase)	PWY-5454 (superpathway of sucrose degradation to pyruvate) / PWYQT-4466 (superpathway of sucrose and starch metabolism I (non-photosynthetic tissue)) / PWY-621 (sucrose degradation III)	path:ath01100 (Metabolic pathways) / path:ath00500 (Starch and sucrose metabolism) / path:ath00052 (Galactose metabolism)
ath:AT1G19140	2462.422607	1967.365356	1547.589355	3030.914307	1913.755493	2043.962402	1088.755981	1264.444214	1181.432251	1108.194214	1075.977539	1181.184692	3.13542
ath:AT2G21050	6255.27002	10188.55273	5333.210449	3094.484863	3730.358398	1588.017944	2854.387939	4430.583984	5103.490723	1748.70874	2355.404053	3080.291992	3.13383		AT2G21050 (LAX2; auxin transporter-like protein 2)		path:ath04075 (Plant hormone signal transduction)
ath:AT1G52810	591.942627	324.9818726	291.7113953	700.4229126	707.9995117	921.9584961	402.8415527	376.6294556	450.815155	367.7382202	489.712738	592.3457642	3.13333
ath:AT5G03350	49874.67969	26956.27344	29480.20703	21327.68945	27642.99805	21632.02344	10956.2627	9761.49707	19114.37891	7394.166992	15249.91113	14657.07227	3.13285
ath:AT5G45320	1716.437134	1388.676392	1160.807739	1020.24408	962.5283813	1250.861816	829.4931641	841.8375854	1024.077759	510.4315796	931.5128174	898.2731934	3.13248
ath:AT4G11670	366.1161194	1251.825439	889.3743896	1462.527954	1435.624023	1087.473877	473.9487305	669.951355	381.106842	744.9309082	545.5408936	604.9064331	3.13232
ath:AT1G65010	10193.71094	8671.689453	5161.030762	6405.734375	4845.005371	3522.188721	4453.421387	5072.011719	5543.995117	2565.495117	2961.552002	3969.467529	3.13155
ath:AT4G16100	2136.269043	1877.101562	1248.574585	1361.217896	1592.534546	1818.677124	966.4354248	772.1876221	778.9624023	1221.137939	697.0683594	936.1501465	3.12997
ath:AT4G13050	1790.653931	1816.329346	1625.593506	1645.339111	1065.141846	1062.707764	761.4364014	1551.831665	1360.794556	881.7648926	883.927124	921.350647	3.12996	AT4G13050 (AT4G13050)	AT4G13050 (fatty acyl-ACP thioesterase A)	PWY-5156 (superpathway of fatty acid biosynthesis II (plant)) / PWY-5989 (stearate biosynthesis II (plants)) / PWY-5973 (<i>cis</i>-vaccenate biosynthesis) / PWY-5971 (palmitate biosynthesis II (bacteria and plants)) / PWY-5147 (oleate biosynthesis I (plants)) / PWY-5142 (acyl-ACP thioesterase pathway) / PWY-5366 (palmitoleate biosynthesis II)	path:ath00061 (Fatty acid biosynthesis)
ath:AT3G56120	930.4820557	987.3875122	565.4523315	871.8036499	1058.640747	1094.990356	721.4379272	703.4016724	1216.466553	478.2650452	294.8331604	374.4525146	3.12991
ath:AT3G18485	1389.139648	1088.523804	1044.548828	1003.318604	675.208313	609.4625244	442.0846558	544.9413452	833.9713745	774.8005371	955.3190308	946.1138306	3.12982
ath:AT2G28380	8235.634766	7670.430176	5812.12207	7916.21875	10226.52441	6989.971191	4664.223633	5546.021484	4222.545898	5582.43457	5318.569336	4440.180664	3.1288
ath:AT2G22870	2007.417725	1251.327637	854.737793	1695.452759	1477.903198	1385.18396	541.7858276	663.734436	846.9440918	464.5915527	618.0791016	515.0415649	3.12875
ath:AT2G37080	9269.414062	8533.267578	5529.425781	3505.23999	4396.126953	2268.662109	2168.711426	3748.127686	5283.853516	1964.324585	2928.417725	4382.217285	3.12822
ath:AT2G30500	2330.591553	3188.995605	1731.907471	1984.44458	2272.13623	1758.944092	1264.244141	1165.650146	923.2474365	1350.895752	939.2991333	1354.01355	3.12813
ath:AT2G34590	34105.25	29644.7207	16991.88281	46551.29688	47139.61719	21715.86719	10484.08203	9967.532227	13936.39941	13298.41895	16513.74023	17131.09375	3.12736	AT2G34590 (AT2G34590)	AT2G34590 (pyruvate dehydrogenase E1 component subunit beta)	PWY-5464 (superpathway of cytosolic glycolysis (plants); pyruvate dehydrogenase and TCA cycle) / PWY-5464-PLANT (superpathway of cytosolic glycolysis (plants); pyruvate dehydrogenase and TCA cycle) / PWY-5173 (superpathway of acetyl-CoA biosynthesis) / PYRUVDEHYD-PWY (acetyl-CoA biosynthesis I (pyruvate dehydrogenase complex))	path:ath01100 (Metabolic pathways) / path:ath01110 (Biosynthesis of secondary metabolites) / path:ath00010 (Glycolysis / Gluconeogenesis) / path:ath00620 (Pyruvate metabolism) / path:ath00020 (Citrate cycle (TCA cycle)) / path:ath00650 (Butanoate metabolism)
ath:AT2G13570	763.2004395	746.0302124	1474.235229	786.067749	516.0932007	658.7380371	339.3587646	322.6087036	228.2311249	190.4370728	443.1398926	153.3166199	3.12638
ath:AT1G74380	4450.051758	4730.647461	3911.641113	5592.484375	4672.432617	3341.642578	2402.787109	1955.565186	2984.636475	2740.886475	2280.84082	2326.363037	3.12599	AT1G74380 (AT1G74380)		PWY-5936 (xyloglucan biosynthesis)
CATMA1a14700	1262.679688	500.1126709	1358.592407	521.5518799	503.901062	946.4634399	318.4855652	297.8096008	243.5743713	254.3966522	257.9961243	29.49424362	3.12563
ath:AT5G63135	1364.707397	1542.719849	1338.293701	1024.20166	856.3280029	342.5372314	1193.337524	743.3209839	638.7753296	399.0488281	358.7498779	880.0167847	3.12543
ath:AT2G34490	2944.850098	3936.016357	1786.126465	5959.689453	11121.77539	4258.770996	1009.611877	1358.668091	1419.775269	1458.727783	1707.136475	1297.045288	3.12478	AT2G34490 (CYP710A2)	AT2G34490 (CYP710A2; cytochrome P450; family 710; subfamily A)	PWY-2541 (plant sterol biosynthesis)	path:ath01110 (Biosynthesis of secondary metabolites) / path:ath00100 (Steroid biosynthesis)
ath:AT4G03115	2764.998535	1397.282349	1613.648926	923.3008423	998.1356812	1414.433838	506.2445679	672.5005493	674.0012207	397.0071716	686.7724609	965.4639282	3.12467
ath:AT4G30410	2934.862305	4081.444824	2299.192383	1920.335693	2058.811035	1359.281494	1575.21936	1285.723999	2444.111572	708.4307251	1016.359253	1705.082153	3.12461
ath:AT3G12520	1064.883789	1062.092529	1058.596558	1478.193848	1187.906982	927.6680298	606.8716431	860.2218628	771.5153198	383.6615295	584.9473877	841.0227051	3.12437
ath:AT2G07709	3244.891113	2328.907959	1738.786865	2358.290283	2265.230225	1459.435303	1050.957886	1243.70752	1194.400635	613.569458	1207.869141	994.170105	3.12409
ath:AT3G07810	10518.50391	11426.0498	9450.681641	12026.07422	14499.75488	9028.041016	5248.623535	6603.233887	6977.243164	7422.125488	6459.841309	10036.29102	3.12408		AT3G07810 (RNA recognition motif-containing protein)		path:ath03015 (mRNA surveillance pathway)
ath:AT5G04390	2858.795898	2168.348145	1597.249756	1961.889648	1741.21582	1253.655884	759.7896729	812.0106201	1578.811157	995.3841553	437.9714966	917.5081177	3.12388
ath:AT3G49820	745.9859009	735.4313965	875.1068726	547.5805664	517.124939	658.9241333	368.8882446	451.9141846	739.5206299	460.8904419	217.8233795	452.1467896	3.12289
ath:AT5G62320	692.534729	641.8692627	542.355896	577.460083	579.3271484	712.9069824	376.3085327	233.6816864	367.9203491	293.5820007	369.2415771	558.1272583	3.12205
ath:AT4G36950	2368.293213	5136.705078	729.8865967	11988.37109	14754.96094	4128.29834	784.0568848	1317.54895	582.4624634	2125.557373	1718.553589	475.4747009	3.12165
ath:AT5G08090	452.1383667	491.413208	795.1433105	735.1768188	572.7855225	643.3540039	146.1647949	235.7729645	373.5259094	486.412323	291.6417542	437.0587769	3.12124
ath:AT3G57940	2054.86084	1498.318359	1137.921753	4115.907715	3145.146484	1898.434326	1146.46582	1112.508545	1080.126343	1811.315674	1513.380737	1192.303345	3.12075		AT3G57940 (hypothetical protein)		path:ath03008 (Ribosome biogenesis in eukaryotes)
ath:AT5G38710	1418.335815	1335.530273	792.795105	3797.611328	3061.160645	1262.367065	638.6338501	441.6969299	592.4859619	916.390564	413.7951965	821.6697388	3.12013	AT5G38710 (AT5G38710)	AT5G38710 (proline dehydrogenase 2)	PWY-5004 (superpathway of citrulline metabolism) / CITRULBIO-PWY (citrulline biosynthesis) / PWY-6922 (<i>L-N<sup>&delta;</sup></i>-acetylornithine biosynthesis) / PROUT-PWY (proline degradation)	path:ath01100 (Metabolic pathways) / path:ath01110 (Biosynthesis of secondary metabolites) / path:ath00330 (Arginine and proline metabolism)
ath:AT2G02850	1026.628418	996.6459351	759.5592041	978.59198	1007.821716	1202.456787	546.5780029	713.9105225	1020.728821	644.5321045	425.6826782	588.1091309	3.12006
ath:AT5G19460	2681.086182	3264.578125	2706.670166	3057.290771	3092.502686	1886.055786	1923.349243	1506.178223	1950.511597	1811.657959	1022.314392	1608.92688	3.11765	AT5G19460 (AT5G19460)		THISYNARA-PWY (superpathway of thiamin diphosphate biosynthesis III (eukaryotes)) / PWY-6908 (thiamin diphosphate biosynthesis IV (eukaryotes))
ath:AT1G44910	1643.037354	2189.485352	1379.824829	1411.262207	1724.812622	1358.360474	1140.250366	1160.568115	879.0231934	1127.526123	551.0160522	894.3666382	3.11762		AT1G44910 (PRP40A; pre-mRNA-processing protein 40A)		path:ath03040 (Spliceosome)
ath:AT3G44810	730.5525513	575.6239014	586.5039062	716.0039673	353.6556091	697.8480835	212.1378937	211.6511536	320.4530945	589.7687378	464.6277466	427.5059509	3.11742
ath:AT1G11920	741.5205688	493.0939636	662.1357422	803.8826294	621.6855469	712.0499878	478.5595398	585.3798218	453.7679749	488.0148926	347.770752	435.6854248	3.1173		AT1G11920 (putative pectate lyase)		path:ath00040 (Pentose and glucuronate interconversions)
ath:AT3G55430	4003.780029	7992.150391	2307.31543	20929.54102	25952.25	7654.754883	2823.079346	2591.397217	2840.39917	8415.807617	9175.083008	8392.017578	3.11504
ath:AT1G43160	1100.612915	769.8828125	253.9614105	39794.14453	17752.38281	12260.70703	448.3297729	457.8848572	771.9568481	958.2003174	1163.765747	1340.245605	3.11501
ath:AT5G52020	785.0119019	603.1028442	958.7227173	727.6774292	490.0087891	809.4421387	603.7456055	332.2234802	479.2182312	394.1483765	315.1838379	319.2363281	3.11484
ath:AT5G67360	39096.19141	40423.03516	22563.86328	52027.96094	49412.55078	45949.87891	14163.10547	27971.64258	29250.22266	33204.47266	45161.40234	51506.96875	3.11466
ath:AT5G64310	2056.535156	2256.434326	2375.853271	23765.48047	12720.17578	7734.166016	1381.203369	975.6676636	1867.471436	7241.887207	11731.12695	8000.916016	3.11414
ath:AT5G53750	704.4295654	772.0494995	669.052063	1358.089111	1501.605835	883.8031616	902.1885376	477.8189087	843.7200317	788.7514038	430.6714478	398.0333557	3.11402
ath:AT3G60370	4500.346191	3127.752441	2274.847168	3259.330078	1957.137451	1653.590332	1443.663818	1608.754761	1655.285156	1046.140503	948.9256592	1260.600952	3.11321
ath:AT1G58280	2011.38147	1278.490601	1362.805908	678.5959473	1161.951416	983.0599976	777.1838379	1054.463867	1347.817871	532.6049194	574.2702637	854.0579224	3.11195
ath:AT3G20155	421.45578	719.2528687	387.6815186	1195.750366	993.2731934	756.5543213	313.4855652	597.6841431	672.7196045	516.3110962	366.4865723	424.1305237	3.11193
ath:AT5G27910	609.5111084	624.6413574	777.7650146	566.1589355	421.2332764	329.6431885	278.0387878	510.5788574	247.3538208	266.1256409	93.91918945	417.9729004	3.11156
ath:AT3G09100	2342.744873	2259.151123	1263.23877	1600.243652	1119.59021	852.0701294	841.8088379	812.4312134	1003.334778	643.4673462	965.9643555	822.5380859	3.11148		AT3G09100 (mRNA capping enzyme-like protein)		path:ath03015 (mRNA surveillance pathway)
ath:AT3G10080	3833.347168	3881.735596	3436.558105	3966.94043	3422.260498	2352.650635	1572.453003	2016.366943	2548.948975	1779.848633	1914.454346	2575.707764	3.11075
ath:AT4G13970	2959.332764	2935.503174	1959.49707	2581.05249	2473.242432	1866.283325	1513.676758	1260.077759	1623.158325	1713.984741	1223.147705	1391.834595	3.11069
ath:AT4G33630	4948.640137	4998.575684	2897.096924	3909.053223	4075.379395	2581.310303	1876.263428	2230.071533	2965.22168	1893.202881	1949.577393	1727.961914	3.11052
ath:AT4G24610	2068.300293	2041.487183	1869.781738	1621.069336	2088.244873	1876.002197	1231.285522	676.9476929	1378.995117	968.4477539	580.4465942	1470.629761	3.11043
ath:AT4G26330	799.597168	453.3087158	747.1228638	502.2850037	702.1658325	554.4971313	241.1709595	317.4776611	343.3433533	346.9758911	513.8782349	442.4245911	3.10968
ath:AT3G45140	56435.49219	52755.29297	52642.73047	69999.88281	59961.62109	71951.30469	35175.94922	20105.26367	48941.05859	44139.97656	24577.22266	50700.85156	3.10919	AT3G45140 (LOX2)	AT3G45140 (LOX2; lipoxygenase 2)	PWY-735 (jasmonic acid biosynthesis) / PWY-5410 (traumatin and (<i>Z</i>)-3-hexen-1-yl acetate biosynthesis)	path:ath01100 (Metabolic pathways) / path:ath00592 (alpha-Linolenic acid metabolism) / path:ath00591 (Linoleic acid metabolism)
ath:AT5G16870	2101.946777	2038.710205	1772.364868	1604.96875	1902.260376	1220.807617	993.3844604	983.5529175	1116.63916	1530.059082	611.8478394	994.2278442	3.10881	AT5G16870 (AT5G16870)		PWY490-4 (asparagine biosynthesis III (tRNA-dependent))
ath:AT1G72270	1441.825439	1002.796143	1753.559082	755.5792236	1197.813354	1096.469238	853.0728149	741.0804443	482.4039917	603.0278931	628.6187744	706.2964478	3.10854
ath:AT2G29525	1023.495178	750.0284424	1354.154907	1055.998047	609.1308594	957.4563599	443.8229675	472.991333	456.0042419	486.5517578	426.4953003	420.0334778	3.10782
ath:AT3G13490	3254.636719	2219.398682	1970.435547	2128.113281	2008.227417	1572.86731	1135.292969	1236.569214	1855.695312	1302.990601	883.9572144	1219.653687	3.10737	AT3G13490 (AT3G13490)	AT3G13490 (Lysyl-tRNA synthetase; class II; OVA5)	TRNA-CHARGING-PWY (tRNA charging)	path:ath00970 (Aminoacyl-tRNA biosynthesis)
CATMA1a52150	635.1889648	706.9481812	617.8422241	1538.991943	886.1243286	983.8641357	530.1018066	309.9604492	602.850647	299.0191956	428.8727112	673.5350952	3.10624
ath:AT3G42670	631.9905396	1044.743408	1103.969971	954.164917	1605.255249	1021.231934	444.9213257	429.9113159	662.5618286	410.9370422	490.405304	521.1744995	3.10619		AT3G42670 (CHR38; chromatin remodeling 38)		path:ath03440 (Homologous recombination)
ath:AT3G05140	1237.093628	697.2473755	665.1538086	1227.988281	805.3718872	997.5780029	379.50177	516.5194702	355.7421265	415.9629517	179.3817139	465.0332031	3.10597
ath:AT5G29000	1322.540894	1053.267944	1047.447998	1417.667358	1274.807129	952.7230225	681.3912354	668.8657837	1094.278931	597.8751831	626.288269	670.6987915	3.10348
ath:AT5G05160	1601.768066	1295.256958	1197.025879	1703.646729	1647.653687	1031.366455	589.6593018	404.93573	902.6429443	556.18927	583.8147583	907.2374878	3.10311
ath:AT1G16390	1873.445435	1636.183716	1297.413208	2522.295898	3552.455811	1550.499878	500.2167358	845.5413208	1104.119385	369.9715576	914.1775513	1030.036377	3.10294
ath:AT5G19600	1413.289429	1718.932861	1557.464478	1612.27124	1224.131226	684.7134399	897.1488037	864.7360229	1122.144775	900.3228149	657.9435425	676.3259277	3.10288
ath:AT3G01180	6136.355957	5463.455566	2867.784424	7984.982422	9692.291016	4706.370605	2025.222412	3848.151123	2792.169922	1968.219482	2747.550537	2651.161865	3.10167	AT3G01180 (AT3G01180)	AT3G01180 (SS2; starch synthase 2)	PWYQT-4466 (superpathway of sucrose and starch metabolism I (non-photosynthetic tissue)) / PWY-622 (starch biosynthesis)	path:ath01100 (Metabolic pathways) / path:ath01110 (Biosynthesis of secondary metabolites) / path:ath00500 (Starch and sucrose metabolism)
CATMA1a18830	613.9960938	799.9750977	760.9650269	968.352417	793.3978271	655.5089722	563.5627441	461.0149841	247.1739655	560.7755127	579.1776733	599.8812256	3.10116
ath:AT5G13750	1905.842163	1749.328491	1173.240601	3240.199707	4901.183594	2132.06665	694.1270752	1071.069214	1437.923706	818.3328857	1387.857788	1098.750854	3.1008
ath:AT1G13220	3794.864258	2970.335449	2280.481934	3553.555176	3908.528564	2794.466064	1815.082031	1906.094849	1467.013672	1695.930054	1557.844849	2457.9729	3.10076
ath:AT2G21440	12998.91406	11115.31543	9685.72168	17448.99805	18863.61719	14312.38184	3225.997314	6372.643555	10893.51562	4113.270996	5415.443359	12216.4541	3.10057		AT2G21440 (RNA recognition motif-containing protein)		path:ath03008 (Ribosome biogenesis in eukaryotes)
ath:AT1G09970	5155.933594	2307.289062	786.0424805	17717.67969	12956.93652	4926.189941	1327.636963	1375.260742	1004.924194	2879.804199	3411.405518	2319.29248	3.09952
ath:AT4G21880	4859.842285	5271.157715	3470.498535	3689.286621	4892.091797	2924.740234	1884.807617	3305.281738	2695.101318	1713.248169	2154.895996	2386.393555	3.09858
ath:AT4G17110	5867.196289	5138.303711	3562.916016	9828.833984	6418.958984	4722.572266	1731.747559	844.9938354	3220.666504	3338.089844	1816.773682	3790.615723	3.09804
ath:AT3G14020	1131.194092	1001.639648	767.644043	869.4053345	750.2960205	455.158844	482.0842285	619.9988403	605.3045654	384.1022339	577.2731323	508.8831177	3.09735
ath:AT4G04870	3029.225342	1404.307251	1376.804565	3134.472412	2392.987305	2353.434326	714.550293	998.0152588	1491.309204	822.6427612	1026.82312	822.1149292	3.09724	AT4G04870 (AT4G04870)	AT4G04870 (CLS; cardiolipin synthase)	PWY-5269 (cardiolipin biosynthesis II)	path:ath01100 (Metabolic pathways) / path:ath00564 (Glycerophospholipid metabolism)
ath:AT5G65760	5086.732422	4941.803711	2269.323486	2155.484619	1894.416748	1375.874756	2894.705566	1682.602905	2704.196777	1483.078369	1001.468262	1525.615356	3.09644
ath:AT1G02813	674.0111084	585.2143555	937.7675781	389.5491028	329.5936584	608.9387817	435.0215149	454.2634888	488.5991821	354.1505737	397.1654968	337.7533569	3.09565
ath:AT2G05752	714.3151855	1043.752563	672.5217896	1303.370117	1802.915405	856.7751465	429.9361572	538.7189941	521.5028687	672.845459	430.8024902	521.9937134	3.09497
ath:AT1G63020	2079.154785	1026.124878	1061.179321	997.0061035	901.3623657	1010.369507	506.0028381	659.5751953	482.6088562	299.5614624	330.5197449	604.8734131	3.09493
ath:AT2G30470	1432.907715	1158.829956	1065.709106	1447.54248	1098.673462	1010.996338	706.663269	741.0827026	714.5678711	811.8609619	1040.198608	882.065979	3.09424
ath:AT2G24350	1184.484375	1470.790771	936.3496094	548.3459473	920.0596924	623.2782593	523.2719727	642.288147	745.868103	779.9116211	653.1221924	832.2420044	3.09407
ath:AT1G02370	987.1939087	708.3485107	789.2026978	1308.111938	1237.088013	952.9442139	336.9095764	575.5251465	822.0477295	442.3199158	319.5621948	793.6513672	3.09324
ath:AT2G22170	3572.280518	4247.589355	3272.81543	6100.916992	6273.137207	3675.853271	1968.644043	1569.907349	3029.714844	3546.679932	1571.881104	3464.937744	3.09308
ath:AT1G22570	2616.731689	1881.533691	2014.234985	3587.317383	2085.310547	1655.858643	868.9363403	546.902832	739.612854	949.8101196	726.1869507	1098.402832	3.0928
ath:AT5G18860	2050.029053	989.774231	1433.811646	3172.515381	1511.226685	1929.72583	733.6372681	546.6131592	586.5239868	562.7088623	725.5894165	588.6751099	3.09194	AT5G18860 (NSH3)		PWY-5043 (purine nucleosides salvage II (plant)) / PWY-5044 (purine nucleotides degradation I (plants)) / PWY-6596 (adenosine nucleotides degradation I) / PWY-6605 (adenine and adenosine salvage II)
ath:AT3G54870	418.7832642	432.3833923	484.5269775	676.0565186	550.5877075	505.6470337	336.3426819	303.8272705	423.5286865	454.2566833	369.8238525	275.9318542	3.09108
ath:AT5G01015	4114.425293	2849.852539	2300.875	2163.280273	1523.515503	1406.050903	2443.576416	1886.12793	2596.937256	1365.791504	1558.700684	1280.050049	3.09103
ath:AT1G56080	694.3338013	527.2033691	630.7154541	890.7609253	675.9029541	1176.249634	432.3022766	392.2709045	504.0200195	427.6092834	482.096283	693.567627	3.09081
ath:AT5G05190	2747.312012	1976.519043	1537.504517	3215.071045	3060.419922	1976.024414	915.0269775	1257.321289	1482.842651	1402.290527	1822.170654	1897.507812	3.08923
ath:AT2G26890	16925.34766	17557.60156	11639.68457	19715.49219	22579.2793	14292.5498	4787.69043	4587.658691	10932.375	6078.357422	5162.011719	13331.77051	3.08879
ath:AT4G35660	183.6685791	597.013855	600.9227295	900.8649292	772.394165	724.588623	296.7216797	367.8857117	323.774231	765.8974609	480.1715698	500.006012	3.08868
ath:AT2G14080	237.6123505	889.8579712	543.2261353	1312.500244	926.3417358	1074.594727	609.706665	609.3882446	717.5020752	283.3482666	336.4392395	666.5654297	3.08862
ath:AT3G12180	2076.417969	1889.913208	1293.364746	1600.18042	1314.643311	1272.338135	884.885376	1192.364258	1038.104858	982.8880005	1013.640747	1067.857544	3.08822
ath:AT3G09710	1622.063354	1513.862183	1378.722778	2593.825195	2586.636963	1541.034424	1041.268433	982.4150391	1205.408936	940.2714844	771.1945801	1561.950439	3.08776
ath:AT1G01040	2990.706787	3037.947998	2717.960449	3430.562012	3535.254883	1869.907471	1553.223877	1346.989136	1470.328613	1384.193481	1493.495728	1656.953125	3.0877
ath:AT1G73350	4220.366211	3023.634033	1993.608276	2924.364746	2650.359131	2675.761475	1371.750122	1362.57312	1704.451904	1461.341919	909.3311768	1398.503174	3.08761
ath:AT3G10985	11789.47656	13976.94043	5166.430176	31869.92578	38221.02734	12546.07129	5026.969727	6838.898438	4588.744141	6274.160645	9681.076172	8553.602539	3.08681
ath:AT3G23130	1603.580933	821.2293091	1363.465942	873.9812622	744.4663086	85.05445862	364.2565002	440.5970154	402.8526306	207.9993439	304.6447449	490.8585815	3.08668
ath:AT3G45210	6459.91748	5267.777344	3466.812012	3694.286377	3554.427002	2279.50708	2885.814697	2937.936523	3130.987061	1725.904663	1806.213257	3058.435547	3.08664
CATMA1a36640	2620.894287	1205.660767	1471.911133	1029.505981	1628.278442	896.2051392	363.5934448	517.3988647	473.9928284	616.2490234	562.0648804	537.7085571	3.08632
ath:AT5G43320	10783.44141	9938.567383	7582.224121	11082.30176	7899.566895	5545.856445	5067.029297	4431.26709	5700.166992	2972.7771	3100.65332	5549.76709	3.08617
ath:AT3G44720	2267.83667	1744.500122	1116.020264	5499.707031	4124.038086	2387.843506	937.0184937	1372.63501	845.8790894	1346.227295	2635.658447	891.7950439	3.08526	AT3G44720 (AT3G44720)	AT3G44720 (ADT4; arogenate dehydratase 4)	COMPLETE-ARO-ARA-PWY (superpathway of phenylalanine; tyrosine and tryptophan biosynthesis) / PWY-3481 (superpathway of phenylalanine and tyrosine biosynthesis) / PWY-3462 (phenylalanine biosynthesis II)	path:ath01100 (Metabolic pathways) / path:ath01110 (Biosynthesis of secondary metabolites) / path:ath00400 (Phenylalanine; tyrosine and tryptophan biosynthesis)
ath:AT2G35630	10348.15918	10395.59375	8399.189453	14327.83984	11343.94922	9829.931641	4339.63623	6482.152344	8125.663086	4888.382812	6450.801758	8149.807129	3.08463
ath:AT2G28720	14610.75879	16311.83008	7740.183105	6542.183594	6998.786133	4044.170166	7319.672852	3194.098877	7699.291992	3850.837646	1768.740479	6071.637207	3.08377
ath:AT2G15030	1831.534302	999.4849243	1430.798462	662.1998901	733.1370239	1011.187805	533.4222412	591.6339111	572.4613037	334.2657471	948.8925781	762.1861572	3.08363
ath:AT5G23060	32859.09375	28098.44727	17175.11719	13930.84375	16788.86719	9670.319336	15755.49512	19100.11914	19263.41992	8810.648438	13248.54297	12834.00391	3.08302
ath:AT5G01710	13506.16309	11597.35742	9036.37793	16565.44922	12740.65234	9037.519531	5368.363281	4843.300293	6784.498535	5645.843262	7095.188477	7687.045898	3.08293
ath:AT4G24230	2903.549561	4607.452637	2179.468262	6583.130371	7149.102051	3114.704346	1927.942993	1675.158936	1566.298096	2171.164551	2005.932983	2284.047363	3.08239
ath:AT1G56130	1253.033691	830.6830444	973.2185669	708.1712646	546.3856201	818.4860229	371.5557861	311.3942871	642.7197876	290.3559875	283.2742004	690.5039673	3.08205
ath:AT2G28630	3338.130127	3942.778564	1990.772217	966.5466309	1332.706177	1087.656738	1515.923462	1838.192993	1826.532837	1571.75293	2759.110352	1388.400513	3.08189	AT2G28630 (AT2G28630)		PWY-6598 (sciadonic acid biosynthesis)
ath:AT5G09460	2208.127197	2461.455566	992.2408447	972.1616821	704.0645752	1047.298828	1117.93103	1166.029785	1159.449707	872.0267334	392.9034424	490.6401672	3.08151
CATMA2a14870	1037.401978	985.5285645	684.1782837	595.3469238	1105.716675	693.8747559	223.4646912	349.6479492	460.0151367	359.5421143	299.1038513	470.3146667	3.08068
ath:AT3G15730	36213.67188	33116.49609	18359.27539	49876.51562	49471.07422	28012.41016	18900.11328	10030.4375	17512.02344	28419.08984	16778.92969	25369.75195	3.08048	AT3G15730 (PLD alpha)	AT3G15730 (PLDALPHA1; phospholipase D alpha 1)	LIPASYN-PWY (phospholipases) / PWY-4762 (superpathway of choline biosynthesis) / PWY-7039 (phosphatidate metabolism; as a signaling molecule) / PWY-3561 (choline biosynthesis III)	path:ath01100 (Metabolic pathways) / path:ath04144 (Endocytosis) / path:ath00564 (Glycerophospholipid metabolism) / path:ath00565 (Ether lipid metabolism)
ath:AT3G56820	1360.696899	1755.095093	958.5409546	1800.684814	1734.358643	1317.442017	867.7332764	912.5513916	950.8553467	725.7435913	860.8977051	978.7088013	3.08043
ath:AT3G11760	2406.103271	2564.056885	1562.759277	2483.97876	3681.932373	1938.762329	883.5584717	1074.845337	1240.544067	1108.954346	1298.442627	1275.336914	3.07994
ath:AT3G17110	3359.775146	3120.979248	931.394165	8308.146484	7569.682129	2807.308594	1179.59668	1383.979614	542.1157227	2262.437256	3351.457764	3538.600098	3.07977
ath:AT1G65420	3657.14624	4302.46875	3214.607666	2256.729004	4056.981445	1978.310303	2145.913086	1065.495239	2648.511963	1135.304932	722.109375	1895.304199	3.07973
ath:AT1G31470	881.6592407	459.3924866	881.1395874	1431.609863	757.3081055	874.4579468	441.1214294	311.6117859	182.2781067	714.7693481	862.2210693	733.0595093	3.07894
ath:AT1G07640	5399.526367	3879.563232	2571.804932	6768.980957	6851.582031	3369.86377	1432.068115	1406.464478	2442.041016	2428.206787	2696.182617	3144.660156	3.07865
ath:AT5G57970	1499.485107	1452.639038	997.7091064	1195.77356	839.8218384	847.6263428	698.8387451	801.8267822	934.0164795	764.6884155	715.8051758	783.6490479	3.07832		AT5G57970 (DNA-3-methyladenine glycosylase I)		path:ath03410 (Base excision repair)
ath:AT1G04520	1577.670654	918.8759766	918.1143188	1088.872803	1126.293945	1173.213623	704.2774658	855.4575806	634.3247681	527.543396	527.0731812	516.7419434	3.0776
ath:AT3G61230	463.156189	404.2199707	303.4337463	1063.761475	647.8352661	568.8522949	326.030426	363.0861816	497.3188477	352.6768799	298.5241394	266.0137024	3.07666
ath:AT3G44890	19157.13867	16129.40039	9513.768555	6111.223145	8858.181641	5841.401367	10743.39355	6007.456055	2397.421143	6435.862793	2842.493896	3442.288818	3.07621		AT3G44890 (50S ribosomal protein L9; RPL9)		path:ath03010 (Ribosome)
ath:AT1G34240	900.0605469	440.5793457	864.9498901	860.3571167	607.269043	810.9916992	252.2461548	344.5296021	254.6071777	405.0408325	271.7107544	461.5012207	3.07618
ath:AT5G61580	4981.646484	6708.050781	4272.284668	3863.500977	3954.452148	4028.669922	3608.374756	2578.968506	4416.027344	3245.053467	2285.068359	2905.008301	3.0761	AT5G61580 (AT5G61580)	AT5G61580 (6-phosphofructokinase 4; PFK4)	PWY-5454 (superpathway of sucrose degradation to pyruvate) / PWY-5464 (superpathway of cytosolic glycolysis (plants); pyruvate dehydrogenase and TCA cycle) / PWY-5464-PLANT (superpathway of cytosolic glycolysis (plants); pyruvate dehydrogenase and TCA cycle) / PWY-3801 (sucrose degradation VI (anaerobic)) / PWY-5455 (superpathway of starch degradation to pyruvate) / PWY-5484 (glycolysis II (from …	path:ath01100 (Metabolic pathways) / path:ath01110 (Biosynthesis of secondary metabolites) / path:ath00010 (Glycolysis / Gluconeogenesis) / path:ath00030 (Pentose phosphate pathway) / path:ath00051 (Fructose and mannose metabolism) / path:ath00052 (Galactose metabolism)
ath:AT1G50970	2297.621582	2744.857666	1137.06311	4558.534668	3394.549316	1881.83374	994.4033813	912.6382446	603.378479	1090.695435	689.4769897	620.6123047	3.07544
ath:AT1G18270	956.7434692	635.5302734	923.7240601	607.2041016	557.9078369	564.2919312	462.619812	334.0255127	777.9678345	305.1263123	435.7803955	401.1920776	3.07541	AT1G18270 (AT1G18270)		PWY-5454 (superpathway of sucrose degradation to pyruvate) / PWY-5464 (superpathway of cytosolic glycolysis (plants); pyruvate dehydrogenase and TCA cycle) / PWY-5464-PLANT (superpathway of cytosolic glycolysis (plants); pyruvate dehydrogenase and TCA cycle) / PWY-3801 (sucrose degradation VI (anaerobic)) / PWY-5455 (superpathway of starch degradation to pyruvate) / PHOTOALL-PWY (oxygenic photosy…
ath:AT1G16690	2232.76001	1122.76123	2052.245605	1025.582275	950.3956909	1343.976685	779.3009644	666.3237915	1072.973145	752.5675049	681.0006714	873.2831421	3.07512
ath:AT3G08620	1974.662842	1379.792847	1180.980347	1601.901123	1054.062012	1453.193115	558.6726685	643.6231689	764.263916	491.1114197	758.5285034	928.8339233	3.07504
ath:AT4G36010	3560.24292	2976.397461	2284.272949	11676.33594	9447.96875	4289.223145	881.4570923	719.9971924	3270.711914	3488.940918	2193.672607	5641.609375	3.07449
ath:AT1G17745	16575.28516	15838.10938	4634.888672	44561.61719	35263.97656	13909.67383	4024.496094	4704.983887	5173.435547	7341.848145	11012.2832	5528.655762	3.07321	AT1G17745 (AT1G17745)	AT1G17745 (D-3-phosphoglycerate dehydrogenase)	SERSYN-PWY (serine biosynthesis)	path:ath01100 (Metabolic pathways) / path:ath00260 (Glycine; serine and threonine metabolism)
ath:AT4G21326	1083.975586	1268.795898	1154.155762	2082.186279	1478.148682	1204.148682	920.7263794	526.2613525	876.4890137	977.0924683	768.3342896	680.4869995	3.073
ath:AT2G25100	608.5594482	351.9017944	383.954895	1093.419678	645.449707	1150.616211	502.0990295	584.4898071	218.9048309	371.2151794	312.2669373	480.4797974	3.0729		AT2G25100 (Ribonuclease H2 subunit A)		path:ath03030 (DNA replication)
ath:AT3G10500	1542.151123	1055.389282	1124.558472	2447.022217	2332.078369	1234.265503	764.6151733	849.5827026	890.5634766	996.0773926	1352.534302	894.3348999	3.07249
ath:AT1G08610	1941.827148	1621.443848	1229.995239	1600.515503	1566.790649	848.3342285	895.1394043	873.5410767	805.4177856	673.1907349	524.781189	892.3973389	3.07223
ath:AT1G03700	1961.242798	1436.743774	1464.092407	2344.764893	1636.948242	1582.389526	952.1652222	978.7744141	1088.10498	994.0866699	935.4439697	1269.617188	3.07194
ath:AT5G07030	10288.77246	13999.96387	12619.15723	15649.80176	21392.60352	13791.31152	6576.704102	6875.709961	11874.94043	8404.410156	7332.487793	10481.57129	3.0718
ath:AT5G09290	1346.855347	753.2046509	825.5689087	737.6143188	780.4172363	599.1473999	468.5086365	438.2899475	401.7200317	531.6010742	465.7352295	644.5298462	3.0718	AT5G09290 (AT5G09290)	AT5G09290 (putative SAL4 phosphatase)	PWY-6363 (D-<i>myo</i>-inositol (1;4;5)-trisphosphate degradation)	path:ath01100 (Metabolic pathways) / path:ath04070 (Phosphatidylinositol signaling system) / path:ath00562 (Inositol phosphate metabolism) / path:ath00920 (Sulfur metabolism)
ath:AT5G27550	3709.110352	5335.289551	2989.386719	3115.142822	3790.333496	2942.580322	1499.297729	2210.105713	2519.022461	1766.58667	1823.65918	2029.841919	3.07174
ath:AT3G31720	702.5587769	535.8581543	463.5818176	1183.257935	612.3610229	802.3955688	422.4987488	333.6562805	340.4287415	507.8612976	378.0310974	449.4494324	3.07137
ath:AT2G31680	1304.802246	1543.12439	855.2930298	1416.430908	1491.079468	1056.557129	856.6535034	885.3498535	1007.032959	244.931076	663.4684448	738.7277222	3.0701
ath:AT4G34120	17693.31055	9196.807617	6652.35791	27537.37695	24836.29688	12306.13281	6624.62793	4800.104004	4946.300293	11364.41895	5804.556152	6240.327148	3.06981
ath:AT1G28220	954.3187866	884.4368896	854.1002197	894.0963745	1575.052979	1022.517883	432.7589417	499.5288086	696.8413696	675.213623	813.1287231	605.1300659	3.06979
ath:AT2G17510	2307.34082	2821.787598	1428.520508	2921.765381	3530.816895	1859.931763	930.3991699	1105.588135	1136.658325	1295.446777	1002.149231	1201.863281	3.06947		AT2G17510 (EMB2763; exosome complex exonuclease DIS3/RRP44)		path:ath03018 (RNA degradation)
ath:AT3G06100	354.6685181	509.1525574	477.8670959	672.1672974	575.9460449	545.4202271	169.2890625	415.0057373	381.7589417	358.9007263	365.4100342	464.2492981	3.06938
ath:AT1G79420	1227.925049	851.5645752	1011.297913	643.1721802	831.9620361	769.7283936	832.6425781	694.267334	731.3773804	381.6309814	720.652771	662.6135254	3.06922
ath:AT1G13180	2208.831299	1486.724365	1334.376343	2603.564697	1712.654541	1965.703613	729.7211914	1048.170776	988.0695801	808.9397583	1347.978638	1477.160767	3.06921
ath:AT2G24840	979.7310181	695.116394	813.3162231	939.8834839	558.628479	609.9703979	349.233429	394.7366638	620.8303223	390.5214844	315.1955261	421.530365	3.06891
ath:AT3G20040	928.9544067	739.3019409	386.3117371	1350.105103	1186.925781	713.7041626	374.9876099	432.8840332	410.598053	608.4415283	426.3626404	469.4439087	3.06805	AT3G20040 (AT3G20040)	AT3G20040 (ATHXK4; hexokinase-4)	PWY-5454 (superpathway of sucrose degradation to pyruvate) / PWY-3801 (sucrose degradation VI (anaerobic)) / PWY-5455 (superpathway of starch degradation to pyruvate) / PWYQT-4466 (superpathway of sucrose and starch metabolism I (non-photosynthetic tissue)) / PWY-621 (sucrose degradation III) / PWYQT-4467 (superpathway of sucrose and starch metabolism II (photosynthetic tissue)) / PWY-842 (starch…	path:ath01100 (Metabolic pathways) / path:ath01110 (Biosynthesis of secondary metabolites) / path:ath00500 (Starch and sucrose metabolism) / path:ath00010 (Glycolysis / Gluconeogenesis) / path:ath00520 (Amino sugar and nucleotide sugar metabolism) / path:ath00051 (Fructose and mannose metabolism) / path:ath00052 (Galactose metabolism)
ath:AT4G08870	12019.78906	4317.402832	1005.598389	28232.63086	23800.29688	7778.097168	1295.971924	1583.920776	979.2891846	1389.414429	1568.180176	1268.237183	3.06781	AT4G08870 (ARGAH1)	AT4G08870 (putative arginase)	PWY-5004 (superpathway of citrulline metabolism) / PWYQT-94 (superpathway of polyamine biosynthesis) / CITRULBIO-PWY (citrulline biosynthesis) / PWY-6922 (<i>L-N<sup>&delta;</sup></i>-acetylornithine biosynthesis) / PWY-4984 (urea cycle) / ARG-PRO-PWY (arginine degradation VI (arginase 2 pathway)) / PWY-40 (putrescine biosynthesis I) / PWY-6305 (putrescine biosynthesis IV) / ARGASEDEG-PWY (argini…	path:ath01100 (Metabolic pathways) / path:ath01110 (Biosynthesis of secondary metabolites) / path:ath00330 (Arginine and proline metabolism)
ath:AT2G36010	888.6365356	705.2108765	711.456604	908.0880127	891.105896	734.5302124	406.6303406	574.8916626	637.2830811	472.7278137	617.3477783	528.5050049	3.0676		AT2G36010 (E2F transcription factor 3; E2F3)		path:ath05161 (Hepatitis B)
ath:AT3G14670	47526.64453	47980.19922	29797.70508	29223.29102	28204.70898	21272.26953	34201.64453	29608.12305	34561.35547	24692.78516	21965.54297	24894.30078	3.06667
ath:AT4G37190	5056.244141	2941.214844	2379.019043	7784.613281	9803.923828	3855.304199	1301.985474	1752.930176	2253.501953	998.2672729	2086.930908	2929.070068	3.06629
ath:AT3G01230	912.0065918	1005.454834	886.1812744	1493.001099	1171.618774	735.0619507	575.7252808	536.0928955	980.4746094	387.7156677	440.9131775	460.5977478	3.06617
ath:AT3G11370	461.8673706	477.7384033	683.2249756	653.1430664	706.7886353	560.2578735	327.005127	364.677063	468.0112	410.0984802	459.267334	390.0147095	3.06616
ath:AT5G18230	9595.196289	9556.412109	5452.538574	7230.418457	7512.756836	4382.710449	4518.606445	4213.424316	3550.209229	3779.70459	1558.69458	4121.208496	3.06566		AT5G18230 (CCR4-NOT transcription complex subunit 3)		path:ath03018 (RNA degradation)
ath:AT2G42700	1798.274902	1742.729126	1259.485474	1470.368652	1307.819214	891.5310059	851.9553833	907.772583	1041.989624	1112.460083	1030.903076	1017.360107	3.064
ath:AT1G55280	1495.375122	2132.809326	1535.664307	1755.356445	1647.109497	1364.704468	1062.141113	758.208374	1315.772827	588.9675293	1184.15271	672.2067871	3.06383
ath:AT1G71340	1948.658691	1559.030884	1128.986206	1111.640259	1277.534302	1106.055298	1490.500366	901.4781494	1388.975586	558.8731079	934.6881104	484.4683228	3.06233
ath:AT3G18710	2912.437256	1484.904541	2473.101562	2235.541748	731.0597534	1259.935547	591.6277466	957.0205688	995.8361206	513.9121704	685.4919434	688.4525757	3.06207
ath:AT3G26780	525.0983276	608.5714722	806.8503418	667.7481689	590.0858765	697.2386475	275.3656921	323.7902222	433.8407288	410.5029907	356.3434143	547.6986084	3.06091
ath:AT5G50310	2318.667969	1486.515137	1685.599487	1404.342896	1635.392822	1487.190674	934.3193359	822.3190918	1124.807739	686.1918335	1171.053589	1268.930542	3.05949
CATMA1a46896	1058.593628	1036.546387	938.1460571	840.1638794	1102.735474	665.1497192	578.5324097	832.3502808	663.7883911	573.2513428	670.5769043	543.3546753	3.0594
ath:AT1G79900	670.2662354	617.6715088	1046.424194	1627.034912	1237.852783	703.8206177	486.9559326	450.8855286	279.7359924	439.7977905	357.940155	318.696167	3.05922
ath:AT2G15820	2621.114502	1630.466187	1492.031494	1793.640991	1348.267578	1040.800415	1105.083984	1099.140381	846.5599976	778.7668457	545.802063	922.9914551	3.05902
ath:AT3G21465	1958.566895	1414.748535	1254.900757	1542.780762	1067.507202	1255.65332	809.4907837	699.4002686	903.7148438	896.5717163	552.2345581	909.3363647	3.05837
ath:AT1G74880	1181.738525	740.2348633	747.369812	989.4786987	796.4172974	677.8393555	308.3989258	398.8096008	586.7944336	272.8564148	486.2315369	308.5491943	3.05817
ath:AT1G16480	907.4267578	486.3620605	954.7295532	824.1154175	833.5015869	1048.221313	410.7449646	472.0263062	366.2225647	496.9823914	745.8183594	634.9640503	3.05733
ath:AT4G21730	695.8238525	902.324707	848.3074951	635.1755981	569.010376	597.8983765	656.3395386	282.3780212	515.15271	331.388916	372.6537476	573.3862915	3.05711
ath:AT1G26200	559.8118896	379.3308716	586.5872192	754.1322021	724.6432495	660.6646118	310.9998779	380.6747437	505.7171631	294.0471802	537.6281738	505.0229492	3.05688
ath:AT4G38530	1245.816406	1476.16626	764.2375488	904.065979	653.3247681	717.3078613	702.4989014	684.2598267	685.1760864	419.3258362	547.5297241	663.4136963	3.05569	AT4G38530 (AT4G38530)	AT4G38530 (PLC1; phosphoinositide phospholipase C 3)	PWY-6351 (D-<i>myo</i>-inositol (1;4;5)-trisphosphate biosynthesis) / LIPASYN-PWY (phospholipases)	path:ath01100 (Metabolic pathways) / path:ath04070 (Phosphatidylinositol signaling system) / path:ath00562 (Inositol phosphate metabolism)
ath:AT5G51650	1006.964905	1232.835449	1226.980957	1877.116211	2485.078125	901.7744751	566.9631348	599.8778076	384.5134888	667.5198364	423.3177185	350.6941528	3.05553
ath:AT2G07707	3131.798096	3186.35083	2785.364014	2990.652344	3637.245605	2694.813721	1432.666626	2149.310303	2140.693359	771.2382812	850.7444458	2429.018311	3.05548	AT2G07707 (AT2G07707)	AT2G07707 (ATP synthase protein YMF19)	PWY-6126 (adenosine nucleotides <i>de novo</i> biosynthesis)	path:ath01100 (Metabolic pathways) / path:ath00190 (Oxidative phosphorylation) / path:ath00195 (Photosynthesis)
ath:AT1G56290	2692.793701	2230.872559	2139.574463	2262.672363	2022.000488	2092.993164	556.9834595	1492.479004	1671.931885	652.9747314	1538.453491	1152.299194	3.05517
ath:AT4G39290	836.6900024	1160.89502	941.5635376	1112.938843	1495.858765	875.9127808	552.3401489	391.2337341	730.430481	692.0328979	662.0567017	752.4087524	3.055
ath:AT3G14990	8716.084961	12436.49219	2737.843018	51762.35156	41268.34766	14722.50977	7882.053223	1594.905273	3784.2771	15466.76953	5787.501953	13719.09766	3.05499
ath:AT3G47200	913.2987061	601.0362549	616.5197754	914.0206909	874.663208	599.4811401	398.3512573	431.862915	296.344574	331.4778442	518.9279175	496.4326477	3.05497
ath:AT3G10020	37429.49609	44541.10547	24489.99414	56955.67578	53199.69141	34757.94531	16518.68945	5712.70166	21758.25195	23935.89844	18562.74609	43606.17969	3.05428
ath:AT3G13360	11639.17773	11276.93555	5375.868164	7403.021484	9254.969727	4752.984375	4773.324707	4576.192871	5600.748535	2993.258789	2533.309814	3356.95166	3.05401
ath:AT3G28710	17271.9668	18936.37109	12144.50586	14185.16406	16167.48633	10284.21289	8104.291504	7484.435059	10726.23145	7394.56543	7698.396484	9818.482422	3.05329		AT3G28710 (V-type proton ATPase subunit d1)		path:ath01100 (Metabolic pathways) / path:ath00190 (Oxidative phosphorylation) / path:ath04145 (Phagosome)
ath:AT4G20860	1758.089111	1031.13147	659.5042114	14998.05176	12071.08301	3617.612061	545.1080322	783.3713379	763.8153076	1035.827148	4691.805664	1788.655762	3.05329
ath:AT5G54160	6649.26416	8542.342773	5037.375488	29414.52344	20548.47852	9997.720703	3770.654297	4557.341309	5410.268555	4490.937012	8037.344727	7481	3.05297	AT5G54160 (OMT1)	AT5G54160 (OMT1; Quercetin 3-O-methyltransferase 1)	PWY-6266-ARA (superpathway of flavones and derivatives biosynthesis) / PWY-1121 (suberin biosynthesis) / PWY-5868 (simple coumarins biosynthesis) / PWY-2181 (free phenylpropanoid acid biosynthesis) / PWY-6064 (methylquercetin biosynthesis) / PWY-6199 (quercetinsulphates biosynthesis)	path:ath00944 (Flavone and flavonol biosynthesis)
ath:AT2G46650	38711.70312	41919.42188	26344.85156	42033.08594	57540.44922	27313.5	2852.35791	7101.464355	32320.14453	2329.073975	3844.443848	11172.57422	3.05289
ath:AT3G04340	5296.345703	4824.789062	4284.674805	5454.602539	3515.245605	3193.737305	2630.305908	3049.965576	3467.537842	2277.357666	2496.658447	3031.054443	3.05282
ath:AT3G62130	1619.891235	1864.316895	1221.848022	1719.005859	1720.138062	1349.127319	904.1190186	1041.182495	825.6978149	784.9446411	794.2695312	1141.321777	3.05164
CATMA4a16550	4444.766602	4217.314941	1805.59729	11537.37988	8831.060547	3192.474854	630.6369019	825.6658325	1373.445557	760.5810547	1315.527588	1315.372681	3.05133
ath:AT1G68290	752.4033813	761.2845459	890.0863647	3884.727051	1826.907715	2075.234375	389.895813	305.6033325	794.5758057	668.4978638	1518.969849	2157.969971	3.04996
ath:AT1G21200	2319.410156	2400.102539	1951.113525	1939.215942	2052.006592	1124.102539	1325.449829	1490.951416	1168.150757	1259.690552	1393.099365	1369.685791	3.0497
ath:AT1G54090	2329.450439	1991.80481	1424.069336	2633.0625	2432.998047	1933.925171	1310.615479	1365.315796	1422.993774	1499.630371	1176.316895	1659.262451	3.04776
ath:AT1G22250	2296.06543	2045.830811	1249.557007	1031.731567	1040.260254	1041.407471	1087.654907	614.2227173	977.5372314	616.4255981	718.1711426	1184.34375	3.04758
ath:AT4G27790	845.9071045	564.4780273	1145.285522	1034.633911	795.1825562	708.4471436	263.3716736	372.9623108	484.1794434	247.0062256	162.7757568	421.0792542	3.04666
ath:AT3G11760	827.8896484	1148.082886	1198.67688	1184.694458	1434.655762	2135.876953	776.4924316	909.2445068	783.4089966	804.782959	673.4959717	796.6135254	3.04662
ath:AT4G04790	677.2109985	496.1089478	572.1680908	938.5413208	880.602356	688.7854004	386.484314	644.1572266	472.8331909	449.3706055	286.9514771	594.9821167	3.04637
ath:AT2G40740	607.1209106	612.9033813	661.4759521	1307.015015	1127.61438	754.7940063	560.0588989	319.7869873	639.4827271	421.8099365	548.9810791	740.2241821	3.04564
ath:AT1G68060	1402.062012	1707.196777	1323.755859	2052.128662	1582.518188	1317.16333	684.3499146	786.6445923	1320.572876	617.8692017	795.6630859	942.9985962	3.04532
ath:AT2G48000	3175.115723	2591.616699	2044.130005	2480.003662	2491.369629	1451.721313	1445.977783	1591.782104	2216.754395	1219.581421	1157.144165	1233.7948	3.04516
ath:AT4G14910	9921.020508	10617.24219	8484.264648	7418.270996	8570.945312	6232.374023	4867.272949	3188.859863	7676.478516	3246.393066	2517.847168	6810.056641	3.04512	AT4G14910 (HISN5B)	AT4G14910 (HISN5B; Imidazoleglycerol-phosphate dehydratase 2)	HISTSYN-PWY (histidine biosynthesis)	path:ath01100 (Metabolic pathways) / path:ath01110 (Biosynthesis of secondary metabolites) / path:ath00340 (Histidine metabolism)
ath:AT5G47790	1381.882812	1692.749634	1522.670044	1734.880371	1922.072632	1594.504395	1322.991455	775.503479	993.357605	507.0260315	545.3515015	1392.431519	3.04452
ath:AT1G14070	910.0029907	911.1011353	681.3156128	937.8026123	662.1391602	898.3666382	420.7581482	400.9455566	457.2601624	428.2533264	450.1878967	744.7325439	3.04413
ath:AT5G13330	751.9380493	551.729187	433.7624817	3648.202148	2562.974609	1147.665527	358.2451477	400.9608459	728.1971436	559.1799316	647.7137451	403.5441589	3.04325
ath:AT5G27210	1901.936768	1671.807739	1570.251099	997.8411865	1589.202026	1192.885986	506.0952454	905.7607422	1270.240845	565.7398071	1062.384155	896.4464722	3.0413
ath:AT1G18490	1513.492798	1147.305054	634.2272339	1987.437622	1211.137207	1536.91748	678.2368164	632.3599854	991.9667358	517.7819214	422.806488	814.272583	3.04078
ath:AT1G17450	3091.248779	2495.588135	1913.622925	2069.699951	1558.428101	1259.442139	1116.473633	1083.551392	1665.357422	1510.663452	922.8818359	1229.609009	3.04066
ath:AT3G59480	2134.068848	979.3870239	2826.863037	974.9125366	705.9805908	1432.216431	797.8772583	606.6574707	705.201355	331.3157654	470.0341187	523.0440063	3.03978	AT3G59480 (AT3G59480)	AT3G59480 (fructokinase)	PWY-5454 (superpathway of sucrose degradation to pyruvate) / PWY-3801 (sucrose degradation VI (anaerobic)) / PWYQT-4466 (superpathway of sucrose and starch metabolism I (non-photosynthetic tissue)) / PWY-621 (sucrose degradation III)	path:ath01100 (Metabolic pathways) / path:ath00500 (Starch and sucrose metabolism) / path:ath00520 (Amino sugar and nucleotide sugar metabolism) / path:ath00051 (Fructose and mannose metabolism)
ath:AT3G49350	3713.594971	4570.652832	2342.077637	5991.324219	5250.486328	3582.886719	1674.484253	1767.660889	2583.509277	1911.167969	2394.675049	3527.923584	3.03969
ath:AT1G06150	1376.5625	903.262085	1139.326416	1245.358643	981.0420532	699.671814	549.8155518	393.3571472	554.2888184	401.7616577	633.3758545	793.5722656	3.03934
ath:AT3G28690	6868.277832	8351.829102	5662.371582	6017.161621	6058.157715	4739.795898	5080.112793	3435.589111	5438.582031	4128.480469	2705.872803	4483.237305	3.03915
ath:AT4G38540	2261.932861	1711.520996	1256.563721	2076.991455	1436.693604	1447.845459	179.640213	642.635498	903.5672607	477.4234009	698.1344604	999.8083496	3.03889
ath:AT3G50150	1017.877502	615.4942017	775.026062	1226.874268	878.4660034	725.6967163	467.6401672	561.9689941	561.6251831	235.3021851	311.5122986	571.8695068	3.03861
ath:AT3G21270	3590.820801	3755.040039	1755.077881	2681.123779	2330.279785	1454.049561	1820.677246	1299.316528	1450.842041	1117.144775	751.3174438	1188.005127	3.03826
ath:AT3G14060	772.1254883	629.9615479	516.2331543	1580.350098	1284.369019	1450.401855	644.1821899	463.7781372	583.3097534	603.6276245	1667.793579	1068.756592	3.03823
ath:AT4G22330	10552.19922	7568.095215	4311.296387	19774.64258	15406.8623	7938.62793	4078.740723	3489.168701	4124.723633	5172.521484	2894.08667	5347.460449	3.03787		AT4G22330 (ATCES1; dihydroceramidase)		path:ath00600 (Sphingolipid metabolism)
ath:AT5G66880	7318.887207	6091.67334	3894.206299	4946.839355	3523.704102	2741.72168	3820.190186	1415.086426	3284.215088	2159.813721	1639.574341	2352.578369	3.03776		AT5G66880 (SNRK2.3; serine/threonine-protein kinase SRK2I)		path:ath04075 (Plant hormone signal transduction)
ath:AT3G25700	4383.88916	3156.35498	2467.335449	5693.753906	5757.697754	3174.870117	1642.489136	2101.486572	2499.407959	1267.888306	2304.958984	2331.801514	3.03746
ath:AT2G47360	1194.425903	1004.472412	978.5709229	1367.038574	1095.518188	805.71698	533.0797119	664.692627	292.5619202	464.8052368	762.2457275	537.8476562	3.03697
ath:AT1G57770	15139.3418	10651.17773	8055.052734	10198.1875	9483.439453	8073.965332	4692.595703	4472.292969	8689.842773	3939.207275	2080.307373	5868.294434	3.03675
ath:AT1G37015	888.934021	660.5454712	685.8012085	860.8043213	692.274231	559.9970093	404.8546753	421.3460388	456.124115	475.4460144	503.7912598	605.5462646	3.03652
ath:AT1G74020	804.5013428	1116.079468	1243.486572	2278.026855	3627.289062	1824.347534	939.3051758	963.6950073	1223.494263	995.5927124	1424.842896	1455.912964	3.03633		AT1G74020 (SS2; strictosidine synthase 1)		path:ath01100 (Metabolic pathways) / path:ath01110 (Biosynthesis of secondary metabolites) / path:ath00901 (Indole alkaloid biosynthesis)
ath:AT5G40660	4166.226074	1822.601562	2163.693848	4243.369141	2845.283203	2970.148682	998.0774536	1208.349243	1037.859497	1477.530273	1192.751831	1449.424683	3.03622
ath:AT5G61780	5932.302734	5402.550781	3544.162842	12047.64453	12078.00879	4847.45166	2431.024414	3338.676758	2905.87793	2487.449219	3420.376221	4200.547363	3.03575
ath:AT3G52500	14547.26172	10329.94531	5236.074707	20014.25	19758.90039	9067.128906	3652.487305	3220.240967	5618.92627	4774.442383	3985.671387	6240.652832	3.03572
ath:AT5G50970	1445.577393	1054.046021	1113.845947	1044.639771	914.3963623	972.2246704	692.69104	632.7369385	821.2964478	367.9086609	423.478241	964.2388306	3.03494
ath:AT4G11900	5112.897949	4271.777832	2865.864014	2948.804688	2806.544434	1929.866699	1979.657349	2005.337524	2395.425781	1548.102173	2163.348877	2376.748535	3.03458
ath:AT3G27330	790.90979	742.1420898	683.4401245	991.2208252	575.9710083	765.2836914	421.162384	407.0219421	653.6270142	312.3741455	329.8950195	465.9063416	3.03434
ath:AT1G04780	6197.696777	4844.6875	3432.915039	12676.27734	9285.938477	5079.397461	2674.519287	2855.211914	2920.630371	3247.415283	4178.813965	3300.195801	3.03428
ath:AT3G62580	3864.123535	3063.875732	1969.649048	4711.838867	4355.123535	2426.392334	1502.182373	1303.429565	1489.834961	1240.026855	1731.495728	1687.185913	3.03337
ath:AT5G06820	794.6532593	550.2474976	663.5044556	641.8598022	736.5426025	591.2340698	309.8259583	74.86390686	481.5118408	401.121582	341.7599487	357.5250549	3.03327
ath:AT5G13800	15370.36523	14048.68066	6569.895508	29773.39648	29783.23828	10439.06836	4250.420898	3876.474365	6206.700195	5220.202637	5386.119629	7020.067871	3.03243	AT5G13800 (AT5G13800)		PWY-6927 (chlorophyll <i>a</i> degradation II)
ath:AT2G18500	933.0825195	958.2930298	509.3838501	978.7381592	927.8378906	897.0002441	590.7652588	494.0633545	454.7020874	686.1826172	522.6016235	572.788269	3.03212
ath:AT3G54750	2297.755371	2146.081543	1755.158569	2293.778564	1685.441406	1359.249268	1131.298706	1439.696655	1838.24231	877.6998291	1179.035034	1082.333008	3.03212
ath:AT3G17280	1279.654053	1509.492065	852.6030884	1494.0802	1310.310059	1076.172363	638.6141357	603.777832	654.3389893	663.8591309	607.210083	954.1098633	3.03182
ath:AT4G33560	912.3861694	889.5656738	754.7039795	1102.477295	797.5231934	1051.514404	425.1522217	699.659729	634.9386597	575.4625854	708.9246216	429.8676147	3.03178
ath:AT2G35740	545.3557739	728.1199951	468.0783691	695.4080811	839.1434326	727.8148804	418.7312927	606.9654541	429.2340393	327.910675	544.7269287	406.5332031	3.0314
ath:AT2G44200	7737.185547	9583.029297	3968.696777	10572.33789	11505.16504	5676.989258	1909.368286	2451.410156	3180.585205	2269.942871	4594.728027	3657.351318	3.03117
ath:AT4G20740	1030.661377	1006.63208	1077.445801	1863.998901	1139.100464	1034.071655	535.6422119	660.1524048	731.4376221	682.3746338	688.4293213	677.6464233	3.03107
ath:AT5G54470	1757.504761	1731.791504	1421.564697	1423.697754	995.5917969	733.6763306	1195.470215	780.0631714	1018.5755	868.5454712	925.2098999	1044.504272	3.03098
ath:AT1G48460	4514.478027	3203.425781	2389.705566	4149.887695	5800.73584	3570.531006	1169.548706	1828.64502	2485.118164	1515.505981	1770.131348	2394.520752	3.03095
ath:AT2G16950	3327.442871	3352.959473	2232.527588	3622.278809	3583.914795	2530.133301	1561.745239	1972.469849	1832.538452	1801.167358	2243.464111	1684.158447	3.03067
ath:AT1G55500	1978.508301	2275.281006	936.9584961	3332.484863	3396.400879	1848.140381	931.711853	657.6887207	1366.502319	1801.920898	1086.551514	1634.493408	3.03042
ath:AT1G24100	7290.854004	4230.896484	3040.085938	7199.334961	5056.110352	4009.436035	2004.977905	2165.698486	2046.327515	1387.574341	1089.857056	1351.025024	3.0303	AT1G24100 (AT1G24100)	AT1G24100 (N-hydroxythioamide S-beta-glucosyltransferase; UGT74B1)	PWY-1187 (glucosinolate biosynthesis from homomethionine) / PWYQT-4471 (glucosinolate biosynthesis from dihomomethionine) / PWY-601 (glucosinolate biosynthesis from tryptophan) / PWYQT-4474 (glucosinolate biosynthesis from pentahomomethionine) / PWYQT-4475 (glucosinolate biosynthesis from hexahomomethionine) / PWYQT-4472 (glucosinolate biosynthesis from trihomomethionine) / PWYQT-4473 (glucosinol…	path:ath01110 (Biosynthesis of secondary metabolites) / path:ath01210 (2-Oxocarboxylic acid metabolism) / path:ath00380 (Tryptophan metabolism) / path:ath00966 (Glucosinolate biosynthesis)
ath:AT1G05805	13049.10449	12496.85156	6271.209961	7701.463379	9504.81543	6063.570801	3914.204346	2628.51416	6139.010254	2904.625977	3046.565918	4826.526855	3.02982
ath:AT4G24790	1709.295898	1940.662598	1575.257568	1438.36438	1095.342529	729.1986084	1140.485229	1107.193237	1576.486938	852.9243164	1189.425049	820.1945801	3.02969
ath:AT4G04930	831.4667358	502.7763672	773.2473145	1106.364746	587.4959106	816.0195923	368.8017273	251.2967987	531.3404541	311.4956665	263.8809814	357.8554688	3.02958	AT4G04930 (AT4G04930)	AT4G04930 (DES-1-LIKE; sphingolipid delta-4 desaturase)	PWY-5129 (sphingolipid biosynthesis (plants))	path:ath01100 (Metabolic pathways) / path:ath00600 (Sphingolipid metabolism)
ath:AT3G56960	1189.759644	874.5646973	718.6514282	578.2884521	745.7532959	679.7062378	383.6879272	501.661377	618.1433105	427.3731384	434.8969727	585.1433716	3.0295	AT3G56960 (AT3G56960)	AT3G56960 (PIP5K4; phosphatidylinositol-4-phosphate 5-kinase 4)	PWY-6351 (D-<i>myo</i>-inositol (1;4;5)-trisphosphate biosynthesis) / PWY-6352 (3-phosphoinositide biosynthesis)	path:ath01100 (Metabolic pathways) / path:ath04144 (Endocytosis) / path:ath04070 (Phosphatidylinositol signaling system) / path:ath00562 (Inositol phosphate metabolism)
ath:AT3G11710	4102.962402	2890.724854	1610.879639	4318.365723	3809.601562	3872.546875	1664.638794	2388.873291	1659.036743	2402.343262	2213.517822	2859.743164	3.02803	AT3G11710 (AT3G11710)	AT3G11710 (ATKRS-1; Lysyl-tRNA synthetase)	TRNA-CHARGING-PWY (tRNA charging)	path:ath00970 (Aminoacyl-tRNA biosynthesis)
ath:AT1G59690	711.546875	496.0316162	784.5966187	385.7432251	723.904541	534.9679565	317.1485901	283.6594543	350.8585205	377.6057434	355.5010376	366.2290344	3.02802
ath:AT4G09630	4033.09668	3274.544434	3232.028564	3525.244629	3016.628906	2174.330811	2183.764893	2063.424561	2864.77124	1944.897095	2173.064209	2177.739746	3.02791
ath:AT4G32770	9424.724609	10128.45215	9026.570312	9102.235352	8234.548828	7500.430664	6087.225098	7585.82959	9247.625	3868.050781	7420.952637	5614.69873	3.02773	AT4G32770 (vte1)	AT4G32770 (VTE1; tocopherol cyclase)	PWY-1422 (vitamin E biosynthesis)	path:ath01100 (Metabolic pathways) / path:ath01110 (Biosynthesis of secondary metabolites) / path:ath00130 (Ubiquinone and other terpenoid-quinone biosynthesis)
ath:AT5G45595	1035.922241	525.4158325	769.9155273	651.0290527	508.9916382	589.6903076	263.3497314	249.4102478	390.5316772	512.7819824	253.8729858	515.8365479	3.0267
ath:AT3G13120	25075.16797	21574.7832	12730.49023	19915.28125	17094.46289	10719.57129	8978.023438	6318.79248	11185.48047	5963.806641	6654.279785	8634.401367	3.02667		AT3G13120 (30S ribosomal protein S10)		path:ath03010 (Ribosome)
ath:AT2G17030	2163.369873	1367.62561	1252.795776	1467.185303	1111.199707	1113.962158	399.2277832	811.6325684	623.2354126	426.2629089	971.1370239	928.1837769	3.02626
ath:AT2G22560	769.4855347	733.8044434	588.1201172	1066.416748	718.3903809	1027.66394	455.7325439	486.4677734	769.9851074	441.2383423	570.7532959	517.8481445	3.02575
ath:AT3G04260	16005.94727	14719.2207	12153.51562	12504.3252	11038.72852	9052.082031	6633.249023	5318.600586	10216.86914	6000.720703	4698.905762	10551.45508	3.025
ath:AT1G61120	1772.955933	870.7091064	688.9172974	22163.82031	16104.91016	4267.729492	371.4324646	374.1225281	559.1535645	420.5914917	281.4028015	446.5950012	3.02485	AT1G61120 (AT1G61120)		PWY2OL-4 (linalool biosynthesis) / PWY-6668 ((<i>E;E</i>)-4;8;12-trimethyltrideca-1;3;7;11-tetraene biosynthesis)
ath:AT2G15560	2092.800049	1973.992432	1655.952393	2214.616455	1820.677002	1095.333496	971.5057983	798.8574829	1080.935913	949.5796509	808.265625	1061.563354	3.02392
CATMA3a26400	836.178894	757.6289673	768.1157227	1426.428955	1065.818726	1054.85437	588.44104	337.9019775	409.0549927	457.7112427	576.2132568	1233.480347	3.02341
ath:AT5G27905	665.9606323	724.9333496	1085.441772	907.3911743	1092.630127	1753.878906	503.6060486	675.1491699	447.9097595	369.1880798	573.281311	435.7249146	3.02324
ath:AT1G08800	5446.55957	3524.121582	1375.384277	15251.15137	14309.95996	4181.48877	1315.746338	1334.199829	1664.329102	2489.558594	3015.415283	3551.94873	3.02234
ath:AT3G06810	4544.22998	3563.954346	2645.170898	6063.015625	5520.858398	3099.274414	1957.904541	2027.453003	2274.941406	2346.679688	2162.114502	2525.662842	3.02181	AT3G06810 (IBR3)	AT3G06810 (IBR3; acyl-CoA dehydrogenase)	PWY-6066 (IAA biosynthesis VII)	path:ath01100 (Metabolic pathways) / path:ath01110 (Biosynthesis of secondary metabolites) / path:ath00280 (Valine; leucine and isoleucine degradation) / path:ath00071 (Fatty acid metabolism) / path:ath00410 (beta-Alanine metabolism) / path:ath00640 (Propanoate metabolism)
ath:AT2G42480	822.5307007	603.5992432	580.1136475	806.8240356	639.2838745	653.9299316	312.4904785	383.8989563	388.7488098	262.506897	341.6386108	548.616272	3.02178
ath:AT3G21060	2628.553955	1474.38208	1719.866089	2003.138306	1987.398193	1255.215576	876.6971436	896.5845337	720.864624	524.0880127	1033.450928	665.6608276	3.02173
ath:AT2G43900	2911.42627	2524.447266	1791.437988	2230.682617	1854.337646	1247.805786	1198.717163	1322.462646	1070.745483	1148.364136	926.7578735	1470.325684	3.02127	AT2G43900 (5PTase12)		PWY-6363 (D-<i>myo</i>-inositol (1;4;5)-trisphosphate degradation)
ath:AT4G26490	1066.73938	911.8127441	1184.766235	829.1480713	1228.776001	670.3195801	411.7100525	588.940918	897.4520264	527.7764282	441.0263062	293.0772095	3.02119
ath:AT1G23670	451.2201538	404.8438721	529.8564453	772.3421631	573.7379761	749.7189941	307.4691467	551.1959229	427.1818848	412.7980042	410.9111023	473.9573364	3.02072
ath:AT1G24120	1738.334595	1569.219238	1078.168823	927.1056519	1362.300049	932.3582764	911.3706665	804.5272217	994.0126953	719.8167725	715.6669312	914.392395	3.02062
ath:AT4G28160	1190.960083	851.932251	1509.922729	990.1825562	742.0462036	1366.302246	496.9298096	433.5350952	517.0525513	574.2486572	409.355072	470.6624451	3.02057
ath:AT1G27620	1320.67334	731.3190308	1004.850952	1044.083984	1010.519104	642.0786133	444.5121155	597.4542236	509.2715454	420.6746521	371.1240234	520.065918	3.02006
ath:AT1G80160	206.7881165	562.0358887	593.9812622	1069.069946	915.4475708	905.1859131	585.3807373	266.637146	713.6552124	680.8100586	555.3147583	538.2387695	3.01939
ath:AT3G28720	3993.726074	4214.317871	2515.875244	3290.840332	3559.790527	2780.628662	1499.612671	1699.561646	2411.271973	2213.794922	2052.537842	2429.933838	3.01906
ath:AT5G51640	2720.305664	2867.546387	1507.29541	5696.448242	5093.914062	2246.079834	1151.762207	1207.421143	1542.664795	1635.881836	2161.214844	2005.339966	3.01815
ath:AT4G19160	5735.596191	5522.641113	3363.107178	7346.86084	5671.510254	4734.121582	2783.21167	3196.958008	3220.567139	2539.986328	2699.947998	3609.644287	3.01773
ath:AT4G27400	797.5108643	494.9369812	621.5043335	527.7663574	455.3187256	330.9339294	445.8892822	486.3791809	412.5470276	399.0385437	317.3890076	336.4660645	3.01736
ath:AT2G18380	805.9671021	711.8384399	718.9759521	882.8795776	934.3206787	782.1981201	550.2712402	282.1690674	645.553772	389.2801208	631.1766357	598.833252	3.01511
ath:AT4G25520	5293.714355	4060.051025	1810.486206	5918.416016	4185.249023	4041.229248	1704.666748	1698.689331	1571.466797	1688.05481	1476.22168	1682.585327	3.01359
ath:AT1G08810	2010.902222	1639.210938	1044.617065	1251.439453	1055.634155	1125.228027	775.3754883	820.1374512	1074.978638	751.1882935	661.2747803	871.2601929	3.01274
ath:AT5G64370	9039.882812	8450.525391	4601.059082	9121.09668	9940.306641	6358.848145	2652.105713	3041.925049	4416.454102	2912.368896	4656.696289	5041.953613	3.01242	AT5G64370 (PYD3)	AT5G64370 (BETA-UP; beta-ureidopropionase)	PWY-3982 (uracil degradation II (reductive)) / PWY-6430 (thymine degradation)	path:ath01100 (Metabolic pathways) / path:ath00240 (Pyrimidine metabolism) / path:ath00410 (beta-Alanine metabolism) / path:ath00770 (Pantothenate and CoA biosynthesis)
ath:AT1G74370	3007.561035	2050.642578	1879.150513	2527.931641	2086.197021	1921.603638	1181.489746	950.085022	1502.716797	1030.857056	1085.932861	1380.239258	3.01066
ath:AT2G40690	1079.233276	1060.478394	951.6900024	1096.848755	708.2998657	944.9355469	624.1776733	479.4191895	751.1850586	656.8258057	458.1626587	707.6751099	3.01011	AT2G40690 (SFD1)		PHOSLIPSYN2-PWY (phospholipid biosynthesis II) / PWY4FS-7 (phosphatidylglycerol biosynthesis I (plastidic)) / PWY4FS-8 (phosphatidylglycerol biosynthesis II (non-plastidic)) / PWY-5667 (CDP-diacylglycerol biosynthesis I) / PWY0-1319 (CDP-diacylglycerol biosynthesis II) / PWY-6118 (glycerol-3-phosphate shuttle)
ath:AT1G47990	675.0488281	558.038147	869.9924316	488.9252014	386.8359375	667.4985962	333.481842	338.661499	374.0493774	455.8127747	263.8170166	375.1264343	3.00996	AT1G47990 (GA2ox4)	AT1G47990 (GA2OX4; gibberellin 2-oxidase 4)	PWY-102 (gibberellin inactivation I (2&beta;-hydroxylation))	path:ath00904 (Diterpenoid biosynthesis)
ath:AT5G19360	805.9541016	660.9176025	688.9885254	955.6696167	697.159729	485.5539551	340.6278076	351.8647156	274.1595764	506.513031	450.5092468	606.8609009	3.00962
ath:AT1G10460	712.6947632	842.3174438	421.4207764	1642.638672	1275.334351	818.6303711	530.7091675	567.1867065	528.829895	715.4050293	650.9730835	668.2620239	3.00941
ath:AT3G56810	2286.294189	2256.918945	1543.801758	1930.266968	1606.940796	1082.902954	898.958252	932.6767578	1331.326416	1042.242798	1037.131104	1125.890869	3.00807
ath:AT3G24530	6796.040039	4639.626465	3426.406494	8925.154297	5885.001465	4473.348145	2134.324219	2149.496094	2135.223633	3444.398682	3744.292236	3357.725586	3.00791
ath:AT1G34440	1299.867432	1324.204712	795.9390259	1310.090942	1147.413452	655.0993652	579.8706055	335.9212036	736.0431519	426.3808289	392.6916199	358.6760254	3.00745
ath:AT4G02485	1022.442566	1076.283081	1072.583252	1276.657593	826.4697266	557.3810425	674.5730591	545.8375244	631.6936035	453.3184509	457.2762756	565.3179932	3.00669
ath:AT3G27410	1714.185425	1289.290405	2769.654297	2030.546753	1812.818115	3120.128662	547.4984131	562.7054443	932.6416016	1201.746582	745.8273926	724.6663208	3.00485
ath:AT1G09470	916.2330933	632.1801758	751.1948242	675.7862549	544.7596436	415.2748413	383.6436462	530.585083	407.5354919	459.6178284	544.8569336	574.2105713	3.00457
ath:AT2G07698	1071.714111	1268.404297	513.1766357	1327.149902	1231.636597	979.1745605	643.4121704	775.7886963	920.6876831	478.3187866	442.3461609	558.975769	3.00424	AT2G07698 (AT2G07698)	AT2G07698 (F-type H+-transporting ATPase subunit alpha)	PWY-6126 (adenosine nucleotides <i>de novo</i> biosynthesis)	path:ath01100 (Metabolic pathways) / path:ath00190 (Oxidative phosphorylation)
ath:AT2G34380	2373.792969	3431.290771	2007.070679	1951.599976	2815.361328	2019.950562	1265.748535	1253.395996	1622.928467	1036.78772	1033.765625	1489.669189	3.00417
ath:AT2G11290	654.3188477	416.3601379	519.9650269	660.0749512	435.7098389	881.4465332	223.1000977	313.6910706	270.3780212	361.6681213	365.4563599	430.5705872	3.00329
ath:AT2G41400	911.8284302	634.9388428	390.0631104	1125.752075	737.802124	735.7787476	410.007843	380.9637451	417.6579285	301.9835815	449.9797058	68.6330719	3.00315
ath:AT1G20900	1778.777344	1124.796387	922.1063232	1292.1427	1014.26001	1016.917358	599.5770874	628.1842651	708.7145386	533.7567139	615.8905029	504.0115967	3.00305
ath:AT2G37040	4611.97998	4933.779297	3273.279297	49332.45703	30289.75977	12514.72559	1858.208252	3771.192871	2916.804443	6546.207031	6860.199219	10024.53027	3.00279	AT2G37040 (PAL1)	AT2G37040 (PAL1; phenylalanine ammonia-lyase 1)	PWY-1121 (suberin biosynthesis) / PWY-6444 (benzoate biosynthesis II (CoA-independent; non-&beta;-oxidative)) / PWY1F-467 (phenylpropanoid biosynthesis; initial reactions) / PWY-6457 (<i>trans</i>-cinnamoyl-CoA biosynthesis)	path:ath01100 (Metabolic pathways) / path:ath01110 (Biosynthesis of secondary metabolites) / path:ath00940 (Phenylpropanoid biosynthesis) / path:ath00360 (Phenylalanine metabolism)
ath:AT5G63540	1349.887329	781.9730225	862.507019	1158.784546	856.8726196	1059.157715	461.9497681	538.7005615	602.2745972	513.02948	432.2745972	532.2529907	3.00171
ath:AT2G36480	6382.877441	3472.933594	3045.939209	7980.640137	5734.296875	3374.197266	1641.283813	1381.699951	1129.11377	1600.460083	1029.43103	1133.685547	3.00127		AT2G36480 (ENTH/VHS-like protein)		path:ath03015 (mRNA surveillance pathway)
ath:AT3G61990	1385.99707	1070.694092	810.786438	966.1688232	880.7015381	1148.128052	361.6769409	496.1272583	708.5292969	580.3527222	784.8012695	660.0211182	3.00082	AT3G61990 (AT3G61990)		PWY-361 (phenylpropanoid biosynthesis) / PWY-1121 (suberin biosynthesis) / PWY4FS-9 (scopoletin biosynthesis) / PWY-6792 (scopoletin biosynthesis)
ath:AT1G79190	2818.221191	2321.164795	1582.880981	2208.499756	2818.646484	2079.185791	1372.631592	1230.674805	1832.762329	883.3682861	1086.540405	1368.477539	3.00077
ath:AT2G28080	3547.38623	2173.969482	2133.407959	3447.797363	3580.099854	2120.892578	1347.545532	1145.765137	938.4804688	2343.130615	1549.217896	1359.647583	3.00077	AT2G28080 (AT2G28080)		PWY-2902 (cytokinins-<i>O</i>-glucoside biosynthesis)
ath:AT3G33151	799.2736206	626.2686768	1361.527344	1246.789673	820.0739136	1394.381592	437.5844116	220.7511292	384.586853	251.7542877	589.0339355	600.3093872	3.00036
CATMA3a51410	1028.76355	978.2711182	642.8380127	1302.713623	1431.080933	880.5984497	651.5935669	560.9094849	731.2670288	381.0354614	684.7928467	707.1907349	3.00031
ath:AT4G24140	2340.624268	1423.397583	1350.830688	1640.411865	1198.86792	1016.721558	623.7202148	589.1445312	838.8925781	781.2349854	518.9422607	898.2179565	3.00023
ath:AT5G20660	3414.762695	2507.394531	1807.083984	2770.077148	1986.463623	1792.816528	1314.317505	859.2883301	1159.16272	923.8929443	1013.746704	1279.737793	3.00005
ath:AT4G09810	2028.279541	2618.045654	1639.780396	1379.910767	1868.552612	1590.773926	1170.10376	1251.258789	1703.048462	1170.897705	775.6066895	1293.385132	2.99958
ath:AT2G39370	938.2562866	603.3358765	763.2503662	527.1851196	398.6731262	724.1303101	341.1567078	386.9039612	410.2879944	326.1195984	316.1760559	502.9910278	2.99954
ath:AT5G59000	2871.955078	1634.440308	1470.238403	1175.633423	698.9177856	1191.023071	1146.426025	672.154541	499.1972656	743.0206299	523.3516846	707.0428467	2.99951
ath:AT2G39550	5405.912109	4368.466309	3298.618408	4785.84375	3225.548584	3150.344482	2291.237061	1900.687744	2078.719482	1625.185791	2683.005127	2277.066406	2.99951
ath:AT4G24900	1792.588867	1829.366089	1184.858154	2447.530518	1561.624512	1751.871582	1040.601196	862.7792358	980.8172607	615.9598389	582.7948608	1306.942017	2.99847
ath:AT1G07550	650.5123291	591.0938721	637.7697144	875.3179321	655.6883545	832.868103	341.9188538	466.7546692	599.1085205	368.665802	488.6844177	606.1531372	2.9983
ath:AT2G07737	1050.009399	833.6766968	1807.210083	670.2155762	452.3412781	745.1109619	504.1661072	352.1028137	400.9877625	383.8132629	428.4701843	481.3109741	2.99802
CATMA1a69840	1094.393555	500.6793213	941.225708	669.4869385	629.1528931	588.7988281	302.5099487	409.1947327	93.81567383	371.3807373	415.1388855	117.7215729	2.99775
ath:AT5G01740	1197.14856	3131.745361	1348.421143	3481.645264	4554.537598	2027.328979	1088.248047	693.0895996	656.3859253	1578.751465	1934.791016	1505.193726	2.99748
ath:AT5G06230	598.2154541	635.1107788	247.3102112	743.4534912	1078.206299	725.5010986	433.3519287	366.2173157	317.9062805	454.5523682	363.7329407	586.0452271	2.99711
ath:AT3G06120	571.5023193	826.4780884	609.1810913	1140.849243	1179.488159	765.8364868	525.5793457	453.3544617	451.8435364	572.0015259	594.0935669	1016.364746	2.99659
ath:AT5G16910	718.9854736	698.7555542	450.4235535	1018.489319	1674.617676	864.8148804	426.896637	471.3366089	542.9061279	655.6104736	447.7364807	579.2775879	2.9962	AT5G16910 (AT5G16910)		PWY-1001 (cellulose biosynthesis)
ath:AT1G06270	1265.64978	856.4643555	378.6793518	1646.466431	1648.62854	839.6353149	354.1625061	388.785553	404.3365173	313.6857605	445.1566467	637.9163208	2.99603
ath:AT3G02870	10858.60938	10520.78711	7447.115723	5537.074707	4612.729492	3955.635742	3757.430908	7889.78418	7226.439453	3746.867188	5380.967773	6273.916992	2.99579	AT3G02870 (VTC4)	AT3G02870 (VTC4; inositol-phosphate phosphatase)	PWY-6363 (D-<i>myo</i>-inositol (1;4;5)-trisphosphate degradation) / PWY-882 (ascorbate biosynthesis I (L-galactose pathway)) / PWY-4702 (phytate degradation I) / PWY-2301 (<i>myo</i>-inositol biosynthesis)	path:ath01100 (Metabolic pathways) / path:ath01110 (Biosynthesis of secondary metabolites) / path:ath04070 (Phosphatidylinositol signaling system) / path:ath00562 (Inositol phosphate metabolism) / path:ath00053 (Ascorbate and aldarate metabolism)
ath:AT1G72960	1441.108398	1316.657959	1109.375366	1136.79541	826.7659302	1171.261963	806.1369019	722.8540039	609.5592041	1047.19397	602.543457	552.4589233	2.9957
ath:AT1G48200	2593.520752	1735.111694	1780.46106	1727.708008	2228.700684	1626.64624	814.3740845	918.5249634	1117.71167	765.2472534	915.6325073	1531.943848	2.99501
ath:AT3G17611	1092.714722	971.5062866	946.5249023	1125.631592	1956.203125	1475.945068	639.6036377	493.4672546	900.4394531	506.9373474	1036.531006	408.728363	2.99435
ath:AT5G59160	18772.41211	21801.3418	13701.42188	30763.10742	29158.53711	15529.48145	7047.052734	5041.985352	12771.39062	8478.749023	7664.222656	16532.21094	2.99362		AT5G59160 (TOPP2; serine/threonine-protein phosphatase PP1 isozyme 2)		path:ath03015 (mRNA surveillance pathway)
ath:AT2G46730	585.3172607	482.4136658	991.5375366	1639.680542	1947.890625	878.9202271	425.2714539	524.9470215	779.1369019	449.176239	372.1282043	684.203186	2.99319
ath:AT3G15850	47911.34375	38622.53125	24901.90039	65476.08203	43451.09375	37856.45703	13092.79785	18741.66992	24296.46484	19520.92969	16021.90625	26616.64844	2.993	AT3G15850 (fad5)		PWY-782 (glycolipid desaturation)
ath:AT5G22700	2215.011475	1567.748169	1328.12915	1087.004028	1349.86731	1080.602539	1027.486816	1168.046265	943.317688	763.9052734	747.8672485	1147.739868	2.99255
ath:AT5G46790	3564.805176	2643.459229	1827.255493	2081.679688	2606.374268	1679.454956	1364.456909	1743.904907	1283.819946	1164.285278	1237.346924	1055.340454	2.99239		AT5G46790 (PYL1; abscisic acid receptor PYL1)		path:ath04075 (Plant hormone signal transduction)
ath:AT3G55640	1082.21936	866.354187	584.5695801	1094.960205	1175.941772	999.713562	638.2179565	491.7417603	508.6703491	364.5130615	487.5049133	820.7828979	2.99224
ath:AT4G04390	1013.586304	636.7387085	644.3613281	845.6593018	578.8599243	797.5471191	383.9388733	241.1815033	369.0723877	323.70755	535.135498	431.5237122	2.9922
ath:AT3G02500	1003.083862	809.7388916	998.6185303	1218.586914	1132.411865	866.0929565	243.1796417	406.3976135	760.6949463	399.3055725	723.0100098	805.6367798	2.99212
CATMA5a55290	1807.037842	1848.639893	1071.344482	5425.532227	4865.159668	1831.047119	719.6900635	1004.567993	1053.996216	1185.966919	2377.451904	2021.998169	2.99072
ath:AT5G15810	947.9607544	1421.82019	844.6960449	2247.081055	1355.206177	1292.807251	632.0344849	713.2607422	1094.90271	551.6596069	789.6920166	493.701416	2.99037
ath:AT1G77490	32756.41016	30013.4707	18168.73438	24655.30273	21205.30273	12160.28711	12859.19336	11881.37305	17407.80078	11592.84863	7322.527344	13037.26562	2.99028	AT1G77490 (AT1G77490)	AT1G77490 (L-ascorbate peroxidase; TAPX)	PWY-2261 (ascorbate glutathione cycle)	path:ath00480 (Glutathione metabolism) / path:ath00053 (Ascorbate and aldarate metabolism)
ath:AT2G47850	3343.537354	3290.069824	1543.834473	4380.805664	4308.821289	2430.096191	1417.335449	1506.823242	1610.537964	1674.244385	1252.578735	1346.177612	2.99013
ath:AT3G03320	1720.444336	1201.240234	1329.928955	791.2087402	1437.026611	928.0936279	512.0769043	606.3843384	894.6033325	627.4146118	899.2555542	842.6137695	2.98955
ath:AT1G74210	5521.71582	3874.601562	3505.5	3805.153809	4898.57959	3706.843506	2001.821045	1918.303833	2676.837646	2587.319824	1845.02478	2696.301514	2.98895	AT1G74210 (AT1G74210)	AT1G74210 (glycerophosphoryl diester phosphodiesterase)	PWY0-381 (glycerol and glycerophosphodiester degradation) / PWY-6952 (glycerophosphodiester degradation)	path:ath00564 (Glycerophospholipid metabolism)
ath:AT2G03210	389.1641846	616.0095215	656.1645508	560.843689	605.7619629	631.3508911	301.3019714	480.5890503	418.2355957	396.6403503	183.0127106	302.4472961	2.98829
ath:AT3G12840	248.1903076	370.9877625	224.6842194	601.2041016	460.0485229	509.228363	319.637146	396.4104614	305.520752	385.2141113	549.100647	599.8181763	2.98815
ath:AT2G03640	9289.541992	8606.955078	6782.972656	12122.4043	11296.06641	7560.98291	5038.258789	5010.627441	6480.262695	7395.800293	6417.716797	9270.577148	2.98804
ath:AT2G24850	26185.87109	3544.9375	1304.645874	59513.07422	72217.23438	16850.66016	350.0928955	747.3952026	445.3493042	3500.987061	14635.17578	2324.193604	2.98724	AT2G24850 (AT2G24850)	AT2G24850 (TAT3; tyrosine aminotransferase 3)	PWY-5864 (superpathway of plastoquinol biosynthesis) / TYRFUMCAT-PWY (tyrosine degradation I) / PWY-5886 (4-hydroxyphenylpyruvate biosynthesis)	path:ath01100 (Metabolic pathways) / path:ath01110 (Biosynthesis of secondary metabolites) / path:ath00360 (Phenylalanine metabolism) / path:ath00270 (Cysteine and methionine metabolism) / path:ath00400 (Phenylalanine; tyrosine and tryptophan biosynthesis) / path:ath00350 (Tyrosine metabolism) / path:ath00130 (Ubiquinone and other terpenoid-quinone biosynthesis) / path:ath00960 (Tropane; piperidi…
ath:AT4G29900	3763.43457	3503.870361	2002.031372	6578.239258	5369.181152	2891.2771	1603.855835	1908.180298	1308.234009	2876.166016	2168.855469	1501.9646	2.9872
ath:AT1G76650	1551.962036	746.0944824	641.6599121	4636.37793	4843.873535	1353.972778	642.2372437	483.0877686	544.473877	1409.892578	1713.476318	1093.884766	2.98711		AT1G76650 (CML38; calcium-binding protein CML38)		path:ath04626 (Plant-pathogen interaction)
ath:AT2G38370	1972.812378	1346.890015	1203.402222	1581.460693	835.7245483	946.1445923	516.4918823	649.1660767	706.5299072	953.3208618	741.2406616	833.6957397	2.98643
ath:AT1G49780	1600.76416	1373.273682	888.6478271	1638.108276	1326.488647	1124.288086	562.279541	789.5793457	712.4708862	790.0500488	588.6040039	575.3965454	2.98637
ath:AT2G23990	1281.931763	552.5543213	1206.628662	1070.371704	647.5471802	1046.149902	273.7046509	281.8640442	381.3551941	399.3184204	301.5531311	176.1065216	2.98637
ath:AT1G16930	1086.187988	988.6600952	1381.612549	871.7471313	618.0609131	1068.404785	336.6530457	1	864.6629028	407.7286072	1	431.9935608	2.98611
ath:AT3G04280	569.8928223	831.8962402	705.425415	922.4425659	840.0784302	573.7252197	485.4962769	359.8746643	111.411087	463.5205994	455.0178223	616.2017822	2.98592
ath:AT5G06540	920.7931519	748.6081543	530.3406372	920.7799683	1002.991028	1032.029541	293.6148682	467.0384521	719.2075806	446.489624	578.9811401	737.2200928	2.98574
ath:AT3G49850	1135.380615	1421.047485	1236.960571	1251.740479	799.5480957	1319.994507	620.961731	926.6047974	777.3757324	573.3727417	613.2492065	870.5164185	2.98528
ath:AT5G35430	6908.894531	5341.829102	3437.734131	6733.966309	8843.500977	4625.577637	3072.425537	3323.720215	3095.016846	3055.595215	1743.942505	2768.691406	2.98474		AT5G35430 (CCR4-NOT transcription complex subunit 10)		path:ath03018 (RNA degradation)
ath:AT3G53760	1185.015991	1017.235046	924.5240479	886.8886719	944.4473877	663.4449463	470.6476135	520.3756104	740.1300049	389.3086243	467.7787476	800.5762939	2.98429
CATMA5a48750	1181.026855	923.2018433	629.3418579	2123.596436	1321.387329	1077.236938	463.6896362	698.5344238	610.6732788	394.9900208	743.0166016	471.5016785	2.98424
ath:AT3G56850	2228.313965	3206.231445	2099.881592	3907.318604	5913.092773	2444.066406	2043.973389	1458.878052	1005.95459	1099.978271	1445.663818	1096.880371	2.98411		AT3G56850 (AREB3; abscisic acid-insensitive 5-like protein 2)		path:ath04075 (Plant hormone signal transduction)
ath:AT2G14750	58567.40625	58885.53516	34225.34766	57888.51562	51834.11328	37215.66797	13100.9043	21191.40039	43188.01953	8132.263184	11297.60059	21923.5918	2.9836	AT2G14750 (AT2G14750)	AT2G14750 (APK; Adenylyl-sulfate kinase 1)	PWY-5340 (sulfate activation for sulfonation)	path:ath01100 (Metabolic pathways) / path:ath00230 (Purine metabolism) / path:ath00920 (Sulfur metabolism)
ath:AT4G28350	1258.328003	1140.050049	556.2492676	1498.400635	1325.02002	995.4439087	415.7075195	577.3348999	693.2178345	537.9055176	564.8184814	605.7736816	2.98301
ath:AT2G27505	955.5466309	852.8497925	707.5736084	2138.787598	1292.091064	927.5900879	447.4515686	364.8853455	438.9380798	809.7452393	281.3075867	378.5458679	2.98116
ath:AT5G03455	16004.84473	19255.80273	10200.0918	10338.92773	11521.28809	7598.32373	6715.687988	4826.808105	11260.44727	4357.42627	5498.057129	7709.617188	2.98039
ath:AT1G55300	1232.026001	1446.572754	1074.565674	1395.283936	1145.273804	1047.244141	628.5502319	662.6554565	967.9307861	881.0437012	913.3657227	728.9772339	2.98025		AT1G55300 (TAF7; TBP-associated factor 7)		path:ath03022 (Basal transcription factors)
ath:AT3G13450	3105.175293	2613.111816	1735.169678	1368.690918	1679.489258	1418.547729	2184.272949	1070.154907	527.6894531	732.7628174	813.2674561	941.7880249	2.98017	AT3G13450 (AT3G13450)	AT3G13450 (2-oxoisovalerate dehydrogenase E1 component; beta subunit; DIN4)	VALDEG-PWY (valine degradation I) / LEU-DEG2-PWY (leucine degradation I) / ILEUDEG-PWY (isoleucine degradation I) / PWY-5046 (branched-chain &alpha;-keto acid dehydrogenase complex)	path:ath01100 (Metabolic pathways) / path:ath01110 (Biosynthesis of secondary metabolites) / path:ath00280 (Valine; leucine and isoleucine degradation)
ath:AT5G15740	3802.002197	3268.337891	2456.140869	3794.611084	2824.497559	2444.599365	1458.742676	1922.51416	1297.818604	1578.009644	2290.078857	1942.241577	2.98005
ath:AT1G14980	10635.5625	8477.455078	4521.420898	18078.79883	17490.75	10170.33398	3105.200195	6943.183105	6845.994629	6190.453613	9077.746094	11786.2373	2.97983
ath:AT2G16770	1089.161377	968.329834	832.7650757	1142.151245	854.963623	702.6771851	369.5519714	519.2038574	654.2731934	465.054657	533.1954346	596.5059204	2.97964
ath:AT5G51780	712.5	963.6690063	784.0008545	1182.093018	1373.637939	862.3828125	314.4802246	462.91745	527.875061	88.27839661	635.9435425	761.272522	2.97932
ath:AT1G50710	1076.615723	792.6192017	1187.18689	1161.450684	604.6195679	903.5299683	521.1588745	525.7957153	634.1204224	220.3511353	626.7774658	395.5107117	2.97929
ath:AT2G41090	56370.37891	53318.46094	51375.95703	43163.08594	43720.20312	41813.30078	45333.80859	52266.14062	56778.55078	39562.89062	25643.24023	44189.67188	2.97877		AT2G41090 (calmodulin-like protein 10)		path:ath04626 (Plant-pathogen interaction)
ath:AT2G30400	684.007019	709.4434204	1014.463379	961.8250732	632.9511108	584.6692505	362.6761475	435.6766052	312.0247498	429.6243286	336.8083496	467.872406	2.97853
ath:AT1G61950	743.194458	801.1899414	627.5984497	1089.490601	1120.078003	568.7788696	246.5607605	338.9031677	677.2461548	412.9234619	226.8421021	330.0803528	2.97793
ath:AT4G28320	1072.707153	860.3650513	662.1505127	566.7251587	1009.282898	737.2676392	641.0788574	686.4431763	665.6451416	269.9548035	263.6012573	536.0599976	2.97757
[truncated: 23,537 more rows]
