# Supplementary material for: Meta-Analysis of Pathway Enrichment: Combining Independent and Dependent Omics Data Sets
Source: PLoS One. 2014 Feb 28;9(2):e89297. doi: 10.1371/journal.pone.0089297 (PMC3938450; doi:10.1371/journal.pone.0089297)
Supplement: Table S1 — Pathways with p-values and FDRs from Pathway Enrichment Analysis. The comma separated values file contains the p-values, restandardized p-values, meta-p-values, and corresponding FDRs for single data set and meta-analysis. (CSV) [file pone.0089297.s003.csv]

Pathway ID	Pathway name	Feature hits	M1 KS p-value	M2 KS p-value	T1 KS p-value	T2 KS p-value	M1 KS restandardized p-value	M2 KS restandardized p-value	T1 KS restandardized p-value	T2 KS restandardized p-value	M1 KS FDR	M2 KS FDR	T1 KS FDR	T2 KS FDR	Brown KS meta-p-value	Stouffer KS meta-p-value	Brown KS FDR	Stouffer KS FDR	M1 rank-sum p-value	M2 rank-sum p-value	T1 rank-sum p-value	T2 rank-sum p-value	M1 rank-sum restandardized p-value	M2 rank-sum restandardized p-value	T1 rank-sum restandardized p-value	T2 rank-sum restandardized p-value	M1 rank-sum FDR	M2 rank-sum FDR	T1 rank-sum FDR	T2 rank-sum FDR	Brown rank-sum meta-p-value	Stouffer rank-sum meta-p-value	Brown rank-sum FDR	Stouffer rank-sum FDR
KEGG/ath/path:ath00592	alpha-Linolenic acid metabolism	214	1.192747680851134e-07	0.0035325862	1.561280932965493e-05	1.575498349849219e-05	3.593099023944078e-05	0.0503124802	0.0226647215	0.0009775495	0.0208399743	0.8693107268	0.620189198	0.5884848137	1.998956878346532e-07	1.014831707660836e-07	0.000132131	6.708037587638124e-05	8.929385695145283e-11	0.0008724272	3.908327625214178e-06	1.458623217210644e-07	6.408639181418068e-05	0.0454465427	0.0182700026	0.0001318944	0.0371701073	0.8365168212	0.4781974581	0.079400442	3.604662080176482e-08	1.705446247978759e-08	2.382681634996654e-05	1.127299969913959e-05
AraCyc/PWY-735	jasmonic acid biosynthesis	176	9.564960806045322e-06	0.0033024238	8.536116884438149e-05	0.0004284597	0.0005278447	0.0489038077	0.0422523318	0.0078379568	0.1530749758	0.8693107268	0.820057497	0.7191965724	1.668517987966875e-05	5.367538403264501e-06	0.0036763013	0.0017739714	2.343938970147619e-08	0.0009536504	3.758249313745673e-07	1.298306095837063e-05	0.0005182936	0.0467359351	0.0081406716	0.0016330125	0.1503051545	0.8365168212	0.3500488792	0.3276911698	9.381862166867362e-07	2.217293408078644e-07	0.0003100705	7.328154713699918e-05
AraCyc/PWY-782	glycolipid desaturation	325	0.0004559568	1.448815988734571e-14	0.4719661009	0.0235658259	0.0057285647	1.60648847817463e-06	0.7850617935	0.0953374081	0.4598418664	0.0009173049	0.9759986724	0.8851482791	2.131793573349395e-06	9.271786946849507e-05	0.0007045578	0.0204288372	0.0018096184	1.025218265402119e-17	0.2996899556	0.1127176674	0.0401825235	5.011496420189547e-06	0.686071307	0.2588222255	0.8524120352	0.0028615645	0.9758305323	0.9666376942	4.627580007763247e-05	0.0009632971	0.0101961013	0.2122464565
AraCyc/COMPLETE-ARO-ARA-PWY	superpathway of phenylalanine; tyrosine and tryptophan biosynthesis	86	NaN	NaN	5.776227510551656e-06	0.0280208312	NaN	NaN	0.0156748329	0.106112999	NaN	NaN	0.4966447062	0.8851482791	0.0123066989	0.0081036147	0.5363549921	0.454537198	NaN	NaN	4.377497122750265e-08	0.0282489094	NaN	NaN	0.003839443	0.1190817416	NaN	NaN	0.3301920997	0.9190667748	0.0039733043	0.0032724746	0.5252708269	0.4326211379
AraCyc/PWY-5410	traumatin and (Z)-3-hexen-1-yl acetate biosynthesis	131	0.0004631682	0.5478544496	0.0010987022	0.0027268853	0.0057845963	0.5344169015	0.1056119414	0.0249597591	0.4598418664	0.9369658059	0.9650201579	0.7191965724	0.0034325526	0.0030618089	0.4537834473	0.454537198	0.001177627	0.5171341555	5.270393489283803e-05	0.0012906954	0.0338025417	0.4693736247	0.0441794995	0.0213032065	0.8524120352	0.8365168212	0.8311268344	0.7457372838	0.0050439794	0.0028682994	0.5556783932	0.4326211379
KEGG/ath/path:ath00591	Linoleic acid metabolism	147	0.0005372824	0.9961063808	0.0022152995	0.0029934393	0.0063426464	0.9502079561	0.1350842085	0.0264550868	0.4598418664	0.9757632576	0.9759986724	0.7191965724	0.0069480227	0.0297519012	0.5252395769	0.7866402667	8.528026242230841e-05	0.9602687346	0.0002487236	0.0002175821	0.0119656353	0.7861682123	0.0741186697	0.0078910639	0.8524120352	0.9855308963	0.9758305323	0.7457372838	0.0024014083	0.0045292465	0.3968327194	0.4989719914
AraCyc/PWYQT-4471	glucosinolate biosynthesis from dihomomethionine	153	0.0175911737	0.2221736078	0.0036089481	0.0009231394	0.056425933	0.3237588883	0.1600658336	0.0126820873	0.9248281896	0.8693107268	0.9759986724	0.7191965724	0.0102261483	0.0052596559	0.5363549921	0.454537198	0.0084093027	0.5748475608	0.0007091239	0.0002898201	0.075325664	0.4989166197	0.1046215364	0.0092602666	0.8524120352	0.8365168212	0.9758305323	0.7457372838	0.0096316719	0.0066525541	0.7856522983	0.6281911823
AraCyc/PWY-601	glucosinolate biosynthesis from tryptophan	132	0.0633306769	0.0628608161	0.0026709367	0.0017609217	0.1283006206	0.1767435825	0.1441846453	0.0189951472	0.9248281896	0.8693107268	0.9759986724	0.7191965724	0.0146725592	0.0058262814	0.5428297088	0.454537198	0.0636291237	0.1894692366	0.0016055644	0.0005247795	0.1793422647	0.2924863043	0.1364851426	0.0128968857	0.8524120352	0.8365168212	0.9758305323	0.7457372838	0.018580231	0.0094491536	0.7856522983	0.6582568498
AraCyc/PWY-2821	glucosinolate biosynthesis from phenylalanine	115	0.1331511971	0.3433164833	0.0031683001	0.0008221014	0.2088315636	0.407013832	0.1530007797	0.0117940002	0.9248281896	0.8693107268	0.9759986724	0.7191965724	0.0272168926	0.0177591444	0.7196146416	0.6521552466	0.0930394048	0.3881373161	0.0004675168	0.0002631994	0.2129462794	0.4039218335	0.0912663635	0.0087754985	0.8524120352	0.8365168212	0.9758305323	0.7457372838	0.0151422221	0.0099861534	0.7856522983	0.6582568498
AraCyc/PWYQT-4473	glucosinolate biosynthesis from tetrahomomethionine	114	0.0172754767	0.0820272598	0.006020099	0.0047154684	0.0557806258	0.1998677921	0.1909398456	0.0351164484	0.9248281896	0.8693107268	0.9759986724	0.7191965724	0.0166813447	0.0065089079	0.5428297088	0.454537198	0.0184576375	0.4047740067	0.0031866349	0.0006301688	0.1047621439	0.412446545	0.1702017241	0.0142829273	0.8524120352	0.8365168212	0.9758305323	0.7457372838	0.0203174978	0.0117902414	0.7856522983	0.6582568498
KEGG/ath/path:ath00860	Porphyrin and chlorophyll metabolism	548	0.0028624979	0.0003569966	0.0293046656	0.3014284036	0.0179815841	0.0194221002	0.3256812776	0.4580542862	0.8840725421	0.8693107268	0.9759986724	0.9887842132	0.0129828742	0.0110023132	0.5363549921	0.4848352664	0.0023277089	4.659160120651671e-05	0.0216883025	0.226391925	0.0444897487	0.0184929869	0.3116428451	0.3846227558	0.8524120352	0.8365168212	0.9758305323	0.9727181233	0.0194492132	0.012527736	0.7856522983	0.6582568498
AraCyc/PWY-724	superpathway of lysine; threonine and methionine biosynthesis II	62	NaN	NaN	0.0006775797	0.0013777944	NaN	NaN	0.0890027073	0.0162940435	NaN	NaN	0.9363074907	0.7191965724	0.0109288766	0.0068776513	0.5363549921	0.454537198	NaN	NaN	0.0009257134	0.0018248766	NaN	NaN	0.1141332455	0.0258402349	NaN	NaN	0.9758305323	0.7457372838	0.020132066	0.01294605	0.7856522983	0.6582568498
KEGG/ath/path:ath04075	Plant hormone signal transduction	493	0.128986013	0.2080932104	0.0044267807	0.0261780619	0.2044762626	0.313198535	0.1717751221	0.1017424143	0.9248281896	0.8693107268	0.9759986724	0.8851482791	0.0973077288	0.0433190664	0.9338024366	0.891495074	0.0312209195	0.136809031	0.0001810338	0.0208112027	0.131197377	0.2560957836	0.0667117588	0.1003966714	0.8524120352	0.8365168212	0.9758305323	0.8726196356	0.0341422818	0.0127692856	0.9650729634	0.6582568498
KEGG/ath/path:ath00500	Starch and sucrose metabolism	335	0.023807699	0.6253205033	0.013434793	5.862309316511088e-05	0.0684099052	0.5826750573	0.2509235356	0.0022419185	0.9248281896	0.9369658059	0.9759986724	0.6748174626	0.0071515222	0.0100281026	0.5252395769	0.4848352664	0.0883626921	0.7449045544	0.0116755014	1.013362431157717e-05	0.2079880824	0.5933625401	0.2569286762	0.0014215865	0.8524120352	0.8929205077	0.9758305323	0.3276911698	0.0112185844	0.0194350887	0.7856522983	0.826773637
KEGG/ath/path:ath04141	Protein processing in endoplasmic reticulum	361	0.2986987115	0.078918741	1.334909824641663e-08	0.237366457	0.3609801407	0.1963090556	0.0015670028	0.3954632704	0.9248281896	0.8693107268	0.2884983089	0.9887842132	0.0115182838	0.0157994676	0.5363549921	0.6143204749	0.356552804	0.1287150739	6.238446516541284e-09	0.1866162066	0.4115644963	0.2499617898	0.0019303464	0.3444353924	0.8524120352	0.8365168212	0.2952285045	0.9727181233	0.0150666253	0.0200552449	0.7856522983	0.826773637
KEGG/ath/path:ath00920	Sulfur metabolism	164	0.1372902454	0.5086757072	0.0001145578	0.0956140369	0.2131195953	0.510326628	0.047016756	0.2261690385	0.9248281896	0.9221408373	0.820057497	0.9159406184	0.0992562745	0.0605035483	0.9338024366	0.891495074	0.0891790037	0.6920439305	1.545453437437731e-06	0.0171643287	0.2088623392	0.5621486038	0.0132814213	0.0901597256	0.8524120352	0.8698830699	0.3906187342	0.8726196356	0.024828525	0.0194966655	0.8637713163	0.826773637
AraCyc/PWY-5455	superpathway of starch degradation to pyruvate	208	NaN	NaN	6.484238828590958e-05	0.0131321307	NaN	NaN	0.0382262714	0.0663677466	NaN	NaN	0.7935246693	0.8347633604	0.0177000223	0.010284273	0.5428297088	0.4848352664	NaN	NaN	0.0001932885	0.0151037595	NaN	NaN	0.0681778076	0.0839494823	NaN	NaN	0.9758305323	0.8726196356	0.0352748877	0.0212634672	0.9650729634	0.826773637
AraCyc/PWYQT-4475	glucosinolate biosynthesis from hexahomomethionine	123	0.2442903751	0.0553850437	0.0298209227	0.010416484	0.3142080555	0.166803407	0.3275696164	0.057481118	0.9248281896	0.8693107268	0.9759986724	0.786446206	0.0901350581	0.0459529747	0.9338024366	0.891495074	0.1452578209	0.112470215	0.0059382385	0.0028762212	0.2620356893	0.2370553384	0.2075756439	0.0332993851	0.8524120352	0.8365168212	0.9758305323	0.7457372838	0.0523058698	0.0249056977	0.9650729634	0.8883337618
AraCyc/PWYQT-4474	glucosinolate biosynthesis from pentahomomethionine	119	0.0903409975	0.1462082462	0.0298209227	0.010416484	0.1617252026	0.2630193798	0.3275696164	0.057481118	0.9248281896	0.8693107268	0.9759986724	0.786446206	0.0792785707	0.0385125641	0.9338024366	0.8485601619	0.0491155145	0.3337888524	0.0059382385	0.0028762212	0.1598771547	0.3755843007	0.2075756439	0.0332993851	0.8524120352	0.8365168212	0.9758305323	0.7457372838	0.0511658493	0.0260946326	0.9650729634	0.8883337618
AraCyc/PENTOSE-P-PWY	pentose phosphate pathway	54	NaN	NaN	0.0037094371	0.0095916323	NaN	NaN	0.1615949328	0.0546108491	NaN	NaN	0.9759986724	0.786446206	0.0505679475	0.033539709	0.894970109	0.7917767013	NaN	NaN	0.0004147641	0.0163764664	NaN	NaN	0.0877430166	0.0878261805	NaN	NaN	0.9758305323	0.8726196356	0.045202168	0.0277088706	0.9650729634	0.8883337618
AraCyc/LEUSYN-PWY	leucine biosynthesis	74	0.2151930137	0.0047818747	0.0094247586	0.0360380565	0.2881722455	0.0571845229	0.2225295276	0.1239620399	0.9248281896	0.8693107268	0.9759986724	0.8851482791	0.0555125181	0.02451899	0.894970109	0.721599335	0.3071648647	0.0138886125	0.0040705942	0.0125408673	0.3800891595	0.1116691718	0.1840661515	0.0756770197	0.8524120352	0.8365168212	0.9758305323	0.8726196356	0.0642755862	0.0293263574	0.9650729634	0.8883337618
AraCyc/PWY-1121	suberin biosynthesis	236	0.0523765105	0.0949525667	0.0005403079	0.0063095987	0.1134551864	0.2140260186	0.0821169749	0.0420947853	0.9248281896	0.8693107268	0.9321810133	0.7496651951	0.0180669495	0.0065037393	0.5428297088	0.454537198	0.0259891423	0.2578412245	0.003345546	0.0193531901	0.1212325643	0.3338695651	0.1728758553	0.0964068793	0.8524120352	0.8365168212	0.9758305323	0.8726196356	0.0699002605	0.0298016442	0.9650729634	0.8883337618
KEGG/ath/path:ath00230	Purine metabolism	459	0.2736525197	0.7016495702	8.3543888925962e-07	0.1764495409	0.3397177887	0.6321328154	0.0075940612	0.3295909784	0.9248281896	0.9498624855	0.4058019251	0.9887842132	0.0617572256	0.0765440218	0.9338024366	0.891495074	0.136140836	0.5937342134	6.340614014076424e-07	0.0781705742	0.2541201913	0.5087417558	0.0097611107	0.2106106001	0.8524120352	0.8365168212	0.359994868	0.9549567535	0.0381554683	0.0319839042	0.9650729634	0.8883337618
AraCyc/PWY-6668	(E;E)-4;8;12-trimethyltrideca-1;3;7;11-tetraene biosynthesis	45	0.3360424592	0.0881642728	3.68233618592061e-07	0.0220191307	0.3919907579	0.2067113263	0.0055711181	0.0914157024	0.9248281896	0.8693107268	0.4058019251	0.8851482791	0.0110259224	0.0080273461	0.5363549921	0.454537198	0.2396156124	0.0615252028	0.0014343867	0.0170145175	0.3345358957	0.188641418	0.1315918471	0.0897196931	0.8524120352	0.8365168212	0.9758305323	0.8726196356	0.0744289092	0.0322541759	0.9650729634	0.8883337618
KEGG/ath/path:ath01210	2-Oxocarboxylic acid metabolism	578	0.0348838634	0.8254940793	1.237292525819274e-06	0.0049239805	0.0873390953	0.7216279648	0.0088049474	0.0360754436	0.9248281896	0.9757632576	0.4058019251	0.7191965724	0.0065931161	0.0082518099	0.5252395769	0.454537198	0.01800168	0.9999676743	9.778120454344507e-08	0.0072957602	0.1036565763	0.9733828326	0.0050895953	0.0559466073	0.8524120352	0.9995104769	0.3404373754	0.8726196356	0.0081230274	0.0436982222	0.7670458707	0.9698377808
KEGG/ath/path:ath00270	Cysteine and methionine metabolism	406	0.6174818468	0.9979975114	2.533209608609834e-06	0.0072646336	0.6135470935	0.9624542066	0.0115223591	0.045950925	0.9248281896	0.9757632576	0.4080270688	0.7496651951	0.0436032643	0.1796114533	0.894970109	0.9742474479	0.4321038258	0.9988780432	3.170635279564504e-07	0.0031032185	0.4579784793	0.9272150726	0.0076733014	0.03473959	0.8524120352	0.9995104769	0.3500488792	0.7469011842	0.021394465	0.0783480218	0.7856522983	0.9698377808
KEGG/ath/path:ath03050	Proteasome	114	NaN	NaN	4.138797936072131e-09	0.4999973769	NaN	NaN	0.0009966436	0.6262911108	NaN	NaN	0.2884983089	0.9887842132	0.0052301155	0.0251086002	0.5252395769	0.721599335	NaN	NaN	4.917409855701269e-09	0.9084440551	NaN	NaN	0.0017741649	0.903582275	NaN	NaN	0.2952285045	0.9727181233	0.0119203822	0.1269501106	0.7856522983	0.9698377808
KEGG/ath/path:ath00260	Glycine; serine and threonine metabolism	352	0.2661989227	0.9999131377	2.123563074368089e-06	0.0091030551	0.3333062677	0.9897838541	0.0107854332	0.0528660853	0.9248281896	0.9898078234	0.4058019251	0.786446206	0.031199079	0.1625650426	0.7637996745	0.9742474479	0.1997443005	0.9999356308	2.493986226900854e-07	0.01361085	0.305581104	0.9677310573	0.0070580983	0.0792136065	0.8524120352	0.9995104769	0.3500488792	0.8726196356	0.0277291083	0.1079663933	0.916447028	0.9698377808
KEGG/ath/path:ath00310	Lysine degradation	169	0.0002305342	0.3464488528	0.0013269227	0.1476466484	0.0037544157	0.4090414968	0.11287337	0.2954118593	0.4598418664	0.8693107268	0.9759986724	0.9887842132	0.0128270951	0.011994057	0.5363549921	0.4955044816	0.0041077399	0.2242573752	0.0016488789	0.1909784901	0.0560655334	0.3141525818	0.1376657649	0.3490007234	0.8524120352	0.8365168212	0.9758305323	0.9727181233	0.0806174276	0.0408588166	0.9650729634	0.9698377808
KEGG/ath/path:ath00966	Glucosinolate biosynthesis	295	0.0582173094	0.815294552	2.29563003871798e-05	0.0076162346	0.1214863076	0.7135465621	0.0261272484	0.0473210588	0.9248281896	0.9756700063	0.6238108019	0.7496651951	0.0213559369	0.0203936638	0.6137510571	0.7082258973	0.0275178606	0.9874880185	2.838596456451617e-05	0.0083917668	0.1242467028	0.8510547916	0.0358688581	0.0604871045	0.8524120352	0.9995104769	0.796687836	0.8726196356	0.034586254	0.0447459056	0.9650729634	0.9698377808
KEGG/ath/path:ath00785	Lipoic acid metabolism	17	0.1118443453	0.0143075444	0.3904790032	0.0045645401	0.1860831333	0.0914822846	0.7414364084	0.0344121833	0.9248281896	0.8693107268	0.9759986724	0.7191965724	0.0539184191	0.0497113944	0.894970109	0.891495074	0.0582657341	0.0182282581	0.3079153293	0.0028990876	0.1724389301	0.1225240449	0.6914990559	0.0334466888	0.8524120352	0.8365168212	0.9758305323	0.7457372838	0.0568756961	0.0459239214	0.9650729634	0.9698377808
KEGG/ath/path:ath00944	Flavone and flavonol biosynthesis	78	0.0678898541	0.0208479848	0.031647776	0.0505916299	0.1342254289	0.1078200484	0.3340745774	0.1528246808	0.9248281896	0.8693107268	0.9759986724	0.8851482791	0.0754099746	0.0326850042	0.9338024366	0.7917767013	0.0242384605	0.1634283003	0.0315323466	0.0223078675	0.1176618445	0.275153266	0.3497980381	0.104366468	0.8524120352	0.8365168212	0.9758305323	0.8726196356	0.0991096239	0.0465095488	0.9650729634	0.9698377808
AraCyc/PWY0-501	lipoate biosynthesis and incorporation I	24	0.089464652	0.0207220964	0.3904790032	0.0045645401	0.160696201	0.1075338585	0.7414364084	0.0344121833	0.9248281896	0.8693107268	0.9759986724	0.7191965724	0.0544381951	0.0493515333	0.894970109	0.891495074	0.0666510512	0.019069024	0.3079153293	0.0028990876	0.1831044797	0.1244370227	0.6914990559	0.0334466888	0.8524120352	0.8365168212	0.9758305323	0.7457372838	0.0597093939	0.0483513826	0.9650729634	0.9698377808
AraCyc/PWY1F-467	phenylpropanoid biosynthesis; initial reactions	55	0.1242589116	0.1581963669	0.003420058	0.0357738357	0.1994820746	0.2733269823	0.1571124042	0.1234000036	0.9248281896	0.8693107268	0.9759986724	0.8851482791	0.0939918261	0.0398927859	0.9338024366	0.8506171453	0.0877261342	0.0860988273	0.0045601813	0.0641254201	0.2073036683	0.2139055484	0.1908567022	0.1884391399	0.8524120352	0.8365168212	0.9758305323	0.9549567535	0.1187940246	0.0494343091	0.9650729634	0.9698377808
AraCyc/PWY-6927	chlorophyll a degradation II	109	0.1681883691	0.0645173526	0.0122028306	0.2470912782	0.2440317504	0.1788662168	0.2429020935	0.4053441558	0.9248281896	0.8693107268	0.9759986724	0.9887842132	0.2109369124	0.1080335186	0.9801120769	0.9439496757	0.0988934095	0.0458891619	0.0031612433	0.1052848278	0.2189897477	0.1695003578	0.169765908	0.2490501832	0.8524120352	0.8365168212	0.9758305323	0.9549567535	0.1176577369	0.049576649	0.9650729634	0.9698377808
AraCyc/PWY-5098	chlorophyll a degradation I	98	0.0113508458	0.0132771983	0.0234740187	0.2870923435	0.0427475915	0.088564017	0.3025497038	0.444523405	0.9248281896	0.8693107268	0.9759986724	0.9887842132	0.0596722464	0.035320995	0.9338024366	0.8050750918	0.0223605905	0.0193996451	0.010348032	0.2199805925	0.1136741485	0.1251751656	0.247375123	0.3783484989	0.8524120352	0.8365168212	0.9758305323	0.9727181233	0.1065777072	0.0503350096	0.9650729634	0.9698377808
AraCyc/PWY-5320	kaempferol glucoside biosynthesis (Arabidopsis)	34	0.1335855842	0.2841750741	0.0241699804	0.0011939341	0.2092834241	0.3677459277	0.3055067895	0.0148976286	0.9248281896	0.8693107268	0.9759986724	0.7191965724	0.0469429934	0.0316276429	0.894970109	0.7917767013	0.1755095015	0.4935631893	0.008913285	0.0021828008	0.2869012861	0.4574348988	0.2360239151	0.0285531622	0.8524120352	0.8365168212	0.9758305323	0.7457372838	0.0828702979	0.0533682843	0.9650729634	0.9698377808
AraCyc/PWY-5340	sulfate activation for sulfonation	25	0.3536374571	0.1572679264	0.0116613162	0.190942916	0.4063626053	0.2725406103	0.2392003549	0.3459674569	0.9248281896	0.8693107268	0.9759986724	0.9887842132	0.3122753088	0.172393814	0.9801120769	0.9742474479	0.1765473662	0.1484775823	0.0016132719	0.0477561556	0.2877214908	0.2646434366	0.1366968188	0.1597383921	0.8524120352	0.8365168212	0.9758305323	0.9549567535	0.1217860061	0.0539587553	0.9650729634	0.9698377808
AraCyc/PWY-2161B-PMN	folate polyglutamylation II	24	0.3437756975	0.1223048539	0.0090497989	0.0210615081	0.3983243551	0.2413225601	0.2194775309	0.0889342886	0.9248281896	0.8693107268	0.9759986724	0.8851482791	0.1323049524	0.0674707435	0.9338024366	0.891495074	0.1652635209	0.0822870164	0.0059210001	0.0439442709	0.2786952876	0.2102681412	0.2073842301	0.1524678543	0.8524120352	0.8365168212	0.9758305323	0.9549567535	0.1298760466	0.0564917119	0.9650729634	0.9698377808
KEGG/ath/path:ath04144	Endocytosis	193	NaN	0.3967416935	8.90519018263283e-07	0.3222354771	NaN	0.4410741718	0.0077791257	0.4772710919	NaN	0.8930969932	0.4058019251	0.9887842132	0.0458324381	0.0648635579	0.894970109	0.891495074	NaN	0.3602849394	7.129754464094742e-07	0.290080468	NaN	0.3895097992	0.010165968	0.4435786812	NaN	0.8365168212	0.359994868	0.9727181233	0.0482508112	0.0566562833	0.9650729634	0.9698377808
AraCyc/SULFMETII-PWY	sulfate reduction II (assimilatory)	51	0.3242269242	0.0327156937	0.0350560728	0.1830023464	0.3822586981	0.1315889769	0.3455429268	0.337057	0.9248281896	0.8693107268	0.9759986724	0.9887842132	0.2487281498	0.1389475923	0.9801120769	0.9676826559	0.2238778774	0.0062233948	0.0122574266	0.1031487182	0.3233347087	0.0853979098	0.2608759483	0.2461882705	0.8524120352	0.8365168212	0.9758305323	0.9549567535	0.1265453719	0.0609935711	0.9650729634	0.9698377808
AraCyc/PWY-5125	anthocyanin biosynthesis (pelargonidin 3-O-glucoside; cyanidin 3-O-glucoside)	112	0.2398910415	0.0066189807	0.0511984127	0.0957897749	0.3103238526	0.0656625865	0.3912193152	0.2264246359	0.9248281896	0.8693107268	0.9759986724	0.9159406184	0.1293458892	0.0707210619	0.9338024366	0.891495074	0.1676630882	0.0233813461	0.0198886129	0.0585751284	0.2806353626	0.1335209114	0.3033824821	0.1791074702	0.8524120352	0.8365168212	0.9758305323	0.9549567535	0.1372885157	0.0628426556	0.9650729634	0.9698377808
AraCyc/PWY-842	starch degradation I	104	0.1333888753	0.5610070469	0.066913209	0.0003887464	0.2090788567	0.5425328347	0.4267394396	0.0073737153	0.9248281896	0.9369658059	0.9759986724	0.7191965724	0.0475177241	0.0532908607	0.894970109	0.891495074	0.1515120926	0.5340975985	0.0543234113	0.0005418789	0.2673425319	0.4779997616	0.4130339869	0.0131296307	0.8524120352	0.8365168212	0.9758305323	0.7457372838	0.071102176	0.0632174272	0.9650729634	0.9698377808
AraCyc/PWY-5044	purine nucleotides degradation I (plants)	18	NaN	NaN	0.0577029337	0.0161171781	NaN	NaN	0.4067445158	0.0753535175	NaN	NaN	0.9759986724	0.8723618762	0.1374677187	0.118411399	0.9338024366	0.945279967	NaN	NaN	0.0570471509	0.0017516966	NaN	NaN	0.4192102662	0.0252573572	NaN	NaN	0.9758305323	0.7457372838	0.0587432363	0.0633814225	0.9650729634	0.9698377808
AraCyc/PWYQT-4476	indole glucosinolate breakdown (insect chewing induced)	91	0.0795921929	0.0760163871	0.027801369	0.0891441188	0.1488720529	0.1929256176	0.320047476	0.2166279836	0.9248281896	0.8693107268	0.9759986724	0.9159406184	0.1369652934	0.0626339275	0.9338024366	0.891495074	0.0754371731	0.0544084959	0.0380487803	0.0572317161	0.1935892925	0.1803170385	0.3705465856	0.1767921197	0.8524120352	0.8365168212	0.9758305323	0.9549567535	0.1469164014	0.0683063646	0.9650729634	0.9698377808
KEGG/ath/path:ath04626	Plant-pathogen interaction	373	0.0729569278	0.6302696442	3.896493433199856e-07	0.4637271592	0.140660171	0.5858087438	0.0056917569	0.5976471221	0.9248281896	0.9369658059	0.4058019251	0.9887842132	0.040601677	0.0635734105	0.894970109	0.891495074	0.0273567635	0.8206016185	1.664765993869362e-06	0.3404154269	0.1239333541	0.643554711	0.0136262349	0.4867514946	0.8524120352	0.912737865	0.3906187342	0.9727181233	0.0598565306	0.0688440613	0.9650729634	0.9698377808
AraCyc/TRPSYN-PWY	tryptophan biosynthesis	112	0.0341112645	0.9983072098	0.005008464	0.0033495123	0.0860937478	0.9650230705	0.1792414637	0.0283759015	0.9248281896	0.9757632576	0.9759986724	0.7191965724	0.0529770503	0.1244459423	0.894970109	0.945279967	0.0541155733	0.9938430947	0.0006325599	0.0019374466	0.1668753299	0.8798426201	0.1007821562	0.026717017	0.8524120352	0.9995104769	0.9758305323	0.7457372838	0.0495683582	0.0706670612	0.9650729634	0.9698377808
AraCyc/PWY0-1319	CDP-diacylglycerol biosynthesis II	31	0.6674740798	0.0434398083	0.1256672959	0.0037227067	0.6528578685	0.1494150886	0.5220630566	0.03030744	0.9248281896	0.8693107268	0.9759986724	0.7191965724	0.1179602358	0.115673107	0.9338024366	0.9439496757	0.5528134033	0.023493972	0.0458631902	0.0051487458	0.530584155	0.1337439691	0.3923029876	0.0460670992	0.8524120352	0.8365168212	0.9758305323	0.8241719915	0.104164985	0.0714122039	0.9650729634	0.9698377808
AraCyc/ETHYL-PWY	ethylene biosynthesis I (plants)	92	0.3456922024	0.0030356595	0.146898218	0.0755536934	0.3998897987	0.0472001268	0.5484131191	0.1956612361	0.9248281896	0.8693107268	0.9759986724	0.9075841878	0.1383191744	0.0982658384	0.9338024366	0.9279102743	0.3783158352	0.001624729	0.0263301077	0.0894326141	0.4251030891	0.055313287	0.3309032983	0.2271744084	0.8524120352	0.8365168212	0.9758305323	0.9549567535	0.1263007355	0.0727483197	0.9650729634	0.9698377808
AraCyc/PWY-5086	chlorophyll a biosynthesis I	36	0.0235948379	0.0630734806	NaN	NaN	0.0680192637	0.1770176009	NaN	NaN	0.9248281896	0.8693107268	NaN	NaN	0.0719670548	0.053435624	0.9338024366	0.891495074	0.0434978377	0.0273445619	NaN	NaN	0.1515650005	0.141014	NaN	NaN	0.8524120352	0.8365168212	NaN	NaN	0.1082746848	0.0761077133	0.9650729634	0.9698377808
AraCyc/BRANCHED-CHAIN-AA-SYN-PWY	superpathway of leucine; valine; and isoleucine biosynthesis	46	NaN	NaN	0.0595939951	0.0135727945	NaN	NaN	0.4110249131	0.0677402215	NaN	NaN	0.9759986724	0.8347633604	0.1275533278	0.1122539091	0.9338024366	0.9439496757	NaN	NaN	0.0344254043	0.006146598	NaN	NaN	0.3593554904	0.0508483376	NaN	NaN	0.9758305323	0.8726196356	0.0914061055	0.078975423	0.9650729634	0.9698377808
AraCyc/PWY-6596	adenosine nucleotides degradation I	53	0.1515732747	0.4337559996	0.0577029337	0.0161171781	0.2276348497	0.4641751524	0.4067445158	0.0753535175	0.9248281896	0.9107228564	0.9759986724	0.8723618762	0.1806014183	0.1116863399	0.9801120769	0.9439496757	0.0993283829	0.6414998635	0.0570471509	0.0017516966	0.2194320159	0.5341233931	0.4192102662	0.0252573572	0.8524120352	0.8516213209	0.9758305323	0.7457372838	0.1021019897	0.0813740952	0.9650729634	0.9698377808
AraCyc/PWY-5687	pyrimidine ribonucleotides interconversion	73	0.1892733667	0.2204805447	0.0022565333	0.0630969275	0.2641986104	0.3225023085	0.1359565556	0.1751127999	0.9248281896	0.8693107268	0.9759986724	0.9075841878	0.138445747	0.0647937739	0.9338024366	0.891495074	0.0959198053	0.3462788101	0.0004147412	0.1859788128	0.2159415526	0.3821787755	0.0877414209	0.3437647235	0.8524120352	0.8365168212	0.9758305323	0.9727181233	0.1543101105	0.081760465	0.9650729634	0.9698377808
AraCyc/PWY-361	phenylpropanoid biosynthesis	176	0.3742112636	7.903014751544613e-05	0.0018060264	0.1511570896	0.4230046336	0.0105065884	0.1257729496	0.2997075318	0.9248281896	0.7499077466	0.9759986724	0.9887842132	0.0288765586	0.0214289228	0.7341309716	0.7082258973	0.2312750792	0.0001570143	0.0172667209	0.4268191363	0.3286333127	0.0267293272	0.2903404395	0.5559217591	0.8524120352	0.8365168212	0.9758305323	0.9727181233	0.1106901574	0.0859962046	0.9650729634	0.9698377808
AraCyc/PWY-6013	crepenynic acid biosynthesis	59	0.0086001008	0.4972940922	0.0299774134	0.1270738508	0.0358768206	0.5033373254	0.3281375265	0.269391566	0.9248281896	0.9153044994	0.9759986724	0.9824143443	0.1203330628	0.0832131186	0.9338024366	0.891495074	0.0150482825	0.344215578	0.048297626	0.0598721657	0.0960925182	0.3810933334	0.3985322321	0.1813212106	0.8524120352	0.8365168212	0.9758305323	0.9549567535	0.1598344751	0.0869540459	0.9650729634	0.9698377808
AraCyc/PWY-5267	glucosinolate breakdown	38	0.0850400739	0.543366136	0.12704376	0.0137609776	0.1554511767	0.5316517722	0.5238649943	0.0683211024	0.9248281896	0.9369658059	0.9759986724	0.8347633604	0.1716859526	0.1258466522	0.9801120769	0.945279967	0.0782062688	0.3409633612	0.0431386597	0.018585929	0.1967685348	0.379379314	0.3850430046	0.0942542534	0.8524120352	0.8365168212	0.9758305323	0.8726196356	0.1620009958	0.0874706315	0.9650729634	0.9698377808
AraCyc/LYSINE-DEG2-PWY	lysine degradation II	99	0.1493143829	0.104457894	0.0333064533	0.2315288691	0.2253667117	0.2238734435	0.3397579281	0.3894577494	0.9248281896	0.8693107268	0.9759986724	0.9887842132	0.2661657301	0.1421012932	0.9801120769	0.96833974	0.0910236342	0.0522684214	0.02050467	0.1513903319	0.2108240166	0.1776957028	0.3062677555	0.3058244241	0.8524120352	0.8365168212	0.9758305323	0.9727181233	0.1875147803	0.0894881381	0.9650729634	0.9698377808
AraCyc/PWY-6064	methylquercetin biosynthesis	16	0.6570816211	0.0166377339	0.0574972775	0.0409338732	0.644639897	0.097689376	0.4062730725	0.13410392	0.9248281896	0.8693107268	0.9759986724	0.8851482791	0.1864814052	0.1355461404	0.9801120769	0.9676826559	0.6696253234	0.0066873686	0.0487308593	0.0184138576	0.6027194203	0.0874478333	0.399616992	0.0937661603	0.8524120352	0.8365168212	0.9758305323	0.8726196356	0.1348520695	0.0954493494	0.9650729634	0.9698377808
KEGG/ath/path:ath00400	Phenylalanine; tyrosine and tryptophan biosynthesis	220	0.9064650126	0.4712057654	4.870983814713069e-06	0.0140910026	0.8607492133	0.4873020732	0.0147104904	0.069332505	0.9769756237	0.9152943545	0.4919841777	0.8347633604	0.053396555	0.1029789476	0.894970109	0.9439496757	0.9670041835	0.5348096415	2.055672377583004e-08	0.059689045	0.8643576531	0.4783626785	0.0029424768	0.1810099316	0.9622407655	0.8365168212	0.2952285045	0.9549567535	0.0336511016	0.099561201	0.9650729634	0.9698377808
AraCyc/PWY-6724	starch degradation II	39	0.0802821799	0.0248942337	0.3778864593	0.0002764087	0.1497130989	0.1165741344	0.7341150827	0.0059519271	0.9248281896	0.8693107268	0.9759986724	0.7191965724	0.0169121327	0.0228146441	0.5428297088	0.7181180844	0.1325526012	0.0760354368	0.578738246	0.0011291009	0.2509418035	0.2041028729	0.8308225652	0.0197722768	0.8524120352	0.8365168212	0.9864993772	0.7457372838	0.080327713	0.1013009775	0.9650729634	0.9698377808
AraCyc/PWY-5454	superpathway of sucrose degradation to pyruvate	238	NaN	NaN	0.0002518951	0.3899337844	NaN	NaN	0.0624914446	0.5368369589	NaN	NaN	0.8549965834	0.9887842132	0.1474350529	0.1539943657	0.9648967326	0.9742474479	NaN	NaN	3.990492106330872e-05	0.3337043515	NaN	NaN	0.0402339238	0.4811373892	NaN	NaN	0.796687836	0.9727181233	0.095718703	0.1021398381	0.9650729634	0.9698377808
AraCyc/PWY-3801	sucrose degradation VI (anaerobic)	249	0.0750685853	0.5610070469	0.0001388801	0.1078233215	0.1432987399	0.5425328347	0.050413173	0.2435166932	0.9248281896	0.9369658059	0.820057497	0.9519288914	0.0883125357	0.0549596296	0.9338024366	0.891495074	0.1644051744	0.5340975985	8.446886173514333e-05	0.2194556699	0.277998487	0.4779997616	0.0517465033	0.3778316064	0.8524120352	0.8365168212	0.8632227228	0.9727181233	0.1581568948	0.1027266488	0.9650729634	0.9698377808
AraCyc/CITRULLINE-DEG-PWY	citrulline degradation	22	0.1122664768	0.0137222428	NaN	NaN	0.1865459446	0.0898390155	NaN	NaN	0.9248281896	0.8693107268	NaN	NaN	0.0923233491	0.0682449658	0.9338024366	0.891495074	0.0813635449	0.0352605012	NaN	NaN	0.2003276292	0.1542398836	NaN	NaN	0.8524120352	0.8365168212	NaN	NaN	0.1428013262	0.1031100118	0.9650729634	0.9698377808
AraCyc/PWY-1822	IAA biosynthesis II	45	0.0491949143	0.1689088844	0.0734366967	0.4875905826	0.1089554294	0.2822670019	0.4397489813	0.6165743684	0.9248281896	0.8693107268	0.9759986724	0.9887842132	0.2979536651	0.2098235093	0.9801120769	0.9742474479	0.0096999044	0.1187028423	0.0228639453	0.3626240505	0.0799361065	0.2421092737	0.3167790484	0.5050553148	0.8524120352	0.8365168212	0.9758305323	0.9727181233	0.1747887876	0.1039791318	0.9650729634	0.9698377808
AraCyc/PWY0-162	pyrimidine ribonucleotides de novo biosynthesis	60	NaN	NaN	5.253175811294485e-05	0.2433348071	NaN	NaN	0.0353980839	0.4015452966	NaN	NaN	0.7610588036	0.9887842132	0.074673365	0.0729863394	0.9338024366	0.891495074	NaN	NaN	3.138672423341848e-05	0.3799242927	NaN	NaN	0.0371062533	0.5190430509	NaN	NaN	0.796687836	0.9727181233	0.0953306856	0.1096047771	0.9650729634	0.9698377808
AraCyc/PWY-3041	monoterpene biosynthesis	26	0.2691921066	0.1977632653	0.0252945008	0.0486686471	0.3358859244	0.3052810388	0.3101625834	0.1492159805	0.9248281896	0.8693107268	0.9759986724	0.8851482791	0.2224983178	0.1155482861	0.9801120769	0.9439496757	0.2223151654	0.102586692	0.0240874082	0.0740351025	0.3222073079	0.2287437642	0.3219284266	0.2042744788	0.8524120352	0.8365168212	0.9758305323	0.9549567535	0.2239223859	0.1108448055	0.9650729634	0.9698377808
AraCyc/PWY-6922	L-Ndelta;-acetylornithine biosynthesis	71	0.5336709743	0.093132874	0.0500958618	0.0067117539	0.5483668927	0.2120897814	0.388451888	0.0437439844	0.9248281896	0.8693107268	0.9759986724	0.7496651951	0.1363649488	0.0975965749	0.9338024366	0.9279102743	0.6524528163	0.1112565729	0.0196587627	0.0107244976	0.5918230985	0.2360551115	0.3022897369	0.0693528028	0.8524120352	0.8365168212	0.9758305323	0.8726196356	0.1693646359	0.1115899054	0.9650729634	0.9698377808
KEGG/ath/path:ath00380	Tryptophan metabolism	315	0.1366836011	0.2216516189	0.0032430659	0.153008305	0.2124935346	0.3233718424	0.1542440113	0.3019572757	0.9248281896	0.8693107268	0.9759986724	0.9887842132	0.1794144916	0.0876659301	0.9801120769	0.891495074	0.083873756	0.233522082	0.0091733836	0.1727750422	0.2031100479	0.3196942326	0.2381725053	0.3296541311	0.8524120352	0.8365168212	0.9758305323	0.9727181233	0.2301014825	0.1147013797	0.9650729634	0.9698377808
AraCyc/PWY-3001	isoleucine biosynthesis I	70	NaN	NaN	0.0013727109	0.0490617081	NaN	NaN	0.1142283864	0.1499580355	NaN	NaN	0.9759986724	0.8851482791	0.0867942294	0.0565290845	0.9338024366	0.891495074	NaN	NaN	0.0003225254	0.2349318566	NaN	NaN	0.0807637872	0.3928720246	NaN	NaN	0.9758305323	0.9727181233	0.1412135549	0.1185757406	0.9650729634	0.9698377808
AraCyc/PWY-5434	(3E)-4;8-dimethylnona-1;3;7-triene biosynthesis	35	0.1247622143	0.0910729979	NaN	NaN	0.2000164953	0.20987664	NaN	NaN	0.9248281896	0.8693107268	NaN	NaN	0.1808680653	0.1357850726	0.9801120769	0.9676826559	0.0971428973	0.046275929	NaN	NaN	0.2172006113	0.1700150467	NaN	NaN	0.8524120352	0.8365168212	NaN	NaN	0.162920225	0.118933827	0.9650729634	0.9698377808
AraCyc/PWY-2161B	glutamate removal from folates	18	0.3437756975	0.1223048539	0.0096127856	0.2054984071	0.3983243551	0.2413225601	0.2240289366	0.3619388572	0.9248281896	0.8693107268	0.9759986724	0.9887842132	0.2880184014	0.1574098644	0.9801120769	0.9742474479	0.1652635209	0.0822870164	0.006390961	0.2605008055	0.2786952876	0.2102681412	0.2124691528	0.4168951489	0.8524120352	0.8365168212	0.9758305323	0.9727181233	0.2323312791	0.1197387453	0.9650729634	0.9698377808
KEGG/ath/path:ath04070	Phosphatidylinositol signaling system	142	0.688377169	0.5627093866	0.0116885354	0.0381108377	0.6694809427	0.5435848989	0.2393891953	0.1283171567	0.9248281896	0.9369658059	0.9759986724	0.8851482791	0.3439559302	0.2649438823	0.9801120769	0.9742474479	0.5931894959	0.5669018772	0.00553847	0.0049842252	0.55508759	0.4948110084	0.2030326373	0.0452406782	0.8524120352	0.8365168212	0.9758305323	0.8241719915	0.1555078805	0.1199107251	0.9650729634	0.9698377808
AraCyc/PWY-3462	phenylalanine biosynthesis II	52	0.2151930137	0.0015920283	0.003333073	0.6077213798	0.2881722455	0.0360231405	0.15571546	0.7076796363	0.9248281896	0.8693107268	0.9759986724	0.9887842132	0.0986014202	0.0853788164	0.9338024366	0.891495074	0.1614672254	0.0086118571	0.0017011898	0.6576357022	0.2756019873	0.0950998295	0.139063406	0.7234689208	0.8524120352	0.8365168212	0.9758305323	0.9727181233	0.1595100997	0.1199968252	0.9650729634	0.9698377808
AraCyc/PWY-5349	esculetin biosynthesis	21	0.4433383298	0.002470984	NaN	NaN	0.4779291596	0.0432911452	NaN	NaN	0.9248281896	0.8693107268	NaN	NaN	0.1080184632	0.1190152898	0.9338024366	0.945279967	0.2701759086	0.00679865	NaN	NaN	0.3555905936	0.087925914	NaN	NaN	0.8524120352	0.8365168212	NaN	NaN	0.1440603025	0.1205473277	0.9650729634	0.9698377808
KEGG/ath/path:ath04145	Phagosome	136	0.183912535	0.0586978567	2.493124983757329e-05	0.6116632541	0.2591328119	0.1712850093	0.0269330566	0.7105718669	0.9248281896	0.8693107268	0.6238108019	0.9887842132	0.0822116142	0.0749286851	0.9338024366	0.891495074	0.095537665	0.0659087126	2.73630095167412e-06	0.9297201997	0.2155466315	0.193504885	0.0161666922	0.9209405267	0.8524120352	0.8365168212	0.4423794861	0.9727181233	0.0663200144	0.1215818154	0.9650729634	0.9698377808
AraCyc/PWY-5321	quercetin glucoside biosynthesis (Arabidopsis)	69	0.0929646552	NaN	0.0933430283	0.0209655809	0.1647872457	NaN	0.4749497736	0.0886833477	0.9248281896	NaN	0.9759986724	0.8851482791	0.1271733509	0.0841064864	0.9338024366	0.891495074	0.0845291918	NaN	0.0493113467	0.0579450521	0.2038299496	NaN	0.4010596369	0.1780244348	0.8524120352	NaN	0.9758305323	0.9549567535	0.2063079004	0.1239240377	0.9650729634	0.9698377808
AraCyc/PWY-2501	fatty acid alpha;-oxidation	43	0.1511986949	0.0382163247	0.2018655491	0.0373318686	0.2272594172	0.1410539028	0.6056980544	0.1266914822	0.9248281896	0.8693107268	0.9759986724	0.8851482791	0.1546771552	0.0952967891	0.9745455206	0.9279102743	0.1561579834	0.0509121764	0.167596187	0.0465764709	0.2712246014	0.1760030097	0.5786736034	0.1575162047	0.8524120352	0.8365168212	0.9758305323	0.9549567535	0.21118017	0.1250978792	0.9650729634	0.9698377808
AraCyc/GLUTAMATE-DEG1-PWY	glutamate degradation I	31	0.1438022116	0.0556523928	0.3332379422	0.1267975536	0.2197896211	0.1671699139	0.7066180647	0.2690314335	0.9248281896	0.8693107268	0.9759986724	0.9824143443	0.2724109319	0.1898494291	0.9801120769	0.9742474479	0.1024925364	0.0563701625	0.270884697	0.0353735775	0.2226224457	0.182669422	0.6661649215	0.1350370374	0.8524120352	0.8365168212	0.9758305323	0.934394213	0.1919209613	0.1254906464	0.9650729634	0.9698377808
AraCyc/PWY-5114	UDP-sugars interconversion	112	NaN	NaN	0.0199253583	0.0442962891	NaN	NaN	0.2864464893	0.1407983485	NaN	NaN	0.9759986724	0.8851482791	0.1698197335	0.1230175398	0.9801120769	0.945279967	NaN	NaN	0.0113936507	0.051989988	NaN	NaN	0.2549668304	0.1675241857	NaN	NaN	0.9758305323	0.9549567535	0.1773981997	0.1255691091	0.9650729634	0.9698377808
AraCyc/PWY-5868	simple coumarins biosynthesis	135	0.8876343612	0.0035793024	0.0010680363	0.1346208563	0.8417503858	0.0505920441	0.1045622186	0.2791141649	0.9701384957	0.8693107268	0.9650201579	0.9867013609	0.1036586349	0.1145371518	0.9338024366	0.9439496757	0.735194023	0.0034787651	0.0023806245	0.2562053318	0.6458789722	0.0706208052	0.1549860499	0.4129257423	0.8524120352	0.8365168212	0.9758305323	0.9727181233	0.1690448319	0.126492879	0.9650729634	0.9698377808
AraCyc/PWY-5337	stachyose biosynthesis	43	0.0036708801	0.303492855	0.2227288371	0.0411112489	0.0210114062	0.3808023035	0.6244485347	0.1344622646	0.9212727704	0.8693107268	0.9759986724	0.8851482791	0.0710657735	0.0647300385	0.9338024366	0.891495074	0.0365207829	0.3132765591	0.2149902195	0.0250608466	0.1404261797	0.364618255	0.622640079	0.111375062	0.8524120352	0.8365168212	0.9758305323	0.9072809895	0.1887578251	0.1265841621	0.9650729634	0.9698377808
AraCyc/PWY-1187	glucosinolate biosynthesis from homomethionine	144	0.1270493922	0.5473403639	0.0159327074	0.0209421603	0.2024369746	0.5341000845	0.2657565712	0.0886220134	0.9248281896	0.9369658059	0.9759986724	0.8851482791	0.1577554776	0.0932736635	0.9745455206	0.9279102743	0.0797327622	0.9840117739	0.007837093	0.0052455515	0.1984978017	0.8393966517	0.2266341545	0.0465479198	0.8524120352	0.9995104769	0.9758305323	0.8241719915	0.1258811143	0.1314406033	0.9650729634	0.9698377808
AraCyc/PROUT-PWY	proline degradation	29	0.5899171922	0.7352159891	0.0001932661	0.0035928202	0.592053483	0.654914935	0.0568054462	0.0296439222	0.9248281896	0.9498624855	0.8365217323	0.7191965724	0.0698090339	0.0843529112	0.9338024366	0.891495074	0.3864060773	0.6539229236	0.0084535356	0.0110378755	0.4300955541	0.5408821659	0.2321157762	0.0704758306	0.8524120352	0.8531594385	0.9758305323	0.8726196356	0.1961723322	0.1321372979	0.9650729634	0.9698377808
AraCyc/PWY-6457	trans-cinnamoyl-CoA biosynthesis	33	0.0126614584	0.0982841366	0.0447714069	0.266586592	0.0458068448	0.2175269939	0.3744485385	0.4247173545	0.9248281896	0.8693107268	0.9759986724	0.9887842132	0.1198141432	0.074280467	0.9338024366	0.891495074	0.0201429302	0.1522963447	0.037944909	0.3353282432	0.1087245968	0.2673722306	0.3702366413	0.4824995429	0.8524120352	0.8365168212	0.9758305323	0.9727181233	0.2323870532	0.1372799143	0.9650729634	0.9698377808
AraCyc/PWY-6595	superpathway of guanosine nucleotides degradation (plants)	8	NaN	NaN	0.1052903975	0.0686651305	NaN	NaN	0.4935569822	0.1844761815	NaN	NaN	0.9759986724	0.9075841878	0.309236166	0.2589092806	0.9801120769	0.9742474479	NaN	NaN	0.0487923786	0.020733979	NaN	NaN	0.3997704653	0.1001884953	NaN	NaN	0.9758305323	0.8726196356	0.1689236723	0.1389611719	0.9650729634	0.9698377808
AraCyc/PWY-5943	beta;-carotene biosynthesis	6	0.1817133016	0.1591290882	NaN	NaN	0.2570429396	0.2741150596	NaN	NaN	0.9248281896	0.8693107268	NaN	NaN	0.2600366202	0.2016735187	0.9801120769	0.9742474479	0.1117993042	0.0705525631	NaN	NaN	0.2317514127	0.1984672719	NaN	NaN	0.8524120352	0.8365168212	NaN	NaN	0.1912496846	0.1412918192	0.9650729634	0.9698377808
AraCyc/PWY-5946	delta;-carotene biosynthesis	6	0.1817133016	0.1591290882	NaN	NaN	0.2570429396	0.2741150596	NaN	NaN	0.9248281896	0.8693107268	NaN	NaN	0.2600366202	0.2016735187	0.9801120769	0.9742474479	0.1117993042	0.0705525631	NaN	NaN	0.2317514127	0.1984672719	NaN	NaN	0.8524120352	0.8365168212	NaN	NaN	0.1912496846	0.1412918192	0.9650729634	0.9698377808
AraCyc/GLUTORN-PWY	ornithine biosynthesis	68	0.3051872859	0.0607042318	0.0031764093	0.3708137548	0.3664235311	0.173938752	0.1531365655	0.5204274155	0.9248281896	0.8693107268	0.9759986724	0.9887842132	0.2307118946	0.1372841427	0.9801120769	0.9676826559	0.2526406009	0.0804731055	0.0041406121	0.3186046264	0.3436132433	0.2085058323	0.18507098	0.4683540504	0.8524120352	0.8365168212	0.9758305323	0.9727181233	0.2555037398	0.1415629425	0.9650729634	0.9698377808
AraCyc/PWY-5366	palmitoleate biosynthesis II	27	0.206619719	0.1756058224	0.0346737076	0.091997094	0.2803321701	0.2877389502	0.3442961599	0.2208672572	0.9248281896	0.8693107268	0.9759986724	0.9159406184	0.2547567854	0.1309931491	0.9801120769	0.9676826559	0.110613179	0.2080924012	0.08621691	0.0683744491	0.2306079072	0.3042669879	0.4748320566	0.1953493855	0.8524120352	0.8365168212	0.9758305323	0.9549567535	0.2618528684	0.1437018876	0.9650729634	0.9698377808
AraCyc/PWY-621	sucrose degradation III	144	0.1333888753	0.5610070469	0.0027836474	0.0803680067	0.2090788567	0.5425328347	0.1462730562	0.2032441664	0.9248281896	0.9369658059	0.9759986724	0.9075841878	0.1847052578	0.1048418806	0.9801120769	0.9439496757	0.1515120926	0.5340975985	0.002863289	0.1494125549	0.2673425319	0.4779997616	0.1644603155	0.3035524108	0.8524120352	0.8365168212	0.9758305323	0.9727181233	0.2591309079	0.1441406725	0.9650729634	0.9698377808
KEGG/ath/path:ath00520	Amino sugar and nucleotide sugar metabolism	310	0.5131355572	0.3016727317	0.0003903366	0.1055574733	0.5324196127	0.3795827107	0.0731194522	0.2403573309	0.9248281896	0.8693107268	0.9281949751	0.9519288914	0.1900798136	0.1237656097	0.9801120769	0.945279967	0.688432614	0.6070218992	4.228272884334271e-05	0.0874204797	0.6148226005	0.5157182402	0.0410254533	0.2242834966	0.8524120352	0.8413574719	0.796687836	0.9549567535	0.1689927684	0.1442688574	0.9650729634	0.9698377808
AraCyc/PWY-6607	guanosine nucleotides degradation I	42	0.3307013481	0.1887708215	0.1052903975	0.0686651305	0.3875999492	0.2982592805	0.4935569822	0.1844761815	0.9248281896	0.8693107268	0.9759986724	0.9075841878	0.3341288814	0.2006848145	0.9801120769	0.9742474479	0.1763414276	0.5259272399	0.0487923786	0.020733979	0.2875588966	0.4738405273	0.3997704653	0.1001884953	0.8524120352	0.8365168212	0.9758305323	0.8726196356	0.2386345532	0.1448066809	0.9650729634	0.9698377808
KEGG/ath/path:ath00740	Riboflavin metabolism	72	0.2710684688	0.0342150955	0.0271161438	0.3723344727	0.3374996508	0.1342453474	0.3174091283	0.5217436407	0.9248281896	0.8693107268	0.9759986724	0.9887842132	0.2825288026	0.172505225	0.9801120769	0.9742474479	0.151366595	0.0680773225	0.049605821	0.183926878	0.2672201479	0.1958452397	0.4017868073	0.341599301	0.8524120352	0.8365168212	0.9758305323	0.9727181233	0.2755806406	0.1477218545	0.9650729634	0.9698377808
AraCyc/PWYQT-4467	superpathway of sucrose and starch metabolism II (photosynthetic tissue)	128	0.4253480495	0.3257047475	0.2084818312	0.0020458616	0.4637556307	0.3955264913	0.6117916641	0.0208610507	0.9248281896	0.8693107268	0.9759986724	0.7191965724	0.1503605437	0.1531812472	0.974395288	0.9742474479	0.3349695749	0.4216404573	0.1559691077	0.0028170329	0.3979540497	0.4210411286	0.5665185586	0.0329156721	0.8524120352	0.8365168212	0.9758305323	0.7457372838	0.1756835096	0.1482535813	0.9650729634	0.9698377808
AraCyc/PWY-5464	superpathway of cytosolic glycolysis (plants); pyruvate dehydrogenase and TCA cycle	230	NaN	NaN	1.881792076713236e-06	0.7157967571	NaN	NaN	0.0103073925	0.7854101567	NaN	NaN	0.4058019251	0.9887842132	0.0470871944	0.1405409001	0.894970109	0.9676826559	NaN	NaN	1.324833754282218e-06	0.7348118602	NaN	NaN	0.0125942672	0.7772272211	NaN	NaN	0.3906187342	0.9727181233	0.0550759523	0.1483739585	0.9650729634	0.9698377808
AraCyc/PWY-5464-PLANT	superpathway of cytosolic glycolysis (plants); pyruvate dehydrogenase and TCA cycle	230	NaN	NaN	1.881792076713236e-06	0.7157967571	NaN	NaN	0.0103073925	0.7854101567	NaN	NaN	0.4058019251	0.9887842132	0.0470871944	0.1405409001	0.894970109	0.9676826559	NaN	NaN	1.324833754282218e-06	0.7348118602	NaN	NaN	0.0125942672	0.7772272211	NaN	NaN	0.3906187342	0.9727181233	0.0550759523	0.1483739585	0.9650729634	0.9698377808
AraCyc/PWY-6845	nitric oxide biosynthesis I (in plants)	27	0.4961827615	0.0087041087	NaN	NaN	0.5192363688	0.0738235942	NaN	NaN	0.9248281896	0.8693107268	NaN	NaN	0.1694727141	0.175270926	0.9801120769	0.9742474479	0.4614941932	0.0034348706	NaN	NaN	0.4757114632	0.070330927	NaN	NaN	0.8524120352	0.8365168212	NaN	NaN	0.1514812478	0.1484074122	0.9650729634	0.9698377808
AraCyc/PWY-5342	ajugose biosynthesis I (galactinol-dependent)	26	0.0011140715	0.1245158587	0.0654079819	0.4197282251	0.0099796407	0.2434027072	0.4236108761	0.561841051	0.6431324026	0.8693107268	0.9759986724	0.9887842132	0.06466797	0.068843468	0.9338024366	0.891495074	0.0227725379	0.1739008558	0.0391602716	0.3504197994	0.1145639165	0.28225899	0.3738258329	0.4950476143	0.8524120352	0.8365168212	0.9758305323	0.9727181233	0.2505755611	0.1501925618	0.9650729634	0.9698377808
KEGG/ath/path:ath00906	Carotenoid biosynthesis	722	0.899228112	1.098759656128266e-06	0.5285647811	0.0542885422	0.8533392515	0.0018954356	0.8122456477	0.1596163483	0.9742849722	0.3607645803	0.9759986724	0.8897133486	0.0335360646	0.1715449127	0.791690669	0.9742474479	0.8162541733	5.089069095412315e-07	0.4313870098	0.0891384894	0.7046284334	0.0048755684	0.7626521926	0.2267535729	0.8822506745	0.8365168212	0.9763056975	0.9549567535	0.064475183	0.1538138712	0.9650729634	0.9698377808
AraCyc/PWY-2181	free phenylpropanoid acid biosynthesis	55	0.6207509944	0.0979009252	0.0131074025	0.0651582076	0.6161029601	0.2171271144	0.2488427118	0.178615006	0.9248281896	0.8693107268	0.9759986724	0.9075841878	0.2506581435	0.1558053672	0.9801120769	0.9742474479	0.5743901442	0.0483618394	0.0551662377	0.0475843288	0.5436408449	0.1727494325	0.4149685453	0.1594162153	0.8524120352	0.8365168212	0.9758305323	0.9549567535	0.2555579591	0.1580472459	0.9650729634	0.9698377808
AraCyc/HISTSYN-PWY	histidine biosynthesis	76	0.0751612374	0.0197055496	0.2398732928	0.134832895	0.1434139581	0.1051882296	0.6389172231	0.2793842319	0.9248281896	0.8693107268	0.9759986724	0.9867013609	0.1628358759	0.1082930949	0.9801120769	0.9439496757	0.0502421492	0.1363231281	0.1928953529	0.1098857626	0.161484521	0.2557325255	0.6031319188	0.2551321795	0.8524120352	0.8365168212	0.9758305323	0.9666376942	0.2586021978	0.1584605468	0.9650729634	0.9698377808
AraCyc/CITRULBIO-PWY	citrulline biosynthesis	92	0.4297049585	0.3277417421	0.1170609859	0.0866670516	0.4671947359	0.3968630626	0.5104617005	0.2129043593	0.9248281896	0.8693107268	0.9759986724	0.9159406184	0.4501460108	0.294432472	0.9801120769	0.9742474479	0.3389286018	0.2307270175	0.0428585455	0.0455350818	0.4004659754	0.3180312617	0.3842781018	0.1555341197	0.8524120352	0.8365168212	0.9758305323	0.9549567535	0.283913369	0.159564868	0.9650729634	0.9698377808
AraCyc/PWY-5704	urea degradation II	21	0.0562383786	0.1031406398	NaN	NaN	0.1187965576	0.2225340664	NaN	NaN	0.9248281896	0.8693107268	NaN	NaN	0.1294165174	0.097304756	0.9338024366	0.9279102743	0.0812164184	0.1520856067	NaN	NaN	0.2001632756	0.2672224708	NaN	NaN	0.8524120352	0.8365168212	NaN	NaN	0.2132228267	0.1600278061	0.9650729634	0.9698377808
KEGG/ath/path:ath00565	Ether lipid metabolism	55	0.1582110018	0.1339725706	0.0045041492	0.665882238	0.2342441105	0.2521225834	0.1728049067	0.7498739976	0.9248281896	0.8693107268	0.9759986724	0.9887842132	0.2853678427	0.2100360275	0.9801120769	0.9742474479	0.1182081501	0.0608501267	0.0038670569	0.6051576327	0.2378367289	0.1878756103	0.1810751111	0.6866663419	0.8524120352	0.8365168212	0.9758305323	0.9727181233	0.2409161924	0.1606047105	0.9650729634	0.9698377808
AraCyc/PWY-5695	urate biosynthesis/inosine 5'-phosphate degradation	37	0.3353605097	0.3129819873	0.0747955252	0.0730132708	0.3914309024	0.3871275416	0.44235465	0.1915843374	0.9248281896	0.8693107268	0.9759986724	0.9075841878	0.3673461985	0.2217341956	0.9801120769	0.9742474479	0.1696600747	0.5006410555	0.0587340444	0.0318718905	0.2822412585	0.4610156078	0.4229295148	0.1273907119	0.8524120352	0.8365168212	0.9758305323	0.9292109295	0.2721476682	0.1625965499	0.9650729634	0.9698377808
AraCyc/ARO-PWY	chorismate biosynthesis I	24	NaN	NaN	9.447383065246318e-05	0.2211014734	NaN	NaN	0.0438394509	0.3785842178	NaN	NaN	0.820057497	0.9887842132	0.0846200469	0.0769032126	0.9338024366	0.891495074	NaN	NaN	0.0005615813	0.3131532438	NaN	NaN	0.0969272307	0.4636848127	NaN	NaN	0.9758305323	0.9727181233	0.1843745017	0.1627613404	0.9650729634	0.9698377808
AraCyc/PWYQT-4450	aliphatic glucosinolate biosynthesis; side chain elongation cycle	60	0.1391100313	0.1365522452	0.0159421606	0.0834792027	0.2149927473	0.2544543694	0.2658095629	0.2080508603	0.9248281896	0.8693107268	0.9759986724	0.9075841878	0.17386635	0.0805366112	0.9801120769	0.891495074	0.3019036051	0.0708243015	0.0735272196	0.0975211039	0.3766600669	0.1987520541	0.4526335663	0.2385256238	0.8524120352	0.8365168212	0.9758305323	0.9549567535	0.2927131716	0.1646383112	0.9650729634	0.9698377808
AraCyc/PWY-6435	4-hydroxybenzoate biosynthesis V	81	0.5899171922	0.2371633319	0.0046276666	0.0825997603	0.592053483	0.3347389594	0.1744245381	0.2066993103	0.9248281896	0.8693107268	0.9759986724	0.9075841878	0.2755894182	0.1721933359	0.9801120769	0.9742474479	0.4804463025	0.6811026798	0.0006294194	0.0813428063	0.4871006372	0.5559549715	0.1006180318	0.2153739939	0.8524120352	0.8676544657	0.9758305323	0.9549567535	0.248006363	0.1686603741	0.9650729634	0.9698377808
AraCyc/PWY-5043	purine nucleosides salvage II (plant)	24	NaN	NaN	0.0010653551	0.5462788434	NaN	NaN	0.1044694966	0.6618639256	NaN	NaN	0.9650201579	0.9887842132	0.2538682	0.2765186154	0.9801120769	0.9742474479	NaN	NaN	0.0009575347	0.2831085368	NaN	NaN	0.1153971995	0.4373864328	NaN	NaN	0.9758305323	0.9727181233	0.2012018708	0.1688358171	0.9650729634	0.9698377808
AraCyc/PWY-6220	jasmonoyl-amino acid conjugates biosynthesis I	11	0.107172076	0.2291675392	NaN	NaN	0.1809241541	0.3289136724	NaN	NaN	0.9248281896	0.8693107268	NaN	NaN	0.2313576563	0.1831045204	0.9801120769	0.9742474479	0.0898249454	0.1678711194	NaN	NaN	0.2095514397	0.278191699	NaN	NaN	0.8524120352	0.8365168212	NaN	NaN	0.226737367	0.1712049942	0.9650729634	0.9698377808
KEGG/ath/path:ath00300	Lysine biosynthesis	184	0.0323598923	0.4647946879	0.0410144047	0.0132340337	0.0832343054	0.4833546598	0.3638471085	0.0666866821	0.9248281896	0.9152943545	0.9759986724	0.8347633604	0.0895379459	0.0560574239	0.9338024366	0.891495074	0.1415998788	0.8692106239	0.0635064621	0.007261389	0.2588864141	0.681619271	0.4330503154	0.0557995093	0.8524120352	0.9268881361	0.9758305323	0.8726196356	0.2088561064	0.1715585335	0.9650729634	0.9698377808
AraCyc/ARGSYNBSUB-PWY	arginine biosynthesis II (acetyl cycle)	116	0.7396917833	0.0104924498	0.0033208763	0.6774713681	0.7109796196	0.0799991452	0.15551764	0.7581723019	0.9387858814	0.8693107268	0.9759986724	0.9887842132	0.2667868002	0.2865394865	0.9801120769	0.9742474479	0.532909984	0.0377032871	0.0014065568	0.4320413872	0.5185953406	0.1579610887	0.1307587838	0.5599447919	0.8524120352	0.8365168212	0.9758305323	0.9727181233	0.2508745151	0.1723061764	0.9650729634	0.9698377808
AraCyc/PWY-862	fructan degradation	23	0.0163859253	0.0248942337	0.0314632039	0.6732329698	0.0539394907	0.1165741344	0.3334294248	0.7551411199	0.9248281896	0.8693107268	0.9759986724	0.9887842132	0.1197498334	0.1089213199	0.9338024366	0.9439496757	0.0242695414	0.0760354368	0.0285014007	0.619150306	0.1177264217	0.2041028729	0.3390872678	0.6965202726	0.8524120352	0.8365168212	0.9758305323	0.9727181233	0.243645327	0.1740891512	0.9650729634	0.9698377808
AraCyc/ILE-VAL-PWY	superpathway of isoleucine and valine biosynthesis	24	NaN	NaN	0.0534911413	0.0329626596	NaN	NaN	0.3968424715	0.1173172287	NaN	NaN	0.9759986724	0.8851482791	0.1893492869	0.1526040718	0.9801120769	0.9742474479	NaN	NaN	0.0863555122	0.0218890384	NaN	NaN	0.475061014	0.1032676598	NaN	NaN	0.9758305323	0.8726196356	0.196957028	0.1742728521	0.9650729634	0.9698377808
AraCyc/P344-PWY	acrylonitrile degradation	51	0.1052390102	0.0301560247	0.5241620325	0.0184819485	0.1787695416	0.1269043158	0.8102076908	0.082023452	0.9248281896	0.8693107268	0.9759986724	0.8851482791	0.1163329677	0.1058418533	0.9338024366	0.9439496757	0.1994739985	0.0138208802	0.5835290272	0.0321961948	0.3053778187	0.1114841645	0.8328346625	0.1281137992	0.8524120352	0.8365168212	0.9869418638	0.9292109295	0.191169094	0.176165719	0.9650729634	0.9698377808
AraCyc/PWY-762	phospholipid desaturation	313	0.4045706495	0.0139059717	0.0306120288	0.0461154876	0.4472901395	0.0903588519	0.3304196542	0.1443380755	0.9248281896	0.8693107268	0.9759986724	0.8851482791	0.1344003084	0.0747320471	0.9338024366	0.891495074	0.6832939698	0.1205053613	0.0592936613	0.0208854703	0.6114965747	0.2435462605	0.4241463239	0.1005965586	0.8524120352	0.8365168212	0.9758305323	0.8726196356	0.2585959394	0.1782564866	0.9650729634	0.9698377808
AraCyc/SAM-PWY	S-adenosyl-L-methionine biosynthesis	18	0.3437756975	0.1618758681	0.006912538	0.5431716674	0.3983243551	0.2764248781	0.2002003329	0.6595067063	0.9248281896	0.8693107268	0.9759986724	0.9887842132	0.3891189697	0.2671302637	0.9801120769	0.9742474479	0.1993565738	0.0811650671	0.0056960965	0.4923958737	0.3052894744	0.2091805785	0.2048504515	0.605422389	0.8524120352	0.8365168212	0.9758305323	0.9727181233	0.2897118726	0.1789794499	0.9650729634	0.9698377808
AraCyc/PWY-5153	anthocyanin biosynthesis (delphinidin 3-O-glucoside)	80	0.3428336031	0.0005837885	0.1840670308	0.375374699	0.3975542306	0.0237726359	0.5885487312	0.524369185	0.9248281896	0.8693107268	0.9759986724	0.9887842132	0.1703368877	0.1712823412	0.9801120769	0.9742474479	0.3512480622	0.002714626	0.1622497222	0.2183874132	0.408237648	0.0651852076	0.5731635158	0.3767781713	0.8524120352	0.8365168212	0.9758305323	0.9727181233	0.2452732059	0.1791440781	0.9650729634	0.9698377808
AraCyc/PWY-5173	superpathway of acetyl-CoA biosynthesis	36	NaN	NaN	0.0008286309	0.4901105184	NaN	NaN	0.0955877438	0.6185545541	NaN	NaN	0.9433413404	0.9887842132	0.2263399877	0.2385602925	0.9801120769	0.9742474479	NaN	NaN	0.0010198111	0.3079223637	NaN	NaN	0.1177896961	0.4591761926	NaN	NaN	0.9758305323	0.9727181233	0.2118652464	0.1810974946	0.9650729634	0.9698377808
KEGG/ath/path:ath03040	Spliceosome	340	NaN	NaN	4.748086540416016e-07	0.263015421	NaN	NaN	0.0061341601	0.4212099003	NaN	NaN	0.4058019251	0.9887842132	0.0179791721	0.0279764886	0.5428297088	0.7705191227	NaN	NaN	3.455582422347352e-07	0.8661001563	NaN	NaN	0.0079064689	0.8710285271	NaN	NaN	0.3500488792	0.9727181233	0.0411701157	0.1823443169	0.9650729634	0.9698377808
AraCyc/PWY-6199	quercetinsulphates biosynthesis	28	0.9994293051	0.1303360571	0.0019594708	0.0043358947	0.9952087669	0.2488022225	0.1294142475	0.0333281274	0.9975296235	0.8693107268	0.9759986724	0.7191965724	0.0945789237	0.3050703244	0.9338024366	0.9742474479	0.9631545167	0.0644850021	0.0122367355	0.0148281814	0.8577215279	0.1919453805	0.2607378899	0.0830913591	0.960383178	0.8365168212	0.9758305323	0.8726196356	0.1892365368	0.1853634634	0.9650729634	0.9698377808
AraCyc/PWY-5168	ferulate and sinapate biosynthesis	60	0.608595634	0.0130355049	0.3869018378	0.2352113521	0.6066076873	0.0878618959	0.7393744429	0.3932528105	0.9248281896	0.8693107268	0.9759986724	0.9887842132	0.4006466432	0.3646963426	0.9801120769	0.9742474479	0.3836655799	0.0038735843	0.2594085362	0.1288997106	0.4284066421	0.0731274366	0.6578036515	0.279201252	0.8524120352	0.8365168212	0.9758305323	0.9727181233	0.2454298761	0.1872290355	0.9650729634	0.9698377808
AraCyc/PWY-4821	UDP-D-xylose and UDP-D-glucuronate biosynthesis	53	0.4026628741	0.1031406398	0.0164413147	0.4922079119	0.4457724564	0.2225340664	0.2685775166	0.6202001027	0.9248281896	0.8693107268	0.9759986724	0.9887842132	0.4124320066	0.2783910211	0.9801120769	0.9742474479	0.3325303999	0.141063335	0.0031748512	0.3850361643	0.396402767	0.2592505175	0.1699997733	0.5231339969	0.8524120352	0.8365168212	0.9758305323	0.9727181233	0.3113732532	0.1882307781	0.9650729634	0.9698377808
AraCyc/PWY-6475	trans-lycopene biosynthesis II (plants)	48	0.2676564283	0.2777989044	0.1500296119	0.2050613888	0.3345632503	0.363378507	0.5520618118	0.3614657928	0.9248281896	0.8693107268	0.9759986724	0.9887842132	0.4870380719	0.3136910856	0.9801120769	0.9742474479	0.1691161991	0.250956409	0.130763098	0.0671478861	0.2818046673	0.3299068619	0.5376977264	0.1933740937	0.8524120352	0.8365168212	0.9758305323	0.9549567535	0.320166602	0.1903431638	0.9650729634	0.9698377808
AraCyc/PWY-6606	guanosine nucleotides degradation II	42	0.3307013481	0.3803414807	0.1975099046	0.0100739922	0.3875999492	0.4307251712	0.6016064789	0.056300313	0.9248281896	0.8876730898	0.9759986724	0.786446206	0.2441586191	0.1926671217	0.9801120769	0.9742474479	0.1763414276	0.6202893552	0.1753055132	0.0099187291	0.2875588966	0.5227448926	0.5863970445	0.0663967726	0.8524120352	0.8479753798	0.9758305323	0.8726196356	0.2476530639	0.1903667446	0.9650729634	0.9698377808
AraCyc/ILEUDEG-PWY	isoleucine degradation I	83	0.4086422139	0.2914764821	0.0301700171	0.1962567221	0.4505257368	0.3727106846	0.328833668	0.3518507146	0.9248281896	0.8693107268	0.9759986724	0.9887842132	0.443065482	0.2684867461	0.9801120769	0.9742474479	0.3274100307	0.2561473002	0.0098160044	0.1990812554	0.3931368715	0.3328980423	0.243303286	0.3573702142	0.8524120352	0.8365168212	0.9758305323	0.9727181233	0.346727171	0.1935906706	0.9650729634	0.9698377808
AraCyc/CAMALEXIN-SYN	camalexin biosynthesis	90	0.0677345155	0.4283928695	0.105551591	0.0970307652	0.1340257428	0.4608461293	0.4939464681	0.2282244066	0.9248281896	0.9107228564	0.9759986724	0.9159406184	0.2719725124	0.1701021226	0.9801120769	0.9742474479	0.087394816	0.5123044086	0.0681269351	0.0983464292	0.2069465056	0.466923646	0.4423382938	0.2396609281	0.8524120352	0.8365168212	0.9758305323	0.9549567535	0.329439033	0.1951803166	0.9650729634	0.9698377808
AraCyc/PWY-1061	homogalacturonan biosynthesis	31	0.8710077214	0.1254019293	0.0579539146	0.026288723	0.8256467143	0.2442317639	0.4073182565	0.1020081588	0.9673761568	0.8693107268	0.9759986724	0.8851482791	0.2986629268	0.2704397754	0.9801120769	0.9742474479	0.7538711952	0.097204541	0.0318097028	0.0467889145	0.6587634396	0.2240457088	0.3507408324	0.1579181768	0.8524120352	0.8365168212	0.9758305323	0.9549567535	0.2944057146	0.1974356984	0.9650729634	0.9698377808
AraCyc/HOMOSER-THRESYN-PWY	threonine biosynthesis from homoserine	26	0.2192501772	0.4388358073	0.0520939629	0.1447336408	0.2918539316	0.4673236373	0.3934364494	0.2918171533	0.9248281896	0.9107228564	0.9759986724	0.9887842132	0.4025458635	0.241100505	0.9801120769	0.9742474479	0.1493196364	0.3142182643	0.0364994345	0.1859500723	0.2654930337	0.3651257818	0.3658589993	0.3437344606	0.8524120352	0.8365168212	0.9758305323	0.9727181233	0.3583783866	0.2000955065	0.9650729634	0.9698377808
AraCyc/ARGSYN-PWY	arginine biosynthesis I	91	0.6746616576	0.132848303	0.0011523469	0.5346415525	0.6585588114	0.2511002819	0.1074025757	0.6530135028	0.9248281896	0.8693107268	0.9650201579	0.9887842132	0.3500612372	0.2951800148	0.9801120769	0.9742474479	0.5189457081	0.1982893899	0.0005384223	0.4158320016	0.5102046725	0.2981224742	0.0955975722	0.5474059707	0.8524120352	0.8365168212	0.9758305323	0.9727181233	0.2904476101	0.2034417818	0.9650729634	0.9698377808
AraCyc/PWY-5041	S-adenosyl-L-methionine cycle II	35	0.4026628741	0.6970223849	0.0001494149	0.3496352669	0.4457724564	0.6290515223	0.0517644267	0.5018861754	0.9248281896	0.9498624855	0.820057497	0.9887842132	0.2783262383	0.243856902	0.9801120769	0.9742474479	0.3072155102	0.5411890178	0.0003018908	0.4130673975	0.3801220875	0.4816175842	0.0790202308	0.5452518348	0.8524120352	0.8365168212	0.9758305323	0.9727181233	0.2891126991	0.2094398701	0.9650729634	0.9698377808
AraCyc/PWY-5936	xyloglucan biosynthesis	32	0.7411570125	0.7567463012	2.295602228636676e-05	0.4269187873	0.7121823928	0.6699953717	0.0261271318	0.5677795497	0.9387858814	0.9498624855	0.6238108019	0.9887842132	0.2742711427	0.3542370279	0.9801120769	0.9742474479	0.6393934846	0.6439170816	2.575681911013608e-05	0.2944190649	0.5836228841	0.5354326693	0.034710379	0.4474037834	0.8524120352	0.8516213209	0.796687836	0.9727181233	0.224072218	0.2096489825	0.9650729634	0.9698377808
AraCyc/VALDEG-PWY	valine degradation I	160	0.2277898032	0.9847988738	0.0047783675	0.0469590049	0.2995465783	0.9102088968	0.1763616593	0.1459609595	0.9248281896	0.9757632576	0.9759986724	0.8851482791	0.2730833475	0.2856397635	0.9801120769	0.9742474479	0.3489923873	0.9801608619	0.0011296778	0.0271544193	0.4068195356	0.828287999	0.1217764211	0.1164811159	0.8524120352	0.9995104769	0.9758305323	0.9106705423	0.2222415407	0.2097284682	0.9650729634	0.9698377808
AraCyc/PWY0-1507	biotin biosynthesis from 7-keto-8-aminopelargonate	58	0.0372269803	0.0592339194	0.1065250935	0.3498049846	0.0910596165	0.1719983482	0.4953920719	0.502036372	0.9248281896	0.8693107268	0.9759986724	0.9887842132	0.1999583988	0.133578605	0.9801120769	0.9676826559	0.0400524282	0.0537535907	0.221167895	0.3790634378	0.1461906214	0.1795211182	0.627830785	0.5183522819	0.8524120352	0.8365168212	0.9758305323	0.9727181233	0.3009863509	0.2167484877	0.9650729634	0.9698377808
AraCyc/PWY-4841	UDP-D-glucuronate biosynthesis (from myo-inositol)	28	0.1359096559	0.2719998387	0.2668667241	0.0684042257	0.2116936243	0.3593792942	0.6602329606	0.184044191	0.9248281896	0.8693107268	0.9759986724	0.9075841878	0.3136038707	0.212023717	0.9801120769	0.9742474479	0.1809738949	0.255711244	0.1694268749	0.0812623825	0.2911981114	0.3326475897	0.5805307816	0.2152542239	0.8524120352	0.8365168212	0.9758305323	0.9549567535	0.3571657349	0.2211479885	0.9650729634	0.9698377808
AraCyc/MANNOSYL-CHITO-DOLICHOL-BIOSYNTHESIS	dolichyl-diphosphooligosaccharide biosynthesis	33	0.2392536983	0.2109460058	0.000477108	0.170099545	0.3097596839	0.3153589031	0.0785550146	0.322253247	0.9248281896	0.8693107268	0.9281949751	0.9887842132	0.1551430599	0.0831027978	0.9745455206	0.891495074	0.2591574808	0.3465476852	0.0029684943	0.4098041521	0.3480954454	0.3823201183	0.1663756441	0.5427031172	0.8524120352	0.8365168212	0.9758305323	0.9727181233	0.3559206309	0.2235382711	0.9650729634	0.9698377808
AraCyc/GLUTATHIONESYN-PWY	glutathione biosynthesis	25	0.8797675972	0.2975898053	0.0143052603	0.0024623358	0.8340615851	0.3768391752	0.2562921216	0.0234197057	0.9675114387	0.8693107268	0.9759986724	0.7191965724	0.1327278477	0.1676233661	0.9338024366	0.9742474479	0.950696465	0.2072372315	0.0174448181	0.0109457415	0.8384268885	0.3037357054	0.2912691958	0.0701471337	0.9479290358	0.8365168212	0.9758305323	0.8726196356	0.2326294201	0.2237069519	0.9650729634	0.9698377808
AraCyc/PWY-6710	poly-hydroxy fatty acids biosynthesis	143	0.0105053657	0.8462054696	NaN	NaN	0.0407067385	0.7386345876	NaN	NaN	0.9248281896	0.9757632576	NaN	NaN	0.1421766047	0.2308823431	0.9397873572	0.9742474479	0.0040160519	0.8796218305	NaN	NaN	0.0555501371	0.6907149589	NaN	NaN	0.8524120352	0.9301845319	NaN	NaN	0.1675691925	0.2281772727	0.9650729634	0.9698377808
AraCyc/PWYQT-4472	glucosinolate biosynthesis from trihomomethionine	148	0.8114418488	0.7151658524	0.006020099	0.0047154684	0.7715319362	0.6412112553	0.1909398456	0.0351164484	0.9673761568	0.9498624855	0.9759986724	0.7191965724	0.1830247714	0.2217682168	0.9801120769	0.9742474479	0.788793312	0.9928277332	0.0031866349	0.0006301688	0.6838166251	0.8742023281	0.1702017241	0.0142829273	0.86976676	0.9995104769	0.9758305323	0.7457372838	0.1123480479	0.2284435673	0.9650729634	0.9698377808
AraCyc/PWY1F-FLAVSYN	flavonoid biosynthesis	167	0.3995723313	0.1875545852	0.0140553421	0.1773153267	0.443311618	0.2972997351	0.2547742137	0.3305834809	0.9248281896	0.8693107268	0.9759986724	0.9887842132	0.3427974615	0.1948802343	0.9801120769	0.9742474479	0.1962768835	0.220328775	0.0035993143	0.5760259667	0.3029652723	0.3117764178	0.1769688383	0.6660231897	0.8524120352	0.8365168212	0.9758305323	0.9727181233	0.3430810774	0.2304025068	0.9650729634	0.9698377808
AraCyc/SERSYN-PWY	serine biosynthesis	61	0.3536699938	0.9845420703	0.0291127883	0.0180198946	0.4063890569	0.9095444283	0.3249735435	0.0807472945	0.9248281896	0.9757632576	0.9759986724	0.8851482791	0.3210924101	0.3574640823	0.9801120769	0.9742474479	0.1948185468	0.9939037819	0.0072263507	0.0147979727	0.301859773	0.8801990182	0.2208962717	0.0829968667	0.8524120352	0.9995104769	0.9758305323	0.8726196356	0.224529368	0.2314905467	0.9650729634	0.9698377808
AraCyc/PWY-5004	superpathway of citrulline metabolism	32	NaN	NaN	0.0537254707	0.2202176471	NaN	NaN	0.3974075586	0.3776536472	NaN	NaN	0.9759986724	0.9887842132	0.4347243242	0.3430102224	0.9801120769	0.9742474479	NaN	NaN	0.0174373251	0.1586964851	NaN	NaN	0.2912302564	0.3141130974	NaN	NaN	0.9758305323	0.9727181233	0.3102649389	0.2323400993	0.9650729634	0.9698377808
KEGG/ath/path:ath00514	Other types of O-glycan biosynthesis	10	NaN	NaN	0.1163756162	0.0309698643	NaN	NaN	0.5095117439	0.1128830367	NaN	NaN	0.9759986724	0.8851482791	0.2217617967	0.200542723	0.9801120769	0.9742474479	NaN	NaN	0.0822632852	0.0552861105	NaN	NaN	0.4681856261	0.1733967868	NaN	NaN	0.9758305323	0.9549567535	0.2850347201	0.2352350151	0.9650729634	0.9698377808
AraCyc/PWY0-1182	trehalose degradation II (trehalase)	48	0.1333888753	0.5610070469	0.1447448995	0.1292512895	0.2090788567	0.5425328347	0.5458712833	0.2722191452	0.9248281896	0.9369658059	0.9759986724	0.9824143443	0.4161250767	0.2812391419	0.9801120769	0.9742474479	0.1515120926	0.5340975985	0.0853903997	0.0948175365	0.2673425319	0.4779997616	0.47346117	0.2347777168	0.8524120352	0.8365168212	0.9758305323	0.9549567535	0.38515732	0.2362402009	0.9650729634	0.9698377808
AraCyc/PWY-5921	L-glutamine biosynthesis II (tRNA-dependent)	15	0.1505928736	0.5759388885	NaN	NaN	0.2266516466	0.5517758965	NaN	NaN	0.9248281896	0.9369658059	NaN	NaN	0.3814283635	0.3396667789	0.9801120769	0.9742474479	0.0441608577	0.5537529889	NaN	NaN	0.152573668	0.4880480655	NaN	NaN	0.8524120352	0.8365168212	NaN	NaN	0.2693852853	0.236475844	0.9650729634	0.9698377808
AraCyc/PWY-6444	benzoate biosynthesis II (CoA-independent; non-beta;-oxidative)	54	0.0282641646	0.4626339749	0.1001743974	0.4005180863	0.0763299879	0.4820234025	0.4857845409	0.5457954556	0.9248281896	0.9152943545	0.9759986724	0.9887842132	0.3219964283	0.2491194141	0.9801120769	0.9742474479	0.0122973624	0.2840944876	0.1518421894	0.4231866062	0.0882716259	0.348664559	0.5620450802	0.5531141629	0.8524120352	0.8365168212	0.9758305323	0.9727181233	0.3185431269	0.2385279995	0.9650729634	0.9698377808
KEGG/ath/path:ath03018	RNA degradation	210	NaN	NaN	0.0011418744	0.2708149847	NaN	NaN	0.1070574109	0.4288473562	NaN	NaN	0.9650201579	0.9887842132	0.1873659975	0.1573880193	0.9801120769	0.9742474479	NaN	NaN	0.0045600526	0.2969422218	NaN	NaN	0.1908549864	0.4496185824	NaN	NaN	0.9758305323	0.9727181233	0.2965315135	0.2394480811	0.9650729634	0.9698377808
AraCyc/PWY-3301	sinapate ester biosynthesis	78	0.0828120062	0.0215417405	0.4222060188	0.2345457677	0.1527772158	0.1093810175	0.7591457211	0.3925685686	0.9248281896	0.8693107268	0.9759986724	0.9887842132	0.228301099	0.1881475364	0.9801120769	0.9742474479	0.0358495797	0.0525097839	0.296855717	0.4024674945	0.1392981712	0.1779943314	0.684176017	0.5369484799	0.8524120352	0.8365168212	0.9758305323	0.9727181233	0.3108497398	0.2410191848	0.9650729634	0.9698377808
AraCyc/PWY-4984	urea cycle	69	0.3993442739	0.0348996125	0.0976699064	0.4434186922	0.4431299167	0.1354380725	0.4818755644	0.5812748176	0.9248281896	0.8693107268	0.9759986724	0.9887842132	0.4156291268	0.2993990163	0.9801120769	0.9742474479	0.5341196027	0.0427875337	0.0218043504	0.3486412141	0.5193228225	0.1652798508	0.3121585188	0.4935789479	0.8524120352	0.8365168212	0.9758305323	0.9727181233	0.3724814275	0.2416283295	0.9650729634	0.9698377808
AraCyc/PWY-5068	chlorophyll cycle	122	0.0391773879	0.3247333551	0.2274871116	0.3051874083	0.0940960108	0.3948883457	0.6285436504	0.4615618653	0.9248281896	0.8693107268	0.9759986724	0.9887842132	0.3379985927	0.2560676606	0.9801120769	0.9742474479	0.0081585095	0.1958010104	0.2846437283	0.4106369474	0.0743846122	0.2965431204	0.6758560141	0.5433541893	0.8524120352	0.8365168212	0.9758305323	0.9727181233	0.2930431873	0.2442569867	0.9650729634	0.9698377808
AraCyc/PWY-5194	siroheme biosynthesis	34	0.1652832365	0.1417277491	0.1199714392	0.2129310722	0.2411992884	0.2590761408	0.5144517356	0.3699263536	0.9248281896	0.8693107268	0.9759986724	0.9887842132	0.3542605272	0.2124706433	0.9801120769	0.9742474479	0.139689214	0.3515850601	0.1082988238	0.1585044246	0.2572274717	0.3849636351	0.5083631943	0.3138972515	0.8524120352	0.8365168212	0.9758305323	0.9727181233	0.4045404409	0.2450232193	0.9650729634	0.9698377808
KEGG/ath/path:ath00100	Steroid biosynthesis	208	0.1770098114	0.7347653799	8.790992629767244e-06	0.1262004629	0.2525497254	0.6546035671	0.0183229568	0.2682521296	0.9248281896	0.9498624855	0.5258129642	0.9824143443	0.0799897016	0.0743451995	0.9338024366	0.891495074	0.1993714807	0.9933309928	8.385772718548382e-05	0.1766667422	0.3053006908	0.8769255502	0.0516209833	0.333857454	0.8524120352	0.9995104769	0.8632227228	0.9727181233	0.2180333361	0.2450497456	0.9650729634	0.9698377808
AraCyc/PWY-6121	5-aminoimidazole ribonucleotide biosynthesis I	58	0.0416253007	0.9502102861	0.0525588122	0.3335967824	0.0978352149	0.8470746436	0.3945767194	0.4875683544	0.9248281896	0.9757632576	0.9759986724	0.9887842132	0.4058396643	0.3913212282	0.9801120769	0.9742474479	0.0096118142	0.9304035652	0.0810957641	0.1335762514	0.0796327626	0.7432320675	0.4661786988	0.2848872687	0.8524120352	0.9558232219	0.9758305323	0.9727181233	0.2885984993	0.2451446888	0.9650729634	0.9698377808
AraCyc/PWY-5805-ARA	nonaprenyl diphosphate biosynthesis III	79	0.0091769679	0.0509540225	0.4344902977	0.6244361664	0.0373765183	0.160595722	0.7657417669	0.7199089016	0.9248281896	0.8693107268	0.9759986724	0.9887842132	0.1827747174	0.238373618	0.9801120769	0.9742474479	0.0046157493	0.1095592441	0.256943071	0.6115589345	0.0588085487	0.2346470297	0.6559723179	0.6911786819	0.8524120352	0.8365168212	0.9758305323	0.9727181233	0.2565022472	0.2481871362	0.9650729634	0.9698377808
AraCyc/PWY-3781	aerobic respiration (cytochrome c)	147	0.7064028323	0.1784925551	9.277990185387882e-05	0.9063730121	0.683933444	0.2900717735	0.043552164	0.9200356875	0.9248281896	0.8693107268	0.820057497	0.9887842132	0.2908927706	0.4268584879	0.9801120769	0.9742474479	0.7385102721	0.1153012863	1.657094254402255e-05	0.7645255749	0.6481439537	0.2393678203	0.0298964088	0.7980063655	0.8524120352	0.8365168212	0.7199055239	0.9727181233	0.1931760825	0.2500484027	0.9650729634	0.9698377808
AraCyc/PWY-5142	acyl-ACP thioesterase pathway	13	0.4417435958	NaN	0.0346737076	0.091997094	0.4766755255	NaN	0.3442961599	0.2208672572	0.9248281896	NaN	0.9759986724	0.9159406184	0.3559508616	0.2390711083	0.9801120769	0.9742474479	0.346006596	NaN	0.08621691	0.0683744491	0.4049391205	NaN	0.4748320566	0.1953493855	0.8524120352	NaN	0.9758305323	0.9549567535	0.3630990479	0.2511366678	0.9650729634	0.9698377808
AraCyc/METHIONINE-DEG1-PWY	methionine degradation I (to homocysteine)	28	0.4026628741	0.6528415364	0.0002508395	0.5544577979	0.4457724564	0.6002108978	0.0623971599	0.6680488992	0.9248281896	0.946741499	0.8549965834	0.9887842132	0.3435746049	0.3167218311	0.9801120769	0.9742474479	0.3072155102	0.4483747417	0.0005317853	0.5790011741	0.3801220875	0.4345957766	0.0952093206	0.6681403767	0.8524120352	0.8365168212	0.9758305323	0.9727181233	0.3335854592	0.2549674841	0.9650729634	0.9698377808
AraCyc/DENOVOPURINE3-PWY	purine nucleotide metabolism (phosphotransfer and nucleotide modification)	102	0.2368927005	0.3203788901	0.0099738565	0.1561654391	0.3076664932	0.3920215126	0.2268531849	0.3057699298	0.9248281896	0.8693107268	0.9759986724	0.9887842132	0.2984446393	0.1618919268	0.9801120769	0.9742474479	0.2628905412	0.435071001	0.0208084815	0.2331792226	0.3506461962	0.4278587837	0.3076680198	0.3911888139	0.8524120352	0.8365168212	0.9758305323	0.9727181233	0.4296279086	0.2550155632	0.9650729634	0.9698377808
KEGG/ath/path:ath00590	Arachidonic acid metabolism	139	0.0759385065	0.0700134449	0.0398254116	0.5383992704	0.1443787409	0.1857251707	0.3603506762	0.6558779172	0.9248281896	0.8693107268	0.9759986724	0.9887842132	0.259111433	0.1769247022	0.9801120769	0.9742474479	0.0422957362	0.1267938696	0.0275020694	0.7533529082	0.1497157749	0.2484787505	0.3353779432	0.7901786706	0.8524120352	0.8365168212	0.9758305323	0.9727181233	0.3232908919	0.2564484356	0.9650729634	0.9698377808
AraCyc/PWY1F-353	glycine betaine biosynthesis III (plants)	38	0.1511986949	0.8908428018	0.0568990955	0.1568643788	0.2272594172	0.7789227099	0.4048950072	0.306609946	0.9248281896	0.9757632576	0.9759986724	0.9887842132	0.4671980007	0.3624127836	0.9801120769	0.9742474479	0.0977829273	0.9211713698	0.0273690833	0.0907323596	0.2178564998	0.7323301044	0.3348771127	0.2290270673	0.8524120352	0.948209727	0.9758305323	0.9549567535	0.3590156819	0.257537211	0.9650729634	0.9698377808
AraCyc/PWY-5751	phenylethanol biosynthesis	130	0.0255080495	0.952336343	0.4761061847	0.0417210437	0.0714879433	0.8501070058	0.7871272017	0.1356896662	0.9248281896	0.9757632576	0.9759986724	0.8851482791	0.2623321327	0.361361263	0.9801120769	0.9742474479	0.0067252329	0.9934407627	0.1767104664	0.025121771	0.0686645794	0.8775377753	0.5877776987	0.1115262346	0.8524120352	0.9995104769	0.9758305323	0.9072809895	0.2002541679	0.2588763466	0.9650729634	0.9698377808
AraCyc/PWYQT-4477	indole glucosinolate breakdown (active in intact plant cell)	54	0.0270172588	0.0595614046	0.3272175406	0.8791749713	0.0741606601	0.1724325697	0.7027067567	0.9004016273	0.9248281896	0.8693107268	0.9759986724	0.9887842132	0.2934861726	0.3903074223	0.9801120769	0.9742474479	0.00989268	0.0474031714	0.2329597186	0.6990078733	0.080594616	0.1715012561	0.6374516698	0.752290993	0.8524120352	0.8365168212	0.9758305323	0.9727181233	0.2643541017	0.2594642544	0.9650729634	0.9698377808
KEGG/ath/path:ath00290	Valine; leucine and isoleucine biosynthesis	160	0.1512292709	0.9999134574	0.0185638117	0.0035632117	0.2272900728	0.9897992439	0.27974127	0.0294913994	0.9248281896	0.9898078234	0.9759986724	0.7191965724	0.1314695392	0.3310246841	0.9338024366	0.9742474479	0.1092090461	0.999999857	0.0065886825	0.0004810881	0.2292469467	0.9939872779	0.2145303689	0.0122864236	0.8524120352	0.9995104769	0.9758305323	0.7457372838	0.0649250567	0.2670118225	0.9650729634	0.9698377808
AraCyc/PWY-5269	cardiolipin biosynthesis II	26	0.6934249965	0.0639543457	0.3362123781	0.0759047897	0.6735162824	0.178147816	0.7085313473	0.1962204642	0.9248281896	0.8693107268	0.9759986724	0.9075841878	0.4141921956	0.3527462419	0.9801120769	0.9742474479	0.5261074439	0.0130430355	0.3751419223	0.1045637998	0.5145063223	0.1093179836	0.7323427455	0.2480869399	0.8524120352	0.8365168212	0.9758305323	0.9549567535	0.329046762	0.2693348216	0.9650729634	0.9698377808
AraCyc/PWY-6623	salicylate glucosides biosynthesis II	23	0.5585965805	0.0176642161	0.2995439433	0.1904769695	0.5677138198	0.1002749559	0.6840152403	0.3454485903	0.9248281896	0.8693107268	0.9759986724	0.9887842132	0.3753903219	0.3089494962	0.9801120769	0.9742474479	0.3912231015	0.0173379089	0.4662691343	0.1037425928	0.4330588632	0.120438487	0.7800733748	0.2469864306	0.8524120352	0.8365168212	0.9763056975	0.9549567535	0.3263491526	0.2695695094	0.9650729634	0.9698377808
KEGG/ath/path:ath00340	Histidine metabolism	215	0.1225745194	0.7695714668	0.0095854447	0.3464198091	0.1976887746	0.6791865796	0.2238121571	0.4990354628	0.9248281896	0.9545376985	0.9759986724	0.9887842132	0.3946967221	0.2890491788	0.9801120769	0.9742474479	0.0753597095	0.7933359702	0.0239242226	0.2491244212	0.1934995466	0.6245000527	0.3212525213	0.406325576	0.8524120352	0.912737865	0.9758305323	0.9727181233	0.4042149397	0.2702167236	0.9650729634	0.9698377808
AraCyc/PWY-3981	beta;-alanine biosynthesis I	75	0.1760645931	0.8716006162	0.0138238866	0.051440732	0.2516427911	0.7608277163	0.253351853	0.1544011539	0.9248281896	0.9757632576	0.9759986724	0.8852332825	0.2822638121	0.2128062658	0.9801120769	0.9742474479	0.1109016004	0.985566552	0.0138676746	0.0621095444	0.230886479	0.8443804126	0.2711501314	0.1850917803	0.8524120352	0.9995104769	0.9758305323	0.9549567535	0.3220873854	0.2734990292	0.9650729634	0.9698377808
AraCyc/PWY-3542	choline biosynthesis II	18	0.1777780438	0.4700769695	NaN	NaN	0.2532858513	0.486607315	NaN	NaN	0.9248281896	0.9152943545	NaN	NaN	0.3778485045	0.3208254555	0.9801120769	0.9742474479	0.1742799754	0.3436954402	NaN	NaN	0.2859270717	0.3808194588	NaN	NaN	0.8524120352	0.8365168212	NaN	NaN	0.3491645542	0.277366692	0.9650729634	0.9698377808
AraCyc/GLUGLNSYN-PWY	glutamate biosynthesis IV	28	0.3406473166	0.3203788901	0.1763093686	0.0968915047	0.3957654846	0.3920215126	0.5806942794	0.2280228883	0.9248281896	0.8693107268	0.9759986724	0.9159406184	0.4539149889	0.3001233916	0.9801120769	0.9742474479	0.1847469626	0.3979232499	0.2179611152	0.0896622151	0.294134726	0.4089425813	0.6251497491	0.2275025127	0.8524120352	0.8365168212	0.9758305323	0.9549567535	0.41936378	0.27826544	0.9650729634	0.9698377808
AraCyc/PWY-6066	IAA biosynthesis VII	32	0.667770546	0.7178346812	0.0370871875	0.0111065301	0.653092726	0.643018305	0.3520112308	0.0598159254	0.9248281896	0.9498624855	0.9759986724	0.800204157	0.3067848131	0.2841414659	0.9801120769	0.9742474479	0.7036269714	0.5877229218	0.0517762551	0.0215514559	0.6247493868	0.5056037208	0.4070528477	0.1023752697	0.8524120352	0.8365168212	0.9758305323	0.8726196356	0.3716632235	0.2829616999	0.9650729634	0.9698377808
KEGG/ath/path:ath00780	Biotin metabolism	106	0.0639639661	0.357204622	0.2433456661	0.4328217757	0.1291317495	0.415971487	0.6417547765	0.5726283063	0.9248281896	0.8732342613	0.9759986724	0.9887842132	0.4461438846	0.3495813437	0.9801120769	0.9742474479	0.0442728079	0.2295858211	0.203940991	0.381203998	0.1527432084	0.3173501153	0.6130776292	0.5200689278	0.8524120352	0.8365168212	0.9758305323	0.9727181233	0.4004608528	0.2844653014	0.9650729634	0.9698377808
AraCyc/PWY-6598	sciadonic acid biosynthesis	70	0.4749465091	0.2193103756	0.2375760721	0.03902508	0.5026836732	0.3216317722	0.6370234002	0.130208828	0.9248281896	0.8693107268	0.9759986724	0.8851482791	0.3748587629	0.2751142108	0.9801120769	0.9742474479	0.525561637	0.2996187773	0.2173163261	0.0311423446	0.5141783793	0.3572085274	0.624607196	0.1257522184	0.8524120352	0.8365168212	0.9758305323	0.9292109295	0.3879368912	0.2849147411	0.9650729634	0.9698377808
KEGG/ath/path:ath00510	N-Glycan biosynthesis	106	0.0899824631	0.1960377339	0.0049107335	0.8958078883	0.1613045957	0.3039433402	0.1780294327	0.9123596852	0.9248281896	0.8693107268	0.9759986724	0.9887842132	0.2911501975	0.3018817418	0.9801120769	0.9742474479	0.059324896	0.1283655447	0.0065348596	0.900002575	0.1738266042	0.249692779	0.2139736112	0.8969159411	0.8524120352	0.8365168212	0.9758305323	0.9727181233	0.2972126694	0.2876390985	0.9650729634	0.9698377808
AraCyc/PWY-5326	sulfite oxidation IV	25	0.2794865244	0.6395709486	NaN	NaN	0.3447081027	0.5917206403	NaN	NaN	0.9248281896	0.9424364029	NaN	NaN	0.5173149636	0.4554771603	0.9801120769	0.9742474479	0.1833165105	0.3649954346	NaN	NaN	0.2930242275	0.3919616956	NaN	NaN	0.8524120352	0.8365168212	NaN	NaN	0.3617889964	0.2888423421	0.9650729634	0.9698377808
KEGG/ath/path:ath00480	Glutathione metabolism	279	0.8912834264	0.4761832555	8.816040656884651e-06	0.5592426943	0.8453631029	0.4903644584	0.0183423127	0.6716541812	0.9701384957	0.9153044994	0.5258129642	0.9887842132	0.2313739938	0.3758374955	0.9801120769	0.9742474479	0.9655010736	0.5945844573	3.300907110808653e-07	0.4430972698	0.8617204332	0.5091864772	0.0077815409	0.5684118405	0.961149714	0.8365168212	0.3500488792	0.9727181233	0.1334737592	0.288907908	0.9650729634	0.9698377808
AraCyc/VALSYN-PWY	valine biosynthesis	82	0.4749465091	0.7098532164	0.0846620086	0.0177283306	0.5026836732	0.6376286277	0.4603308448	0.0799355315	0.9248281896	0.9498624855	0.9759986724	0.8851482791	0.3528714789	0.2890538831	0.9801120769	0.9742474479	0.3809459784	0.8057589491	0.1102177517	0.0193107929	0.4267283582	0.6330193938	0.5110335335	0.0962889203	0.8524120352	0.912737865	0.9758305323	0.8726196356	0.3733727589	0.2914893772	0.9650729634	0.9698377808
AraCyc/PWY-6842	glutathione-mediated detoxification II	139	0.0600183597	0.9910821901	0.0004784617	0.5741665134	0.1239081344	0.9288736186	0.078634458	0.6828390555	0.9248281896	0.9757632576	0.9281949751	0.9887842132	0.2557501281	0.3805042147	0.9801120769	0.9742474479	0.0751567247	0.9990015596	9.102081350614111e-05	0.3091701266	0.1932641643	0.92963229	0.0530552172	0.4602542241	0.8524120352	0.9995104769	0.8632227228	0.9727181233	0.2121329432	0.2934412528	0.9650729634	0.9698377808
AraCyc/PWY-6624	salicylate glucosides biosynthesis III	3	NaN	0.2032890887	NaN	NaN	NaN	0.3095352743	NaN	NaN	NaN	0.8693107268	NaN	NaN	0.3095352743	0.3095352743	0.9801120769	0.9742474479	NaN	0.1923714614	NaN	NaN	NaN	0.2943527036	NaN	NaN	NaN	0.8365168212	NaN	NaN	0.2943527036	0.2943527036	0.9650729634	0.9698377808
AraCyc/PWY-5886	4-hydroxyphenylpyruvate biosynthesis	33	0.7744822179	0.0213324392	0.2437593713	0.0669881905	0.7398780617	0.1089129271	0.6420908662	0.181688354	0.9653234979	0.8693107268	0.9759986724	0.9075841878	0.3162039109	0.2910460955	0.9801120769	0.9742474479	0.7025675349	0.0202141266	0.3624426959	0.0670132207	0.6240525363	0.1269614806	0.7250564196	0.1931562817	0.8524120352	0.8365168212	0.9758305323	0.9549567535	0.3425273912	0.2960556742	0.9650729634	0.9698377808
AraCyc/PWY-5115	GDP-L-galactose biosynthesis	3	0.1333279561	0.3147265043	NaN	NaN	0.2090154856	0.3882845635	NaN	NaN	0.9248281896	0.8693107268	NaN	NaN	0.2863764222	0.2328693012	0.9801120769	0.9742474479	0.1020086182	0.5592519425	NaN	NaN	0.2221375084	0.4908719291	NaN	NaN	0.8524120352	0.8365168212	NaN	NaN	0.3494952994	0.2960639232	0.9650729634	0.9698377808
AraCyc/PWY-5944	zeaxanthin biosynthesis	55	0.0743043836	2.104784524757389e-05	0.6150686892	0.9506369102	0.1423466536	0.006160591	0.8500830136	0.9533542996	0.9248281896	0.5250771954	0.9867694139	0.9911417053	0.0736064122	0.338673748	0.9338024366	0.9742474479	0.1307001945	2.384632293022391e-06	0.5619227999	0.8526338854	0.2492861851	0.0076517232	0.8236754255	0.8610432039	0.8524120352	0.8365168212	0.9851457629	0.9727181233	0.107594862	0.2970307278	0.9650729634	0.9698377808
KEGG/ath/path:ath00450	Selenocompound metabolism	93	0.647072641	0.4018906086	0.0104536388	0.3670414604	0.636750539	0.444307213	0.2305001646	0.5171538502	0.9248281896	0.893307812	0.9759986724	0.9887842132	0.5557357917	0.4070827265	0.9801120769	0.9742474479	0.6958248809	0.3363489901	0.0021508171	0.3446569997	0.6196343449	0.3769407449	0.1500007391	0.4902792854	0.8524120352	0.8365168212	0.9758305323	0.9727181233	0.4201317371	0.3000182221	0.9650729634	0.9698377808
AraCyc/PWY-5188	tetrapyrrole biosynthesis I	64	0.2168620614	0.0403759671	0.0925810387	0.8563545538	0.2896889864	0.1445772778	0.4737064475	0.8841758279	0.9248281896	0.8693107268	0.9759986724	0.9887842132	0.4235985614	0.4071497957	0.9801120769	0.9742474479	0.076529206	0.0536870259	0.0814248549	0.7479780861	0.1948497335	0.1794399159	0.4667465024	0.7864198655	0.8524120352	0.8365168212	0.9758305323	0.9727181233	0.3672407346	0.3004868815	0.9650729634	0.9698377808
AraCyc/GLUTSYNIII-PWY	glutamate biosynthesis III	42	0.3350330455	0.0979009252	0.6534689536	0.0799542644	0.391161988	0.2171271144	0.8657290349	0.2025995481	0.9248281896	0.8693107268	0.9867694139	0.9075841878	0.393495376	0.3517975249	0.9801120769	0.9742474479	0.2984362543	0.0664510831	0.6492750939	0.0526388341	0.3743908526	0.1940941167	0.859485497	0.1686926882	0.8524120352	0.8365168212	0.9889867663	0.9549567535	0.3340045629	0.3009248471	0.9650729634	0.9698377808
AraCyc/PWY-1581	plastoquinol-9 biosynthesis I	55	0.6242286425	0.2922077261	0.2992281033	0.112594518	0.6188237031	0.3732058478	0.6837947219	0.2500863132	0.9248281896	0.8693107268	0.9759986724	0.9650766702	0.589786532	0.4581006297	0.9801120769	0.9742474479	0.5584276483	0.0956460817	0.2433720703	0.0897960594	0.533974515	0.2226604883	0.6456556382	0.2276936136	0.8524120352	0.8365168212	0.9758305323	0.9549567535	0.4234316765	0.3032612507	0.9650729634	0.9698377808
AraCyc/PWY-6363	D-myo-inositol (1;4;5)-trisphosphate degradation	70	0.3059160609	0.8472737014	0.3736093246	0.0097733657	0.3670333643	0.7395359495	0.731587688	0.0552511085	0.9248281896	0.9757632576	0.9759986724	0.786446206	0.3408812918	0.3714372892	0.9801120769	0.9742474479	0.3463660188	0.7788469948	0.4720861029	0.0023645399	0.4051656818	0.6148655672	0.7828896662	0.0298548404	0.8524120352	0.9119175035	0.9763056975	0.7457372838	0.2469827732	0.3035872633	0.9650729634	0.9698377808
AraCyc/PWY-4861	UDP-D-galacturonate biosynthesis I (from UDP-D-glucuronate)	12	NaN	NaN	0.2409636787	0.0392737706	NaN	NaN	0.6398114874	0.1307204196	NaN	NaN	0.9759986724	0.8851482791	0.2911614942	0.2942665526	0.9801120769	0.9742474479	NaN	NaN	0.2490386559	0.0349565121	NaN	NaN	0.6500131682	0.1341442446	NaN	NaN	0.9758305323	0.934394213	0.2999179266	0.304924767	0.9650729634	0.9698377808
KEGG/ath/path:ath04120	Ubiquitin mediated proteolysis	214	NaN	NaN	0.000122633	0.674940825	NaN	NaN	0.0481921906	0.7563630309	NaN	NaN	0.820057497	0.9887842132	0.1571682346	0.2468385965	0.9745455206	0.9742474479	NaN	NaN	0.000106148	0.7793369572	NaN	NaN	0.0558506081	0.8084200082	NaN	NaN	0.8847912128	0.9727181233	0.1850164102	0.3057059114	0.9650729634	0.9698377808
AraCyc/PWY0-461	lysine degradation I	22	0.1727123451	0.3226442978	NaN	NaN	0.2484153099	0.3935142594	NaN	NaN	0.9248281896	0.8693107268	NaN	NaN	0.3245120608	0.2632363803	0.9801120769	0.9742474479	0.232862583	0.3547459457	NaN	NaN	0.3297624975	0.3866181282	NaN	NaN	0.8524120352	0.8365168212	NaN	NaN	0.387544426	0.3101151385	0.9650729634	0.9698377808
AraCyc/PWY-6546	brassinosteroids inactivation	50	0.2792208431	2.182470414269596e-05	0.6600583987	0.5996624332	0.3444813627	0.0062510058	0.8683537109	0.7017502983	0.9248281896	0.5250771954	0.9867694139	0.9887842132	0.1070911857	0.2721228818	0.9338024366	0.9742474479	0.1303053126	1.942804893484807e-05	0.7776777439	0.6274291097	0.2489319178	0.0142285177	0.9077081988	0.7023345693	0.8524120352	0.8365168212	0.9889867663	0.9727181233	0.1458403422	0.3101347514	0.9650729634	0.9698377808
AraCyc/PWY-5338	galactosylcyclitol biosynthesis	30	0.0003665816	0.3795762608	0.4391349298	0.4197282251	0.0050037616	0.430240245	0.7682003348	0.561841051	0.4598418664	0.8876730898	0.9759986724	0.9887842132	0.086873713	0.1830521698	0.9338024366	0.9742474479	0.0017437913	0.3480638413	0.361454906	0.5931756949	0.039586108	0.3831166693	0.7244820377	0.6781983673	0.8524120352	0.8365168212	0.9758305323	0.9727181233	0.2808351587	0.3130709041	0.9650729634	0.9698377808
KEGG/ath/path:ath00600	Sphingolipid metabolism	121	0.6145012175	0.9983072098	0.0194054368	0.037791959	0.6112182091	0.9650230705	0.283924454	0.1276532399	0.9248281896	0.9757632576	0.9759986724	0.8851482791	0.4617391497	0.5742671778	0.9801120769	0.9742474479	0.5198970078	0.979701277	0.0076649114	0.0262272843	0.5107759019	0.8270593757	0.2250492257	0.1142420026	0.8524120352	0.9995104769	0.9758305323	0.9106705423	0.3389857107	0.3137725185	0.9650729634	0.9698377808
AraCyc/PWY-6931	seleno-amino acid detoxification and volatilization I	14	0.1097763546	0.5978230481	NaN	NaN	0.1838080593	0.5653963116	NaN	NaN	0.9248281896	0.9369658059	NaN	NaN	0.3379530785	0.3116835444	0.9801120769	0.9742474479	0.078876677	0.6786523476	NaN	NaN	0.1975299906	0.5545784317	NaN	NaN	0.8524120352	0.8676544657	NaN	NaN	0.3505746439	0.3138375396	0.9650729634	0.9698377808
AraCyc/PWY-5441	S-methylmethionine cycle	22	0.4338054366	0.2003105778	0.081885618	0.2636396248	0.4704274904	0.307247702	0.4554302277	0.4218242638	0.9248281896	0.8693107268	0.9759986724	0.9887842132	0.5147520399	0.3334574548	0.9801120769	0.9742474479	0.4537809925	0.1140285711	0.0446044592	0.4067182941	0.4710678339	0.2383317825	0.3889885097	0.5402868327	0.8524120352	0.8365168212	0.9758305323	0.9727181233	0.4824658589	0.3181023359	0.9650729634	0.9698377808
AraCyc/PWY-2261	ascorbate glutathione cycle	91	0.7806172228	0.0279233247	0.0004335351	0.7772585218	0.7450563188	0.1226462994	0.0759147578	0.8286329964	0.9653234979	0.8693107268	0.9281949751	0.9887842132	0.2462679336	0.3159816894	0.9801120769	0.9742474479	0.5831572051	0.074852694	0.0006776757	0.8305227721	0.5489696314	0.2029062451	0.1030806623	0.8449104717	0.8524120352	0.8365168212	0.9758305323	0.9727181233	0.3207340777	0.3194135571	0.9650729634	0.9698377808
AraCyc/PWY-882	ascorbate biosynthesis I (L-galactose pathway)	70	0.1658468808	0.6861636875	0.0336266845	0.2854417911	0.2417499263	0.6218699462	0.3408323361	0.4429493997	0.9248281896	0.9498624855	0.9759986724	0.9887842132	0.4736279995	0.3234728965	0.9801120769	0.9742474479	0.1366628119	0.7637329952	0.0196164734	0.339051514	0.2545794761	0.6051211134	0.3020877	0.4856137663	0.8524120352	0.9021518427	0.9758305323	0.9727181233	0.4737315553	0.3210923689	0.9650729634	0.9698377808
AraCyc/PWY-5350	thiosulfate disproportionation III (rhodanese)	21	0.4952181677	0.1857649136	NaN	NaN	0.5184855518	0.295883351	NaN	NaN	0.9248281896	0.8693107268	NaN	NaN	0.4344568776	0.3719213785	0.9801120769	0.9742474479	0.4515402808	0.1625021684	NaN	NaN	0.469717664	0.2745152547	NaN	NaN	0.8524120352	0.8365168212	NaN	NaN	0.3904242366	0.3230703016	0.9650729634	0.9698377808
AraCyc/PWY-5945	antheraxanthin and violaxanthin biosynthesis	105	0.6017479872	1.64953914512941e-08	0.9725027387	0.5230208044	0.6012674195	0.0003617799	0.9840444523	0.6441143494	0.9248281896	0.1032881597	0.9873863787	0.9887842132	0.0253329479	0.383838484	0.6977116061	0.9742474479	0.4456864819	1.222565465542561e-09	0.941318258	0.5837169339	0.4661875622	0.0008675369	0.967851681	0.671491763	0.8524120352	0.2476817817	0.9889867663	0.9727181233	0.0378748168	0.32551116	0.9650729634	0.9698377808
AraCyc/PWY-6126	adenosine nucleotides de novo biosynthesis	94	0.5487026389	0.0822392398	0.0200668507	0.4726760029	0.5600338363	0.2001081247	0.2871249699	0.6047828357	0.9248281896	0.8693107268	0.9759986724	0.9887842132	0.4433870311	0.3161424594	0.9801120769	0.9742474479	0.7272306766	0.1018680599	0.0138088249	0.3940207034	0.6404773674	0.228123901	0.2707899029	0.5302799048	0.8524120352	0.8365168212	0.9758305323	0.9727181233	0.4588714776	0.326065096	0.9650729634	0.9698377808
AraCyc/PWY-841	purine nucleotides de novo biosynthesis II	82	0.2368927005	0.7095263028	0.1101203464	0.3974491482	0.3076664932	0.6374087882	0.5006500962	0.5432067923	0.9248281896	0.9498624855	0.9759986724	0.9887842132	0.6556000342	0.492105267	0.9801120769	0.9742474479	0.2628905412	0.633973499	0.0290995617	0.2684901461	0.3506461962	0.5300638196	0.3412633242	0.4242115475	0.8524120352	0.8516213209	0.9758305323	0.9727181233	0.5095144769	0.3280923388	0.9650729634	0.9698377808
AraCyc/PWY-6502	oxidized GTP and dGTP detoxification	15	0.1730081421	NaN	NaN	NaN	0.2487007969	NaN	NaN	NaN	0.9248281896	NaN	NaN	NaN	0.2487007969	0.2487007969	0.9801120769	0.9742474479	0.2347058927	NaN	NaN	NaN	0.3310702211	NaN	NaN	NaN	0.8524120352	NaN	NaN	NaN	0.3310702211	0.3310702211	0.9650729634	0.9698377808
AraCyc/PWY-6736	sulfur volatiles biosynthesis	14	0.53346128	0.1857649136	NaN	NaN	0.5482041202	0.295883351	NaN	NaN	0.9248281896	0.8693107268	NaN	NaN	0.4498549827	0.3909294758	0.9801120769	0.9742474479	0.4978721456	0.1472025526	NaN	NaN	0.4975580511	0.2637251165	NaN	NaN	0.8524120352	0.8365168212	NaN	NaN	0.3949008286	0.3321967073	0.9650729634	0.9698377808
AraCyc/PWY-6305	putrescine biosynthesis IV	65	0.522970497	0.8974198576	0.0327705407	0.255489991	0.5400592766	0.7854249272	0.3379436641	0.4137589789	0.9248281896	0.9757632576	0.9759986724	0.9887842132	0.6789434379	0.5492833242	0.9801120769	0.9742474479	0.3479601909	0.9653487197	0.0170569507	0.0597203561	0.4061698986	0.7953271693	0.2892377662	0.1810631852	0.8524120352	0.9855308963	0.9758305323	0.9549567535	0.4172639215	0.3332436602	0.9650729634	0.9698377808
AraCyc/PWY-5046	branched-chain alpha;-keto acid dehydrogenase complex	37	0.1503950069	0.0636514403	0.5463488049	0.0968319263	0.2264529899	0.177760029	0.8203576881	0.2279366404	0.9248281896	0.8693107268	0.9759986724	0.9159406184	0.2829843764	0.2328608392	0.9801120769	0.9742474479	0.3018093194	0.0716505344	0.4419973251	0.1713025944	0.3765984608	0.1996143199	0.7680521363	0.3280537036	0.8524120352	0.8365168212	0.9763056975	0.9727181233	0.4388319737	0.3348531089	0.9650729634	0.9698377808
AraCyc/PWY-6219	indole-3-acetyl-amino acid biosynthesis	74	0.0004567717	0.4633839683	0.3642790598	0.8465335887	0.0057349134	0.482485541	0.7259998261	0.8772382594	0.4598418664	0.9152943545	0.9759986724	0.9887842132	0.1275427349	0.3471732056	0.9338024366	0.9742474479	0.0001796772	0.3525301752	0.4364707952	0.7701280064	0.0160258231	0.3854586727	0.7652509726	0.8019399134	0.8524120352	0.8365168212	0.9763056975	0.9727181233	0.1957551786	0.3361393012	0.9650729634	0.9698377808
AraCyc/PLPSAL-PWY	pyridoxal 5'-phosphate salvage pathway	51	0.0580943521	0.3274270929	0.328575417	0.5487124832	0.1213200751	0.3966567473	0.703593525	0.6637072486	0.9248281896	0.8693107268	0.9759986724	0.9887842132	0.4716437584	0.4092312022	0.9801120769	0.9742474479	0.026408855	0.2470402608	0.2987747355	0.4930537151	0.1220693213	0.3276357886	0.6854607162	0.605908832	0.8524120352	0.8365168212	0.9758305323	0.9727181233	0.413827878	0.3367858804	0.9650729634	0.9698377808
AraCyc/RIBOKIN2-PWY	ribose degradation	31	0.5247601358	NaN	0.1857218453	0.082921925	0.541448972	NaN	0.590192889	0.207195067	0.9248281896	NaN	0.9759986724	0.9075841878	0.4899799216	0.3899398364	0.9801120769	0.9742474479	0.4844399444	NaN	0.0840566585	0.1212163446	0.4894979932	NaN	0.4712285308	0.2696680824	0.8524120352	NaN	0.9758305323	0.9727181233	0.4748701766	0.3404401841	0.9650729634	0.9698377808
AraCyc/PWY-702	methionine biosynthesis II	94	0.1793116937	0.9166648096	0.0064891979	0.0205932365	0.2547527737	0.805624695	0.1959152052	0.0877050916	0.9248281896	0.9757632576	0.9759986724	0.8851482791	0.1893313467	0.1648366405	0.9801120769	0.9742474479	0.173791242	0.9936778416	0.0168486507	0.0648964088	0.2855390507	0.8788839959	0.2881332735	0.1897073352	0.8524120352	0.9995104769	0.9758305323	0.9549567535	0.3789331935	0.3411986371	0.9650729634	0.9698377808
AraCyc/CHLOROPHYLL-SYN	chlorophyllide a biosynthesis I	97	0.1093345468	0.2136834574	0.6645801054	0.1481695764	0.1833203096	0.3174217602	0.8701452211	0.2960542443	0.9248281896	0.8693107268	0.9867694139	0.9887842132	0.3946236732	0.3513942718	0.9801120769	0.9742474479	0.2120284227	0.1550899375	0.4988090844	0.1413276007	0.3147121457	0.2693485737	0.7955302996	0.2941319662	0.8524120352	0.8365168212	0.9773657966	0.9727181233	0.447807557	0.3451539136	0.9650729634	0.9698377808
AraCyc/PWY-4101	sorbitol degradation I	10	0.2564096043	0.3095366053	NaN	NaN	0.3248211674	0.3848372115	NaN	NaN	0.9248281896	0.8693107268	NaN	NaN	0.3813147539	0.3091460565	0.9801120769	0.9742474479	0.3932021766	0.2646386324	NaN	NaN	0.4342744369	0.3377463282	NaN	NaN	0.8524120352	0.8365168212	NaN	NaN	0.4243530431	0.3456088101	0.9650729634	0.9698377808
AraCyc/THRESYN-PWY	threonine biosynthesis	46	NaN	NaN	0.0001805728	0.3909793579	NaN	NaN	0.0554302719	0.5377257954	NaN	NaN	0.8365217323	0.9887842132	0.1345168445	0.1444814681	0.9338024366	0.9742474479	NaN	NaN	0.0006347618	0.7140773554	NaN	NaN	0.1008968986	0.7627800567	NaN	NaN	0.9758305323	0.9727181233	0.2743270637	0.345751243	0.9650729634	0.9698377808
KEGG/ath/path:ath00071	Fatty acid metabolism	159	0.4594814876	0.4356397848	0.0406449892	0.2418475782	0.4905925616	0.4653432413	0.3627684677	0.400035116	0.9248281896	0.9107228564	0.9759986724	0.9887842132	0.5519399311	0.3643490931	0.9801120769	0.9742474479	0.4852825286	0.5620593385	0.0308332356	0.1972139853	0.4900037142	0.4923160185	0.3473950289	0.3554538571	0.8524120352	0.8365168212	0.9758305323	0.9727181233	0.5308972498	0.3461644265	0.9650729634	0.9698377808
AraCyc/PWY-5113	UDP-D-apiose biosynthesis (from UDP-D-glucuronate)	8	0.7028458833	0.0336253134	NaN	NaN	0.6810719799	0.1332077903	NaN	NaN	0.9248281896	0.8693107268	NaN	NaN	0.3087275993	0.3345791088	0.9801120769	0.9742474479	0.6859962365	0.0657631283	NaN	NaN	0.6132437649	0.1933462696	NaN	NaN	0.8524120352	0.8365168212	NaN	NaN	0.3694922514	0.3471835839	0.9650729634	0.9698377808
AraCyc/SALVADEHYPOX-PWY	adenosine nucleotides degradation II	44	0.2009600891	0.59589473	0.3590293942	0.0686651305	0.2751095905	0.5641920231	0.7228095204	0.1844761815	0.9248281896	0.9369658059	0.9759986724	0.9075841878	0.4553677433	0.3592278303	0.9801120769	0.9742474479	0.1836232428	0.8845034014	0.3074116054	0.0216320006	0.2932626413	0.695129061	0.6911697027	0.1025887417	0.8524120352	0.9339263384	0.9758305323	0.8726196356	0.3882886004	0.347270981	0.9650729634	0.9698377808
AraCyc/PWY-6806	carotenoid cleavage dioxygenases	169	0.099124192	0.0002005174	0.9228475994	0.5547773829	0.1718714479	0.0153406481	0.9647323322	0.6682899949	0.9248281896	0.8693107268	0.9867694139	0.9887842132	0.1248741553	0.3374757247	0.9338024366	0.9742474479	0.280226393	6.680319305263561e-05	0.8404452804	0.4206572432	0.3623426527	0.0206164691	0.9303218575	0.5511546556	0.8524120352	0.8365168212	0.9889867663	0.9727181233	0.196880993	0.3499163967	0.9650729634	0.9698377808
AraCyc/PWY-5176	coumarin biosynthesis (via 2-coumarate)	117	0.2291428267	0.5785293072	0.5305924738	0.0428024888	0.3007585988	0.5533831739	0.8131801938	0.1378494624	0.9248281896	0.9369658059	0.9759986724	0.8851482791	0.435284734	0.3876428033	0.9801120769	0.9742474479	0.2459946958	0.4939763864	0.4327000859	0.0499924375	0.3390021263	0.4576438614	0.7633254728	0.1638864996	0.8524120352	0.8365168212	0.9763056975	0.9549567535	0.4435613696	0.3505490913	0.9650729634	0.9698377808
AraCyc/PWY-6773	callose biosynthesis	36	NaN	NaN	0.7384519745	0.0293359334	NaN	NaN	0.8984348447	0.1091644526	NaN	NaN	0.9867694139	0.8851482791	0.3258123725	0.5117616013	0.9801120769	0.9742474479	NaN	NaN	0.5060439202	0.0152304483	NaN	NaN	0.7988729568	0.0843416637	NaN	NaN	0.9780307464	0.8726196356	0.2491266314	0.3515939713	0.9650729634	0.9698377808
AraCyc/PWY-4942	cyclopropane and cyclopropene fatty acid biosynthesis	16	0.5642399506	0.3422811083	NaN	NaN	0.5720955083	0.4063426278	NaN	NaN	0.9248281896	0.8693107268	NaN	NaN	0.5587124692	0.4853016688	0.9801120769	0.9742474479	0.4987562264	0.1855296367	NaN	NaN	0.4980884684	0.2899333814	NaN	NaN	0.8524120352	0.8365168212	NaN	NaN	0.4201446006	0.3520872747	0.9650729634	0.9698377808
AraCyc/PWY-40	putrescine biosynthesis I	63	0.6114263141	0.8590588164	0.0327705407	0.255489991	0.6088170132	0.749658322	0.3379436641	0.4137589789	0.9248281896	0.9757632576	0.9759986724	0.9887842132	0.6949794678	0.5604841379	0.9801120769	0.9742474479	0.4937213346	0.9453829431	0.0170569507	0.0597203561	0.4950676574	0.7629463319	0.2892377662	0.1810631852	0.8524120352	0.9739926925	0.9758305323	0.9549567535	0.4472742712	0.3541237446	0.9650729634	0.9698377808
AraCyc/PWY-5343	ajugose biosynthesis II (galactinol-independent)	21	0.0029416761	0.0248942337	0.4391349298	0.4197282251	0.018291156	0.1165741344	0.7682003348	0.561841051	0.8840725421	0.8693107268	0.9759986724	0.9887842132	0.0863643294	0.1226986656	0.9338024366	0.945279967	0.0494703223	0.0760354368	0.361454906	0.5931756949	0.1603853671	0.2041028729	0.7244820377	0.6781983673	0.8524120352	0.8365168212	0.9758305323	0.9727181233	0.4078230352	0.3545668808	0.9650729634	0.9698377808
AraCyc/PWY-6932	selenate reduction	36	0.3423292444	0.2316039203	NaN	NaN	0.3971417735	0.3306961566	NaN	NaN	0.9248281896	0.8693107268	NaN	NaN	0.393641691	0.3205910514	0.9801120769	0.9742474479	0.47059875	0.2172124971	NaN	NaN	0.4811858522	0.3098798813	NaN	NaN	0.8524120352	0.8365168212	NaN	NaN	0.4288460754	0.3558813735	0.9650729634	0.9698377808
AraCyc/PWY-4081	glutathione redox reactions I	60	0.6498282166	0.2583305888	0.0471887095	0.6555537602	0.6389202316	0.3498432924	0.3809434331	0.7424505251	0.9248281896	0.8693107268	0.9759986724	0.9887842132	0.692919178	0.561261042	0.9801120769	0.9742474479	0.4729501	0.445607435	0.0162269354	0.3947590617	0.482598673	0.4331954652	0.2847780947	0.5308647126	0.8524120352	0.8365168212	0.9758305323	0.9727181233	0.5434955706	0.365185252	0.9650729634	0.9698377808
AraCyc/PWY-5313-ARA	superpathway of anthocyanin biosynthesis (from cyanidin and cyanidin 3-O-glucoside)	85	0.0071152458	0.9799055195	0.1840670308	0.375374699	0.0318383569	0.8984268764	0.5885487312	0.524369185	0.9248281896	0.9757632576	0.9759986724	0.9887842132	0.3065331244	0.4427365043	0.9801120769	0.9742474479	0.0104969719	0.9636762555	0.1622497222	0.2183874132	0.0826136486	0.7922236965	0.5731635158	0.3767781713	0.8524120352	0.9855308963	0.9758305323	0.9727181233	0.384261337	0.3651993658	0.9650729634	0.9698377808
AraCyc/PWY-5390	rutin biosynthesis	6	0.1162690084	NaN	0.5186490185	0.0345533515	0.1909081247	NaN	0.8076386301	0.1207827237	0.9248281896	NaN	0.9759986724	0.8851482791	0.2405508174	0.2485053426	0.9801120769	0.9742474479	0.1510163341	NaN	0.6104839918	0.0492003717	0.266925324	NaN	0.8439685495	0.1624266796	0.8524120352	NaN	0.9889867663	0.9549567535	0.3578313815	0.3654353743	0.9650729634	0.9698377808
AraCyc/PWY-2724	fatty acid omega;-oxidation	51	0.4177971511	0.3074162746	0.1338635174	0.1552479695	0.4577846275	0.3834241902	0.5325908197	0.3046650637	0.9248281896	0.8693107268	0.9759986724	0.9887842132	0.5200352245	0.3432668613	0.9801120769	0.9742474479	0.3793005816	0.5297581605	0.1150446884	0.1550800946	0.4257118586	0.4757895846	0.5176041013	0.3100305471	0.8524120352	0.8365168212	0.9758305323	0.9727181233	0.5494964839	0.3658285257	0.9650729634	0.9698377808
AraCyc/PWY-5129	sphingolipid biosynthesis (plants)	115	0.0997513007	0.9304943031	0.058321713	0.2953736775	0.1725848573	0.8215141649	0.4081558801	0.4523698132	0.9248281896	0.9757632576	0.9759986724	0.9887842132	0.5025709111	0.4278472271	0.9801120769	0.9742474479	0.1547733881	0.9772383953	0.0223828374	0.1481347972	0.2700728079	0.8207650496	0.3147003989	0.3020779309	0.8524120352	0.9995104769	0.9758305323	0.9727181233	0.4597412376	0.3666283121	0.9650729634	0.9698377808
KEGG/ath/path:ath00280	Valine; leucine and isoleucine degradation	195	0.9714598847	0.9999136205	0.0002083176	0.0044136977	0.9380096164	0.9898071087	0.0583619813	0.0336993981	0.9967398678	0.9898078234	0.8365217323	0.7191965724	0.130225397	0.5882617431	0.9338024366	0.9742474479	0.9388978743	0.9999220748	6.074573428255568e-05	0.003878682	0.8223563459	0.9659534634	0.0463363827	0.0393387224	0.9352287855	0.9995104769	0.8452879509	0.8166176161	0.1121030573	0.3674050835	0.9650729634	0.9698377808
AraCyc/PWY490-4	asparagine biosynthesis III (tRNA-dependent)	59	0.1892733667	0.881815474	0.0330634145	0.0930329234	0.2641986104	0.7702739778	0.3389376918	0.2223937374	0.9248281896	0.9757632576	0.9759986724	0.9159406184	0.3987936228	0.3017921826	0.9801120769	0.9742474479	0.1043672083	0.9894081748	0.0493938796	0.0888139246	0.224491113	0.8584413978	0.4012637567	0.2262884955	0.8524120352	0.9995104769	0.9758305323	0.9549567535	0.4236443654	0.3685375766	0.9650729634	0.9698377808
AraCyc/PWY-6543	p-aminobenzoate biosynthesis	55	0.0216625794	0.993546946	0.3778005424	0.002285828	0.0644148762	0.9381607222	0.7340645206	0.0223570847	0.9248281896	0.9757632576	0.9759986724	0.7191965724	0.0904094476	0.2544542059	0.9338024366	0.9742474479	0.0146640883	0.9992560881	0.3357718122	0.0123107191	0.0950505733	0.9353630861	0.7091349046	0.0748991572	0.8524120352	0.9995104769	0.9758305323	0.8726196356	0.2207895201	0.3689589803	0.9650729634	0.9698377808
AraCyc/PWY-5107	phytol salvage pathway	16	0.8455713673	0.0230836211	NaN	NaN	0.8019554778	0.1127576117	NaN	NaN	0.9673761568	0.8693107268	NaN	NaN	0.3080481402	0.404251797	0.9801120769	0.9742474479	0.8208852581	0.0337802227	NaN	NaN	0.7082557319	0.1519110515	NaN	NaN	0.8822506745	0.8365168212	NaN	NaN	0.3463839648	0.3720674811	0.9650729634	0.9698377808
AraCyc/PWY-6483	ceramide degradation	35	0.8735897075	NaN	0.3853019459	0.0494312885	0.8281118519	NaN	0.7384477053	0.1506536627	0.9673761568	NaN	0.9759986724	0.8851482791	0.5737416408	0.6249482778	0.9801120769	0.9742474479	0.8831301581	NaN	0.126533108	0.0162572641	0.7616157396	NaN	0.5324715791	0.0874688544	0.8995985955	NaN	0.9758305323	0.8726196356	0.3516521082	0.3724600475	0.9650729634	0.9698377808
AraCyc/PWY-5079	phenylalanine degradation III	115	0.0264959009	0.990581165	0.2689182994	0.0791352831	0.0732433713	0.9271647086	0.66178719	0.2013197277	0.9248281896	0.9757632576	0.9759986724	0.9075841878	0.3102882846	0.4199017836	0.9801120769	0.9742474479	0.0155946197	0.9935783896	0.3367106109	0.0371736129	0.0975493434	0.8783151985	0.7097105241	0.1388386772	0.8524120352	0.9995104769	0.9758305323	0.9497827692	0.2992334076	0.3727822602	0.9650729634	0.9698377808
AraCyc/PWY-6118	glycerol-3-phosphate shuttle	28	0.6674740798	0.1087657748	0.6839344808	0.1091212082	0.6528578685	0.2282008952	0.87772913	0.2453147781	0.9248281896	0.8693107268	0.9867694139	0.9527709444	0.5450790629	0.5237293289	0.9801120769	0.9742474479	0.5721552819	0.0882744091	0.4644816238	0.0889659795	0.5422848438	0.2159435622	0.7792030804	0.2265064691	0.8524120352	0.8365168212	0.9763056975	0.9549567535	0.4559023657	0.3730378091	0.9650729634	0.9698377808
AraCyc/PWY-102	gibberellin inactivation I (2beta;-hydroxylation)	88	0.2955565809	0.0074379862	0.7654405097	0.2639104249	0.3583350169	0.0690168996	0.9083820191	0.4220906231	0.9248281896	0.8693107268	0.9867694139	0.9887842132	0.3175507052	0.3649202146	0.9801120769	0.9742474479	0.1804499887	0.0111892844	0.8905876728	0.1608712619	0.290788427	0.1038088881	0.948508465	0.3165497402	0.8524120352	0.8365168212	0.9889867663	0.9727181233	0.3100802965	0.3735273127	0.9650729634	0.9698377808
AraCyc/PWY-6275	beta;-caryophyllene biosynthesis	3	NaN	0.4913573472	NaN	NaN	NaN	0.4996909279	NaN	NaN	NaN	0.9153044994	NaN	NaN	0.4996909279	0.4996909279	0.9801120769	0.9742474479	NaN	0.3314535781	NaN	NaN	NaN	0.374344763	NaN	NaN	NaN	0.8365168212	NaN	NaN	0.374344763	0.374344763	0.9650729634	0.9698377808
AraCyc/KDOSYN-PWY	KDO transfer to lipid IV<sub>A</sub> I	6	0.5358393213	0.3347236599	NaN	NaN	0.5500499955	0.4014281305	NaN	NaN	0.9248281896	0.8693107268	NaN	NaN	0.5421799382	0.4670788587	0.9801120769	0.9742474479	0.4284353919	0.3041588092	NaN	NaN	0.4557563757	0.3596820877	NaN	NaN	0.8524120352	0.8365168212	NaN	NaN	0.455385317	0.3745228161	0.9650729634	0.9698377808
AraCyc/PWYQT-4482	CDP-diacylglycerol biosynthesis IV	124	0.5904096177	0.719323329	0.1595356726	0.0678258198	0.592436708	0.6440284352	0.5628106779	0.1830842142	0.9248281896	0.9498624855	0.9759986724	0.9075841878	0.5888007642	0.4724374082	0.9801120769	0.9742474479	0.4867869039	0.5521440542	0.1241130958	0.1110335609	0.4909065869	0.4872229684	0.5294241431	0.2566325746	0.8524120352	0.8365168212	0.9758305323	0.9666376942	0.5494516682	0.3778539371	0.9650729634	0.9698377808
AraCyc/PWY2OL-4	linalool biosynthesis	39	0.4417435958	0.4378993981	0.1277501831	0.2923946064	0.4766755255	0.4667435729	0.5247843176	0.449556854	0.9248281896	0.9107228564	0.9759986724	0.9887842132	0.6520901195	0.4600818395	0.9801120769	0.9742474479	0.346006596	0.2235059048	0.1094943265	0.3919783474	0.4049391205	0.3136993122	0.5100308336	0.5286603647	0.8524120352	0.8365168212	0.9758305323	0.9727181233	0.5607667354	0.3789428609	0.9650729634	0.9698377808
AraCyc/PWY-6859	all-trans-farnesol biosynthesis	34	0.4417435958	0.2711682744	0.0737317686	0.5904686059	0.4766755255	0.358803634	0.4403177	0.6949583304	0.9248281896	0.8693107268	0.9759986724	0.9887842132	0.6514509902	0.4883168622	0.9801120769	0.9742474479	0.346006596	0.2139773784	0.0637349027	0.5030347759	0.4049391205	0.3078997233	0.4335207979	0.6132677398	0.8524120352	0.8365168212	0.9758305323	0.9727181233	0.5537129485	0.3802410898	0.9650729634	0.9698377808
AraCyc/PWY0-166	pyrimidine deoxyribonucleotides de novo biosynthesis I	63	0.5596169265	0.5950651439	0.2878629738	0.2077331378	0.5685059706	0.5636741891	0.6757433052	0.3643518987	0.9248281896	0.9369658059	0.9759986724	0.9887842132	0.7408656205	0.5848736016	0.9801120769	0.9742474479	0.3592682804	0.6415145893	0.2168300785	0.0786721268	0.4132631925	0.5341313611	0.624197268	0.2113691648	0.8524120352	0.8516213209	0.9758305323	0.9549567535	0.5261183205	0.3808592596	0.9650729634	0.9698377808
AraCyc/PWY-981	salicylate biosynthesis II	34	0.6207509944	0.1360943518	NaN	NaN	0.6161029601	0.2540418732	NaN	NaN	0.9248281896	0.8693107268	NaN	NaN	0.4399460942	0.4034259549	0.9801120769	0.9742474479	0.632607192	0.1413943073	NaN	NaN	0.579388024	0.2594940493	NaN	NaN	0.8524120352	0.8365168212	NaN	NaN	0.4311154124	0.3812070126	0.9650729634	0.9698377808
AraCyc/LIPASYN-PWY	phospholipases	97	0.5270366299	0.7097975734	0.014548112	0.7529859224	0.5432165516	0.6375912044	0.2577497913	0.8116092349	0.9248281896	0.9498624855	0.9759986724	0.9887842132	0.7225641444	0.6318574341	0.9801120769	0.9742474479	0.3763372694	0.5512651779	0.0083649784	0.5317914347	0.4238790007	0.4867724708	0.2313459403	0.6342581954	0.8524120352	0.8365168212	0.9758305323	0.9727181233	0.5343389886	0.3812785208	0.9650729634	0.9698377808
KEGG/ath/path:ath00190	Oxidative phosphorylation	293	0.8130312225	0.744405486	2.253318625681689e-08	0.9178247746	0.7729202615	0.6613015665	0.0019169323	0.9284473677	0.9673761568	0.9498624855	0.2884983089	0.9887842132	0.0857522551	0.4492928728	0.9338024366	0.9742474479	0.7610984477	0.7361734387	1.521005502980335e-08	0.9481208762	0.6638380257	0.5880373332	0.0026457757	0.9368463183	0.8556134553	0.8929205077	0.2952285045	0.9727181233	0.0876274254	0.3816466224	0.9650729634	0.9698377808
AraCyc/PWY-2602	brassinosteroid biosynthesis III	29	0.4777069123	0.1447406763	NaN	NaN	0.5048382858	0.2617335132	NaN	NaN	0.9248281896	0.8693107268	NaN	NaN	0.3951783281	0.3381748468	0.9801120769	0.9742474479	0.696509892	0.1041634658	NaN	NaN	0.6200819026	0.2300961141	NaN	NaN	0.8524120352	0.8365168212	NaN	NaN	0.4168955701	0.3842541089	0.9650729634	0.9698377808
KEGG/ath/path:ath00620	Pyruvate metabolism	443	0.9997891662	0.984515151	2.495374418928832e-05	0.7848167608	0.9974706096	0.9094751166	0.0269419948	0.8339278152	0.9975296235	0.9757632576	0.6238108019	0.9887842132	0.4523740543	0.9387399405	0.9801120769	0.9857231563	1	0.9792174443	7.011725397055942e-07	0.7832466041	1	0.8257852918	0.0101073613	0.8111771373	1	0.9995104769	0.359994868	0.9727181233	0.267284857	0.385872528	0.9650729634	0.9698377808
AraCyc/PWY-43	putrescine biosynthesis II	71	0.3364451495	0.8475454721	0.0320025866	0.3406257022	0.3923212488	0.7397656765	0.3353074578	0.4938738272	0.9248281896	0.9757632576	0.9759986724	0.9887842132	0.63271676	0.4861994062	0.9801120769	0.9742474479	0.2866516961	0.8604080649	0.0279028807	0.2362738276	0.3666199325	0.674231894	0.3368770419	0.3941575023	0.8524120352	0.9268881361	0.9758305323	0.9727181233	0.5515888553	0.3883445091	0.9650729634	0.9698377808
AraCyc/PWY-5147	oleate biosynthesis I (plants)	35	0.5275945829	0.1462173915	0.0255665722	0.8230912588	0.5436497465	0.2630273756	0.3112673965	0.8607491716	0.9248281896	0.8693107268	0.9759986724	0.9887842132	0.5831911754	0.5129709542	0.9801120769	0.9742474479	0.4885867322	0.0798781114	0.0443424246	0.637249295	0.4919866936	0.207923164	0.3882900955	0.709217975	0.8524120352	0.8365168212	0.9758305323	0.9727181233	0.5191130262	0.3906524917	0.9650729634	0.9698377808
AraCyc/PWY-5474	hydroxycinnamic acid tyramine amides biosynthesis	54	0.6116317996	0.2329459298	0.104960044	0.4374733715	0.6089774357	0.3316751557	0.493063373	0.5764327877	0.9248281896	0.8693107268	0.9759986724	0.9887842132	0.6717800575	0.5032421809	0.9801120769	0.9742474479	0.6237267378	0.193865479	0.0465811835	0.3837915443	0.5738713229	0.2953088987	0.3941644146	0.5221396586	0.8524120352	0.8365168212	0.9758305323	0.9727181233	0.5646874024	0.3909825696	0.9650729634	0.9698377808
AraCyc/PWY-5692	allantoin degradation to glyoxylate II	35	0.1552163136	0.0382163247	0.6510631409	0.1894220383	0.2312723441	0.1410539028	0.8647665735	0.3442720353	0.9248281896	0.8693107268	0.9867694139	0.9887842132	0.3212978897	0.2952447332	0.9801120769	0.9742474479	0.1949180184	0.0943011853	0.6335326802	0.2128928363	0.3019352797	0.2214556781	0.8532552706	0.3713270688	0.8524120352	0.8365168212	0.9889867663	0.9727181233	0.4608024202	0.3911118652	0.9650729634	0.9698377808
AraCyc/PWY-3821	galactose degradation III	90	0.1309728377	0.6288331689	0.2947273067	0.1903012703	0.2065589236	0.5848983717	0.680633541	0.3452528092	0.9248281896	0.9369658059	0.9759986724	0.9887842132	0.5193715423	0.3980299255	0.9801120769	0.9742474479	0.1495818592	0.7247024372	0.2344790355	0.1588662729	0.2657148435	0.5811516314	0.6386652181	0.3143038227	0.8524120352	0.8896449906	0.9758305323	0.9727181233	0.5393519185	0.3937856359	0.9650729634	0.9698377808
AraCyc/COLANSYN-PWY	colanic acid building blocks biosynthesis	110	0.6121046279	0.8992739697	0.0048195889	0.1812964748	0.6093465948	0.78729137	0.176884339	0.3351234618	0.9248281896	0.9757632576	0.9759986724	0.9887842132	0.5197168348	0.4462680155	0.9801120769	0.9742474479	0.4523786122	0.9738101345	0.0026295623	0.1997676688	0.4702228781	0.8126973173	0.1600234302	0.3580728503	0.8524120352	0.9995104769	0.9758305323	0.9727181233	0.4673939688	0.3947236238	0.9650729634	0.9698377808
AraCyc/PWY-5698	allantoin degradation to ureidoglycolate II (ammonia producing)	39	0.2343259279	0.1108865416	0.6510631409	0.1894220383	0.3053849582	0.2303027537	0.8647665735	0.3442720353	0.9248281896	0.8693107268	0.9867694139	0.9887842132	0.4576491918	0.3955996956	0.9801120769	0.9742474479	0.2553724435	0.066658242	0.6335326802	0.2128928363	0.345496788	0.1943184782	0.8532552706	0.3713270688	0.8524120352	0.8365168212	0.9889867663	0.9727181233	0.4616070318	0.3961137775	0.9650729634	0.9698377808
KEGG/ath/path:ath00562	Inositol phosphate metabolism	172	0.3535631948	0.9708838992	0.0729658861	0.0309435528	0.4063022299	0.8801410567	0.438838175	0.1128237653	0.9248281896	0.9757632576	0.9759986724	0.8851482791	0.4253455813	0.4179477742	0.9801120769	0.9742474479	0.2486863274	0.9994438758	0.0575692293	0.0109198733	0.3408746844	0.9405490195	0.4203697174	0.0700546272	0.8524120352	0.9995104769	0.9758305323	0.8726196356	0.3164518398	0.398085363	0.9650729634	0.9698377808
AraCyc/PWYQT-94	superpathway of polyamine biosynthesis	90	0.2044668105	0.8703704208	0.1752994337	0.2180286192	0.278350043	0.7597122628	0.5796533556	0.3753426611	0.9248281896	0.9757632576	0.9759986724	0.9887842132	0.6231341262	0.500173853	0.9801120769	0.9742474479	0.2168989771	0.8981248058	0.0840232116	0.1452849847	0.3182772664	0.7080283739	0.4711722126	0.2987702324	0.8524120352	0.9407070137	0.9758305323	0.9727181233	0.5442893801	0.3984368302	0.9650729634	0.9698377808
AraCyc/NONOXIPENT-PWY	pentose phosphate pathway (non-oxidative branch)	48	0.626663312	0.9848163904	0.0088963609	0.0055860038	0.6207296667	0.910254437	0.2182037976	0.0390224262	0.9248281896	0.9757632576	0.9759986724	0.7341093929	0.2241334564	0.3328131634	0.9801120769	0.9742474479	0.6155454239	0.9998594419	0.002180535	0.0135642923	0.5688121909	0.9598016273	0.1506655618	0.0790623287	0.8524120352	0.9995104769	0.9758305323	0.8726196356	0.2617437263	0.3987965678	0.9650729634	0.9698377808
AraCyc/PWY-6482	diphthamide biosynthesis	12	0.4866296775	0.4850782147	NaN	NaN	0.5117964211	0.4958329709	NaN	NaN	0.9248281896	0.9153044994	NaN	NaN	0.5875572058	0.5050895928	0.9801120769	0.9742474479	0.4469827957	0.3525938658	NaN	NaN	0.4669696657	0.3854920224	NaN	NaN	0.8524120352	0.8365168212	NaN	NaN	0.4827507351	0.3996302898	0.9650729634	0.9698377808
KEGG/ath/path:ath00901	Indole alkaloid biosynthesis	159	0.1158356937	0.965204182	0.0046968751	0.0772908117	0.1904381121	0.8701155122	0.1753193453	0.1984183898	0.9248281896	0.9757632576	0.9759986724	0.9075841878	0.2466277308	0.2289427984	0.9801120769	0.9742474479	0.1431990923	0.9983160463	0.00914384	0.1382909041	0.2602675069	0.9180921516	0.2379306272	0.2905360516	0.8524120352	0.9995104769	0.9758305323	0.9727181233	0.4127806065	0.400365474	0.9650729634	0.9698377808
AraCyc/TYRFUMCAT-PWY	tyrosine degradation I	110	0.5598938326	0.8826511726	0.5169974219	0.0040351893	0.5687209535	0.7710621667	0.8068652148	0.0318686615	0.9248281896	0.9757632576	0.9759986724	0.7191965724	0.3453850307	0.4860387416	0.9801120769	0.9742474479	0.730393021	0.7504039877	0.3669264925	0.004438885	0.6426162393	0.5967566718	0.7276496405	0.0424109575	0.8524120352	0.8936894806	0.9758305323	0.8241719915	0.3533284659	0.401831413	0.9650729634	0.9698377808
AraCyc/PWY0-1301	melibiose degradation	32	0.0183915509	0.1245158587	0.2532011464	0.557722993	0.0580439291	0.2434027072	0.6496500503	0.6705101609	0.9248281896	0.8693107268	0.9759986724	0.9887842132	0.2551937334	0.2422094341	0.9801120769	0.9742474479	0.0273582759	0.1739008558	0.2332186297	0.7796093994	0.1239363006	0.28225899	0.6376588817	0.8086120152	0.8524120352	0.8365168212	0.9758305323	0.9727181233	0.4294237596	0.4019360407	0.9650729634	0.9698377808
KEGG/ath/path:ath00970	Aminoacyl-tRNA biosynthesis	224	0.0424263567	0.9981849388	0.0143452929	0.0897705961	0.0990425231	0.9639795485	0.2565335713	0.2175633359	0.9248281896	0.9757632576	0.9759986724	0.9159406184	0.2366416555	0.3271925818	0.9801120769	0.9742474479	0.0116274729	0.9978260228	0.0348587451	0.2928043213	0.086223853	0.9117391907	0.3607370338	0.4459826436	0.8524120352	0.9995104769	0.9758305323	0.9727181233	0.364706083	0.4022260659	0.9650729634	0.9698377808
AraCyc/PWY-1422	vitamin E biosynthesis	37	0.3702922618	0.0157285435	0.9144454587	0.2408528546	0.4198470487	0.0953268511	0.9616688532	0.399023064	0.9248281896	0.8693107268	0.9867694139	0.9887842132	0.3990075681	0.5006930122	0.9801120769	0.9742474479	0.1725913554	0.0045007414	0.8219269438	0.3906046546	0.2845845384	0.0767892603	0.9236654925	0.5275694646	0.8524120352	0.8365168212	0.9889867663	0.9727181233	0.3357476371	0.4037806392	0.9650729634	0.9698377808
KEGG/ath/path:ath00770	Pantothenate and CoA biosynthesis	163	0.8796587785	0.9982163106	0.127462886	0.0009152307	0.8339561349	0.9642434093	0.5244108789	0.0126139405	0.9675114387	0.9757632576	0.9759986724	0.7191965724	0.2364208716	0.6136744722	0.9801120769	0.9742474479	0.7324709994	0.9975814507	0.0680038256	0.0011566412	0.6440260885	0.9089343011	0.4420968189	0.0200397374	0.8524120352	0.9995104769	0.9758305323	0.7457372838	0.2322222556	0.4041280731	0.9650729634	0.9698377808
AraCyc/PWY0-541	cyclopropane fatty acid (CFA) biosynthesis	3	0.8710077214	0.1254019293	NaN	NaN	0.8256467143	0.2442317639	NaN	NaN	0.9673761568	0.8693107268	NaN	NaN	0.5137883452	0.5647303935	0.9801120769	0.9742474479	0.7538711952	0.097204541	NaN	NaN	0.6587634396	0.2240457088	NaN	NaN	0.8524120352	0.8365168212	NaN	NaN	0.4260522672	0.4060699508	0.9650729634	0.9698377808
AraCyc/PWY-6762	salicylate glucosides biosynthesis IV	11	0.8710077214	0.2032890887	0.7111980345	0.0051360475	0.8256467143	0.3095352743	0.8881963902	0.0370350394	0.9673761568	0.8693107268	0.9867694139	0.7191965724	0.2991652714	0.4749973532	0.9801120769	0.9742474479	0.7538711952	0.1923714614	0.6406245999	0.0136431913	0.6587634396	0.2943527036	0.8560727927	0.0793185578	0.8524120352	0.8365168212	0.9889867663	0.8726196356	0.3717120547	0.4072960416	0.9650729634	0.9698377808
AraCyc/PWY-6936	seleno-amino acid biosynthesis	89	0.0699640086	0.9495774561	0.0979398458	0.3422684364	0.1368776586	0.8461844476	0.4823003082	0.495340517	0.9248281896	0.9757632576	0.9759986724	0.9887842132	0.5140272662	0.4747933734	0.9801120769	0.9742474479	0.0482318637	0.985842866	0.041040648	0.2705657214	0.1586032415	0.845302593	0.3792247483	0.4260985517	0.8524120352	0.9995104769	0.9758305323	0.9727181233	0.4652499709	0.4074666189	0.9650729634	0.9698377808
AraCyc/PWY-6213	cadmium transport I	17	0.5270366299	0.1354340836	0.1534297005	0.2608364791	0.5432165516	0.2534460112	0.5559616645	0.4190609573	0.9248281896	0.8693107268	0.9759986724	0.9887842132	0.545059648	0.3820165638	0.9801120769	0.9742474479	0.3005292948	0.1033137495	0.2684900112	0.4359839024	0.3757615488	0.2293686446	0.6644418239	0.5629718091	0.8524120352	0.8365168212	0.9758305323	0.9727181233	0.5477475634	0.4080604588	0.9650729634	0.9698377808
AraCyc/PWY4FS-8	phosphatidylglycerol biosynthesis II (non-plastidic)	70	0.6934249965	0.0639543457	0.6303589751	0.302357502	0.6735162824	0.178147816	0.8563874396	0.4589227598	0.9248281896	0.8693107268	0.9867694139	0.9887842132	0.6285416381	0.5936358884	0.9801120769	0.9742474479	0.5261074439	0.0130430355	0.7143546571	0.1623563705	0.5145063223	0.1093179836	0.8844155886	0.318205882	0.8524120352	0.8365168212	0.9889867663	0.9727181233	0.404858747	0.4090643675	0.9650729634	0.9698377808
AraCyc/PWYQT-4470	gamma;-glutamyl cycle (plant pathway)	49	0.8541700749	0.6238304761	0.252957476	0.0381550783	0.80985217	0.5817331535	0.6494575852	0.1284090971	0.9673761568	0.9369658059	0.9759986724	0.8851482791	0.5886587033	0.5642906579	0.9801120769	0.9742474479	0.8805021795	0.5853844774	0.1311355263	0.0214876904	0.7591410118	0.5043858369	0.5381519251	0.10220602	0.8995985955	0.8365168212	0.9758305323	0.8726196356	0.4596272977	0.4110450897	0.9650729634	0.9698377808
AraCyc/HEME-BIOSYNTHESIS-II	heme biosynthesis from uroporphyrinogen-III I	63	0.0690442707	0.0116221209	0.7953380307	0.6717991583	0.1357047881	0.0836069442	0.9192175629	0.7541147482	0.9248281896	0.8693107268	0.9867694139	0.9887842132	0.2893318613	0.4242530782	0.9801120769	0.9742474479	0.0394958206	0.0070280364	0.6830527238	0.7547369364	0.1453002091	0.0888958918	0.8725770524	0.7911472417	0.8524120352	0.8365168212	0.9889867663	0.9727181233	0.3075625161	0.4117014299	0.9650729634	0.9698377808
KEGG/ath/path:ath00902	Monoterpenoid biosynthesis	86	0.1131072963	0.6408406691	0.080987044	0.0407315509	0.1874662076	0.5925300677	0.4538188175	0.1336944422	0.9248281896	0.9424364029	0.9759986724	0.8851482791	0.2674632154	0.1810559777	0.9801120769	0.9742474479	0.0489252229	0.9828539249	0.1450958474	0.1332621455	0.1596038165	0.8358882975	0.5545370831	0.2845079947	0.8524120352	0.9995104769	0.9758305323	0.9727181233	0.4595129914	0.4125727233	0.9650729634	0.9698377808
AraCyc/PWY-5123	trans; trans-farnesyl diphosphate biosynthesis	27	NaN	0.2711682744	0.0737317686	0.5904686059	NaN	0.358803634	0.4403177	0.6949583304	NaN	0.8693107268	0.9759986724	0.9887842132	0.6202633652	0.4995698026	0.9801120769	0.9742474479	NaN	0.2139773784	0.0637349027	0.5030347759	NaN	0.3078997233	0.4335207979	0.6132677398	NaN	0.8365168212	0.9758305323	0.9727181233	0.5431078156	0.4128608033	0.9650729634	0.9698377808
AraCyc/PWY-5271	phaseic acid biosynthesis	73	0.4238496922	0.0763559484	0.703699574	0.1576202903	0.4625718814	0.1933246118	0.8853412498	0.3075168058	0.9248281896	0.8693107268	0.9867694139	0.9887842132	0.487763257	0.4497205078	0.9801120769	0.9742474479	0.2687969049	0.0326443325	0.8510189939	0.1418550909	0.3546580202	0.1500830697	0.9341282918	0.294753304	0.8524120352	0.8365168212	0.9889867663	0.9727181233	0.3907819181	0.4144087247	0.9650729634	0.9698377808
AraCyc/URSIN-PWY	ureide biosynthesis	20	NaN	NaN	0.1852033145	0.2194621166	NaN	NaN	0.5896788491	0.3768570226	NaN	NaN	0.9759986724	0.9887842132	0.5564652432	0.4754656355	0.9801120769	0.9742474479	NaN	NaN	0.1769310684	0.1462625941	NaN	NaN	0.5879937559	0.2999079252	NaN	NaN	0.9758305323	0.9727181233	0.4823570095	0.415373762	0.9650729634	0.9698377808
AraCyc/PANTO-PWY	phosphopantothenate biosynthesis I	53	0.4749465091	0.1800709205	0.3353052289	0.1224142859	0.5026836732	0.2913409305	0.7079491532	0.263276822	0.9248281896	0.8693107268	0.9759986724	0.9824143443	0.5112063731	0.3801833438	0.9801120769	0.9742474479	0.3854851397	0.2373752515	0.3190864342	0.2185308986	0.4295282492	0.321974636	0.6987047991	0.3769197848	0.8524120352	0.8365168212	0.9758305323	0.9727181233	0.5740750286	0.4160292169	0.9650729634	0.9698377808
AraCyc/PWY-3981-ARA	beta;-alanine biosynthesis I	115	0.6499106212	0.942136579	0.0016367039	0.0459311843	0.6389851421	0.8361020359	0.1215074634	0.1439819591	0.9248281896	0.9757632576	0.9759986724	0.8851482791	0.3153089374	0.3319188624	0.9801120769	0.9742474479	0.6084416041	0.9836668587	0.0074991432	0.0768361822	0.5644360616	0.8383346112	0.2234995632	0.208582195	0.8524120352	0.9995104769	0.9758305323	0.9549567535	0.4688695326	0.4180847612	0.9650729634	0.9698377808
AraCyc/PWY-6605	adenine and adenosine salvage II	25	0.3437756975	0.9699366999	0.0419427617	0.1857738382	0.3983243551	0.8784036967	0.3665280645	0.3401836273	0.9248281896	0.9757632576	0.9759986724	0.9887842132	0.6114890262	0.5302311764	0.9801120769	0.9742474479	0.1966348169	0.9473752043	0.0619897461	0.1742006141	0.3032361189	0.7658063254	0.4298951816	0.3311983009	0.8524120352	0.9739926925	0.9758305323	0.9727181233	0.5531641511	0.4216591586	0.9650729634	0.9698377808
AraCyc/PWY4FS-11	ascorbate biosynthesis II (L-gulose pathway)	28	0.1208701864	0.5983189058	0.1142064671	0.5807460091	0.1958666577	0.56570613	0.5064784293	0.6877423949	0.9248281896	0.9369658059	0.9759986724	0.9887842132	0.5847922215	0.4641762426	0.9801120769	0.9742474479	0.1267919981	0.328656367	0.1113438199	0.6519284306	0.2457587797	0.3728571607	0.5125848264	0.7194839017	0.8524120352	0.8365168212	0.9758305323	0.9727181233	0.5578668443	0.4224119329	0.9650729634	0.9698377808
AraCyc/PWY-699	brassinosteroid biosynthesis I	107	0.5423225757	0.1606772018	0.1827915363	0.2871593642	0.5550820295	0.2754188987	0.5872740905	0.4445872454	0.9248281896	0.8693107268	0.9759986724	0.9887842132	0.5920976737	0.4274689204	0.9801120769	0.9742474479	0.5611788282	0.1306934815	0.2210190386	0.2898563359	0.5356375724	0.2514778399	0.6277069641	0.4433804939	0.8524120352	0.8365168212	0.9758305323	0.9727181233	0.5803637753	0.4228566553	0.9650729634	0.9698377808
AraCyc/PWYQT-4438	UDP-glucose biosynthesis (from sucrose)	29	0.0050106958	0.1245158587	0.4735392512	0.2693996345	0.02553907	0.2434027072	0.7858481415	0.4274676784	0.9248281896	0.8693107268	0.9759986724	0.9887842132	0.1407891073	0.1615006008	0.9397873572	0.9742474479	0.0442527909	0.1739008558	0.7491561284	0.3288167506	0.1527129104	0.28225899	0.8973070972	0.4770230371	0.8524120352	0.8365168212	0.9889867663	0.9727181233	0.4337651783	0.4237649165	0.9650729634	0.9698377808
AraCyc/PWY-5957	nicotianamine biosynthesis	15	0.8295156722	0.1382984605	0.0668460335	0.22270876	0.7874749401	0.2560220228	0.4266008863	0.3802728679	0.9673761568	0.8693107268	0.9759986724	0.9887842132	0.549196923	0.4330032154	0.9801120769	0.9742474479	0.9737688666	0.0780119604	0.0862340907	0.1118198435	0.8770997192	0.2060804796	0.474860452	0.2576566201	0.9744196693	0.8365168212	0.9758305323	0.9666376942	0.4693808025	0.4274443378	0.9650729634	0.9698377808
AraCyc/PWY-3481	superpathway of phenylalanine and tyrosine biosynthesis	22	NaN	NaN	0.0171543178	0.6469966862	NaN	NaN	0.2724328626	0.7362790772	NaN	NaN	0.9759986724	0.9887842132	0.5228308462	0.5074593744	0.9801120769	0.9742474479	NaN	NaN	0.0023715656	0.7369309714	NaN	NaN	0.1547959925	0.7787055411	NaN	NaN	0.9758305323	0.9727181233	0.3755764052	0.4303280264	0.9650729634	0.9698377808
AraCyc/SUCSYN-PWY	sucrose biosynthesis	141	0.3644711324	0.6027330259	0.0410581306	0.8406476543	0.4151463476	0.5684667514	0.3639743312	0.8730900688	0.9248281896	0.9369658059	0.9759986724	0.9887842132	0.7299955672	0.6422866487	0.9801120769	0.9742474479	0.2677037737	0.5542804731	0.0166256484	0.6710845245	0.3539176845	0.4883186804	0.2869400512	0.732848165	0.8524120352	0.8365168212	0.9758305323	0.9727181233	0.5736020157	0.4328707323	0.9650729634	0.9698377808
KEGG/ath/path:ath00072	Synthesis and degradation of ketone bodies	65	0.0599359503	0.9826510796	0.0193512304	0.3054815465	0.1237978486	0.9048222174	0.2836588386	0.4618356444	0.9248281896	0.9757632576	0.9759986724	0.9887842132	0.3907935609	0.4014369036	0.9801120769	0.9742474479	0.0580990945	0.9985891031	0.0054575011	0.3672802769	0.1722194567	0.9222072524	0.2020847863	0.5088422981	0.8524120352	0.9995104769	0.9758305323	0.9727181233	0.4106621063	0.4343284354	0.9650729634	0.9698377808
KEGG/ath/path:ath00670	One carbon pool by folate	39	0.449613116	0.1129621127	0.1301860819	0.5247564579	0.48285702	0.2323423467	0.5279265017	0.6454475105	0.9248281896	0.8693107268	0.9759986724	0.9887842132	0.5827176837	0.4362007317	0.9801120769	0.9742474479	0.4567632347	0.2585888745	0.0944729004	0.4586103324	0.4728639684	0.3342976668	0.4880284882	0.5801835761	0.8524120352	0.8365168212	0.9758305323	0.9727181233	0.6192610481	0.4369506533	0.9650729634	0.9698377808
KEGG/ath/path:ath00905	Brassinosteroid biosynthesis	114	0.6676968302	0.04468148	0.1491554271	0.1919897382	0.6530343268	0.1513262453	0.5510488048	0.3471313973	0.9248281896	0.8693107268	0.9759986724	0.9887842132	0.4377968986	0.3308225352	0.9801120769	0.9742474479	0.6018490761	0.1067245118	0.272000749	0.2767970522	0.5603877872	0.2322706589	0.666964189	0.4317307757	0.8524120352	0.8365168212	0.9758305323	0.9727181233	0.5803107061	0.4377111347	0.9650729634	0.9698377808
AraCyc/PWYQT-4466	superpathway of sucrose and starch metabolism I (non-photosynthetic tissue)	156	0.8455713673	0.9861731614	0.0083030907	0.0812190043	0.8019554778	0.9138709465	0.2131334338	0.204566	0.9673761568	0.9757632576	0.9759986724	0.9075841878	0.5442480523	0.6131431185	0.9801120769	0.9742474479	0.9164742272	0.9117777201	0.0047001832	0.0680200037	0.7956203836	0.7219844796	0.1927044422	0.1947801554	0.9119759338	0.9407070137	0.9758305323	0.9549567535	0.4643027297	0.4389279243	0.9650729634	0.9698377808
AraCyc/ASPARTATESYN-PWY	aspartate biosynthesis	40	0.3058052939	0.0671383559	0.0194885374	0.9612237581	0.3669406952	0.1821711315	0.2843306617	0.9617972341	0.9248281896	0.8693107268	0.9759986724	0.9911417053	0.4313978514	0.4912556537	0.9801120769	0.9742474479	0.2587114755	0.0293570591	0.0189719349	0.965509589	0.3477898916	0.1445711912	0.2989694556	0.9531013352	0.8524120352	0.8365168212	0.9758305323	0.9742903989	0.3866973239	0.4409760544	0.9650729634	0.9698377808
AraCyc/PWY-4221ARA	superpathway of pantothenate and coenzymeA biosynthesis	18	NaN	NaN	0.3571035243	0.0468280485	NaN	NaN	0.7216305545	0.1457097513	NaN	NaN	0.9759986724	0.8851482791	0.3419832957	0.3705316855	0.9801120769	0.9742474479	NaN	NaN	0.2439935192	0.1290361987	NaN	NaN	0.6461371164	0.279368413	NaN	NaN	0.9758305323	0.9727181233	0.4895380573	0.4410310473	0.9650729634	0.9698377808
AraCyc/PWY-5661	GDP-glucose biosynthesis	43	0.5388163437	0.8472737014	0.014292164	0.2924116897	0.5523606876	0.7395359495	0.2562130332	0.4495730154	0.9248281896	0.9757632576	0.9759986724	0.9887842132	0.6280589008	0.4984008557	0.9801120769	0.9742474479	0.4936805396	0.9121996179	0.0082340445	0.2903609672	0.4950431805	0.7224349512	0.2301971667	0.4438266295	0.8524120352	0.9407070137	0.9758305323	0.9727181233	0.5747753293	0.4412005558	0.9650729634	0.9698377808
AraCyc/COA-PWY	coenzyme A biosynthesis	36	0.8006458764	0.348163936	0.3947980262	0.2173045288	0.7621653927	0.41014986	0.7439076502	0.3745762741	0.9673761568	0.8693107268	0.9759986724	0.9887842132	0.7618230334	0.654955441	0.9801120769	0.9742474479	0.5953975232	0.1907495247	0.2959728786	0.1950059117	0.5564372531	0.2933111164	0.6835829691	0.3531782702	0.8524120352	0.8365168212	0.9758305323	0.9727181233	0.5912409668	0.4413939302	0.9650729634	0.9698377808
AraCyc/PYRUVDEHYD-PWY	acetyl-CoA biosynthesis I (pyruvate dehydrogenase complex)	67	0.0846761797	0.9983338294	0.0034212256	0.421291089	0.155015997	0.965255847	0.1571309914	0.563134825	0.9248281896	0.9757632576	0.9759986724	0.9887842132	0.3726292905	0.4908412889	0.9801120769	0.9742474479	0.1770954682	0.9978770102	0.0020262636	0.3334635018	0.2881538597	0.9123509974	0.1471430776	0.4809351561	0.8524120352	0.9995104769	0.9758305323	0.9727181233	0.4353652998	0.4415533827	0.9650729634	0.9698377808
KEGG/ath/path:ath03015	mRNA surveillance pathway	232	NaN	NaN	0.0004372424	0.3241075583	NaN	NaN	0.0761459869	0.4789770234	NaN	NaN	0.9281949751	0.9887842132	0.157239057	0.1469762094	0.9745455206	0.9742474479	NaN	NaN	0.0001957206	0.9046430249	NaN	NaN	0.0684612118	0.9005672962	NaN	NaN	0.9758305323	0.9727181233	0.233435234	0.4430539028	0.9650729634	0.9698377808
AraCyc/PWY-6804	diacylglycerol biosynthesis (PUFA enrichment in oilseed)	3	0.8710077214	0.2087031083	NaN	NaN	0.8256467143	0.3136613209	NaN	NaN	0.9673761568	0.8693107268	NaN	NaN	0.5943590253	0.6183723329	0.9801120769	0.9742474479	0.7538711952	0.1564676467	NaN	NaN	0.6587634396	0.2703172453	NaN	NaN	0.8524120352	0.8365168212	NaN	NaN	0.4795287689	0.4451681746	0.9650729634	0.9698377808
AraCyc/PWY-5864	superpathway of plastoquinol biosynthesis	22	NaN	NaN	0.452979425	0.059451469	NaN	NaN	0.7754183591	0.1688082909	NaN	NaN	0.9759986724	0.9075841878	0.3970557956	0.4431892195	0.9801120769	0.9742474479	NaN	NaN	0.3123144294	0.1015002198	NaN	NaN	0.6943588788	0.2439624369	NaN	NaN	0.9758305323	0.9549567535	0.4701639621	0.4478576901	0.9650729634	0.9698377808
KEGG/ath/path:ath04122	Sulfur relay system	47	0.8178969677	0.3443963829	0.1298602239	0.3616495237	0.7771863045	0.4077133791	0.5275086317	0.5124533314	0.9673761568	0.8693107268	0.9759986724	0.9887842132	0.758296419	0.6199841771	0.9801120769	0.9742474479	0.8512137954	0.2214592653	0.043598013	0.3040992675	0.7330415319	0.3124618439	0.3862896705	0.4558630165	0.8888335464	0.8365168212	0.9758305323	0.9727181233	0.5963581126	0.447996754	0.9650729634	0.9698377808
AraCyc/PWY-4341	glutamate biosynthesis V	24	0.5484991904	0.2204805447	0.2732563843	0.2907698389	0.5598759292	0.3225023085	0.6650451913	0.4480181392	0.9248281896	0.8693107268	0.9759986724	0.9887842132	0.6575109035	0.497201821	0.9801120769	0.9742474479	0.3101007156	0.3180591167	0.3369334258	0.2766732073	0.3819954506	0.3671915225	0.7098469718	0.4316193119	0.8524120352	0.8365168212	0.9758305323	0.9727181233	0.6102958207	0.4495190688	0.9650729634	0.9698377808
KEGG/ath/path:ath03420	Nucleotide excision repair	124	NaN	NaN	0.0226607555	0.5000966759	NaN	NaN	0.2990163084	0.6263685537	NaN	NaN	0.9759986724	0.9887842132	0.5010263201	0.4423776836	0.9801120769	0.9742474479	NaN	NaN	0.0065199389	0.6745458742	NaN	NaN	0.2138186997	0.7352600338	NaN	NaN	0.9758305323	0.9727181233	0.4480800014	0.4537163865	0.9650729634	0.9698377808
AraCyc/PWY-5084	2-ketoglutarate dehydrogenase complex	34	0.534718128	0.1116648123	0.0399862476	0.1897006506	0.5491797193	0.2310695304	0.3608278781	0.3445830137	0.9248281896	0.8693107268	0.9759986724	0.9887842132	0.4039272977	0.2534320023	0.9801120769	0.9742474479	0.5086578049	0.228889119	0.0777090495	0.5282647376	0.504029434	0.3169336465	0.4602360481	0.6316997579	0.8524120352	0.8365168212	0.9758305323	0.9727181233	0.627413731	0.4551858826	0.9650729634	0.9698377808
AraCyc/PWY-82	UDP-L-arabinose biosynthesis II (from L-arabinose)	11	0.5467851878	NaN	0.3798010058	0.0811689189	0.5585456142	NaN	0.7352396134	0.2044883531	0.9248281896	NaN	0.9759986724	0.9075841878	0.549669175	0.4885599146	0.9801120769	0.9742474479	0.5500954165	NaN	0.3455703678	0.0733260201	0.5289443295	NaN	0.7150866491	0.2031729567	0.8524120352	NaN	0.9758305323	0.9549567535	0.5270180845	0.45645827	0.9650729634	0.9698377808
AraCyc/ILEUSYN-PWY	isoleucine biosynthesis I (from threonine)	133	0.1004428324	0.9999136353	0.0672574299	0.0557233789	0.1733699366	0.9898078234	0.4274478721	0.1622036889	0.9248281896	0.9898078234	0.9759986724	0.8958405572	0.3543400195	0.5405681734	0.9801120769	0.9742474479	0.1059299137	0.9995461173	0.12674059	0.031692517	0.2260369702	0.9439106624	0.5327308701	0.1269893889	0.8524120352	0.9995104769	0.9758305323	0.9292109295	0.3880311505	0.4566595681	0.9650729634	0.9698377808
AraCyc/HOMOSERSYN-PWY	homoserine biosynthesis	33	0.6993877137	0.4619575411	0.0209627233	0.1071193687	0.678294653	0.4816065412	0.291345965	0.2425379275	0.9248281896	0.9152943545	0.9759986724	0.9519288914	0.4770122225	0.3434375589	0.9801120769	0.9742474479	0.6443689832	0.688916356	0.0385799238	0.2478441581	0.5867389412	0.5603700827	0.3721220703	0.40512449	0.8524120352	0.8694872751	0.9758305323	0.9727181233	0.6418126088	0.4618757495	0.9650729634	0.9698377808
AraCyc/PWY-6351	D-myo-inositol (1;4;5)-trisphosphate biosynthesis	98	0.1846624767	0.3505525249	0.7781145962	0.3401659852	0.259843888	0.4116913294	0.9129964951	0.4934629078	0.9248281896	0.8693107268	0.9867694139	0.9887842132	0.6333301283	0.5913293169	0.9801120769	0.9742474479	0.189532175	0.2313707004	0.6919469419	0.2065690365	0.2978251283	0.3184148979	0.8759673803	0.3649832723	0.8524120352	0.8365168212	0.9889867663	0.9727181233	0.5346421145	0.4623352914	0.9650729634	0.9698377808
KEGG/ath/path:ath00660	C5-Branched dibasic acid metabolism	167	0.9703781592	0.9956880501	0.1218077073	0.0071908163	0.9364408344	0.947988829	0.5169334223	0.0456600771	0.9967398678	0.9757632576	0.9759986724	0.7496651951	0.4577882455	0.7674005295	0.9801120769	0.9742474479	0.8690596796	0.9954686241	0.0623672636	0.0020762958	0.7486404732	0.8903590396	0.4306856736	0.0277679739	0.8957368218	0.9995104769	0.9758305323	0.7457372838	0.2906677376	0.4627790754	0.9650729634	0.9698377808
AraCyc/PWY-5172	acetyl-CoA biosynthesis III (from citrate)	26	0.7279839468	0.1973274331	0.1287470087	0.3961607226	0.7014085165	0.3049435876	0.5260753499	0.5421178584	0.9352113554	0.8693107268	0.9759986724	0.9887842132	0.6850994212	0.5366093164	0.9801120769	0.9742474479	0.6253292721	0.1988457094	0.1219325316	0.3977975115	0.5748648428	0.2984744453	0.5266409165	0.5332674442	0.8524120352	0.8365168212	0.9758305323	0.9727181233	0.6355668249	0.4629592904	0.9650729634	0.9698377808
KEGG/ath/path:ath03020	RNA polymerase	76	NaN	NaN	0.0331963842	0.4483218111	NaN	NaN	0.3393869724	0.5852510191	NaN	NaN	0.9759986724	0.9887842132	0.519672408	0.4441061444	0.9801120769	0.9742474479	NaN	NaN	0.0262180897	0.5155067245	NaN	NaN	0.3304682225	0.6224084171	NaN	NaN	0.9758305323	0.9727181233	0.5309590967	0.4642759115	0.9650729634	0.9698377808
KEGG/ath/path:ath03013	RNA transport	311	0.3350029834	NaN	0.000135083	0.9205321327	0.3911372984	NaN	0.0499098574	0.9304525166	0.9248281896	NaN	0.820057497	0.9887842132	0.2368870979	0.3990847259	0.9801120769	0.9742474479	0.3381845652	NaN	0.0002913708	0.9465441806	0.3999944529	NaN	0.0780999523	0.9354404509	0.8524120352	NaN	0.9758305323	0.9727181233	0.3148216607	0.4646343702	0.9650729634	0.9698377808
AraCyc/KDO-NAGLIPASYN-PWY	superpathway of (KDO)<SUB>2</SUB>-lipid A biosynthesis	14	NaN	NaN	0.1243777596	0.3355877079	NaN	NaN	0.5203619663	0.4893593196	NaN	NaN	0.9759986724	0.9887842132	0.6029686421	0.506879011	0.9801120769	0.9742474479	NaN	NaN	0.0925788358	0.3149861993	NaN	NaN	0.4850773299	0.4652580932	NaN	NaN	0.9758305323	0.9727181233	0.5616448064	0.4648936776	0.9650729634	0.9698377808
AraCyc/GLYOXDEG-PWY	glycolate and glyoxylate degradation II	39	0.5358543946	0.3371768728	0.2099250668	0.4367216423	0.5500616954	0.403026403	0.6131020738	0.5758189233	0.9248281896	0.8693107268	0.9759986724	0.9887842132	0.7391428014	0.5691237449	0.9801120769	0.9742474479	0.4151661283	0.3742033248	0.1762075536	0.3547907755	0.447698013	0.3967366343	0.587284409	0.4986457841	0.8524120352	0.8365168212	0.9758305323	0.9727181233	0.6524805564	0.4656065439	0.9650729634	0.9698377808
AraCyc/OXIDATIVEPENT-PWY	pentose phosphate pathway (oxidative branch)	67	0.9615376162	0.7260336285	0.0574174956	0.2837245214	0.9242077565	0.6486016488	0.4060898611	0.4413081234	0.9967398678	0.9498624855	0.9759986724	0.9887842132	0.8047676904	0.7561394513	0.9801120769	0.9742474479	0.8524019581	0.5551325356	0.0291241389	0.2018666537	0.7340539116	0.4887559292	0.3413520487	0.3602154384	0.8888335464	0.8365168212	0.9758305323	0.9727181233	0.6160637949	0.4668505455	0.9650729634	0.9698377808
AraCyc/PWY-6786	detoxification of reactive carbonyls in chloroplasts	138	0.8137014335	0.8136453483	0.0034144403	0.5233419887	0.7735064456	0.7122561322	0.1570229096	0.6443611596	0.9673761568	0.9756700063	0.9759986724	0.9887842132	0.6653178122	0.628137175	0.9801120769	0.9742474479	0.6331006655	0.889497156	0.0096155912	0.2699203967	0.5796953932	0.6997534325	0.2417291746	0.4255124523	0.8524120352	0.9379324177	0.9758305323	0.9727181233	0.6037962982	0.4680141869	0.9650729634	0.9698377808
KEGG/ath/path:ath00531	Glycosaminoglycan degradation	16	NaN	NaN	0.1418637993	0.0783681116	NaN	NaN	0.54242721	0.2001161974	NaN	NaN	0.9759986724	0.9075841878	0.3495866967	0.3017130072	0.9801120769	0.9742474479	NaN	NaN	0.127829671	0.2677220583	NaN	NaN	0.5340868469	0.4235118259	NaN	NaN	0.9758305323	0.9727181233	0.5623973903	0.4697405203	0.9650729634	0.9698377808
AraCyc/PWY4FS-7	phosphatidylglycerol biosynthesis I (plastidic)	68	0.6934249965	0.0639543457	0.6861296236	0.4228599193	0.6735162824	0.178147816	0.8785809591	0.5644318282	0.9248281896	0.8693107268	0.9867694139	0.9887842132	0.6796425212	0.6612844027	0.9801120769	0.9742474479	0.5261074439	0.0130430355	0.7008941334	0.2981167319	0.5145063223	0.1093179836	0.879356116	0.4506471497	0.8524120352	0.8365168212	0.9889867663	0.9727181233	0.470948395	0.4714672448	0.9650729634	0.9698377808
KEGG/ath/path:ath00940	Phenylpropanoid biosynthesis	387	0.3275090406	0.6441248205	0.0961222716	0.2332947801	0.3849689899	0.5946264489	0.4794240411	0.3912805026	0.9248281896	0.9429864671	0.9759986724	0.9887842132	0.6080278945	0.4267509716	0.9801120769	0.9742474479	0.3131852009	0.5495731269	0.3564532671	0.1862373416	0.3839928717	0.4859055622	0.7215562487	0.344036861	0.8524120352	0.8365168212	0.9758305323	0.9727181233	0.6268208572	0.4717985271	0.9650729634	0.9698377808
AraCyc/PWY-5122	geranyl diphosphate biosynthesis	23	NaN	0.2711682744	0.2604195411	0.5201538608	NaN	0.358803634	0.6552909267	0.6419091073	NaN	0.8693107268	0.9759986724	0.9887842132	0.7061590645	0.5916675406	0.9801120769	0.9742474479	NaN	0.2139773784	0.1859876879	0.4275287007	NaN	0.3078997233	0.5966986181	0.556469294	NaN	0.8365168212	0.9758305323	0.9727181233	0.6012250156	0.4735366414	0.9650729634	0.9698377808
AraCyc/ARG-PRO-PWY	arginine degradation VI (arginase 2 pathway)	48	0.5949929582	0.1349860651	0.229612545	0.6911495039	0.5960047594	0.2530409808	0.6303526311	0.7679271308	0.9248281896	0.8693107268	0.9759986724	0.9887842132	0.7241962697	0.622451643	0.9801120769	0.9742474479	0.6190782623	0.2061391074	0.0857332996	0.5110612533	0.570994198	0.3030521904	0.4740310821	0.6191570854	0.8524120352	0.8365168212	0.9758305323	0.9727181233	0.6471951363	0.4807259477	0.9650729634	0.9698377808
AraCyc/P401-PWY	cyanide degradation	33	0.9333039557	0.0615701597	NaN	NaN	0.8897435096	0.1750707447	NaN	NaN	0.9928160288	0.8693107268	NaN	NaN	0.4386291141	0.5769084133	0.9801120769	0.9742474479	0.9532341374	0.0277979468	NaN	NaN	0.842131971	0.1418286403	NaN	NaN	0.9493450041	0.8365168212	NaN	NaN	0.3712802335	0.4813207768	0.9650729634	0.9698377808
AraCyc/PWY-6599	guanine and guanosine salvage II	18	0.4026628741	0.8161762913	NaN	NaN	0.4457724564	0.7142382883	NaN	NaN	0.9248281896	0.9756700063	NaN	NaN	0.665714396	0.6127294493	0.9801120769	0.9742474479	0.355317169	0.7001879635	NaN	NaN	0.4107905781	0.5668115604	NaN	NaN	0.8524120352	0.8747281108	NaN	NaN	0.5636111683	0.4844732905	0.9650729634	0.9698377808
AraCyc/PWY-4765	superpathway of lipid-dependent phytate biosynthesis	16	NaN	NaN	0.0737087141	0.5993079513	NaN	NaN	0.4402733232	0.7014889765	NaN	NaN	0.9759986724	0.9887842132	0.6717140658	0.605487665	0.9801120769	0.9742474479	NaN	NaN	0.0526232685	0.4480609226	NaN	NaN	0.4090648324	0.5721918612	NaN	NaN	0.9758305323	0.9727181233	0.5739619137	0.4864637449	0.9650729634	0.9698377808
AraCyc/PWY-6555	superpathway of 1D-myo-inositol hexakisphosphate biosynthesis (plants)	16	NaN	NaN	0.0737087141	0.5993079513	NaN	NaN	0.4402733232	0.7014889765	NaN	NaN	0.9759986724	0.9887842132	0.6717140658	0.605487665	0.9801120769	0.9742474479	NaN	NaN	0.0526232685	0.4480609226	NaN	NaN	0.4090648324	0.5721918612	NaN	NaN	0.9758305323	0.9727181233	0.5739619137	0.4864637449	0.9650729634	0.9698377808
AraCyc/PWY-5148	acyl-CoA hydrolysis	30	0.5270366299	0.6632857195	0.00338846	0.7348766535	0.5432165516	0.6069435565	0.1566077382	0.7988740871	0.9248281896	0.9498624855	0.9759986724	0.9887842132	0.5992490118	0.5403875365	0.9801120769	0.9742474479	0.4047720244	0.5172519216	0.0009382532	0.9228362118	0.4413600417	0.469433393	0.1146348404	0.915223976	0.8524120352	0.8365168212	0.9758305323	0.9727181233	0.4659308677	0.4896741734	0.9650729634	0.9698377808
AraCyc/PWY-6266-ARA	superpathway of flavones and derivatives biosynthesis	162	NaN	NaN	0.1599011983	0.0346483077	NaN	NaN	0.5632146128	0.1209876225	NaN	NaN	0.9759986724	0.8851482791	0.2511824099	0.2373533052	0.9801120769	0.9742474479	NaN	NaN	0.1537920282	0.2698983558	NaN	NaN	0.5641695806	0.4254924247	NaN	NaN	0.9758305323	0.9727181233	0.5825791088	0.4925777399	0.9650729634	0.9698377808
AraCyc/PWY-6235	hydroxyjasmonate sulfate biosynthesis	9	0.6369591373	NaN	NaN	NaN	0.6288014011	NaN	NaN	NaN	0.9248281896	NaN	NaN	NaN	0.6288014011	0.6288014011	0.9801120769	0.9742474479	0.4898001708	NaN	NaN	NaN	0.4927148516	NaN	NaN	NaN	0.8524120352	NaN	NaN	NaN	0.4927148516	0.4927148516	0.9650729634	0.9698377808
AraCyc/PWY-5905	hypusine biosynthesis	22	0.3733548212	0.2719998387	0.0819603006	0.5666727236	0.4223150656	0.3593792942	0.4555635877	0.6772338599	0.9248281896	0.8693107268	0.9759986724	0.9887842132	0.6269943515	0.459858668	0.9801120769	0.9742474479	0.3379155429	0.4405409	0.1199053968	0.5283832295	0.3998239012	0.4306303608	0.5240208007	0.631785786	0.8524120352	0.8365168212	0.9758305323	0.9727181233	0.6727322642	0.4937943317	0.9650729634	0.9698377808
AraCyc/PWY-4302	aerobic respiration (alternative oxidase pathway)	131	0.7064028323	0.1784925551	0.0162565709	0.844944765	0.683933444	0.2900717735	0.2675598783	0.8761178675	0.9248281896	0.8693107268	0.9759986724	0.9887842132	0.6254912738	0.5885203421	0.9801120769	0.9742474479	0.7385102721	0.1153012863	0.0084039249	0.8354171612	0.6481439537	0.2393678203	0.2316852072	0.84845712	0.8524120352	0.8365168212	0.9758305323	0.9727181233	0.5358899685	0.4938422619	0.9650729634	0.9698377808
AraCyc/PWY-5947	lutein biosynthesis	66	0.3118745489	2.347576852499266e-05	0.7936110932	0.9071470566	0.372007979	0.0064370234	0.9185961512	0.9206010125	0.9248281896	0.5250771954	0.9867694139	0.9887842132	0.1383075976	0.4982660499	0.9338024366	0.9742474479	0.3226225848	5.449075589060893e-06	0.7584214366	0.9078102447	0.3900713915	0.0097576767	0.9006997741	0.9030779584	0.8524120352	0.8365168212	0.9889867663	0.9727181233	0.1747765053	0.4941672989	0.9650729634	0.9698377808
AraCyc/PWY-622	starch biosynthesis	70	0.8455713673	0.9664122843	0.0904155798	0.1269192866	0.8019554778	0.8721736274	0.4701327161	0.2691901408	0.9673761568	0.9757632576	0.9759986724	0.9824143443	0.7651909294	0.7351278502	0.9801120769	0.9742474479	0.9164742272	0.8034109437	0.0228105907	0.0973803723	0.7956203836	0.6313894826	0.3165500702	0.2383316288	0.9119759338	0.912737865	0.9758305323	0.9549567535	0.5827352904	0.4946360964	0.9650729634	0.9698377808
AraCyc/PWY-6544	superpathway of C28 brassinosteroid biosynthesis	42	0.4299954767	0.2396931718	0.1827915363	0.2871593642	0.4674238999	0.3365676905	0.5872740905	0.4445872454	0.9248281896	0.8693107268	0.9759986724	0.9887842132	0.5983297129	0.4188064713	0.9801120769	0.9742474479	0.4785977817	0.4419168721	0.2210190386	0.2898563359	0.4859907511	0.4313271778	0.6277069641	0.4433804939	0.8524120352	0.8365168212	0.9758305323	0.9727181233	0.6778564949	0.4951631361	0.9650729634	0.9698377808
AraCyc/PWY-5034	GA<sub>12</sub> biosynthesis	70	0.5697619747	0.0766831151	0.102322863	0.6563774	0.5763842021	0.1937082405	0.4890824444	0.7430435124	0.9248281896	0.8693107268	0.9759986724	0.9887842132	0.59565892	0.4910440246	0.9801120769	0.9742474479	0.4805914565	0.0478976768	0.1619901472	0.740896748	0.4871877837	0.172146874	0.57289264	0.7814733141	0.8524120352	0.8365168212	0.9758305323	0.9727181233	0.5807043846	0.4966926891	0.9650729634	0.9698377808
AraCyc/PWY-6	GDP-L-fucose biosynthesis II (from L-fucose)	9	0.6569680825	0.5342953502	NaN	NaN	0.6445502683	0.5260690168	NaN	NaN	0.9248281896	0.9369658059	NaN	NaN	0.6881278294	0.6144090018	0.9801120769	0.9742474479	0.5742472413	0.4835768749	NaN	NaN	0.5435541108	0.452386734	NaN	NaN	0.8524120352	0.8365168212	NaN	NaN	0.5817453608	0.4972216341	0.9650729634	0.9698377808
AraCyc/PWY-6035	2;3-cis-flavanols biosynthesis	39	0.4892729287	0.2869448525	0.4406236984	0.1002328868	0.5138559241	0.3696337694	0.7689843893	0.232827543	0.9248281896	0.8693107268	0.9759986724	0.9282263635	0.5575188191	0.4436402169	0.9801120769	0.9742474479	0.3603169018	0.5658366644	0.5508358781	0.1015512081	0.4139184101	0.4942617343	0.8188877177	0.2440315111	0.8524120352	0.8365168212	0.9839728663	0.9549567535	0.5993230514	0.4972391691	0.9650729634	0.9698377808
AraCyc/PWY-4381	fatty acid biosynthesis initiation I	37	0.1503950069	0.1518387944	0.3757665586	0.3434487954	0.2264529899	0.2679030156	0.7328650519	0.4963927761	0.9248281896	0.8693107268	0.9759986724	0.9887842132	0.4680488428	0.3566494829	0.9801120769	0.9742474479	0.2649529729	0.4142846431	0.5213039793	0.2285635136	0.352050356	0.4172979622	0.8058193525	0.3867319107	0.8524120352	0.8365168212	0.9780307464	0.9727181233	0.6242516367	0.4972907403	0.9650729634	0.9698377808
AraCyc/PWY-6619	adenine and adenosine salvage VI	12	0.8710077214	0.8116225965	0.0002062624	0.2480973958	0.8256467143	0.7106793336	0.0581538598	0.4063578817	0.9673761568	0.9756700063	0.8365217323	0.9887842132	0.3807195595	0.4392805265	0.9801120769	0.9742474479	0.7538711952	0.7964063978	0.0031230944	0.4656028525	0.6587634396	0.626582255	0.1691065345	0.5854503619	0.8524120352	0.912737865	0.9758305323	0.9727181233	0.5992300786	0.4980564736	0.9650729634	0.9698377808
KEGG/ath/path:ath00564	Glycerophospholipid metabolism	235	0.9650585477	0.5569875863	0.0311244759	0.2709895112	0.9289653095	0.5400503269	0.3322385484	0.4290172946	0.9967398678	0.9369658059	0.9759986724	0.9887842132	0.7197264633	0.6786322579	0.9801120769	0.9742474479	0.9966002337	0.4244928576	0.0080293651	0.10350083	0.9474800979	0.422490755	0.2283754079	0.2466617388	1	0.8365168212	0.9758305323	0.9549567535	0.4732901845	0.4992434636	0.9650729634	0.9698377808
AraCyc/PWY-5697	allantoin degradation to ureidoglycolate I (urea producing)	22	0.5899171922	0.7098782208	NaN	NaN	0.592053483	0.6376454453	NaN	NaN	0.9248281896	0.9498624855	NaN	NaN	0.7268315529	0.6517996724	0.9801120769	0.9742474479	0.4808639412	0.6021871072	NaN	NaN	0.4873513735	0.5131731415	NaN	NaN	0.8524120352	0.8396041942	NaN	NaN	0.5874380392	0.5003568563	0.9650729634	0.9698377808
AraCyc/PWY-4983	citrulline-nitric oxide cycle	58	0.9827108047	0.005297749	0.2089823006	0.5769224177	0.9556551741	0.0597253291	0.6122468219	0.6848948986	0.9967398678	0.8693107268	0.9759986724	0.9887842132	0.4842969743	0.6709127839	0.9801120769	0.9742474479	0.882748835	0.0030451611	0.2498689724	0.5620819667	0.7612550982	0.0676449182	0.6506455754	0.6560703113	0.8995985955	0.8365168212	0.9758305323	0.9727181233	0.4681653429	0.5010966084	0.9650729634	0.9698377808
AraCyc/ASPSYNII-PWY	cyanide detoxification II	71	0.6408446883	0.8734966081	0.0234119064	0.396359562	0.6318528912	0.7625558617	0.3022828581	0.5422859938	0.9248281896	0.9757632576	0.9759986724	0.9887842132	0.7410934996	0.6218556421	0.9801120769	0.9742474479	0.6371395664	0.8513010173	0.0368148466	0.2304554106	0.5822144573	0.6668471899	0.3668246821	0.3885629706	0.8524120352	0.9268881361	0.9758305323	0.9727181233	0.6661855115	0.5030198618	0.9650729634	0.9698377808
AraCyc/PWY-6527	stachyose degradation	68	0.0843059319	0.6900425677	0.1228115532	0.7378711024	0.1545726075	0.6244276075	0.5182787335	0.8009825286	0.9248281896	0.9498624855	0.9759986724	0.9887842132	0.5929251372	0.5369337107	0.9801120769	0.9742474479	0.1200690941	0.6492174055	0.1650230426	0.587298203	0.239575556	0.5383132754	0.5760379979	0.6740333958	0.8524120352	0.8524370596	0.9758305323	0.9727181233	0.6440628899	0.5061322967	0.9650729634	0.9698377808
AraCyc/ARGASEDEG-PWY	arginine degradation I (arginase pathway)	46	0.5949929582	0.1349860651	0.3740321548	0.5673950115	0.5960047594	0.2530409808	0.731838484	0.6777750833	0.9248281896	0.8693107268	0.9759986724	0.9887842132	0.7294534472	0.6252221801	0.9801120769	0.9742474479	0.6229072592	0.1922166039	0.2145204127	0.3988552393	0.5733636031	0.2942534153	0.6222408918	0.5341024322	0.8524120352	0.8365168212	0.9758305323	0.9727181233	0.6690901702	0.5079970852	0.9650729634	0.9698377808
AraCyc/PWY-5121	superpathway of geranylgeranyldiphosphate biosynthesis II (via MEP)	50	NaN	NaN	0.0879698688	0.4430010439	NaN	NaN	0.4660221949	0.5809354177	NaN	NaN	0.9759986724	0.9887842132	0.6244732538	0.5335336778	0.9801120769	0.9742474479	NaN	NaN	0.0468757333	0.5071109775	NaN	NaN	0.394922084	0.6162617036	NaN	NaN	0.9758305323	0.9727181233	0.5873013265	0.5082264995	0.9650729634	0.9698377808
AraCyc/TRESYN-PWY	trehalose biosynthesis I	66	0.4253480495	0.3257047475	0.06880396	0.8106306633	0.4637556307	0.3955264913	0.4305994108	0.8520103474	0.9248281896	0.8693107268	0.9759986724	0.9887842132	0.7065492439	0.5985309375	0.9801120769	0.9742474479	0.3349695749	0.4216404573	0.0430177675	0.7536934448	0.3979540497	0.4210411286	0.3847133252	0.7904169585	0.8524120352	0.8365168212	0.9758305323	0.9727181233	0.6479056054	0.5111180397	0.9650729634	0.9698377808
KEGG/ath/path:ath00941	Flavonoid biosynthesis	109	0.0040186073	0.9686877056	0.4549807134	0.6621016134	0.0222376186	0.8761551552	0.7764484634	0.7471598619	0.9212727704	0.9757632576	0.9759986724	0.9887842132	0.3457819494	0.6093555193	0.9801120769	0.9742474479	0.0157071943	0.8792704078	0.4891513798	0.3796372954	0.0978460302	0.6904010455	0.7910165835	0.5188128174	0.8524120352	0.9301845319	0.9763056975	0.9727181233	0.5157555618	0.5117680471	0.9650729634	0.9698377808
AraCyc/PWY-1186	homomethionine biosynthesis	46	0.0588963178	0.0235086549	0.6491118582	0.8094291801	0.1224022168	0.1136673001	0.8639842801	0.851168294	0.9248281896	0.8693107268	0.9867694139	0.9887842132	0.3295692379	0.4554839086	0.9801120769	0.9742474479	0.1186218779	0.0395801523	0.5727180279	0.7636883517	0.2382243685	0.1607257833	0.8282791478	0.7974190546	0.8524120352	0.8365168212	0.9864993772	0.9727181233	0.4966596965	0.5149196606	0.9650729634	0.9698377808
AraCyc/CYSTSYN-PWY	cysteine biosynthesis I	86	0.8166981984	0.9463971998	0.0172586859	0.3814513263	0.776133037	0.8417917357	0.2729879013	0.5295939008	0.9673761568	0.9757632576	0.9759986724	0.9887842132	0.7786747054	0.7249166715	0.9801120769	0.9742474479	0.8506734271	0.9577783293	0.0035644676	0.1906875646	0.7325822565	0.7819456046	0.176418942	0.3486975802	0.8888335464	0.9855308963	0.9758305323	0.9727181233	0.566916352	0.5159288871	0.9650729634	0.9698377808
KEGG/ath/path:ath00730	Thiamine metabolism	125	0.367687681	0.7490113699	0.1240963226	0.0542579907	0.4177453711	0.6645300168	0.5199890212	0.1595609705	0.9248281896	0.9498624855	0.9759986724	0.8897133486	0.4765723719	0.3617903906	0.9801120769	0.9742474479	0.2669244456	0.9853863532	0.0891287768	0.1601084734	0.3533892829	0.8437852534	0.4795871371	0.3156966583	0.8524120352	0.9995104769	0.9758305323	0.9727181233	0.6211628197	0.5201305902	0.9650729634	0.9698377808
AraCyc/PWY-5063	phytyl diphosphate biosynthesis	18	0.8295156722	0.118254922	NaN	NaN	0.7874749401	0.2374686902	NaN	NaN	0.9673761568	0.8693107268	NaN	NaN	0.4909603675	0.5221327471	0.9801120769	0.9742474479	0.915888527	0.1049299799	NaN	NaN	0.7949725434	0.2307497664	NaN	NaN	0.9119759338	0.8365168212	NaN	NaN	0.4883993963	0.5237005643	0.9650729634	0.9698377808
AraCyc/PWY4FS-6	phosphatidylethanolamine biosynthesis II	34	0.6348942251	0.049167002	0.0853706977	0.7002295908	0.6271809572	0.1580162518	0.4615633596	0.7743811793	0.9248281896	0.8693107268	0.9759986724	0.9887842132	0.5662674168	0.4958596166	0.9801120769	0.9742474479	0.607629963	0.0814754831	0.1439992105	0.6776431901	0.563937006	0.2094822763	0.5532926829	0.7374176636	0.8524120352	0.8365168212	0.9758305323	0.9727181233	0.6356247639	0.5238662785	0.9650729634	0.9698377808
AraCyc/PWY-4041	gamma;-glutamyl cycle	49	0.7812939255	0.6238304761	0.1396346513	0.3092925841	0.7456291846	0.5817331535	0.5397276126	0.4653740168	0.9653234979	0.9369658059	0.9759986724	0.9887842132	0.807563788	0.6652936773	0.9801120769	0.9742474479	0.7441424081	0.5853844774	0.0505208651	0.3415156322	0.6520125793	0.5043858369	0.4040267666	0.4876680573	0.8524120352	0.8365168212	0.9758305323	0.9727181233	0.7009601342	0.5249924734	0.9650729634	0.9698377808
AraCyc/PWY-641	proanthocyanidin biosynthesis from flavanols	4	0.8710077214	NaN	0.1003465658	0.3165957782	0.8256467143	NaN	0.4860506772	0.4721094531	0.9673761568	NaN	0.9759986724	0.9887842132	0.7668062461	0.6845454721	0.9801120769	0.9742474479	0.7538711952	NaN	0.0831111521	0.2626063249	0.6587634396	NaN	0.469630175	0.4188316025	0.8524120352	NaN	0.9758305323	0.9727181233	0.6649076335	0.5294571249	0.9650729634	0.9698377808
AraCyc/PWY-5989	stearate biosynthesis II (plants)	74	0.3345031155	0.5556136986	0.1881084981	0.4554961383	0.3907267003	0.5392022642	0.5925454846	0.5910419462	0.9248281896	0.9369658059	0.9759986724	0.9887842132	0.7264904777	0.5550520589	0.9801120769	0.9742474479	0.19379385	0.618955641	0.220361818	0.5063109236	0.3010810755	0.5220355792	0.6271595489	0.6156745729	0.8524120352	0.8479753798	0.9758305323	0.9727181233	0.6865628134	0.5297815025	0.9650729634	0.9698377808
AraCyc/PWY-581	IAA biosynthesis I	199	0.1346608225	0.7839374424	0.6748084137	0.369919536	0.2104000427	0.6896931046	0.8741698211	0.5196525239	0.9248281896	0.9605238115	0.9867694139	0.9887842132	0.7020495617	0.6662795521	0.9801120769	0.9742474479	0.0609037201	0.9497480732	0.4255928819	0.2080281549	0.1758722886	0.7693007081	0.7596639403	0.3664538243	0.8524120352	0.9739926925	0.9763056975	0.9727181233	0.5813827935	0.5330655895	0.9650729634	0.9698377808
AraCyc/PWY-5690	TCA cycle II (eukaryotic)	146	0.9880068279	0.0306780071	0.0057307492	0.9191559923	0.9652090732	0.1278759005	0.1877388733	0.9294324433	0.9967398678	0.8693107268	0.9759986724	0.9887842132	0.4632006412	0.7300668771	0.9801120769	0.9742474479	0.9813030959	0.0204077297	0.0039403834	0.8197505609	0.8935950032	0.1273796219	0.1821650225	0.8371465811	0.9811678942	0.8365168212	0.9758305323	0.9727181233	0.4221184961	0.535669483	0.9650729634	0.9698377808
AraCyc/PWY-5973	cis-vaccenate biosynthesis	56	0.8918541216	0.1052448805	0.1268102729	0.3352826709	0.8459309066	0.2246699748	0.5235603293	0.4890851754	0.9701384957	0.8693107268	0.9759986724	0.9887842132	0.6354667143	0.556782071	0.9801120769	0.9742474479	0.8739102689	0.1015468503	0.1821510869	0.3627670047	0.7530394469	0.2278461164	0.5930497203	0.505171833	0.8986890519	0.8365168212	0.9758305323	0.9727181233	0.6498618644	0.5364143149	0.9650729634	0.9698377808
AraCyc/PWY-2841	cytokinins degradation	59	0.0377405474	0.227368342	0.4002849946	0.8567424124	0.0918642845	0.3275930388	0.7470187906	0.8844502824	0.9248281896	0.8693107268	0.9759986724	0.9887842132	0.4475496023	0.5167843283	0.9801120769	0.9742474479	0.0633886401	0.2443327116	0.2145075488	0.8985919757	0.1790390974	0.3260580946	0.6222299525	0.8958120747	0.8524120352	0.8365168212	0.9758305323	0.9727181233	0.5497324977	0.5389529415	0.9650729634	0.9698377808
AraCyc/TRNA-CHARGING-PWY	tRNA charging	215	0.0337196695	0.9982134811	0.0474642937	0.1187882893	0.0854588529	0.9642195047	0.3816689248	0.2584557346	0.9248281896	0.9757632576	0.9759986724	0.9824143443	0.2941661453	0.4010473263	0.9801120769	0.9742474479	0.0267889321	0.9995591282	0.0764013327	0.2973598599	0.1228209512	0.9443754285	0.4578911685	0.4499844996	0.8524120352	0.9995104769	0.9758305323	0.9727181233	0.4850679707	0.5390747571	0.9650729634	0.9698377808
AraCyc/PWY-6618	guanine and guanosine salvage III	9	0.7395953067	0.3194201038	NaN	NaN	0.7109004641	0.3913888917	NaN	NaN	0.9387858814	0.8693107268	NaN	NaN	0.6187149061	0.5741558585	0.9801120769	0.9742474479	0.6263019155	0.5439204394	NaN	NaN	0.5754682723	0.4830132131	NaN	NaN	0.8524120352	0.8365168212	NaN	NaN	0.623595109	0.5400065084	0.9650729634	0.9698377808
AraCyc/PWY-4	UDP-D-galacturonate biosynthesis II (from D-galacturonate)	8	0.8394541764	NaN	0.3949286281	0.071632964	0.7963998459	NaN	0.7439820687	0.1893461274	0.9673761568	NaN	0.9759986724	0.9075841878	0.6260484028	0.6363919173	0.9801120769	0.9742474479	0.8185104269	NaN	0.2644760944	0.0825767273	0.7063909971	NaN	0.6615283248	0.2172052825	0.8822506745	NaN	0.9758305323	0.9549567535	0.5993028592	0.540890651	0.9650729634	0.9698377808
AraCyc/PWY-6477	gibberellin inactivation II (methylation)	23	0.0833717407	0.0098502002	0.7359609686	0.435219738	0.1534511017	0.0778529098	0.8975075944	0.5745913525	0.9248281896	0.8693107268	0.9867694139	0.9887842132	0.2553388138	0.3162085415	0.9801120769	0.9742474479	0.1919601984	0.0125939179	0.8866866181	0.5380592901	0.2996836182	0.108030521	0.947075241	0.638795007	0.8524120352	0.8365168212	0.9889867663	0.9727181233	0.4453447639	0.5409885525	0.9650729634	0.9698377808
AraCyc/PWY-66	GDP-L-fucose biosynthesis I (from GDP-D-mannose)	38	0.6784104316	0.7005249753	0.0397133488	0.5585973961	0.6615382258	0.6313827343	0.3600173869	0.6711685219	0.9248281896	0.9498624855	0.9759986724	0.9887842132	0.7922237814	0.6576516281	0.9801120769	0.9742474479	0.763228184	0.5507427295	0.0111906934	0.6032225255	0.6653436123	0.4865047415	0.2535328441	0.685300721	0.8556525391	0.8365168212	0.9758305323	0.9727181233	0.6697588533	0.5414602063	0.9650729634	0.9698377808
KEGG/ath/path:ath00195	Photosynthesis	127	0.3118745489	0.1371223258	0.0480780693	0.5951939888	0.372007979	0.2549670986	0.3832741513	0.6984529697	0.9248281896	0.8693107268	0.9759986724	0.9887842132	0.4963139069	0.3557219085	0.9801120769	0.9742474479	0.2202984309	0.102129167	0.147547801	0.9075934202	0.3207480851	0.2283493789	0.5572947802	0.9029055807	0.8524120352	0.8365168212	0.9758305323	0.9727181233	0.5766464565	0.545363609	0.9650729634	0.9698377808
AraCyc/PWY-6007	arabidiol biosynthesis	16	0.5440365866	0.7524520587	NaN	NaN	0.5564123296	0.6669542398	NaN	NaN	0.9248281896	0.9498624855	NaN	NaN	0.7206218432	0.6489337696	0.9801120769	0.9742474479	0.5223258713	0.6818582784	NaN	NaN	0.5122345811	0.5563802078	NaN	NaN	0.8524120352	0.8676544657	NaN	NaN	0.6323058116	0.5466807398	0.9650729634	0.9698377808
KEGG/ath/path:ath03410	Base excision repair	90	NaN	NaN	0.0946282253	0.0444360776	NaN	NaN	0.47703047	0.1410723165	NaN	NaN	0.9759986724	0.8851482791	0.2489040944	0.211496866	0.9801120769	0.9742474479	NaN	NaN	0.4897938134	0.114416949	NaN	NaN	0.7913187109	0.2610176584	NaN	NaN	0.9763056975	0.9666376942	0.5323203897	0.5480632915	0.9650729634	0.9698377808
AraCyc/PWY-5686	uridine-5'-phosphate biosynthesis	81	0.8124016645	0.0704181076	0.0030381396	0.4895934238	0.772370041	0.1862196811	0.1507886861	0.618148496	0.9673761568	0.8693107268	0.9759986724	0.9887842132	0.3748037018	0.3351124426	0.9801120769	0.9742474479	0.7423793305	0.1879704094	0.0130721644	0.8377601315	0.6507985268	0.2915177119	0.2661861513	0.8501595004	0.8524120352	0.8365168212	0.9758305323	0.9727181233	0.610083355	0.5490043811	0.9650729634	0.9698377808
AraCyc/PWY-5691	urate degradation to allantoin	41	0.354987634	0.1086729553	0.7476696536	0.7104658627	0.4074599008	0.2281084823	0.9018520878	0.7816381678	0.9248281896	0.8693107268	0.9867694139	0.9887842132	0.7007225686	0.7016726721	0.9801120769	0.9742474479	0.2189774741	0.0752197279	0.6004210557	0.6426253581	0.3197896506	0.2032786705	0.8398480668	0.7129807478	0.8524120352	0.8365168212	0.9889867663	0.9727181233	0.5885733213	0.5502545123	0.9650729634	0.9698377808
AraCyc/GLUT-REDOX-PWY	glutathione redox reactions II	22	0.4243279993	0.1011021278	0.6771830896	0.2231584651	0.4629498172	0.220445812	0.8750987985	0.3807445013	0.9248281896	0.8693107268	0.9867694139	0.9887842132	0.5574999066	0.4968275379	0.9801120769	0.9742474479	0.5228049707	0.224853688	0.6106018008	0.2254342353	0.5125223476	0.3145118497	0.8440165438	0.3836900586	0.8524120352	0.8365168212	0.9889867663	0.9727181233	0.6532721017	0.5513986688	0.9650729634	0.9698377808
AraCyc/PWY-63	UDP-L-arabinose biosynthesis I (from UDP-xylose)	4	NaN	NaN	0.0345387118	0.670478051	NaN	NaN	0.3438536923	0.753168622	NaN	NaN	0.9759986724	0.9887842132	0.6088628755	0.5791722896	0.9801120769	0.9742474479	NaN	NaN	0.0443273832	0.5984448536	NaN	NaN	0.3882499152	0.6819258754	NaN	NaN	0.9758305323	0.9727181233	0.6166048049	0.5532157103	0.9650729634	0.9698377808
AraCyc/PWY-2582	brassinosteroid biosynthesis II	93	0.6996167581	0.120506861	0.2440530607	0.4267100085	0.6784784637	0.239618705	0.6423292027	0.5676076259	0.9248281896	0.8693107268	0.9759986724	0.9887842132	0.6788044326	0.5561205543	0.9801120769	0.9742474479	0.8352960694	0.1608159382	0.2906789192	0.2795542854	0.7197949113	0.2733494004	0.6799995258	0.4342074667	0.8851372454	0.8365168212	0.9758305323	0.9727181233	0.6769234061	0.554877514	0.9650729634	0.9698377808
AraCyc/GLYOXYLATE-BYPASS	glyoxylate cycle	95	0.8021533365	0.0563967917	0.3139144342	0.4217844033	0.763466796	0.168185836	0.693872756	0.5635428482	0.9673761568	0.8693107268	0.9759986724	0.9887842132	0.6423273151	0.5812976149	0.9801120769	0.9742474479	0.8824808226	0.0489092519	0.1555221554	0.5466229489	0.7610019407	0.173455851	0.5660382784	0.6449732418	0.8995985955	0.8365168212	0.9758305323	0.9727181233	0.6355819221	0.5598062987	0.9650729634	0.9698377808
AraCyc/PWY-3982	uracil degradation II (reductive)	80	0.8884284541	0.8935884195	0.3867290677	0.0355552317	0.8425339798	0.7816152507	0.7392745011	0.1229337861	0.9701384957	0.9757632576	0.9759986724	0.8851482791	0.6809229944	0.7300348948	0.9801120769	0.9742474479	0.8908572584	0.8931111002	0.1805731144	0.0289365974	0.7690433057	0.7031735909	0.5915326343	0.1206932245	0.9013673767	0.9381124308	0.9758305323	0.9197129261	0.5867814582	0.5640941619	0.9650729634	0.9698377808
AraCyc/PWY-2881	cytokinins 7-N-glucoside biosynthesis	41	0.014741421	0.2213284224	0.1564426646	0.8758463964	0.0504395976	0.3231320324	0.5593654984	0.8980236737	0.9248281896	0.8693107268	0.9759986724	0.9887842132	0.2952309123	0.3707570391	0.9801120769	0.9742474479	0.0647254446	0.2535684808	0.2302152803	0.9166932083	0.1807171905	0.3314147097	0.6352448295	0.9102079469	0.8524120352	0.8365168212	0.9758305323	0.9727181233	0.563142709	0.5660152463	0.9650729634	0.9698377808
AraCyc/PWY-2901	cytokinins 9-N-glucoside biosynthesis	41	0.014741421	0.2213284224	0.1564426646	0.8758463964	0.0504395976	0.3231320324	0.5593654984	0.8980236737	0.9248281896	0.8693107268	0.9759986724	0.9887842132	0.2952309123	0.3707570391	0.9801120769	0.9742474479	0.0647254446	0.2535684808	0.2302152803	0.9166932083	0.1807171905	0.3314147097	0.6352448295	0.9102079469	0.8524120352	0.8365168212	0.9758305323	0.9727181233	0.563142709	0.5660152463	0.9650729634	0.9698377808
AraCyc/PWY-5152	leucodelphinidin biosynthesis	195	0.8094414836	0.0510214142	0.300191268	0.4170071215	0.7697881253	0.1606921059	0.6844666667	0.5595843717	0.9673761568	0.8693107268	0.9759986724	0.9887842132	0.6295755618	0.5725062799	0.9801120769	0.9742474479	0.5611463671	0.043252787	0.2057234305	0.8057621393	0.5356179434	0.16592389	0.6146454286	0.8271400526	0.8524120352	0.8365168212	0.9758305323	0.9727181233	0.6213381249	0.5687529336	0.9650729634	0.9698377808
AraCyc/PWY-5788	IAA degradation V	41	0.1762174011	0.2456622835	0.3642790598	0.8465335887	0.2517895015	0.3408563854	0.7259998261	0.8772382594	0.9248281896	0.8693107268	0.9759986724	0.9887842132	0.6610003158	0.6298332997	0.9801120769	0.9742474479	0.1354730819	0.1955376779	0.4364707952	0.7701280064	0.2535315133	0.296375501	0.7652509726	0.8019399134	0.8524120352	0.8365168212	0.9763056975	0.9727181233	0.625838997	0.5726449557	0.9650729634	0.9698377808
AraCyc/PWY-5070	gibberellin biosynthesis I (non C-3; non C-13 hydroxylation)	67	0.0862882107	0.0015716666	0.6736640542	0.4276221332	0.1569393434	0.0358303991	0.8737214279	0.568358518	0.9248281896	0.8693107268	0.9867694139	0.9887842132	0.1662116322	0.2345580295	0.9801120769	0.9742474479	0.0706651269	0.0011994043	0.9448350873	0.8362172114	0.1879738526	0.0502393335	0.9692727444	0.8490380869	0.8524120352	0.8365168212	0.9889867663	0.9727181233	0.2869354213	0.5728386764	0.9650729634	0.9698377808
AraCyc/PWY-6909	thiazole biosynthesis III (eukaryotes)	29	0.8117089049	0.3826344374	NaN	NaN	0.7717650367	0.432177091	NaN	NaN	0.9673761568	0.8876730898	NaN	NaN	0.6822411046	0.6490426794	0.9801120769	0.9742474479	0.7127972279	0.5290544294	NaN	NaN	0.6308125635	0.4754314028	NaN	NaN	0.8524120352	0.8365168212	NaN	NaN	0.6502299943	0.5734717394	0.9650729634	0.9698377808
AraCyc/PWY-701	methionine degradation II	57	0.0939137435	0.983742638	NaN	NaN	0.1658881902	0.9075126672	NaN	NaN	0.9248281896	0.9757632576	NaN	NaN	0.4293381747	0.5935982298	0.9801120769	0.9742474479	0.0825890029	0.9913634225	NaN	NaN	0.201691055	0.8669452427	NaN	NaN	0.8524120352	0.9995104769	NaN	NaN	0.4741309147	0.5745614618	0.9650729634	0.9698377808
AraCyc/PWY-4562	lipid-dependent phytate biosynthesis II (via Ins(1;3;4)P<sub>3</sub>)	24	0.8455713673	0.6207646344	0.0737087141	0.5993079513	0.8019554778	0.5797973004	0.4402733232	0.7014889765	0.9673761568	0.9369658059	0.9759986724	0.9887842132	0.8596205101	0.7558619353	0.9801120769	0.9742474479	0.8409292526	0.4637715735	0.0526232685	0.4480609226	0.7244183571	0.4423800635	0.4090648324	0.5721918612	0.8851372454	0.8365168212	0.9758305323	0.9727181233	0.7328271526	0.5783079308	0.9650729634	0.9698377808
AraCyc/PWY-6554	1D-myo-inositol hexakisphosphate biosynthesis V (from Ins(1;3;4)P3)	24	0.8455713673	0.6207646344	0.0737087141	0.5993079513	0.8019554778	0.5797973004	0.4402733232	0.7014889765	0.9673761568	0.9369658059	0.9759986724	0.9887842132	0.8596205101	0.7558619353	0.9801120769	0.9742474479	0.8409292526	0.4637715735	0.0526232685	0.4480609226	0.7244183571	0.4423800635	0.4090648324	0.5721918612	0.8851372454	0.8365168212	0.9758305323	0.9727181233	0.7328271526	0.5783079308	0.9650729634	0.9698377808
AraCyc/PWY-5381	pyridine nucleotide cycling (plants)	101	0.0220244046	0.7509308483	0.3592323819	0.5625292158	0.065098106	0.6658810908	0.7229335133	0.674125004	0.9248281896	0.9498624855	0.9759986724	0.9887842132	0.459395253	0.491899919	0.9801120769	0.9742474479	0.0464838476	0.8638685164	0.3530416179	0.5527179462	0.156047559	0.6771051714	0.7195435868	0.6493567708	0.8524120352	0.9268881361	0.9758305323	0.9727181233	0.6409259985	0.5803716497	0.9650729634	0.9698377808
AraCyc/PWY1F-823	leucopelargonidin and leucocyanidin biosynthesis	195	0.8442095103	0.0498893013	0.2863498599	0.3992991378	0.8007143231	0.1590644107	0.6746538447	0.5447681234	0.9673761568	0.8693107268	0.9759986724	0.9887842132	0.626926635	0.5790529779	0.9801120769	0.9742474479	0.5855248346	0.0513534695	0.235769393	0.7792402979	0.5504114443	0.1765565423	0.6396913848	0.8083518906	0.8524120352	0.8365168212	0.9758305323	0.9727181233	0.6448435914	0.5830040666	0.9650729634	0.9698377808
KEGG/ath/path:ath00053	Ascorbate and aldarate metabolism	238	0.8129976631	0.9131299904	1.097025215302776e-07	0.3809497519	0.7728909214	0.8017658477	0.0035150475	0.5291637952	0.9673761568	0.9757632576	0.3526764305	0.9887842132	0.0990533801	0.3093274148	0.9338024366	0.9742474479	0.8261825601	0.9999998218	7.27698858863641e-08	0.3485728062	0.7124516401	0.9936175449	0.0045892155	0.4935224071	0.8848435787	0.9995104769	0.3404373754	0.9727181233	0.1191727987	0.5833184198	0.9650729634	0.9698377808
AraCyc/PWYQT-4445	pyrimidine salvage pathway	61	0.82323919	0.4366525578	0.5263258582	0.1355336837	0.7818985438	0.465970985	0.8112107969	0.2802756357	0.9673761568	0.9107228564	0.9759986724	0.9867013609	0.7512286574	0.6851212033	0.9801120769	0.9742474479	0.8131052238	0.5637917283	0.4580509501	0.0711774442	0.7021828984	0.4932079869	0.7760528423	0.199806988	0.8822506745	0.8365168212	0.9763056975	0.9549567535	0.6595401169	0.5835159887	0.9650729634	0.9698377808
AraCyc/PWY-5036	gibberellin biosynthesis II (early C-3 hydroxylation)	70	0.1247331199	0.0058574076	0.6931812118	0.4616280499	0.1999856197	0.0623304993	0.8813063262	0.5959665043	0.9248281896	0.8693107268	0.9867694139	0.9887842132	0.2635036605	0.3219523319	0.9801120769	0.9742474479	0.0504124493	0.0089533311	0.9263531045	0.810074035	0.1617258832	0.0963405077	0.9619577868	0.8302162949	0.8524120352	0.8365168212	0.9889867663	0.9727181233	0.3618961328	0.5851466628	0.9650729634	0.9698377808
AraCyc/PWY-6137	copper transport II	27	0.6870997362	0.5034781317	0.2747276263	0.2825025896	0.6684611167	0.5071349328	0.6661415038	0.440137982	0.9248281896	0.9192826878	0.9759986724	0.9887842132	0.7891141594	0.6388045813	0.9801120769	0.9742474479	0.5396488662	0.4998992144	0.3750380045	0.292390665	0.5226498611	0.46064017	0.7322838435	0.4456181106	0.8524120352	0.8365168212	0.9758305323	0.9727181233	0.7427796163	0.5855603853	0.9650729634	0.9698377808
KEGG/ath/path:ath00942	Anthocyanin biosynthesis	86	0.1576206028	0.0724753904	0.7694549464	0.1736767486	0.2336595161	0.1887128137	0.9098472531	0.3263996359	0.9248281896	0.8693107268	0.9867694139	0.9887842132	0.3707141541	0.3634981873	0.9801120769	0.9742474479	0.1997052632	0.6503513311	0.8246638503	0.1291502975	0.3055517519	0.5389313109	0.9246491137	0.2795080962	0.8524120352	0.8524370596	0.9889867663	0.9727181233	0.6081533025	0.5857547241	0.9650729634	0.9698377808
AraCyc/PWY-5027	phylloquinol biosynthesis	28	0.9050830215	0.0865827466	0.5260712035	0.1705655325	0.8593227948	0.2049697593	0.811092896	0.3227952742	0.9769756237	0.8693107268	0.9759986724	0.9887842132	0.6236428293	0.6284146055	0.9801120769	0.9742474479	0.9819275535	0.0255163984	0.5359267901	0.1268945021	0.8951132713	0.1376446037	0.8123495169	0.2767368088	0.9811678942	0.8365168212	0.9819968056	0.9727181233	0.5155655793	0.5886658204	0.9650729634	0.9698377808
AraCyc/PWY66-21	ethanol degradation II	113	0.9876813424	0.5968537662	0.1441322511	0.0307787391	0.9645871218	0.5647908592	0.5451431008	0.1124520476	0.9967398678	0.9369658059	0.9759986724	0.8851482791	0.5536520481	0.6634465272	0.9801120769	0.9742474479	0.9996985235	0.4968242532	0.0427365817	0.0267846549	0.9800672342	0.4590843264	0.3839439357	0.1155921804	1	0.8365168212	0.9758305323	0.9106705423	0.449123701	0.5891798427	0.9650729634	0.9698377808
AraCyc/PWY-5659	GDP-mannose biosynthesis	44	0.8117906925	0.9130027217	0.0995629532	0.1665923921	0.7718364392	0.8016282791	0.4848367206	0.3181552317	0.9673761568	0.9757632576	0.9759986724	0.9887842132	0.7808110792	0.7001123453	0.9801120769	0.9742474479	0.8015795002	0.873159313	0.0270356778	0.3167792471	0.6933673566	0.685020654	0.3336138207	0.4667938636	0.8780634646	0.9268881361	0.9758305323	0.9727181233	0.7298015964	0.5918406435	0.9650729634	0.9698377808
AraCyc/PWY-6163	chorismate biosynthesis from 3-dehydroquinate	87	0.9750426321	0.5807655218	0.0007037642	0.6816507743	0.9433427765	0.5547716674	0.0902090273	0.761157274	0.9967398678	0.9369658059	0.9363074907	0.9887842132	0.5693523853	0.7018437823	0.9801120769	0.9742474479	0.9908936429	0.3409221414	0.0011102432	0.6330068541	0.921284236	0.3793575654	0.1210912372	0.7062459404	0.9876984415	0.8365168212	0.9758305323	0.9727181233	0.5316101966	0.5929024959	0.9650729634	0.9698377808
AraCyc/PWY-5934	Fe(III)-reduction and Fe(II) transport	27	0.2792970402	0.0014823965	0.6870983248	0.720925254	0.3445463965	0.0349681059	0.878956343	0.7890345119	0.9248281896	0.8693107268	0.9867694139	0.9887842132	0.2982569504	0.4537363219	0.9801120769	0.9742474479	0.3241997788	0.0047978559	0.8698257316	0.670645366	0.3910825976	0.0784093824	0.940926486	0.7325421061	0.8524120352	0.8365168212	0.9889867663	0.9727181233	0.4603396692	0.595045032	0.9650729634	0.9698377808
AraCyc/PWY-6910	hydroxymethylpyrimidine salvage	21	0.6298144184	0.942046908	NaN	NaN	0.6231980125	0.8359845208	NaN	NaN	0.9248281896	0.9757632576	NaN	NaN	0.8428320727	0.8055794323	0.9801120769	0.9742474479	0.5255256571	0.7943600347	NaN	NaN	0.5141567618	0.6251928702	NaN	NaN	0.8524120352	0.912737865	NaN	NaN	0.6749135565	0.5952826983	0.9650729634	0.9698377808
KEGG/ath/path:ath00460	Cyanoamino acid metabolism	323	0.2219729876	0.9978999915	0.0249334454	0.211666196	0.2943148876	0.9616922984	0.3086836373	0.368574708	0.9248281896	0.9757632576	0.9759986724	0.9887842132	0.5458944952	0.5759221911	0.9801120769	0.9742474479	0.1206337182	0.9999992408	0.0078307536	0.1898390857	0.2401007247	0.9905319983	0.2265762362	0.3478123976	0.8524120352	0.9995104769	0.9758305323	0.9727181233	0.436790774	0.5966853253	0.9650729634	0.9698377808
AraCyc/PWY-6707	gallate biosynthesis	41	0.6343606002	0.909765324	NaN	NaN	0.6267623281	0.7981594765	NaN	NaN	0.9248281896	0.9757632576	NaN	NaN	0.8285232549	0.7801196316	0.9801120769	0.9742474479	0.5169009673	0.8056556162	NaN	NaN	0.5089770075	0.6329474625	NaN	NaN	0.8524120352	0.912737865	NaN	NaN	0.6757022907	0.5972663637	0.9650729634	0.9698377808
AraCyc/PWY-5272	abscisic acid glucose ester biosynthesis	51	0.5341089701	0.0297817309	0.4277773402	0.7347475384	0.5487068783	0.126202238	0.7621543338	0.7987831492	0.9248281896	0.8693107268	0.9759986724	0.9887842132	0.6040044444	0.6011690636	0.9801120769	0.9742474479	0.5726786754	0.0230738154	0.3839596545	0.7821115416	0.5426023296	0.1329085231	0.7372988384	0.8103762834	0.8524120352	0.8365168212	0.9763056975	0.9727181233	0.6108780809	0.5984229565	0.9650729634	0.9698377808
KEGG/ath/path:ath00790	Folate biosynthesis	139	0.2127923564	0.9979832599	0.1996193798	0.0305201982	0.2859852786	0.9623415785	0.6035961961	0.1118673859	0.9248281896	0.9757632576	0.9759986724	0.8851482791	0.4345311477	0.550075732	0.9801120769	0.9742474479	0.5819743733	0.9999133813	0.0832426074	0.0186129567	0.5482497718	0.9649265903	0.4698531835	0.0943307385	0.8524120352	0.9995104769	0.9758305323	0.8726196356	0.4811845019	0.6047494514	0.9650729634	0.9698377808
AraCyc/PROSYN-PWY	proline biosynthesis I	49	0.5949929582	0.4341731037	0.4660006523	0.3415850196	0.5960047594	0.4644338417	0.7820626251	0.4947306557	0.9248281896	0.9107228564	0.9759986724	0.9887842132	0.8041586324	0.6722878801	0.9801120769	0.9742474479	0.7793014717	0.3609720763	0.2904124315	0.3108976455	0.6768672091	0.3898678722	0.6798178927	0.4617440982	0.8657945881	0.8365168212	0.9758305323	0.9727181233	0.7540791837	0.6063393492	0.9650729634	0.9698377808
AraCyc/PYRIDNUCSYN-PWY	NAD biosynthesis I (from aspartate)	74	0.0994649746	0.2716929203	0.8523453471	0.3943147092	0.1722593019	0.3591668912	0.9395256178	0.540555445	0.9248281896	0.8693107268	0.9867694139	0.9887842132	0.5406885296	0.5667885194	0.9801120769	0.9742474479	0.0639799013	0.3470770996	0.8227084422	0.5308831967	0.1797834556	0.3825983492	0.9239463654	0.6335997159	0.8524120352	0.8365168212	0.9889867663	0.9727181233	0.5959953457	0.607891051	0.9650729634	0.9698377808
AraCyc/CYANCAT-PWY	cyanate degradation	67	0.4256528715	0.3226442978	0.0646541365	0.9694864455	0.4639963844	0.3935142594	0.4220248375	0.9686165413	0.9248281896	0.8693107268	0.9759986724	0.9911417053	0.7289697109	0.7364652724	0.9801120769	0.9742474479	0.4522384088	0.4466339382	0.0302915472	0.8843405647	0.4701383912	0.4337149518	0.3455062158	0.8848019424	0.8524120352	0.8365168212	0.9758305323	0.9727181233	0.6924525272	0.6081425988	0.9650729634	0.9698377808
AraCyc/PWY-3561	choline biosynthesis III	50	0.5270366299	0.7565257792	0.038018772	0.842941941	0.5432165516	0.6698387723	0.3548953486	0.8747062299	0.9248281896	0.9498624855	0.9759986724	0.9887842132	0.8146814248	0.7398161081	0.9801120769	0.9742474479	0.3205721792	0.5842867506	0.0192598837	0.9200748007	0.3887548392	0.5038146617	0.3003716817	0.9129598521	0.8524120352	0.8365168212	0.9758305323	0.9727181233	0.6595783071	0.6086814247	0.9650729634	0.9698377808
KEGG/ath/path:ath00052	Galactose metabolism	265	0.6644248095	0.9652462421	0.0005261954	0.0046438274	0.6504436632	0.8701865495	0.081346327	0.0347832434	0.9248281896	0.9757632576	0.9321810133	0.7191965724	0.1205651364	0.205148546	0.9338024366	0.9742474479	0.9653251922	0.9999999852	0.0001508703	0.0046610169	0.8614158386	0.9967422957	0.0627913255	0.0435811698	0.961149714	0.9995104769	0.9692404609	0.8241719915	0.1492448921	0.6090880786	0.9650729634	0.9698377808
AraCyc/PWY4FS-9	scopoletin biosynthesis	76	0.7484765015	0.4857424973	0.0289944208	0.4921559301	0.718208275	0.496241191	0.3245353301	0.6201593477	0.9445823118	0.9153044994	0.9759986724	0.9887842132	0.7203986571	0.5805384371	0.9801120769	0.9742474479	0.9147856447	0.461876055	0.0868566934	0.3353332235	0.7937585164	0.4414221892	0.4758866987	0.4825037168	0.9119759338	0.8365168212	0.9758305323	0.9727181233	0.7478682638	0.6096115891	0.9650729634	0.9698377808
AraCyc/PWY4FS-2	phosphatidylcholine biosynthesis II	35	0.9295639549	0.0639543457	0.0699189125	0.422181164	0.8855327114	0.178147816	0.4328404496	0.5638708886	0.9915231131	0.8693107268	0.9759986724	0.9887842132	0.5842702658	0.5525552483	0.9801120769	0.9742474479	0.9595022087	0.086727433	0.0748402849	0.578327137	0.8517542071	0.2144971619	0.4550536732	0.6676609158	0.9555463058	0.8365168212	0.9758305323	0.9727181233	0.666860232	0.6107052313	0.9650729634	0.9698377808
KEGG/ath/path:ath00330	Arginine and proline metabolism	580	0.9344503008	0.9999125174	0.000568496	0.1536084761	0.8910473379	0.9897540813	0.083617566	0.3026843872	0.9928160288	0.9898078234	0.9321810133	0.9887842132	0.4702986268	0.7885186324	0.9801120769	0.9742474479	0.9846918735	0.998392582	0.0003865982	0.0897364507	0.9022061862	0.9191959522	0.0857351069	0.2276085203	0.9811678942	0.9995104769	0.9758305323	0.9549567535	0.4089620258	0.6118390832	0.9650729634	0.9698377808
AraCyc/PWY-5080	very long chain fatty acid biosynthesis	65	0.5141884678	0.348163936	0.0915577568	0.7000121903	0.5332377434	0.41014986	0.4720252178	0.7742268423	0.9248281896	0.8693107268	0.9759986724	0.9887842132	0.7436310166	0.6031368841	0.9801120769	0.9742474479	0.5940432151	0.4483738877	0.1246283049	0.6304337399	0.5556092877	0.4345953445	0.5300765332	0.7044421206	0.8524120352	0.8365168212	0.9758305323	0.9727181233	0.7719354928	0.6133732416	0.9650729634	0.9698377808
AraCyc/PWY0-1264	biotin-carboxyl carrier protein assembly	26	0.3247140162	0.6803803814	0.5235691394	0.2252207167	0.382661272	0.6180717306	0.8099323255	0.3829026678	0.9248281896	0.9498624855	0.9759986724	0.9887842132	0.7252126785	0.6111190289	0.9801120769	0.9742474479	0.2380211493	0.8012533878	0.6842684065	0.1698550308	0.3334131446	0.6299000768	0.8730417648	0.3264748236	0.8524120352	0.912737865	0.9889867663	0.9727181233	0.6835311916	0.6142094095	0.9650729634	0.9698377808
KEGG/ath/path:ath00061	Fatty acid biosynthesis	123	0.3707678049	0.8022624233	0.1220287107	0.8724557202	0.4202304992	0.7034642402	0.5172302849	0.8956057572	0.9248281896	0.972586153	0.9759986724	0.9887842132	0.8510857677	0.7859394323	0.9801120769	0.9742474479	0.3672383209	0.6841449882	0.1178539736	0.6624821334	0.418232897	0.5576693326	0.521336228	0.726850496	0.8524120352	0.8676544657	0.9758305323	0.9727181233	0.7677545317	0.6148032594	0.9650729634	0.9698377808
AraCyc/PWYQT-62	superpathway of proto- and siroheme biosynthesis	50	0.2083153954	NaN	0.2509986409	0.7939146409	0.2818894967	NaN	0.6479054234	0.8402998554	0.9248281896	NaN	0.9759986724	0.9887842132	0.7106677433	0.6775281489	0.9801120769	0.9742474479	0.2829083466	NaN	0.1408303497	0.7231303996	0.3641316156	NaN	0.5496575316	0.7690847001	0.8524120352	NaN	0.9758305323	0.9727181233	0.7114745047	0.616496994	0.9650729634	0.9698377808
AraCyc/PWY0A-6303	methyl indole-3-acetate interconversion	36	0.1627150574	0.043417654	0.5369695174	0.8799222382	0.2386835974	0.1493807399	0.8161029776	0.9009360983	0.9248281896	0.8693107268	0.9759986724	0.9887842132	0.5028638451	0.5841242338	0.9801120769	0.9742474479	0.0846405553	0.1086806488	0.6347407305	0.8594895205	0.2039520001	0.2339138498	0.8537364936	0.8661094789	0.8524120352	0.8365168212	0.9889867663	0.9727181233	0.567142511	0.6169949439	0.9650729634	0.9698377808
AraCyc/GLYSYN-ALA-PWY	glycine biosynthesis III	40	0.210287683	0.9983600305	0.0133242786	0.6493183566	0.2836966749	0.9654870234	0.2502250504	0.7379554454	0.9248281896	0.9757632576	0.9759986724	0.9887842132	0.6439348951	0.7213648433	0.9801120769	0.9742474479	0.0782485566	0.9999671186	0.0067761673	0.5170719125	0.1968166589	0.9732560323	0.2164452482	0.6235514312	0.8524120352	0.9995104769	0.9758305323	0.9727181233	0.5012126005	0.6172390003	0.9650729634	0.9698377808
KEGG/ath/path:ath00904	Diterpenoid biosynthesis	186	0.0493018598	0.223705734	0.8598618113	0.4039064412	0.1091082337	0.3248930434	0.9421874652	0.5486452897	0.9248281896	0.8693107268	0.9867694139	0.9887842132	0.4318552936	0.5019937891	0.9801120769	0.9742474479	0.2685558699	0.2749585866	0.7155390919	0.4521764531	0.3544948595	0.3435689409	0.884858672	0.5753162936	0.8524120352	0.8365168212	0.9889867663	0.9727181233	0.691273461	0.6181964211	0.9650729634	0.9698377808
AraCyc/PWY-6441	spermine and spermidine degradation III	70	0.1601063779	0.923075908	0.005585556	0.4016626006	0.2361166517	0.8128231012	0.1860913797	0.546759033	0.9248281896	0.9757632576	0.9759986724	0.9887842132	0.4440523094	0.3844770977	0.9801120769	0.9742474479	0.3002112284	0.9977456588	0.0211928374	0.3974383905	0.3755534304	0.9107946258	0.3094188569	0.53298378	0.8524120352	0.9995104769	0.9758305323	0.9727181233	0.6704227574	0.6182258108	0.9650729634	0.9698377808
AraCyc/RIBOSYN2-PWY	flavin biosynthesis I (bacteria and plants)	178	0.960154055	0.0113648351	0.0121604716	0.046750481	0.9223745124	0.0828026672	0.242616628	0.1455608284	0.9967398678	0.8693107268	0.9759986724	0.8851482791	0.1629869219	0.2021539668	0.9801120769	0.9742474479	0.9999999794	0.0120705082	0.0412815717	0.0342313502	0.9994963053	0.1064934987	0.3799035789	0.132580774	1	0.8365168212	0.9758305323	0.934394213	0.2363805807	0.6199615641	0.9650729634	0.9698377808
AraCyc/PWY0-662	PRPP biosynthesis I	16	0.5467851878	0.9715755627	0.0586848448	0.6965463248	0.5585456142	0.8814281379	0.4089792243	0.7717651189	0.9248281896	0.9757632576	0.9759986724	0.9887842132	0.8733472169	0.8145163991	0.9801120769	0.9742474479	0.5500954165	0.948811456	0.0377362813	0.4349093932	0.5289443295	0.7679095484	0.3696122708	0.5621476682	0.8524120352	0.9739926925	0.9758305323	0.9727181233	0.7580340752	0.6209092165	0.9650729634	0.9698377808
AraCyc/PWY-3341	proline biosynthesis III	54	0.5822885425	0.2392849994	0.2947367709	0.5046802076	0.5861192593	0.3362730917	0.6806402253	0.6299377096	0.9248281896	0.8693107268	0.9759986724	0.9887842132	0.7554470859	0.6137935662	0.9801120769	0.9742474479	0.7344999766	0.2122307635	0.2587914893	0.5388124509	0.6454061208	0.3068257474	0.6573465073	0.6393393015	0.8524120352	0.8365168212	0.9758305323	0.9727181233	0.7550742338	0.6212582744	0.9650729634	0.9698377808
AraCyc/PWY-5992	thalianol and derivatives biosynthesis	27	0.5387518842	0.4596098169	0.7831279108	0.0586170012	0.5523106568	0.4801593502	0.9148128815	0.1673442578	0.9248281896	0.9152943545	0.9867694139	0.9075841878	0.5957869759	0.5935905845	0.9801120769	0.9742474479	0.383308179	0.537427915	0.9266417782	0.0599214861	0.4281862168	0.4796978197	0.9620695064	0.1814049778	0.8524120352	0.8365168212	0.9889867663	0.9549567535	0.5706247302	0.6218713845	0.9650729634	0.9698377808
KEGG/ath/path:ath04146	Peroxisome	152	NaN	NaN	0.0105194189	0.9216691977	NaN	NaN	0.2309912257	0.9312967589	NaN	NaN	0.9759986724	0.9887842132	0.5456667497	0.7020418579	0.9801120769	0.9742474479	NaN	NaN	0.0114853156	0.8565112139	NaN	NaN	0.2556085881	0.8639043326	NaN	NaN	0.9758305323	0.9727181233	0.5543502239	0.6224399401	0.9650729634	0.9698377808
AraCyc/PWY-6930	phenolic malonylglucosides biosynthesis	60	0.4603140919	0.9049875331	0.2375564259	0.2606050037	0.4912444569	0.7931426445	0.6370071463	0.4188322691	0.9248281896	0.9757632576	0.9759986724	0.9887842132	0.7981889227	0.676010494	0.9801120769	0.9742474479	0.3891564252	0.9481842065	0.234339987	0.2384151615	0.4317883126	0.7669866176	0.6385543929	0.3962027678	0.8524120352	0.9739926925	0.9758305323	0.9727181233	0.7565016274	0.6247099617	0.9650729634	0.9698377808
KEGG/ath/path:ath03060	Protein export	86	NaN	NaN	0.0307881264	0.7050445666	NaN	NaN	0.3310470736	0.7777971377	NaN	NaN	0.9759986724	0.9887842132	0.6068424012	0.5916358181	0.9801120769	0.9742474479	NaN	NaN	0.0088072344	0.8781973634	NaN	NaN	0.2351352171	0.8801272558	NaN	NaN	0.9758305323	0.9727181233	0.5329520829	0.6257933942	0.9650729634	0.9698377808
KEGG/ath/path:ath00960	Tropane; piperidine and pyridine alkaloid biosynthesis	359	0.0025431883	0.9963479645	0.3086407756	0.0659022332	0.0166996224	0.9515502582	0.6902945403	0.179868543	0.8840725421	0.9757632576	0.9759986724	0.9075841878	0.1362339614	0.3335786961	0.9338024366	0.9742474479	0.0046951988	0.9999973555	0.2274518218	0.2084787772	0.0592216616	0.986678034	0.6330031927	0.3669071419	0.8524120352	0.9995104769	0.9758305323	0.9727181233	0.3770346339	0.625930882	0.9650729634	0.9698377808
AraCyc/PWY-5097	lysine biosynthesis VI	149	0.9284383191	0.9981992665	0.0147720144	0.0250181347	0.8842777378	0.9640997339	0.259079009	0.0989303268	0.9915231131	0.9757632576	0.9759986724	0.8851482791	0.4660682845	0.6970169278	0.9801120769	0.9742474479	0.7525299641	0.9999926476	0.042244888	0.0091078698	0.6578274121	0.9823480293	0.3825897708	0.0633129638	0.8524120352	0.9995104769	0.9758305323	0.8726196356	0.4028009686	0.6314981554	0.9650729634	0.9698377808
KEGG/ath/path:ath01040	Biosynthesis of unsaturated fatty acids	268	0.6065185271	0.9796934426	0.0006793862	0.4732829765	0.6049871949	0.8979525912	0.0890869081	0.6052651515	0.9248281896	0.9757632576	0.9363074907	0.9887842132	0.5259094339	0.5877103182	0.9801120769	0.9742474479	0.4896734129	0.9860626252	0.0039313352	0.6589310256	0.4926387886	0.8460445235	0.182031299	0.7243729294	0.8524120352	0.9995104769	0.9758305323	0.9727181233	0.6646582521	0.6322790891	0.9650729634	0.9698377808
AraCyc/PWY3O-450	phosphatidylcholine biosynthesis I	21	0.5358393213	0.7565257792	0.1245139205	0.7907449592	0.5500499955	0.6698387723	0.5205421811	0.838079906	0.9248281896	0.9498624855	0.9759986724	0.9887842132	0.879051781	0.7816976219	0.9801120769	0.9742474479	0.4029280665	0.5842867506	0.0937503831	0.7776694619	0.4402330367	0.5038146617	0.4869078413	0.8072452076	0.8524120352	0.8365168212	0.9758305323	0.9727181233	0.7648771552	0.6331572703	0.9650729634	0.9698377808
AraCyc/PWY-5064	chlorophyll a biosynthesis II	98	0.4179137961	0.0118463257	0.5852279592	0.9756884127	0.4578769739	0.0842999517	0.8374702232	0.9739204027	0.9248281896	0.8693107268	0.9867694139	0.9911417053	0.5410986708	0.7581424433	0.9801120769	0.9742474479	0.3597462931	0.0108123445	0.4934769734	0.9218547586	0.4135619246	0.1026201667	0.7930456579	0.9144174658	0.8524120352	0.8365168212	0.9763056975	0.9727181233	0.5378254014	0.6343008703	0.9650729634	0.9698377808
AraCyc/PWY-4762	superpathway of choline biosynthesis	50	NaN	NaN	0.0074939813	0.7825585359	NaN	NaN	0.205805173	0.8323460133	NaN	NaN	0.9759986724	0.9887842132	0.4735332167	0.5401065591	0.9801120769	0.9742474479	NaN	NaN	0.0056280695	0.9118793902	NaN	NaN	0.2040703029	0.9063272026	NaN	NaN	0.9758305323	0.9727181233	0.4970920606	0.6358557281	0.9650729634	0.9698377808
KEGG/ath/path:ath00130	Ubiquinone and other terpenoid-quinone biosynthesis	510	0.9017818834	0.2166011012	0.0288387536	0.1306646603	0.855937554	0.319609715	0.3239571304	0.2740446405	0.975331594	0.8693107268	0.9759986724	0.9824143443	0.4872613908	0.4109709734	0.9801120769	0.9742474479	0.9981000475	0.1492089232	0.0631935608	0.2538042602	0.9585031644	0.2651685232	0.4324038952	0.4106957147	1	0.8365168212	0.9758305323	0.9727181233	0.6211132539	0.636091116	0.9650729634	0.9698377808
AraCyc/PWY-5910	superpathway of geranylgeranyldiphosphate biosynthesis I (via mevalonate)	58	NaN	NaN	0.0298385856	0.5943124704	NaN	NaN	0.3276338191	0.6978016522	NaN	NaN	0.9759986724	0.9887842132	0.5659982193	0.5201983505	0.9801120769	0.9742474479	NaN	NaN	0.0469357178	0.7357640627	NaN	NaN	0.3950759623	0.777891438	NaN	NaN	0.9758305323	0.9727181233	0.6699236609	0.6378923423	0.9650729634	0.9698377808
AraCyc/PWY-6317	galactose degradation I (Leloir pathway)	35	0.6975347578	0.9558492568	0.4812589756	0.0457438293	0.6768083522	0.8552682634	0.7896798259	0.1436193782	0.9248281896	0.9757632576	0.9759986724	0.8851482791	0.7011567915	0.7293851326	0.9801120769	0.9742474479	0.7119119861	0.9636884806	0.3216779303	0.0560515613	0.6302247456	0.7922460514	0.7003502228	0.174738671	0.8524120352	0.9855308963	0.9758305323	0.9549567535	0.6880575447	0.6409430302	0.9650729634	0.9698377808
KEGG/ath/path:ath00010	Glycolysis / Gluconeogenesis	358	0.9997947035	0.9982801649	6.950070917589752e-08	0.3414667181	0.9975133178	0.9647886823	0.0029526131	0.4946250411	0.9975296235	0.9757632576	0.3526764305	0.9887842132	0.1115796361	0.8154909927	0.9338024366	0.9742474479	0.9999942026	0.9971771907	3.373426936500634e-09	0.2471412124	0.9957053446	0.9046976894	0.0015520006	0.4044639897	1	0.9995104769	0.2952285045	0.9727181233	0.0624706242	0.6411677039	0.9650729634	0.9698377808
AraCyc/PWY-6754	S-methyl-5'-thioadenosine degradation I	21	0.6934249965	0.7201714898	0.0227795321	0.3828246516	0.6735162824	0.6446046653	0.2995377706	0.5307704936	0.9248281896	0.9498624855	0.9759986724	0.9887842132	0.7120629084	0.5716001728	0.9801120769	0.9742474479	0.7052934503	0.7771334668	0.0239093758	0.6584278131	0.6258470129	0.6137458515	0.3211908644	0.7240217546	0.8524120352	0.9119175035	0.9758305323	0.9727181233	0.7699789629	0.6416639647	0.9650729634	0.9698377808
AraCyc/PWY-2301	myo-inositol biosynthesis	24	0.3851918812	0.9859870252	0.2271691671	0.3540666276	0.4318229143	0.9133639239	0.6282719818	0.5057990895	0.9248281896	0.9757632576	0.9759986724	0.9887842132	0.8346892404	0.7713312467	0.9801120769	0.9742474479	0.3717797105	0.9398245075	0.3991590214	0.1844785527	0.4210544581	0.7552887665	0.7456545571	0.342182448	0.8524120352	0.9691458105	0.9763056975	0.9727181233	0.7496855772	0.6427555005	0.9650729634	0.9698377808
AraCyc/PWY-5174	capsanthin and capsorubin biosynthesis	71	0.7206143168	8.500382675150984e-06	0.9717663596	0.931326669	0.6954179479	0.004282673	0.9837285332	0.9385226615	0.9340946083	0.5250771954	0.9873863787	0.9911417053	0.1647710671	0.7758079997	0.9801120769	0.9742474479	0.5077262782	1.795259214822744e-05	0.8715589694	0.9226011324	0.5034704543	0.0138972215	0.9415556896	0.9150306153	0.8524120352	0.8365168212	0.9889867663	0.9727181233	0.2515412406	0.6432121911	0.9650729634	0.9698377808
AraCyc/PWY-7039	phosphatidate metabolism; as a signaling molecule	65	0.5270366299	0.7097975734	0.0542097191	0.9487076367	0.5432165516	0.6375912044	0.3985698462	0.951843576	0.9248281896	0.9498624855	0.9759986724	0.9911417053	0.8435118009	0.8174305794	0.9801120769	0.9742474479	0.3763372694	0.5512651779	0.0172300952	0.9508178438	0.4238790007	0.4867724708	0.2901486001	0.939273426	0.8524120352	0.8365168212	0.9758305323	0.9727181233	0.6697242128	0.6471742953	0.9650729634	0.9698377808
KEGG/ath/path:ath00073	Cutin; suberine and wax biosynthesis	204	0.0555827262	0.4298947153	0.8044439984	0.7912860026	0.1178985193	0.4617788945	0.9224863737	0.8384588364	0.9248281896	0.9107228564	0.9867694139	0.9887842132	0.6037555372	0.7080169957	0.9801120769	0.9742474479	0.0135211306	0.5957970492	0.8489449026	0.6498276804	0.0918588296	0.5098211099	0.9333810151	0.7180162515	0.8524120352	0.8365168212	0.9889867663	0.9727181233	0.5420060637	0.6477255866	0.9650729634	0.9698377808
AraCyc/PWY-3261	UDP-L-rhamnose biosynthesis	24	0.7085210183	0.3172010548	0.036280848	0.828278134	0.6856398422	0.3899227711	0.3494737046	0.8643909976	0.9248281896	0.8693107268	0.9759986724	0.9887842132	0.7458381673	0.6719039642	0.9801120769	0.9742474479	0.688990627	0.4559297388	0.0382191846	0.8151013771	0.6151846897	0.4384166084	0.3710537485	0.8338120325	0.8524120352	0.8365168212	0.9758305323	0.9727181233	0.7556344131	0.6485459613	0.9650729634	0.9698377808
AraCyc/PWY4FS-3	phosphatidylcholine biosynthesis III	29	0.9377126078	0.0639543457	0.202621628	0.515848788	0.8947936928	0.178147816	0.6064017169	0.6385902471	0.9928160288	0.8693107268	0.9759986724	0.9887842132	0.6876986625	0.6783817351	0.9801120769	0.9742474479	0.9163364627	0.086727433	0.1575963232	0.6480525138	0.7954678067	0.2144971619	0.5682586639	0.7167756933	0.9119759338	0.8365168212	0.9758305323	0.9727181233	0.7162744123	0.6488569958	0.9650729634	0.9698377808
AraCyc/PWY-695	abscisic acid biosynthesis	118	0.5972721973	0.0031301328	0.9367968087	0.5784539987	0.5977798971	0.0478127754	0.9698992262	0.6860361623	0.9248281896	0.8693107268	0.9867694139	0.9887842132	0.4389567148	0.6767269289	0.9801120769	0.9742474479	0.5050109	0.0007537096	0.8422997515	0.8315123582	0.5018411402	0.0434090824	0.9309889477	0.8456265464	0.8524120352	0.8365168212	0.9889867663	0.9727181233	0.4198379931	0.651286083	0.9650729634	0.9698377808
AraCyc/PWY-6730	methylhalides biosynthesis (plants)	32	0.990102238	0.0308757163	NaN	NaN	0.9693545091	0.1282416602	NaN	NaN	0.9967398678	0.8693107268	NaN	NaN	0.3799496077	0.6884027346	0.9801120769	0.9742474479	0.9978022981	0.0213122085	NaN	NaN	0.9559927948	0.1293018633	NaN	NaN	1	0.8365168212	NaN	NaN	0.3797715473	0.6524198088	0.9650729634	0.9698377808
AraCyc/PWY-5805	nonaprenyl diphosphate biosynthesis I	24	0.2807012115	0.3614185398	0.3404075126	0.6696382946	0.3457441302	0.418673498	0.7112088102	0.7525670037	0.9248281896	0.8756870598	0.9759986724	0.9887842132	0.7369799056	0.6214356754	0.9801120769	0.9742474479	0.2816853382	0.1111648543	0.5192545853	0.8315720262	0.3633164726	0.2359792996	0.8048944553	0.8456697389	0.8524120352	0.8365168212	0.9780307464	0.9727181233	0.6779227582	0.6540245962	0.9650729634	0.9698377808
AraCyc/PWY-5667	CDP-diacylglycerol biosynthesis I	62	0.7083186286	0.1556228902	0.9012388194	0.4103209846	0.6854767204	0.2711425511	0.9569049954	0.554017016	0.9248281896	0.8693107268	0.9867694139	0.9887842132	0.7873437743	0.7987417077	0.9801120769	0.9742474479	0.4750767844	0.1024362084	0.8596715792	0.387645361	0.4838762018	0.228614147	0.9372502757	0.5252149795	0.8524120352	0.8365168212	0.9889867663	0.9727181233	0.6626209614	0.6545896152	0.9650729634	0.9698377808
AraCyc/PWY-5980	xylogalacturonan biosynthesis	2	0.8710077214	NaN	NaN	NaN	0.8256467143	NaN	NaN	NaN	0.9673761568	NaN	NaN	NaN	0.8256467143	0.8256467143	0.9801120769	0.9742474479	0.7538711952	NaN	NaN	NaN	0.6587634396	NaN	NaN	NaN	0.8524120352	NaN	NaN	NaN	0.6587634396	0.6587634396	0.9650729634	0.9698377808
KEGG/ath/path:ath00750	Vitamin B6 metabolism	194	0.5100851155	0.9891550871	0.0655990289	0.0668543038	0.5300489848	0.9225540346	0.4240107679	0.1814646132	0.9248281896	0.9757632576	0.9759986724	0.9075841878	0.5792758562	0.5762608378	0.9801120769	0.9742474479	0.8416337318	0.9989268735	0.0406612699	0.0601424448	0.7250013531	0.9281474407	0.3781499874	0.1817798956	0.8851372454	0.9995104769	0.9758305323	0.9549567535	0.6265235349	0.6598958244	0.9650729634	0.9698377808
KEGG/ath/path:ath00232	Caffeine metabolism	83	0.026175894	0.9432859456	0.303520794	0.3123030876	0.0726772424	0.8376162118	0.6867773532	0.4681576059	0.9248281896	0.9757632576	0.9759986724	0.9887842132	0.4445004555	0.4874986632	0.9801120769	0.9742474479	0.0351089077	0.9998772849	0.2480540113	0.2577811401	0.1380405033	0.9613124651	0.6492612206	0.4143848981	0.8524120352	0.9995104769	0.9758305323	0.9727181233	0.5697447733	0.660444518	0.9650729634	0.9698377808
AraCyc/DETOX1-PWY	superoxide radicals degradation	51	0.205469604	0.5260449818	0.0376339258	0.9848995256	0.2792739726	0.5209963258	0.353709948	0.9822434909	0.9248281896	0.9369658059	0.9759986724	0.9917124635	0.6438184166	0.7189421525	0.9801120769	0.9742474479	0.1077812074	0.4718147246	0.0402812219	0.9892269408	0.22785475	0.4464438785	0.3770660932	0.9794910872	0.8524120352	0.8365168212	0.9758305323	0.9892357388	0.5808348929	0.6614432819	0.9650729634	0.9698377808
KEGG/ath/path:ath00950	Isoquinoline alkaloid biosynthesis	248	0.1895479491	0.7538577305	0.0726825343	0.3967607221	0.2644570187	0.6679477981	0.4382880036	0.542625116	0.9248281896	0.9498624855	0.9759986724	0.9887842132	0.6032393053	0.452943537	0.9801120769	0.9742474479	0.2335309876	0.973068259	0.0684356699	0.6389702957	0.3302371141	0.8110422033	0.4429424825	0.7104229283	0.8524120352	0.9995104769	0.9758305323	0.9727181233	0.7577498657	0.6621636738	0.9650729634	0.9698377808
AraCyc/PWYQT-4427	sulfolipid biosynthesis	18	0.7906197661	0.7053148674	0.1912339904	0.4089278212	0.7535599306	0.6345829652	0.5955937147	0.5528529077	0.9673761568	0.9498624855	0.9759986724	0.9887842132	0.8755881528	0.7522194571	0.9801120769	0.9742474479	0.7144275557	0.8520568046	0.1789180192	0.289963881	0.63189658	0.6674507429	0.5899309526	0.4434755971	0.8524120352	0.9268881361	0.9758305323	0.9727181233	0.8129947006	0.662410376	0.9650729634	0.9698377808
AraCyc/PWY-6837	fatty acid beta-oxidation V (unsaturated; odd number; di-isomerase-dependent)	42	0.4927303255	0.2583305888	0.1205467703	0.8030205103	0.5165486669	0.3498432924	0.51523221	0.8466779513	0.9248281896	0.8693107268	0.9759986724	0.9887842132	0.7406886738	0.6358952009	0.9801120769	0.9742474479	0.5055617627	0.4494203121	0.2378371299	0.6853075867	0.5021716651	0.4351247356	0.6413272504	0.7427548487	0.8524120352	0.8365168212	0.9758305323	0.9727181233	0.8013705729	0.6625899661	0.9650729634	0.9698377808
AraCyc/LEU-DEG2-PWY	leucine degradation I	128	0.8094414836	0.9733615428	0.2640410155	0.4886698732	0.7697881253	0.8848282153	0.6580778439	0.6174229029	0.9673761568	0.9757632576	0.9759986724	0.9887842132	0.9535478318	0.9001899054	0.9801120769	0.9798185336	0.6445376906	0.9296649198	0.1415788696	0.2981039603	0.5868447713	0.7423293048	0.5505215382	0.4506359733	0.8524120352	0.9558232219	0.9758305323	0.9727181233	0.8088843614	0.6656163714	0.9650729634	0.9698377808
AraCyc/PWY-181	photorespiration	137	0.0321792389	0.953232894	0.0487228295	0.967118313	0.0829363692	0.8514057696	0.3849449737	0.9666368673	0.9248281896	0.9757632576	0.9759986724	0.9911417053	0.5033315324	0.7194486966	0.9801120769	0.9742474479	0.0480496609	0.9628878171	0.1201025939	0.8280641058	0.1583390901	0.7907918411	0.5242770931	0.8431335081	0.8524120352	0.9855308963	0.9758305323	0.9727181233	0.6662253734	0.6662000106	0.9650729634	0.9698377808
AraCyc/GLYCLEAV-PWY	glycine cleavage complex	32	0.1457649946	0.0968340834	0.6223677344	0.9264702434	0.2217825471	0.2160100521	0.8531053023	0.9348760168	0.9248281896	0.8693107268	0.9867694139	0.9908369051	0.5826062799	0.6881273204	0.9801120769	0.9742474479	0.1367717404	0.1115596227	0.4306095776	0.9497995148	0.2546752253	0.2363053807	0.7622528858	0.9383535742	0.8524120352	0.8365168212	0.9763056975	0.9727181233	0.6106555456	0.6662720161	0.9650729634	0.9698377808
AraCyc/PWY4FS-4	phosphatidylcholine biosynthesis IV	32	0.916288473	0.0639543457	0.202621628	0.515848788	0.8710578646	0.178147816	0.6064017169	0.6385902471	0.9829057616	0.8693107268	0.9759986724	0.9887842132	0.6818079678	0.6570619336	0.9801120769	0.9742474479	0.9387903358	0.086727433	0.1575963232	0.6480525138	0.8222174522	0.2144971619	0.5682586639	0.7167756933	0.9352287855	0.8365168212	0.9758305323	0.9727181233	0.7234670135	0.6665550499	0.9650729634	0.9698377808
AraCyc/NAGLIPASYN-PWY	lipid IV<sub>A</sub> biosynthesis	44	0.8237959501	0.4648983158	0.5515592131	0.3147804703	0.7823914196	0.4834184953	0.8226991703	0.4704407403	0.9673761568	0.9152943545	0.9768538472	0.9887842132	0.8630070578	0.7798180675	0.9801120769	0.9742474479	0.8216302837	0.4462962215	0.4839780599	0.2227943327	0.7088427833	0.4335440496	0.7885737157	0.3811108886	0.8822506745	0.8365168212	0.9763056975	0.9727181233	0.7769381809	0.6671607255	0.9650729634	0.9698377808
AraCyc/PWY-6792	scopoletin biosynthesis	48	0.916288473	0.0008066611	0.828261362	0.4242479855	0.8710578646	0.0271664158	0.9309836668	0.5655779676	0.9829057616	0.8693107268	0.9867694139	0.9887842132	0.3621625169	0.6609615931	0.9801120769	0.9742474479	0.7543560297	0.0053354397	0.8952948596	0.4727606105	0.6591022313	0.0811838813	0.9502444787	0.5908175035	0.8524120352	0.8365168212	0.9889867663	0.9727181233	0.5326846281	0.6686150436	0.9650729634	0.9698377808
AraCyc/PWY-3461	tyrosine biosynthesis II	46	0.6221096966	0.0150135783	0.2195911342	0.9535604367	0.6171657085	0.0934169798	0.6217129905	0.9556586012	0.9248281896	0.8693107268	0.9759986724	0.9911417053	0.559073989	0.6845779552	0.9801120769	0.9742474479	0.5165740992	0.0311520631	0.1337089453	0.9770868076	0.5087807728	0.1476236711	0.541264926	0.9650418312	0.8524120352	0.8365168212	0.9758305323	0.9796883346	0.5902899085	0.6689113006	0.9650729634	0.9698377808
AraCyc/PWY-6124	inosine-5'-phosphate biosynthesis II	59	0.4165816313	0.574824593	0.5414697046	0.5129485804	0.4568221099	0.5510848767	0.8181508538	0.6363493412	0.9248281896	0.9369658059	0.9759986724	0.9887842132	0.8430469943	0.7322386365	0.9801120769	0.9742474479	0.5348362729	0.3374175536	0.3213813356	0.6758025424	0.519753897	0.3775061612	0.7001623925	0.736135507	0.8524120352	0.8365168212	0.9758305323	0.9727181233	0.795554625	0.6693444139	0.9650729634	0.9698377808
AraCyc/PWY-6963	ammonia assimilation cycle I	46	0.0782566364	0.3203788901	0.9763444839	0.8004931163	0.1472374272	0.3920215126	0.9857216326	0.8449074983	0.9248281896	0.8693107268	0.9873863787	0.9887842132	0.6327654891	0.8194097793	0.9801120769	0.9742474479	0.0534158187	0.3979232499	0.9283324715	0.5178303474	0.1659162986	0.4089425813	0.9627251983	0.6241049748	0.8524120352	0.8365168212	0.9889867663	0.9727181233	0.5987011138	0.6702263542	0.9650729634	0.9698377808
AraCyc/PWY-6051	2;4;6-trinitrotoluene degradation	23	0.6784104316	0.470785063	0.7944600622	0.4548041328	0.6615382258	0.487043149	0.9189017012	0.5904847615	0.9248281896	0.9152943545	0.9867694139	0.9887842132	0.8927398297	0.8353615169	0.9801120769	0.977299049	0.5227597121	0.2487759621	0.6585816787	0.4664993408	0.5124951629	0.3286439316	0.8631286709	0.586123899	0.8524120352	0.8365168212	0.9889867663	0.9727181233	0.7600609623	0.670390365	0.9650729634	0.9698377808
AraCyc/TYRSYN	tyrosine biosynthesis I	42	0.2614111891	0.0092015714	0.3027336879	0.9119554289	0.329165796	0.0756061907	0.6862327901	0.9241228874	0.9248281896	0.8693107268	0.9759986724	0.9887842132	0.4039787522	0.5079515681	0.9801120769	0.9742474479	0.4365223559	0.0292647528	0.5626335479	0.8662981876	0.4606519916	0.1444112661	0.8239802634	0.8711764303	0.8524120352	0.8365168212	0.9851457629	0.9727181233	0.6335627629	0.6709891585	0.9650729634	0.9698377808
AraCyc/PWY-2021	IAA degradation IV	40	0.4253480495	0.3802324222	0.3642790598	0.8465335887	0.4637556307	0.4306560717	0.7259998261	0.8772382594	0.9248281896	0.8876730898	0.9759986724	0.9887842132	0.8374601023	0.7660883539	0.9801120769	0.9742474479	0.2317986998	0.4180614253	0.4364707952	0.7701280064	0.3290060651	0.4192207699	0.7652509726	0.8019399134	0.8524120352	0.8365168212	0.9763056975	0.9727181233	0.7586554584	0.6749170127	0.9650729634	0.9698377808
AraCyc/PWY-5120	geranylgeranyldiphosphate biosynthesis	25	0.6788594935	0.3129843001	0.4344902977	0.6244361664	0.6618954138	0.3871290767	0.7657417669	0.7199089016	0.9248281896	0.8693107268	0.9759986724	0.9887842132	0.8566797278	0.7573642654	0.9801120769	0.9742474479	0.7321892858	0.3148356191	0.256943071	0.6115589345	0.6438347469	0.3654582761	0.6559723179	0.6911786819	0.8524120352	0.8365168212	0.9758305323	0.9727181233	0.8063027641	0.6749506984	0.9650729634	0.9698377808
AraCyc/PWY-6430	thymine degradation	84	0.3995723313	0.9566842823	0.5139546393	0.075230628	0.443311618	0.8565248676	0.8054357184	0.1951457637	0.9248281896	0.9757632576	0.9759986724	0.9075841878	0.6803077679	0.6731019292	0.9801120769	0.9742474479	0.4133323889	0.9891375691	0.4210203424	0.1015142122	0.4465816087	0.8573493319	0.7572854377	0.243981394	0.8524120352	0.9995104769	0.9763056975	0.9549567535	0.7201342287	0.6771909951	0.9650729634	0.9698377808
AraCyc/PWY4FS-5	superpathway of phosphatidylcholine biosynthesis	20	NaN	NaN	0.097691198	0.6630960433	NaN	NaN	0.4819090966	0.7478741163	NaN	NaN	0.9759986724	0.9887842132	0.7282103779	0.6700821947	0.9801120769	0.9742474479	NaN	NaN	0.0502572732	0.7908356398	NaN	NaN	0.4033845276	0.8165404748	NaN	NaN	0.9758305323	0.9727181233	0.6951704834	0.6790479176	0.9650729634	0.9698377808
KEGG/ath/path:ath03008	Ribosome biogenesis in eukaryotes	184	NaN	NaN	0.0662589296	0.6711884807	NaN	NaN	0.4253857324	0.7536774561	NaN	NaN	0.9759986724	0.9887842132	0.685306206	0.6376260793	0.9801120769	0.9742474479	NaN	NaN	0.1009056515	0.6926199158	NaN	NaN	0.4977412417	0.7478450331	NaN	NaN	0.9758305323	0.9727181233	0.7400870934	0.6801607795	0.9650729634	0.9698377808
AraCyc/XYLCAT-PWY	xylose degradation I	15	0.5467851878	0.7581439455	0.5212736627	0.1660806444	0.5585456142	0.6709889771	0.8088641166	0.3175544934	0.9248281896	0.9498624855	0.9759986724	0.9887842132	0.7825779638	0.6843513433	0.9801120769	0.9742474479	0.5500954165	0.9030805118	0.4018159977	0.222696772	0.5289443295	0.7129623627	0.7470918683	0.381015341	0.8524120352	0.9407070137	0.9763056975	0.9727181233	0.8075440143	0.6874998067	0.9650729634	0.9698377808
AraCyc/PWY-6520	nonaprenyl diphosphate biosynthesis II	26	0.3844231031	0.2968960927	0.3404075126	0.6696382946	0.4312068662	0.376371952	0.7112088102	0.7525670037	0.9248281896	0.8693107268	0.9759986724	0.9887842132	0.7612402461	0.6422455717	0.9801120769	0.9742474479	0.3739273905	0.1258206976	0.5192545853	0.8315720262	0.4223863436	0.247723367	0.8048944553	0.8456697389	0.8524120352	0.8365168212	0.9780307464	0.9727181233	0.7216064346	0.687947388	0.9650729634	0.9698377808
AraCyc/PWY-5971	palmitate biosynthesis II (bacteria and plants)	72	0.6519510696	0.240549412	0.3218654045	0.519459871	0.6405929133	0.3371851199	0.6991849556	0.6413747023	0.9248281896	0.8693107268	0.9759986724	0.9887842132	0.7838465698	0.6553614079	0.9801120769	0.9742474479	0.7310293174	0.2275783839	0.3503146619	0.6306973454	0.6430475742	0.3161488238	0.7179247712	0.7046269589	0.8524120352	0.8365168212	0.9758305323	0.9727181233	0.7989510857	0.6884252896	0.9650729634	0.9698377808
AraCyc/PWY-3221	dTDP-L-rhamnose biosynthesis II	33	0.6634316899	0.6224178929	0.036280848	0.828278134	0.64965792	0.5808408497	0.3494737046	0.8643909976	0.9248281896	0.9369658059	0.9759986724	0.9887842132	0.8164657551	0.7362086829	0.9801120769	0.9742474479	0.7281923286	0.5788053409	0.0382191846	0.8151013771	0.6411269424	0.5009674733	0.3710537485	0.8338120325	0.8524120352	0.8365168212	0.9758305323	0.9727181233	0.7919893146	0.6887040766	0.9650729634	0.9698377808
AraCyc/MALATE-ASPARTATE-SHUTTLE-PWY	aspartate degradation II	69	0.6764026364	0.126182076	0.0167241138	0.9802614625	0.659941962	0.2449595837	0.270120164	0.9779703869	0.9248281896	0.8693107268	0.9759986724	0.9911417053	0.6068226436	0.7070691373	0.9801120769	0.9742474479	0.7845734264	0.05352872	0.0133777756	0.9903564177	0.6807129945	0.1792465713	0.2681177528	0.9810194951	0.867722059	0.8365168212	0.9758305323	0.9892357388	0.546774966	0.6894035656	0.9650729634	0.9698377808
AraCyc/PWY-2902	cytokinins-O-glucoside biosynthesis	43	0.2995206173	0.1491819416	0.3877697561	0.6866629739	0.361671046	0.2656082784	0.7398760108	0.764731935	0.9248281896	0.8693107268	0.9759986724	0.9887842132	0.6597651699	0.5739812325	0.9801120769	0.9742474479	0.3968631014	0.0853282172	0.491538579	0.8722122359	0.4365202122	0.2131771717	0.7921378887	0.8756089786	0.8524120352	0.8365168212	0.9763056975	0.9727181233	0.7001028523	0.6900466917	0.9650729634	0.9698377808
AraCyc/PWY-6132	lanosterol biosynthesis	8	0.6666416849	0.8652439896	NaN	NaN	0.6521985831	0.7551117195	NaN	NaN	0.9248281896	0.9757632576	NaN	NaN	0.8229598465	0.7647363569	0.9801120769	0.9742474479	0.731338319	0.8294520902	NaN	NaN	0.6432571602	0.6500446927	NaN	NaN	0.8524120352	0.912737865	NaN	NaN	0.7703482222	0.6955976394	0.9650729634	0.9698377808
AraCyc/PWY-6005	marneral biosynthesis	8	0.6666416849	0.8652439896	NaN	NaN	0.6521985831	0.7551117195	NaN	NaN	0.9248281896	0.9757632576	NaN	NaN	0.8229598465	0.7647363569	0.9801120769	0.9742474479	0.731338319	0.8294520902	NaN	NaN	0.6432571602	0.6500446927	NaN	NaN	0.8524120352	0.912737865	NaN	NaN	0.7703482222	0.6955976394	0.9650729634	0.9698377808
AraCyc/PWY-6008	baruol biosynthesis	8	0.6666416849	0.8652439896	NaN	NaN	0.6521985831	0.7551117195	NaN	NaN	0.9248281896	0.9757632576	NaN	NaN	0.8229598465	0.7647363569	0.9801120769	0.9742474479	0.731338319	0.8294520902	NaN	NaN	0.6432571602	0.6500446927	NaN	NaN	0.8524120352	0.912737865	NaN	NaN	0.7703482222	0.6955976394	0.9650729634	0.9698377808
KEGG/ath/path:ath00908	Zeatin biosynthesis	110	0.1377740348	0.075618615	0.290923604	0.8651409854	0.2136182833	0.1924571383	0.6779342015	0.890403312	0.9248281896	0.8693107268	0.9759986724	0.9887842132	0.4916466151	0.5053807244	0.9801120769	0.9742474479	0.0857931208	0.1635497394	0.4798414495	0.9656008159	0.2052106842	0.2752368048	0.7866075054	0.9531910965	0.8524120352	0.8365168212	0.9763056975	0.9742903989	0.6070665097	0.6967895958	0.9650729634	0.9698377808
AraCyc/PWY-6466	pyridoxal 5'-phosphate biosynthesis II	36	0.2451840976	0.5759388885	0.2961622239	0.8775693658	0.3149950175	0.5517758965	0.6816451979	0.8992540198	0.9248281896	0.9369658059	0.9759986724	0.9887842132	0.8031129618	0.7512122097	0.9801120769	0.9742474479	0.1317631148	0.5537529889	0.5119095385	0.7940390281	0.2502374419	0.4880480655	0.8015594124	0.8188092842	0.8524120352	0.8365168212	0.9780307464	0.9727181233	0.7470749527	0.6973403381	0.9650729634	0.9698377808
AraCyc/PWY-5986	ammonium transport	10	0.1021885231	NaN	0.8165142525	0.5023935079	0.1753443353	NaN	0.9268010401	0.6281584226	0.9248281896	NaN	0.9867694139	0.9887842132	0.6008222174	0.6874004331	0.9801120769	0.9742474479	0.0768406576	NaN	0.7313087292	0.6240292237	0.1952076106	NaN	0.8907274904	0.6999481141	0.8524120352	NaN	0.9889867663	0.9727181233	0.6479689926	0.6974869377	0.9650729634	0.9698377808
AraCyc/PWY-6352	3-phosphoinositide biosynthesis	99	0.2535290538	0.6238492291	0.920988013	0.3585932531	0.322309798	0.5817450037	0.9640516493	0.5097775736	0.9248281896	0.9369658059	0.9867694139	0.9887842132	0.7735612931	0.7768074447	0.9801120769	0.9742474479	0.2553671947	0.4315254213	0.9133492418	0.3202724589	0.3454931756	0.4260608156	0.9569877494	0.469776716	0.8524120352	0.8365168212	0.9889867663	0.9727181233	0.7055798047	0.6977947896	0.9650729634	0.9698377808
AraCyc/PWY-321	cutin biosynthesis	129	0.5279271686	0.7576682648	0.3786727667	0.6363553931	0.5439079614	0.6706505958	0.7345774335	0.7285761902	0.9248281896	0.9498624855	0.9759986724	0.9887842132	0.909598925	0.8070686494	0.9801120769	0.9742474479	0.4060724081	0.8274719445	0.1670656291	0.6400845584	0.4421543281	0.6485781608	0.5781325988	0.7112028705	0.8524120352	0.912737865	0.9758305323	0.9727181233	0.8259389411	0.6862439299	0.9654022322	0.9698377808
AraCyc/PWYQT-4449	polyisoprenoid biosynthesis	29	0.6788594935	0.3129843001	0.5091106338	0.5904686059	0.6618954138	0.3871290767	0.8031475277	0.6949583304	0.9248281896	0.8693107268	0.9759986724	0.9887842132	0.858896031	0.7656917431	0.9801120769	0.9742474479	0.7321892858	0.3148356191	0.2508029014	0.6869137572	0.6438347469	0.3654582761	0.651355069	0.7438730416	0.8524120352	0.8365168212	0.9758305323	0.9727181233	0.8194070268	0.6998678085	0.9654022322	0.9698377808
KEGG/ath/path:ath04140	Regulation of autophagy	46	0.5944082368	0.7345283288	0.3633416245	0.3755543151	0.5955494482	0.6544398323	0.7254326174	0.524524059	0.9248281896	0.9498624855	0.9759986724	0.9887842132	0.8652898554	0.7358574288	0.9801120769	0.9742474479	0.5533615494	0.5659139595	0.3640914951	0.562435535	0.5309149813	0.4943015826	0.7260126695	0.6563233195	0.8524120352	0.8365168212	0.9758305323	0.9727181233	0.8371367146	0.6994241371	0.968716996	0.9698377808
AraCyc/PWY-5670	epoxysqualene biosynthesis	46	0.4708408535	0.3748718039	0.0043719423	0.9333393064	0.4994771395	0.4272546819	0.1710378589	0.9400423582	0.9248281896	0.8876730898	0.9759986724	0.9911417053	0.5594299207	0.5808092047	0.9801120769	0.9742474479	0.4820596793	0.5783292696	0.026823584	0.9497369099	0.4880692132	0.5007205676	0.3328043945	0.9382971609	0.8524120352	0.8365168212	0.9758305323	0.9727181233	0.7365433332	0.7017763169	0.9650729634	0.9701930141
AraCyc/PWY-3101	flavonol biosynthesis	140	0.7037648154	0.0307583926	0.7643403753	0.620964125	0.6818107616	0.12802476	0.9079798702	0.7173759699	0.9248281896	0.8693107268	0.9867694139	0.9887842132	0.6696634408	0.7263682488	0.9801120769	0.9742474479	0.457557163	0.0482985785	0.6540508977	0.8339405633	0.4733419758	0.1726675038	0.8613586385	0.847385785	0.8524120352	0.8365168212	0.9889867663	0.9727181233	0.6827755581	0.7053074725	0.9650729634	0.9701930141
AraCyc/PWY0-1313	acetate conversion to acetyl-CoA	25	0.1290326597	0.7895666673	0.4406924691	0.4419951993	0.2045252687	0.6938767879	0.7690205605	0.5801175639	0.9248281896	0.9639991384	0.9759986724	0.9887842132	0.6932388954	0.6180613019	0.9801120769	0.9742474479	0.2034190558	0.6408059774	0.7662615969	0.4659206335	0.3083344045	0.5337480535	0.9035597031	0.5856891564	0.8524120352	0.8516213209	0.9889867663	0.9727181233	0.7646721886	0.7055628142	0.9650729634	0.9701930141
KEGG/ath/path:ath03030	DNA replication	96	NaN	NaN	0.1716995061	0.4362427655	NaN	NaN	0.5759071145	0.5754276779	NaN	NaN	0.9759986724	0.9887842132	0.6973999796	0.606367108	0.9801120769	0.9742474479	NaN	NaN	0.3130825439	0.4866944258	NaN	NaN	0.694855226	0.6011988385	NaN	NaN	0.9758305323	0.9727181233	0.7823889682	0.705995219	0.9650729634	0.9701930141
AraCyc/PWY-4781	phytate degradation II	20	0.4719434392	0.9400575907	NaN	NaN	0.5003384922	0.8333998074	NaN	NaN	0.9248281896	0.9757632576	NaN	NaN	0.7629332475	0.7408577402	0.9801120769	0.9742474479	0.780458329	0.8136911231	NaN	NaN	0.6777081776	0.6385981228	NaN	NaN	0.8657945881	0.912737865	NaN	NaN	0.7828537462	0.7105144095	0.9650729634	0.9739216567
AraCyc/ARGSPECAT-PWY	spermine biosynthesis	32	0.7372299916	0.0382163247	0.7915397365	0.6180220948	0.7089613374	0.1410539028	0.9178501471	0.7152267199	0.9387858814	0.8693107268	0.9867694139	0.9887842132	0.7011522826	0.7567467721	0.9801120769	0.9742474479	0.8123646457	0.0698492591	0.70971325	0.4995885321	0.7016101393	0.197727427	0.8826760572	0.6107313961	0.8822506745	0.8365168212	0.9889867663	0.9727181233	0.732178795	0.7133332694	0.9650729634	0.9739216567
KEGG/ath/path:ath03430	Mismatch repair	70	NaN	NaN	0.2033930961	0.7122881393	NaN	NaN	0.6071177294	0.7829281022	NaN	NaN	0.9759986724	0.9887842132	0.8288544281	0.7719380818	0.9801120769	0.9742474479	NaN	NaN	0.2628594585	0.5563076223	NaN	NaN	0.6603457855	0.6519333449	NaN	NaN	0.9758305323	0.9727181233	0.7933300356	0.7151455242	0.9650729634	0.9739216567
AraCyc/PWY-5035	gibberellin biosynthesis III (early C-13 hydroxylation)	81	0.2497413713	0.0124597367	0.6892884375	0.3701672173	0.3189970649	0.0861603498	0.8798038694	0.5198672222	0.9248281896	0.8693107268	0.9867694139	0.9887842132	0.3636813067	0.383356851	0.9801120769	0.9742474479	0.1168314311	0.0165426084	0.9838044231	0.7766052784	0.2365423865	0.1185193243	0.986947027	0.8064958007	0.8524120352	0.8365168212	0.9918900004	0.9727181233	0.4711845729	0.7201076013	0.9650729634	0.9739216567
AraCyc/FASYN-ELONG-PWY	fatty acid elongation -- saturated	46	0.5141884678	0.2128011897	0.4129957356	0.761272933	0.5332377434	0.3167579832	0.7541078726	0.817426018	0.9248281896	0.8693107268	0.9759986724	0.9887842132	0.7985115342	0.7197449031	0.9801120769	0.9742474479	0.5371128722	0.2007534221	0.4476740101	0.7976299523	0.521123565	0.2996783537	0.7709040381	0.8213562914	0.8524120352	0.8365168212	0.9763056975	0.9727181233	0.7909893213	0.7201445591	0.9650729634	0.9739216567
AraCyc/PWY-6323	benzoylanthranilate biosynthesis	32	0.2299459028	0.069647554	0.6235563144	0.7038486871	0.3014771264	0.1852768504	0.8535952246	0.7769491317	0.9248281896	0.8693107268	0.9867694139	0.9887842132	0.5759129444	0.576621832	0.9801120769	0.9742474479	0.4355204051	0.1006825117	0.6005931783	0.8409741049	0.4600460152	0.2270963903	0.8399188988	0.8524998021	0.8524120352	0.8365168212	0.9889867663	0.9727181233	0.7322428154	0.7205661995	0.9650729634	0.9739216567
KEGG/ath/path:ath00051	Fructose and mannose metabolism	209	0.9997954884	0.4003924581	0.0042824763	0.4058909346	0.9975194051	0.4433672513	0.1698215774	0.5503104021	0.9975296235	0.893307812	0.9759986724	0.9887842132	0.5996871122	0.8138333683	0.9801120769	0.9742474479	0.9994223504	0.4615027647	0.00222396	0.5773946647	0.974220109	0.4412335414	0.1516258458	0.6669974395	1	0.8365168212	0.9758305323	0.9727181233	0.612835036	0.7219691555	0.9650729634	0.9739216567
AraCyc/PWY-922	mevalonate pathway I	74	0.6116546195	0.6465526264	0.180583379	0.6034497796	0.6089952515	0.5961788347	0.5850520201	0.7045395891	0.9248281896	0.9429864671	0.9759986724	0.9887842132	0.8668709288	0.7315175161	0.9801120769	0.9742474479	0.5612497718	0.4006830782	0.2300595115	0.8106946136	0.5356804722	0.4103551654	0.6351189987	0.8306596145	0.8524120352	0.8365168212	0.9758305323	0.9727181233	0.8227280693	0.7160263586	0.9654022322	0.9739216567
AraCyc/PWY-6799	fatty acid biosynthesis (plant mitochondria)	21	0.4316443157	0.2364393332	0.2346373371	0.6730495256	0.468724162	0.3342143608	0.6345810612	0.7550098313	0.9248281896	0.8693107268	0.9759986724	0.9887842132	0.7301669158	0.6010135628	0.9801120769	0.9742474479	0.5306670111	0.46830878	0.3715782244	0.6868231493	0.5172467014	0.4446725895	0.7303160943	0.7438099638	0.8524120352	0.8365168212	0.9758305323	0.9727181233	0.8369770883	0.7173329176	0.968716996	0.9739216567
KEGG/ath/path:ath00062	Fatty acid elongation	99	0.9291120865	0.9509637728	0.0239904796	0.6229406652	0.8850282548	0.8481418754	0.3047498058	0.7188183621	0.9915231131	0.9757632576	0.9759986724	0.9887842132	0.8828260759	0.8675211571	0.9801120769	0.978028427	0.8847017472	0.9063907398	0.0188659859	0.5916856937	0.7631077741	0.716338996	0.2984497155	0.6771432305	0.8995985955	0.9407070137	0.9758305323	0.9727181233	0.8132309238	0.7249366585	0.9650729634	0.9750053806
AraCyc/PWY-6012	acyl carrier protein metabolism	15	0.3437756975	0.5944055011	0.9311988028	0.3739760555	0.3983243551	0.5632625476	0.9678113722	0.5231622802	0.9248281896	0.9369658059	0.9867694139	0.9887842132	0.8157943757	0.8099771931	0.9801120769	0.9742474479	0.269978243	0.4553762151	0.9323579506	0.331215329	0.3554570125	0.438136763	0.9642963741	0.4790448909	0.8524120352	0.8365168212	0.9889867663	0.9727181233	0.7237898056	0.7257226131	0.9650729634	0.9750053806
AraCyc/ETOH-ACETYLCOA-ANA-PWY	ethanol degradation I	65	0.9883810108	0.309476245	0.1944581061	0.1177434106	0.9659308789	0.3847970239	0.5987003193	0.2570559211	0.9967398678	0.8693107268	0.9759986724	0.9824143443	0.6709957794	0.7080323375	0.9801120769	0.9742474479	0.9999485488	0.3333908526	0.1395906743	0.0654686065	0.9900211476	0.3753731989	0.5482191899	0.1906443451	1	0.8365168212	0.9758305323	0.9549567535	0.5880955855	0.7307823823	0.9650729634	0.9766596475
AraCyc/PWY-5156	superpathway of fatty acid biosynthesis II (plant)	52	NaN	NaN	0.1540325991	0.7708395409	NaN	NaN	0.5566466289	0.824134587	NaN	NaN	0.9759986724	0.9887842132	0.8162322378	0.7761417709	0.9801120769	0.9742474479	NaN	NaN	0.1823785219	0.6800707574	NaN	NaN	0.5932675866	0.7391083983	NaN	NaN	0.9758305323	0.9727181233	0.7999883898	0.732311799	0.9650729634	0.9766596475
AraCyc/PWY-5060	luteolin biosynthesis	103	0.6289051461	0.019222207	0.8624793937	0.7074140545	0.622485575	0.1040503694	0.943114512	0.7794765853	0.9248281896	0.8693107268	0.9867694139	0.9887842132	0.6306660962	0.7522997443	0.9801120769	0.9742474479	0.3257596035	0.0417066894	0.8525011314	0.8305226388	0.3920814026	0.1637679263	0.9346625227	0.8449103753	0.8524120352	0.8365168212	0.9889867663	0.9727181233	0.6468454324	0.7337159915	0.9650729634	0.9766596475
KEGG/ath/path:ath00900	Terpenoid backbone biosynthesis	286	0.1378498321	0.7578299573	0.2556968095	0.9720731849	0.2136963679	0.670765593	0.6516134933	0.9708060188	0.9248281896	0.9498624855	0.9759986724	0.9911417053	0.7702146586	0.8255736651	0.9801120769	0.9742474479	0.0318080791	0.9746733862	0.1004308333	0.9460894164	0.1322585182	0.8146615369	0.4970399573	0.9350366716	0.8524120352	0.9995104769	0.9758305323	0.9727181233	0.644068327	0.7358192201	0.9650729634	0.9766596475
AraCyc/NONMEVIPP-PWY	methylerythritol phosphate pathway	85	0.4513611683	0.9621879228	0.273548225	0.4811334074	0.4842285238	0.8651300322	0.6652630036	0.6114844897	0.9248281896	0.9757632576	0.9759986724	0.9887842132	0.8886550973	0.8053301502	0.9801120769	0.9742474479	0.3846595759	0.9655324418	0.250183905	0.482767851	0.429019481	0.7956738059	0.6508850414	0.5982820259	0.8524120352	0.9855308963	0.9758305323	0.9727181233	0.8484976166	0.7354361651	0.9703333843	0.9766596475
AraCyc/PWYQT-4436	UDP-galactose biosynthesis	12	0.7806097758	0.7619721329	0.2815294219	0.2212834633	0.7450500164	0.6737203268	0.671154634	0.3787756558	0.9653234979	0.9498624855	0.9759986724	0.9887842132	0.8380623798	0.7268746401	0.9801120769	0.9742474479	0.8344550926	0.8178890171	0.1929938432	0.3965893073	0.7191103752	0.6415979471	0.6032224188	0.5323127622	0.8851372454	0.912737865	0.9758305323	0.9727181233	0.8678696731	0.7357096711	0.9703333843	0.9766596475
AraCyc/PWY-5083	NAD/NADH phosphorylation and dephosphorylation	146	0.6089018885	0.3937406894	0.0349569699	0.8822666676	0.606846665	0.4391864403	0.3452206996	0.9026144538	0.9248281896	0.8930969932	0.9759986724	0.9887842132	0.7517643527	0.6890485961	0.9801120769	0.9742474479	0.5530151964	0.5699744255	0.0551381214	0.942114812	0.5307059399	0.4963968307	0.4149043539	0.9315386063	0.8524120352	0.8365168212	0.9758305323	0.9727181233	0.7969317945	0.7444043156	0.9650729634	0.9776438944
AraCyc/GLYCOLYSIS	glycolysis I	193	0.9900568115	0.9983338294	0.000813699	0.2226513689	0.9692617757	0.965255847	0.0949739874	0.3802126521	0.9967398678	0.9757632576	0.9433413404	0.9887842132	0.5561153055	0.8423506093	0.9801120769	0.978028427	0.9776140214	0.9999875252	0.0005677084	0.124921549	0.8851417788	0.9795698201	0.0972727225	0.2742960265	0.9760118473	0.9995104769	0.9758305323	0.9727181233	0.4784623255	0.7457417676	0.9650729634	0.9776438944
AraCyc/PWY-5800	xylan biosynthesis	4	NaN	NaN	0.4108048915	0.1809733089	NaN	NaN	0.7528974684	0.334756377	NaN	NaN	0.9759986724	0.9887842132	0.5993895109	0.5720511121	0.9801120769	0.9742474479	NaN	NaN	0.6246884345	0.3128475523	NaN	NaN	0.8497157861	0.4634220988	NaN	NaN	0.9889867663	0.9727181233	0.7607656234	0.7476407386	0.9650729634	0.9776438944
AraCyc/PWY-6952	glycerophosphodiester degradation	39	0.6343606002	0.0434398083	0.7830354736	0.6081902261	0.6267623281	0.1494150886	0.9147794336	0.7080239094	0.9248281896	0.8693107268	0.9867694139	0.9887842132	0.6838528942	0.720243613	0.9801120769	0.9742474479	0.5756217519	0.023493972	0.8707634838	0.7557488793	0.5443885227	0.1337439691	0.9412668415	0.7918556039	0.8524120352	0.8365168212	0.9889867663	0.9727181233	0.6618629453	0.750758396	0.9650729634	0.9776438944
AraCyc/PWY-6150	potassium transport II	7	0.8744555573	0.7415629811	NaN	NaN	0.8289412929	0.6593184244	NaN	NaN	0.9673761568	0.9498624855	NaN	NaN	0.8594524244	0.8179249659	0.9801120769	0.9742474479	0.9026865395	0.7463276745	NaN	NaN	0.7809026108	0.594237816	NaN	NaN	0.9076623533	0.8929205077	NaN	NaN	0.8080408472	0.7546884052	0.9650729634	0.9776438944
AraCyc/PWY-6156	potassium transport III	7	0.8744555573	0.7415629811	NaN	NaN	0.8289412929	0.6593184244	NaN	NaN	0.9673761568	0.9498624855	NaN	NaN	0.8594524244	0.8179249659	0.9801120769	0.9742474479	0.9026865395	0.7463276745	NaN	NaN	0.7809026108	0.594237816	NaN	NaN	0.9076623533	0.8929205077	NaN	NaN	0.8080408472	0.7546884052	0.9650729634	0.9776438944
AraCyc/PWY-6162	HAK potassium transport	7	0.8744555573	0.7415629811	NaN	NaN	0.8289412929	0.6593184244	NaN	NaN	0.9673761568	0.9498624855	NaN	NaN	0.8594524244	0.8179249659	0.9801120769	0.9742474479	0.9026865395	0.7463276745	NaN	NaN	0.7809026108	0.594237816	NaN	NaN	0.9076623533	0.8929205077	NaN	NaN	0.8080408472	0.7546884052	0.9650729634	0.9776438944
AraCyc/PWY-116	coniferin metabolism	25	0.2535290538	0.6209963002	0.9080123069	0.512910007	0.322309798	0.5799434792	0.9593416309	0.6363195088	0.9248281896	0.9369658059	0.9867694139	0.9887842132	0.8166641184	0.812994046	0.9801120769	0.9742474479	0.2553671947	0.4297924349	0.8935523518	0.5432192036	0.3454931756	0.4251815642	0.9496009456	0.6425203624	0.8524120352	0.8365168212	0.9889867663	0.9727181233	0.7706868119	0.7567873006	0.9650729634	0.9776438944
AraCyc/ASPARAGINE-BIOSYNTHESIS	asparagine biosynthesis I	49	0.1892733667	0.881815474	0.3597344987	0.445224416	0.2641986104	0.7702739778	0.7232400056	0.5827409489	0.9248281896	0.9757632576	0.9759986724	0.9887842132	0.7585725577	0.6707058492	0.9801120769	0.9742474479	0.1043672083	0.9894081748	0.2922005957	0.6767065729	0.224491113	0.8584413978	0.6810343605	0.7367652578	0.8524120352	0.9995104769	0.9758305323	0.9727181233	0.7864103002	0.756817912	0.9650729634	0.9776438944
AraCyc/TRIGLSYN-PWY	triacylglycerol biosynthesis	86	0.6784104316	0.1556228902	0.9279090599	0.6487393593	0.6615382258	0.2711425511	0.966593823	0.737537517	0.9248281896	0.8693107268	0.9867694139	0.9887842132	0.8384550291	0.8652684201	0.9801120769	0.978028427	0.4547405097	0.1024362084	0.8846094763	0.6746417141	0.4716458325	0.228614147	0.9463139592	0.7353268049	0.8524120352	0.8365168212	0.9889867663	0.9727181233	0.7328847621	0.7574838047	0.9650729634	0.9776438944
AraCyc/PWY-1782	superpathway of IAA conjugate biosynthesis	25	0.4862178636	0.1696415674	0.670777923	0.8504096296	0.5114754855	0.2828698743	0.8725884662	0.8799737095	0.9248281896	0.8693107268	0.9867694139	0.9887842132	0.8114170929	0.8045033952	0.9801120769	0.9742474479	0.449517522	0.0947708688	0.7071957906	0.8534998654	0.4684983252	0.2218774441	0.8817303541	0.8616813	0.8524120352	0.8365168212	0.9889867663	0.9727181233	0.7439085818	0.7578057853	0.9650729634	0.9776438944
AraCyc/PWY-5725	farnesene biosynthesis	7	NaN	0.4913573472	0.1722681502	0.9896155177	NaN	0.4996909279	0.5765026435	0.9868357574	NaN	0.9153044994	0.9759986724	0.9917781735	0.8667193878	0.9182568487	0.9801120769	0.9833925215	NaN	0.3314535781	0.1974105934	0.9000658383	NaN	0.374344763	0.6072465891	0.8969655124	NaN	0.8365168212	0.9758305323	0.9727181233	0.7859043758	0.7587200357	0.9650729634	0.9776438944
KEGG/ath/path:ath00040	Pentose and glucuronate interconversions	255	0.3814473857	0.9981085763	0.0026550037	0.2391332373	0.4288204552	0.9633478447	0.143884698	0.3972697209	0.9248281896	0.9757632576	0.9759986724	0.9887842132	0.4815774872	0.5555854847	0.9801120769	0.9742474479	0.5803468167	0.9999999821	0.0289827499	0.0505091625	0.5472597344	0.996569723	0.3408408985	0.1648334471	0.8524120352	0.9995104769	0.9758305323	0.9549567535	0.5368855485	0.7594340217	0.9650729634	0.9776438944
AraCyc/PWYQT-4432	glutathione degradation	30	0.6858687104	0.4800492814	0.0978080693	0.9721563098	0.667478855	0.4927418177	0.4820930654	0.9708768842	0.9248281896	0.9153044994	0.9759986724	0.9911417053	0.8717426497	0.8639698206	0.9801120769	0.978028427	0.5679556526	0.3405030443	0.1304110158	0.9524228891	0.5397391659	0.3791364037	0.5372674728	0.940732034	0.8524120352	0.8365168212	0.9758305323	0.9727181233	0.8000941595	0.7608357355	0.9650729634	0.9776438944
AraCyc/PWY-6458	benzoyl-CoA biosynthesis	34	0.8794071358	0.6771393701	NaN	NaN	0.8337123735	0.6159508544	NaN	NaN	0.9675114387	0.9498624855	NaN	NaN	0.8377705294	0.8003657829	0.9801120769	0.9742474479	0.8433460674	0.8589075401	NaN	NaN	0.7264229807	0.6729978604	NaN	NaN	0.8851372454	0.9268881361	NaN	NaN	0.8266530461	0.7624356457	0.9654022322	0.9776438944
AraCyc/PWY-4661	1D-myo-inositol hexakisphosphate biosynthesis III (Spirodela polyrrhiza)	36	0.7083186286	0.9345682803	0.0615903911	0.5993079513	0.6854767204	0.8264749425	0.4154408319	0.7014889765	0.9248281896	0.9757632576	0.9759986724	0.9887842132	0.8834950267	0.800528565	0.9801120769	0.9742474479	0.7662892533	0.8675097542	0.0557625633	0.7036776004	0.6675160081	0.6801713761	0.4163244775	0.7555409997	0.8565470901	0.9268881361	0.9758305323	0.9727181233	0.8614306419	0.7509082431	0.9703333843	0.9776438944
AraCyc/PWY-5138	fatty acid beta;-oxidation IV (unsaturated; even number)	38	0.7085210183	0.3172010548	0.1728103953	0.8761356604	0.6856398422	0.3899227711	0.5770691961	0.8982301515	0.9248281896	0.8693107268	0.9759986724	0.9887842132	0.8532374516	0.791099011	0.9801120769	0.9742474479	0.688990627	0.4559297388	0.1515880129	0.8625819596	0.6151846897	0.4384166084	0.5617666698	0.8684062697	0.8524120352	0.8365168212	0.9758305323	0.9727181233	0.8466137389	0.7555861014	0.9703333843	0.9776438944
AraCyc/PWY-4541	lipid-dependent phytate biosynthesis I (via Ins(1;4;5)P<sub>3</sub>)	16	0.8455713673	0.6207646344	0.356454768	0.8042432621	0.8019554778	0.5797973004	0.7212323526	0.847534566	0.9673761568	0.9369658059	0.9759986724	0.9887842132	0.9562788509	0.9017841201	0.9801120769	0.9798185336	0.8409292526	0.4637715735	0.2020874759	0.7239247783	0.7244183571	0.4423800635	0.6114366533	0.7696381159	0.8851372454	0.8365168212	0.9758305323	0.9727181233	0.8709448855	0.7646624711	0.9703333843	0.9776438944
AraCyc/PWY-6361	1D-myo-inositol hexakisphosphate biosynthesis I (from Ins(1;4;5)P3)	16	0.8455713673	0.6207646344	0.356454768	0.8042432621	0.8019554778	0.5797973004	0.7212323526	0.847534566	0.9673761568	0.9369658059	0.9759986724	0.9887842132	0.9562788509	0.9017841201	0.9801120769	0.9798185336	0.8409292526	0.4637715735	0.2020874759	0.7239247783	0.7244183571	0.4423800635	0.6114366533	0.7696381159	0.8851372454	0.8365168212	0.9758305323	0.9727181233	0.8709448855	0.7646624711	0.9703333843	0.9776438944
AraCyc/PWY-6196	serine racemization	49	0.0829775973	0.9983600305	0.0351915502	0.4833917703	0.1529767283	0.9654870234	0.3459823966	0.6132672508	0.9248281896	0.9757632576	0.9759986724	0.9887842132	0.5401268488	0.6304012111	0.9801120769	0.9742474479	0.1275741527	0.9999671186	0.0788481583	0.5306887296	0.246468542	0.9732560323	0.4622554161	0.6334586899	0.8524120352	0.9995104769	0.9758305323	0.9727181233	0.7185884872	0.7676349782	0.9650729634	0.9794272848
KEGG/ath/path:ath00350	Tyrosine metabolism	363	0.1950078571	0.9968382683	0.1173087367	0.1273249014	0.2695744738	0.9544354243	0.5108041112	0.2697185283	0.9248281896	0.9757632576	0.9759986724	0.9824143443	0.5664207441	0.5937326072	0.9801120769	0.9742474479	0.5947394009	0.9999877114	0.0656916723	0.1448443001	0.5560348495	0.9796547028	0.4375017696	0.2982563468	0.8524120352	0.9995104769	0.9758305323	0.9727181233	0.7211701306	0.7690208182	0.9650729634	0.9794272848
AraCyc/PWY-6577	farnesylcysteine salvage pathway	75	0.621963714	0.9328660547	0.0437576968	0.4461217832	0.6170515096	0.8243847454	0.3716515074	0.5834687821	0.9248281896	0.9757632576	0.9759986724	0.9887842132	0.8100155705	0.7054484301	0.9801120769	0.9742474479	0.4849831962	0.9933311515	0.108956554	0.5469584145	0.4898240569	0.8769264307	0.5092823281	0.6452147997	0.8524120352	0.9995104769	0.9758305323	0.9727181233	0.8593422303	0.7733372146	0.9703333843	0.9811437598
AraCyc/BSUBPOLYAMSYN-PWY	spermidine biosynthesis I	49	0.6934249965	0.8005365867	0.5215809081	0.4742327773	0.6735162824	0.7021479547	0.8090072876	0.6060194636	0.9248281896	0.972586153	0.9759986724	0.9887842132	0.933112248	0.8485587499	0.9801120769	0.978028427	0.7470063657	0.7927626298	0.4722517801	0.3730150805	0.6539907024	0.6241128795	0.7829695276	0.5134836875	0.8524120352	0.912737865	0.9763056975	0.9727181233	0.8851405163	0.773120667	0.97350729	0.9811437598
KEGG/ath/path:ath00561	Glycerolipid metabolism	223	0.9997950343	0.9296154307	0.0289986683	0.0259389132	0.9975158827	0.8204623187	0.3245510763	0.1011666304	0.9975296235	0.9757632576	0.9759986724	0.8851482791	0.5079619813	0.8336209982	0.9801120769	0.977299049	0.9885895287	0.9900167563	0.0636509315	0.0956954967	0.9135363743	0.8609670481	0.4333479976	0.2359997419	0.9848533403	0.9995104769	0.9758305323	0.9549567535	0.747825946	0.7778133306	0.9650729634	0.984932206
KEGG/ath/path:ath00650	Butanoate metabolism	234	0.9854005932	0.9897950758	0.0118759045	0.1751752648	0.96036782	0.9245799283	0.2406810305	0.3281267736	0.9967398678	0.9757632576	0.9759986724	0.9887842132	0.7154922008	0.8391383825	0.9801120769	0.9775626752	0.9762603347	0.999908202	0.0013754243	0.2349583587	0.8822314002	0.9643491968	0.12981329	0.3928974389	0.9760118473	0.9995104769	0.9758305323	0.9727181233	0.6124252212	0.7822063442	0.9650729634	0.9863392788
AraCyc/PWY-6964	ammonia assimilation cycle II	42	0.1303384298	0.2204805447	0.976812042	0.880611689	0.2058949461	0.3225023085	0.9859294264	0.9014294252	0.9248281896	0.8693107268	0.9873863787	0.9887842132	0.6778412232	0.8575018753	0.9801120769	0.978028427	0.0912557146	0.3180591167	0.9655385547	0.7168152444	0.2110694827	0.3671915225	0.9780631035	0.7646863623	0.8524120352	0.8365168212	0.9918900004	0.9727181233	0.6764330567	0.7827857393	0.9650729634	0.9863392788
AraCyc/PWY-801	homocysteine and cysteine interconversion	108	0.4735013269	0.9982331933	0.2154956394	0.0074956974	0.5015552438	0.9643864904	0.6180990785	0.0468541236	0.9248281896	0.9757632576	0.9759986724	0.7496651951	0.3825172333	0.583061216	0.9801120769	0.9742474479	0.3988634502	0.9999949477	0.4335664083	0.0347303577	0.4377458158	0.984082789	0.7637688952	0.1336581818	0.8524120352	0.9995104769	0.9763056975	0.934394213	0.6153664263	0.7834010913	0.9650729634	0.9863392788
AraCyc/PWYQT-4481	TCA cycle variation V (plant)	172	0.9880068279	0.5362471962	0.0019925765	0.9097972805	0.9652090732	0.5272697542	0.1301747499	0.9225399622	0.9967398678	0.9369658059	0.9759986724	0.9887842132	0.6855201323	0.8548890372	0.9801120769	0.978028427	0.9813030959	0.8924349128	0.0027854413	0.7673415025	0.8935950032	0.7025287682	0.1630113796	0.7999827012	0.9811678942	0.9381124308	0.9758305323	0.9727181233	0.7515769975	0.7888201798	0.9650729634	0.989903686
KEGG/ath/path:ath04130	SNARE interactions in vesicular transport	84	NaN	NaN	0.0361604099	0.8032964298	NaN	NaN	0.3490913181	0.8468712459	NaN	NaN	0.9759986724	0.9887842132	0.6559050763	0.6733733561	0.9801120769	0.9742474479	NaN	NaN	0.0394382182	0.9410296535	NaN	NaN	0.3746354135	0.9305927474	NaN	NaN	0.9758305323	0.9727181233	0.7159999624	0.7940861957	0.9650729634	0.989903686
AraCyc/PWY-6164	3-dehydroquinate biosynthesis I	58	0.882433322	0.9469327849	0.0762122042	0.0469067031	0.8366523459	0.8425223701	0.445035676	0.1458606636	0.9685795621	0.9757632576	0.9759986724	0.8851482791	0.6219336314	0.6498097393	0.9801120769	0.9742474479	0.9857137877	0.9942979514	0.0941208865	0.0927775406	0.9050053955	0.8825742168	0.4874832841	0.2319195233	0.9811678942	0.9995104769	0.9758305323	0.9549567535	0.772253094	0.8023958388	0.9650729634	0.989903686
AraCyc/PWY-5723	Rubisco shunt	172	0.9963963457	0.9982991413	0.0030874798	0.1296169701	0.9842024107	0.9649529238	0.1516345618	0.2726921936	0.9975296235	0.9757632576	0.9759986724	0.9824143443	0.5885513457	0.8705243919	0.9801120769	0.978028427	0.9842212827	0.99999913	0.0032236035	0.0620855539	0.9009517796	0.9901732041	0.1708319543	0.1850516641	0.9811678942	0.9995104769	0.9758305323	0.9549567535	0.5193464201	0.8075424028	0.9650729634	0.989903686
KEGG/ath/path:ath02010	ABC transporters	380	0.016838734	0.7800108584	0.8562474939	0.8413035922	0.054880982	0.6867977625	0.9409075259	0.8735520345	0.9248281896	0.9588301281	0.9867694139	0.9887842132	0.537697305	0.780256631	0.9801120769	0.9742474479	0.0122794507	0.8701975769	0.9076585545	0.8120637569	0.0882176881	0.6824641242	0.9548455906	0.8316382133	0.8524120352	0.9268881361	0.9889867663	0.9727181233	0.6338204653	0.8081438551	0.9650729634	0.989903686
KEGG/ath/path:ath00640	Propanoate metabolism	276	0.9732423676	0.9980569183	0.0019920613	0.1664063333	0.9406353244	0.962928623	0.1301629779	0.3179369008	0.9967398678	0.9757632576	0.9759986724	0.9887842132	0.5784626713	0.8016456988	0.9801120769	0.9742474479	0.9226992348	0.9999997836	0.0003560591	0.2962781376	0.8026465645	0.993271925	0.0834419055	0.4490363426	0.9164074949	0.9995104769	0.9758305323	0.9727181233	0.5314867734	0.8127884788	0.9650729634	0.989903686
AraCyc/PWY-6733	sporopollenin precursor biosynthesis	51	0.2921711756	0.2193103756	0.2851275795	0.9143980391	0.355478233	0.3216317722	0.6737706964	0.9259189977	0.9248281896	0.8693107268	0.9759986724	0.9887842132	0.7191778161	0.6969359349	0.9801120769	0.9742474479	0.3621684529	0.2996187773	0.4689985471	0.9619530563	0.4150743124	0.3572085274	0.7813978229	0.9496446078	0.8524120352	0.8365168212	0.9763056975	0.9742903989	0.8124241743	0.8161575462	0.9650729634	0.989903686
AraCyc/PWY-282	cuticular wax biosynthesis	68	0.6183012253	0.298688692	0.7822831042	0.250410281	0.6141875401	0.3775786403	0.9145071332	0.4086823391	0.9248281896	0.8693107268	0.9867694139	0.9887842132	0.7607742027	0.7059947223	0.9801120769	0.9742474479	0.6516622623	0.2935647242	0.9825686298	0.2595534542	0.5913246843	0.3538928965	0.9862836701	0.4160218979	0.8524120352	0.8365168212	0.9918900004	0.9727181233	0.7616819932	0.8176456923	0.9650729634	0.989903686
AraCyc/PWY-6281	selenocysteine biosynthesis II (archaea and eukaryotes)	40	0.7539014183	0.9983626278	0.4207327017	0.0691255878	0.7226939826	0.9655100535	0.7583452683	0.1852370278	0.9483314704	0.9757632576	0.9759986724	0.9075841878	0.7862736684	0.8587253451	0.9801120769	0.978028427	0.5833613372	0.999965055	0.3018956668	0.1149712351	0.5490938941	0.9727981608	0.6875373096	0.2617308042	0.8524120352	0.9995104769	0.9758305323	0.9666376942	0.7851867866	0.823866123	0.9650729634	0.989903686
AraCyc/PWY-6556	pyrimidine ribonucleosides degradation II	52	0.5053710743	0.3223136966	0.7825452699	0.2822443459	0.5263842898	0.39329659	0.9146020293	0.4398904393	0.9248281896	0.8693107268	0.9867694139	0.9887842132	0.7523846511	0.6886089282	0.9801120769	0.9742474479	0.4826705722	0.4388299934	0.9774866349	0.3478781297	0.488435929	0.4297637206	0.9836763899	0.4929480164	0.8524120352	0.8365168212	0.9918900004	0.9727181233	0.7968660739	0.8257508073	0.9650729634	0.989903686
AraCyc/PWY-6149	potassium transport I	9	0.8744555573	0.7415629811	0.9800330813	0.027252678	0.8289412929	0.6593184244	0.9873863787	0.1043050457	0.9673761568	0.9498624855	0.9873863787	0.8851482791	0.6674528011	0.8719969759	0.9801120769	0.978028427	0.9026865395	0.7463276745	0.9518190123	0.0507479098	0.7809026108	0.594237816	0.9721470251	0.1652695541	0.9076623533	0.8929205077	0.9902411322	0.9549567535	0.7315162669	0.8308995998	0.9650729634	0.989903686
KEGG/ath/path:ath00410	beta-Alanine metabolism	303	0.9997933746	0.9980874738	0.0022370527	0.0045042854	0.9975030315	0.963175821	0.1355457575	0.0341285503	0.9975296235	0.9757632576	0.9759986724	0.7191965724	0.2147992955	0.7914357958	0.9801120769	0.9742474479	0.9999825954	0.999999957	0.00150757	0.001684182	0.9934425946	0.9956551788	0.1337306152	0.0247099625	1	0.9995104769	0.9758305323	0.7457372838	0.1802045829	0.8402191949	0.9650729634	0.989903686
KEGG/ath/path:ath00020	Citrate cycle (TCA cycle)	241	0.9962364758	0.9066385956	1.705048605965731e-06	0.891842219	0.9837486302	0.7948630126	0.009932783	0.9094959242	0.9975296235	0.9757632576	0.4058019251	0.9887842132	0.2739853252	0.8304646533	0.9801120769	0.9767564695	0.9998776386	0.9964507217	5.707818153845389e-06	0.6730342321	0.9860109935	0.8980285803	0.0207982812	0.7342068104	1	0.9995104769	0.521690221	0.9727181233	0.3763835439	0.8432101913	0.9650729634	0.989903686
AraCyc/ALANINE-SYN2-PWY	alanine biosynthesis II	44	0.0881904208	0.9824807653	0.0838972027	0.9873379425	0.1591942958	0.9044105984	0.4589924546	0.984579576	0.9248281896	0.9757632576	0.9759986724	0.9917124635	0.699206696	0.8744550686	0.9801120769	0.978028427	0.0636386493	0.9954109243	0.2068706878	0.9375978974	0.1793542615	0.8899452234	0.6156492892	0.9276256694	0.8524120352	0.9995104769	0.9758305323	0.9727181233	0.7742119044	0.8437709233	0.9650729634	0.989903686
AraCyc/ALANINE-DEG3-PWY	alanine degradation III	44	0.0881904208	0.9824807653	0.0838972027	0.9873379425	0.1591942958	0.9044105984	0.4589924546	0.984579576	0.9248281896	0.9757632576	0.9759986724	0.9917124635	0.699206696	0.8744550686	0.9801120769	0.978028427	0.0636386493	0.9954109243	0.2068706878	0.9375978974	0.1793542615	0.8899452234	0.6156492892	0.9276256694	0.8524120352	0.9995104769	0.9758305323	0.9727181233	0.7742119044	0.8437709233	0.9650729634	0.989903686
KEGG/ath/path:ath00511	Other glycan degradation	34	NaN	NaN	0.8063081634	0.0955311816	NaN	NaN	0.9231540269	0.2260484686	NaN	NaN	0.9867694139	0.9159406184	0.5356679822	0.6833460746	0.9801120769	0.9742474479	NaN	NaN	0.8551815662	0.3151106952	NaN	NaN	0.9356292119	0.4653648293	NaN	NaN	0.9889867663	0.9727181233	0.7974382265	0.8443952529	0.9650729634	0.989903686
AraCyc/GLNSYN-PWY	glutamine biosynthesis I	33	0.045042984	0.5759388885	0.9777196165	0.8028498256	0.1029336558	0.5517758965	0.9863353079	0.8465583798	0.9248281896	0.9369658059	0.9873863787	0.9887842132	0.6297868942	0.8451485844	0.9801120769	0.978028427	0.0145096607	0.5537529889	0.9904418153	0.8423992782	0.0946275357	0.4880480655	0.9908040247	0.8535394957	0.8524120352	0.8365168212	0.9941067048	0.9727181233	0.5893069543	0.8444510728	0.9650729634	0.989903686
AraCyc/ASPASN-ARA-PWY	superpathway of aspartate and asparagine biosynthesis	36	NaN	NaN	0.0934836706	0.9183516927	NaN	NaN	0.4751784635	0.9288370804	NaN	NaN	0.9759986724	0.9887842132	0.8023486386	0.8397504444	0.9801120769	0.9775626752	NaN	NaN	0.0503861664	0.9656615689	NaN	NaN	0.4036988767	0.9532509053	NaN	NaN	0.9758305323	0.9742903989	0.7523212795	0.844612364	0.9650729634	0.989903686
AraCyc/PHOTOALL-PWY	oxygenic photosynthesis	138	NaN	NaN	0.0036685594	0.7478334857	NaN	NaN	0.1609763092	0.8079894943	NaN	NaN	0.9759986724	0.9887842132	0.3953657252	0.4662055317	0.9801120769	0.9742474479	NaN	NaN	0.0814050339	0.9493668048	NaN	NaN	0.4667123509	0.9379639795	NaN	NaN	0.9758305323	0.9727181233	0.7993862177	0.8481175081	0.9650729634	0.989903686
AraCyc/PHOSLIPSYN2-PWY	phospholipid biosynthesis II	138	0.0811746366	0.9983548234	0.1703324179	0.5661534766	0.1507975164	0.9654409156	0.5744695036	0.6768446499	0.9248281896	0.9757632576	0.9759986724	0.9887842132	0.6686997076	0.756299062	0.9801120769	0.9742474479	0.0766710853	0.9997430046	0.4858098739	0.6284943913	0.1950128492	0.9523081324	0.7894407385	0.7030819489	0.8524120352	0.9995104769	0.9763056975	0.9727181233	0.7994123148	0.8535447073	0.9650729634	0.989903686
AraCyc/PWY-101	photosynthesis light reactions	78	0.4304022193	0.1011021278	0.1092256801	0.9728997822	0.4677447108	0.220445812	0.4993533067	0.9715121893	0.9248281896	0.8693107268	0.9759986724	0.9911417053	0.6415074877	0.6948239496	0.9801120769	0.9742474479	0.4347271139	0.2288116508	0.3335316745	0.9944578329	0.4595661238	0.3168873086	0.7077566683	0.987080492	0.8524120352	0.8365168212	0.9758305323	0.9920241339	0.7967722712	0.8592777831	0.9650729634	0.989903686
AraCyc/PWY-1042	glycolysis IV (plant cytosol)	188	0.990878822	0.9945286273	0.000790481	0.6596655272	0.9709621126	0.9423996492	0.0940047122	0.745409072	0.9967398678	0.9757632576	0.9433413404	0.9887842132	0.6960055866	0.9139240715	0.9801120769	0.9833925215	0.9863256153	0.9999345221	0.0011585348	0.469101207	0.9067344677	0.9675761827	0.1227790002	0.5880765461	0.9811678942	0.9995104769	0.9758305323	0.9727181233	0.6959913724	0.862653817	0.9650729634	0.989903686
AraCyc/PWY-4203	volatile benzenoid biosynthesis I (ester formation)	107	0.9381034162	0.9997219618	0.0169843961	0.2113648939	0.8952461777	0.9835243866	0.2715242139	0.3682522802	0.9928160288	0.9898078234	0.9759986724	0.9887842132	0.7640579575	0.8820454671	0.9801120769	0.9798185336	0.8559618354	0.9999999721	0.0081029352	0.2184029129	0.7371083251	0.9961350031	0.2290339346	0.3767934705	0.8906725595	0.9995104769	0.9758305323	0.9727181233	0.6960568721	0.8641065459	0.9650729634	0.989903686
AraCyc/PWY-83	monolignol glucosides biosynthesis	56	0.1222081633	0.8301145979	0.9080123069	0.512910007	0.1972977494	0.7253492103	0.9593416309	0.6363195088	0.9248281896	0.9757632576	0.9867694139	0.9887842132	0.762434888	0.8139046362	0.9801120769	0.9742474479	0.1350610656	0.9415699143	0.8935523518	0.5432192036	0.2531676551	0.7576451994	0.9496009456	0.6425203624	0.8524120352	0.969989706	0.9889867663	0.9727181233	0.8244924517	0.8413612123	0.9654022322	0.989903686
AraCyc/PWY-6406	salicylate biosynthesis I	33	0.110001256	0.9979891403	0.1111845133	0.5526598382	0.1840561155	0.9623879963	0.5021827582	0.6666917124	0.9248281896	0.9757632576	0.9759986724	0.9887842132	0.6789179046	0.7383267376	0.9801120769	0.9742474479	0.1627986074	0.9999009865	0.1708497687	0.6800374605	0.2766902251	0.9635821595	0.5819641619	0.7390852098	0.8524120352	0.9995104769	0.9758305323	0.9727181233	0.8205489364	0.8423330812	0.9654022322	0.989903686
AraCyc/PWY-6535	4-aminobutyrate degradation I	72	0.6609389414	0.9899409398	NaN	NaN	0.6476868358	0.9250511916	NaN	NaN	0.9248281896	0.9757632576	NaN	NaN	0.8903142449	0.8874764758	0.9801120769	0.9798185336	0.5564953098	0.9993162723	NaN	NaN	0.5328071052	0.9369139793	NaN	NaN	0.8524120352	0.9995104769	NaN	NaN	0.8340322381	0.8634505925	0.968716996	0.989903686
AraCyc/PWY0-163	salvage pathways of pyrimidine ribonucleotides	86	0.2971186926	0.291035097	0.9240154764	0.5751852621	0.3596507996	0.3724116214	0.9651606742	0.6835993607	0.9248281896	0.8693107268	0.9867694139	0.9887842132	0.7648405961	0.7822049287	0.9801120769	0.9742474479	0.36827612	0.4181726484	0.872928983	0.7320990844	0.4188783161	0.4192773653	0.9420534384	0.7753353463	0.8524120352	0.8365168212	0.9889867663	0.9727181233	0.8419136569	0.8266972052	0.9699559502	0.989903686
AraCyc/PWYQT-4437	UDP-glucose biosynthesis (from glucose 6-phosphate)	51	0.7229584489	0.9861731614	0.0269852911	0.9794524066	0.6973207068	0.9138709465	0.3169000527	0.9772435091	0.9340946083	0.9757632576	0.9759986724	0.9911417053	0.9111826962	0.9507498682	0.9801120769	0.9857231563	0.722216765	0.9117777201	0.0174092542	0.9723610271	0.6371022807	0.7219844796	0.2910842725	0.9600192693	0.8524120352	0.9407070137	0.9758305323	0.9778876483	0.8422915513	0.85290344	0.9699559502	0.989903686
AraCyc/PWY-2681	trans-zeatin biosynthesis	63	0.2652476551	0.4966766717	0.5450626505	0.7196932454	0.3324850068	0.5029581394	0.819777303	0.788164223	0.9248281896	0.9153044994	0.9759986724	0.9887842132	0.8059150902	0.7341395176	0.9801120769	0.9742474479	0.380626516	0.4749733484	0.7045893319	0.7641620288	0.4265310659	0.4480396599	0.8807495554	0.7977513225	0.8524120352	0.8365168212	0.9889867663	0.9727181233	0.8503365426	0.7971623931	0.9703333843	0.989903686
AraCyc/PWY-5863	superpathway of phylloquinol biosynthesis	40	NaN	NaN	0.3917643397	0.7394057216	NaN	NaN	0.7421739298	0.8020626452	NaN	NaN	0.9759986724	0.9887842132	0.9040604682	0.8554289076	0.9801120769	0.978028427	NaN	NaN	0.1997285102	0.8038029116	NaN	NaN	0.6093321976	0.8257445277	NaN	NaN	0.9758305323	0.9727181233	0.8487489758	0.8048786916	0.9703333843	0.989903686
AraCyc/PWY-1269	CMP-KDO biosynthesis I	66	0.8939620113	0.8268572548	0.0789870328	0.4944230243	0.8480348575	0.7227217706	0.4501859586	0.6219354668	0.9701384957	0.9757632576	0.9759986724	0.9887842132	0.8897710082	0.8093385302	0.9801120769	0.9742474479	0.9421101115	0.9631825916	0.0429041626	0.5092928916	0.8265632787	0.7913249096	0.3844029117	0.6178616852	0.9363412142	0.9855308963	0.9758305323	0.9727181233	0.876010954	0.8055120143	0.9703333843	0.989903686
KEGG/ath/path:ath05161	Hepatitis B	98	NaN	NaN	0.6455326305	0.3626307431	NaN	NaN	0.8625453953	0.5133106269	NaN	NaN	0.9867694139	0.9887842132	0.8034835924	0.7868778999	0.9801120769	0.9742474479	NaN	NaN	0.5454482182	0.5319826846	NaN	NaN	0.8165385426	0.6343968178	NaN	NaN	0.9831124052	0.9727181233	0.858736277	0.8108126304	0.9703333843	0.989903686
KEGG/ath/path:ath00604	Glycosphingolipid biosynthesis - ganglio series	10	NaN	NaN	0.4836212468	0.1880622775	NaN	NaN	0.790843489	0.3427517767	NaN	NaN	0.9759986724	0.9887842132	0.6249097422	0.6125397622	0.9801120769	0.9742474479	NaN	NaN	0.5273874306	0.5510265675	NaN	NaN	0.8085506395	0.6481414399	NaN	NaN	0.9793711971	0.9727181233	0.8626777788	0.8121687749	0.9703333843	0.989903686
AraCyc/CAROTENOID-PWY	superpathway of carotenoid biosynthesis	28	NaN	NaN	0.7795333053	0.6450675258	NaN	NaN	0.9135110015	0.7348849919	NaN	NaN	0.9867694139	0.9887842132	0.9388495023	0.920344321	0.9801120769	0.9833925215	NaN	NaN	0.6249530645	0.5244933883	NaN	NaN	0.8498221166	0.6289591435	NaN	NaN	0.9889867663	0.9727181233	0.8693255106	0.8327368991	0.9703333843	0.989903686
AraCyc/PWY-5918	heme biosynthesis I	36	NaN	NaN	0.3071962684	0.8082170165	NaN	NaN	0.6893066003	0.8503188319	NaN	NaN	0.9759986724	0.9887842132	0.8992488637	0.8606105967	0.9801120769	0.978028427	NaN	NaN	0.2349118004	0.830927254	NaN	NaN	0.6390098363	0.8452030981	NaN	NaN	0.9758305323	0.9727181233	0.8727978701	0.833994544	0.9703333843	0.989903686
AraCyc/PWY-6348	phosphate acquisition	67	0.4417435958	NaN	0.3434652204	0.4983946984	0.4766755255	NaN	0.7131451007	0.6250404832	0.9248281896	NaN	0.9759986724	0.9887842132	0.7964683646	0.6826310346	0.9801120769	0.9742474479	0.346006596	NaN	0.6149513817	0.8386777911	0.4049391205	NaN	0.845784632	0.8508271019	0.8524120352	NaN	0.9889867663	0.9727181233	0.8722409583	0.8530441939	0.9703333843	0.989903686
AraCyc/PWY-6823	molybdenum cofactor biosynthesis	41	0.7249760699	0.1618905623	0.8189139054	0.4893094994	0.6989604483	0.2764371912	0.927656648	0.617925478	0.9340946083	0.8693107268	0.9867694139	0.9887842132	0.810818757	0.7934067079	0.9801120769	0.9742474479	0.6967956452	0.1853025881	0.7580184648	0.8643015109	0.6202686877	0.2897855533	0.9005525174	0.8696866642	0.8524120352	0.8365168212	0.9889867663	0.9727181233	0.8588750008	0.8553298557	0.9703333843	0.989903686
AraCyc/PWY-5354-ARA	molybdenum cofactor biosynthesis	39	0.7249760699	0.1618905623	0.6535477821	0.8155114558	0.6989604483	0.2764371912	0.8657605326	0.8554319225	0.9340946083	0.8693107268	0.9867694139	0.9887842132	0.858991483	0.8452459177	0.9801120769	0.978028427	0.6967956452	0.1853025881	0.5750966981	0.9461783491	0.6202686877	0.2897855533	0.8292861009	0.9351155746	0.8524120352	0.8365168212	0.9864993772	0.9727181233	0.8571027902	0.861566083	0.9703333843	0.989903686
AraCyc/PWY-6717	(1;4)-beta;-xylan degradation	57	0.4417435958	0.7581439455	0.8985219977	0.6672106982	0.4766755255	0.6709889771	0.9559309855	0.7508268666	0.9248281896	0.9498624855	0.9867694139	0.9887842132	0.9318506279	0.9102509342	0.9801120769	0.9833925215	0.346006596	0.9030805118	0.8883990082	0.458869148	0.4049391205	0.7129623627	0.9477037865	0.5803789411	0.8524120352	0.9407070137	0.9889867663	0.9727181233	0.879703461	0.8537101108	0.9723812504	0.989903686
AraCyc/PWY-5111	CMP-KDO biosynthesis II (from D-arabinose 5-phosphate)	64	0.8939620113	0.8268572548	0.150752145	0.5913588185	0.8480348575	0.7227217706	0.5528958631	0.6956172971	0.9701384957	0.9757632576	0.9759986724	0.9887842132	0.9351874463	0.8639802935	0.9801120769	0.978028427	0.9421101115	0.9631825916	0.0764886263	0.4013203242	0.8265632787	0.7913249096	0.4580485971	0.536045561	0.9363412142	0.9855308963	0.9758305323	0.9727181233	0.8815845612	0.8026924003	0.9728337144	0.989903686
AraCyc/PWY-7047	malate-oxaloacetate shuttle I	36	0.80093714	0.4613044394	0.3515949961	0.899207378	0.7624166847	0.4812040134	0.7182324111	0.9148218043	0.9673761568	0.9152943545	0.9759986724	0.9887842132	0.9379433225	0.8977932575	0.9801120769	0.9798185336	0.9149279425	0.3703101159	0.1685867449	0.9294602122	0.7939147282	0.3947205193	0.5796803249	0.9207226309	0.9119759338	0.8365168212	0.9758305323	0.9727181233	0.8882441793	0.8555835222	0.9752980108	0.989903686
AraCyc/CALVIN-PWY	Calvin-Benson-Bassham cycle	138	0.5811016183	0.9046753265	0.0240656436	0.2253890091	0.5851963883	0.7928188657	0.3050672602	0.3830784528	0.9248281896	0.9757632576	0.9759986724	0.9887842132	0.6592261583	0.5433036305	0.9801120769	0.9742474479	0.8288138283	0.9888083328	0.0729752311	0.5100196795	0.7145551807	0.8560447549	0.4516068546	0.6183942313	0.8851372454	0.9995104769	0.9758305323	0.9727181233	0.8916425375	0.8123834758	0.9767338276	0.989903686
AraCyc/PWY-1001	cellulose biosynthesis	38	NaN	NaN	0.3839746108	0.6958739877	NaN	NaN	0.7376767044	0.7712873007	NaN	NaN	0.9759986724	0.9887842132	0.8898226105	0.8352959623	0.9801120769	0.977299049	NaN	NaN	0.3307156718	0.7905792825	NaN	NaN	0.7060146195	0.8163590396	NaN	NaN	0.9758305323	0.9727181233	0.8939482894	0.8462795232	0.9767338276	0.989903686
AraCyc/PWY-401	glycolipid biosynthesis	14	0.8732889307	0.7619721329	0.5875899298	0.1307558391	0.8278240519	0.6737203268	0.8384842441	0.2741621426	0.9673761568	0.9498624855	0.9867694139	0.9824143443	0.8389456	0.8066113894	0.9801120769	0.9742474479	0.8690517178	0.8178890171	0.5122663837	0.3238322929	0.7486333129	0.6415979471	0.8017221781	0.4728042321	0.8957368218	0.912737865	0.9780307464	0.9727181233	0.9016057184	0.8128282721	0.9780387756	0.989903686
AraCyc/PWY-3385	choline biosynthesis I	85	0.6919556572	0.9866908517	0.1070795605	0.6834714656	0.6723407495	0.9153005882	0.4962111969	0.7624564106	0.9248281896	0.9757632576	0.9759986724	0.9887842132	0.9336409537	0.8897557471	0.9801120769	0.9798185336	0.7554742341	0.9882980657	0.0715432458	0.6478259173	0.6598844893	0.8540722635	0.4489168733	0.7166173134	0.8524120352	0.9995104769	0.9758305323	0.9727181233	0.9009635099	0.8254836076	0.9780387756	0.989903686
AraCyc/GALACTMETAB-PWY	galactose degradation II	39	0.6975347578	0.9558492568	0.3068059003	0.4336739488	0.6768083522	0.8552682634	0.6890390306	0.5733263584	0.9248281896	0.9757632576	0.9759986724	0.9887842132	0.9313525562	0.8566780982	0.9801120769	0.978028427	0.7119119861	0.9636884806	0.3390977924	0.4954192534	0.6302247456	0.7922460514	0.7111690145	0.6076565615	0.8524120352	0.9855308963	0.9758305323	0.9727181233	0.9259303876	0.8336907881	0.9780387756	0.989903686
AraCyc/PWY0-1021	alanine biosynthesis III	11	0.7795590758	0.7756913183	0.2558986481	0.3592393001	0.7441612241	0.6836335704	0.651771673	0.5103438813	0.9653234979	0.956751884	0.9759986724	0.9887842132	0.887515541	0.7740103468	0.9801120769	0.9742474479	0.8182681541	0.8301793478	0.4437484994	0.5421590779	0.7062013163	0.6505854834	0.76893462	0.6417556585	0.8822506745	0.912737865	0.9763056975	0.9727181233	0.9323823263	0.8398537003	0.9780387756	0.989903686
AraCyc/PWY-3861	mannitol degradation II	22	0.6901655852	0.6821056887	0.339100685	0.9618181397	0.6709096347	0.6192029728	0.7103773649	0.9622801169	0.9248281896	0.9498624855	0.9759986724	0.9911417053	0.956192599	0.9323413887	0.9801120769	0.9857231563	0.6582376594	0.7418919751	0.1308693193	0.9453072186	0.5954785412	0.5915165348	0.5378273658	0.9343439168	0.8524120352	0.8929205077	0.9758305323	0.9727181233	0.8972484124	0.8456655283	0.9780387756	0.989903686
AraCyc/PWY-6369	inositol pyrophosphates biosynthesis	15	0.8639388108	0.7712190661	0.356454768	0.3360592697	0.8189585546	0.6803797606	0.7212323526	0.4897829422	0.9673761568	0.9545376985	0.9759986724	0.9887842132	0.9107969536	0.8268483059	0.9801120769	0.9742474479	0.9745394196	0.8130908821	0.304444661	0.3914428199	0.8786577363	0.6381719363	0.6892218221	0.5282352357	0.9744196693	0.912737865	0.9758305323	0.9727181233	0.918367908	0.8467509769	0.9780387756	0.989903686
KEGG/ath/path:ath04712	Circadian rhythm - plant	74	NaN	NaN	0.4095824539	0.8093794631	NaN	NaN	0.7522200418	0.8511334518	NaN	NaN	0.9759986724	0.9887842132	0.9257306494	0.8884266164	0.9801120769	0.9798185336	NaN	NaN	0.4807207989	0.7141025863	NaN	NaN	0.7870264462	0.7627976229	NaN	NaN	0.9763056975	0.9727181233	0.9066699293	0.8574145738	0.9780387756	0.989903686
KEGG/ath/path:ath00196	Photosynthesis - antenna proteins	28	NaN	NaN	0.1658147434	0.768363642	NaN	NaN	0.5696583356	0.8223989221	NaN	NaN	0.9759986724	0.9887842132	0.8237153735	0.7816721683	0.9801120769	0.9742474479	NaN	NaN	0.4158743959	0.7667057526	NaN	NaN	0.7545867871	0.7995363726	NaN	NaN	0.9763056975	0.9727181233	0.908181936	0.8601823395	0.9780387756	0.989903686
AraCyc/PWY-5053	superpathway of GA<sub>12</sub> biosynthesis	12	NaN	NaN	0.4169413842	0.6365688348	NaN	NaN	0.7562760035	0.7287310126	NaN	NaN	0.9759986724	0.9887842132	0.8794798475	0.8216339321	0.9801120769	0.9742474479	NaN	NaN	0.3987490916	0.785700362	NaN	NaN	0.7454321981	0.8129095506	NaN	NaN	0.9763056975	0.9727181233	0.9095148761	0.8632865292	0.9780387756	0.989903686
AraCyc/PWY-5136	fatty acid beta;-oxidation II (core pathway)	92	0.205469604	0.4950992607	0.8505120625	0.9533895709	0.2792739726	0.501989344	0.9388763043	0.9555234034	0.9248281896	0.9153044994	0.9867694139	0.9911417053	0.8353400191	0.9021128686	0.9801120769	0.9798185336	0.1454098756	0.5729716104	0.6742511541	0.9760422988	0.262165856	0.4979459191	0.869199703	0.9639107123	0.8524120352	0.8365168212	0.9889867663	0.9796883346	0.8112559701	0.8679829619	0.9650729634	0.9914859451
AraCyc/PWY-2781	cis-zeatin biosynthesis	36	0.4576638371	0.2555635774	0.5450626505	0.7196932454	0.4891690175	0.3478931602	0.819777303	0.788164223	0.9248281896	0.8693107268	0.9759986724	0.9887842132	0.8093843681	0.7353287305	0.9801120769	0.9742474479	0.3453268747	0.1702208806	0.9180848137	0.9301299541	0.4045105077	0.279784242	0.9587845139	0.9212842775	0.8524120352	0.8365168212	0.9889867663	0.9727181233	0.7932121257	0.8728009855	0.9650729634	0.9914859451
AraCyc/PWY-1081	homogalacturonan degradation	203	0.1730081421	0.5902312199	0.5635251682	0.1983027533	0.2487007969	0.5606598993	0.8280186224	0.3540996198	0.9248281896	0.9369658059	0.9812346667	0.9887842132	0.5973067203	0.5089316978	0.9801120769	0.9742474479	0.0794248117	0.581232465	0.9941671332	0.7211467526	0.1981502426	0.5022271868	0.9933269748	0.7677029217	0.8524120352	0.8365168212	0.9949797651	0.9727181233	0.7353402533	0.8766102702	0.9650729634	0.9914859451
AraCyc/PWY-5872	ubiquinol-10 biosynthesis (eukaryotic)	101	0.7385362613	0.0249153935	0.8221484089	0.8149051465	0.7100318785	0.1166178572	0.9288089073	0.8550067961	0.9387858814	0.8693107268	0.9867694139	0.9887842132	0.7015115894	0.8199916022	0.9801120769	0.9742474479	0.9892110717	0.0255711726	0.782276706	0.7384819211	0.9155329212	0.1377476181	0.9093746714	0.7797877793	0.9851745719	0.8365168212	0.9889867663	0.9727181233	0.7702225123	0.8796329379	0.9650729634	0.9914859451
AraCyc/PWY-4361-ARA	methionine salvage pathway	157	0.9848508844	0.2061364915	0.1636906643	0.3291645452	0.9593835384	0.3117103587	0.5673633102	0.4835669666	0.9967398678	0.8693107268	0.9759986724	0.9887842132	0.7491947383	0.7485914194	0.9801120769	0.9742474479	0.9999999999	0.1140192556	0.0339968716	0.2397481906	0.9999353073	0.2383241782	0.3579769845	0.3974723525	1	0.8365168212	0.9758305323	0.9727181233	0.5585934427	0.8890501385	0.9650729634	0.9914859451
AraCyc/PWY-5785	di-trans;poly-cis-undecaprenyl phosphate biosynthesis	19	0.8633144129	0.024223447	0.6026689832	0.9420886168	0.8183719039	0.1151778129	0.84489334	0.9467140718	0.9673761568	0.8693107268	0.9867694139	0.9911417053	0.7311360914	0.8717126627	0.9801120769	0.978028427	0.9202096422	0.0309725918	0.8018664148	0.9184285985	0.7998047885	0.1473232373	0.9164486866	0.9116174216	0.9149640579	0.8365168212	0.9889867663	0.9727181233	0.7900719665	0.89209307	0.9650729634	0.9914859451
AraCyc/PWY-5484	glycolysis II (from fructose-6P)	193	0.9900568115	0.9983338294	0.0002910937	0.6452105947	0.9692617757	0.965255847	0.0658240051	0.7349884145	0.9967398678	0.9757632576	0.8805789121	0.9887842132	0.6195553287	0.913284539	0.9801120769	0.9833925215	0.9776140214	0.9999875252	0.002512772	0.51960078	0.8851417788	0.9795698201	0.1577032555	0.6253963159	0.9760118473	0.9995104769	0.9758305323	0.9727181233	0.7608212877	0.8953723748	0.9650729634	0.9914859451
KEGG/ath/path:ath00250	Alanine; aspartate and glutamate metabolism	264	0.9779907794	0.9980753097	0.0197589653	0.3729191092	0.9479123051	0.963077147	0.2856443406	0.5222491386	0.9967398678	0.9757632576	0.9759986724	0.9887842132	0.8500818308	0.9204490347	0.9801120769	0.9833925215	0.8694828302	0.9999992908	0.0020615038	0.7382999378	0.7490213079	0.9907062651	0.1479636478	0.7796607806	0.8957368218	0.9995104769	0.9758305323	0.9727181233	0.7610426854	0.9112254584	0.9650729634	0.9914859451
AraCyc/PWY-6333	acetaldehyde biosynthesis I	92	0.9883810108	0.9983391029	0.0958436478	0.2202984716	0.9659308789	0.9653022099	0.4789796941	0.3777388057	0.9967398678	0.9757632576	0.9759986724	0.9887842132	0.8870186723	0.9440130075	0.9801120769	0.9857231563	0.9999533757	0.9950374696	0.1032770594	0.0834869256	0.9903959214	0.8873487659	0.501208232	0.2185486336	1	0.9995104769	0.9758305323	0.9549567535	0.7854938556	0.9134870507	0.9650729634	0.9914859451
AraCyc/PWY-5486	pyruvate fermentation to ethanol II	92	0.9883810108	0.9983391029	0.0958436478	0.2202984716	0.9659308789	0.9653022099	0.4789796941	0.3777388057	0.9967398678	0.9757632576	0.9759986724	0.9887842132	0.8870186723	0.9440130075	0.9801120769	0.9857231563	0.9999533757	0.9950374696	0.1032770594	0.0834869256	0.9903959214	0.8873487659	0.501208232	0.2185486336	1	0.9995104769	0.9758305323	0.9549567535	0.7854938556	0.9134870507	0.9650729634	0.9914859451
AraCyc/GLYSYN2-PWY	glycine biosynthesis	94	0.9422634366	0.9881181157	0.0006837577	0.6823684502	0.9001146747	0.9194038321	0.089290059	0.761669452	0.9944124026	0.9757632576	0.9363074907	0.9887842132	0.6674337573	0.8400235999	0.9801120769	0.9775626752	0.9849531694	0.99196371	0.0035587337	0.8882163073	0.902911872	0.869812095	0.1763281005	0.8877721233	0.9811678942	0.9995104769	0.9758305323	0.9727181233	0.8339232169	0.9078853461	0.968716996	0.9914859451
AraCyc/PWY66-162	ethanol degradation IV	110	0.9875780079	0.6864167238	0.0329013863	0.3543214909	0.9643907827	0.6220365401	0.3383885224	0.5060235854	0.9967398678	0.9498624855	0.9759986724	0.9887842132	0.795787511	0.7970711303	0.9801120769	0.9742474479	0.9997498777	0.6294310642	0.1221562538	0.397674029	0.9814809386	0.5276257293	0.5269281326	0.5331699169	1	0.8516213209	0.9758305323	0.9727181233	0.8647012725	0.8707566667	0.9703333843	0.9914859451
AraCyc/ASPARAGINE-DEG1-PWY	asparagine degradation I	40	0.1265598028	0.9180137228	0.8634282947	0.4891603895	0.2019199591	0.8071171999	0.943450609	0.6178083372	0.9248281896	0.9757632576	0.9867694139	0.9887842132	0.7798425269	0.8238038181	0.9801120769	0.9742474479	0.1155823554	0.9975910586	0.751250979	0.6417132539	0.2353620638	0.9090407167	0.8980754588	0.7123426124	0.8524120352	0.9995104769	0.9889867663	0.9727181233	0.8538242153	0.8845650977	0.9703333843	0.9914859451
AraCyc/PWY-3941	beta;-alanine biosynthesis II	125	0.9997957769	0.9963076955	0.0544366726	0.2935434333	0.997521644	0.9513231564	0.39911206	0.450642894	0.9975296235	0.9757632576	0.9759986724	0.9887842132	0.8889027495	0.9763412275	0.9801120769	0.9872801067	0.9979097624	0.9958258173	0.1623800236	0.1603108713	0.9568746157	0.893003946	0.5732993706	0.3159231775	1	0.9995104769	0.9758305323	0.9727181233	0.8753718626	0.904161725	0.9703333843	0.9914859451
AraCyc/PWY-5871	ubiquinol-9 biosynthesis (eukaryotic)	148	0.929149586	0.2700167372	0.8221484089	0.8149051465	0.8850700843	0.3580055441	0.9288089073	0.8550067961	0.9915231131	0.8693107268	0.9867694139	0.9887842132	0.9430515994	0.9485799871	0.9801120769	0.9857231563	0.9899229272	0.0840708216	0.782276706	0.7384819211	0.9179001123	0.2119811889	0.9093746714	0.7797877793	0.9858927132	0.8365168212	0.9889867663	0.9727181233	0.8552754767	0.9071354816	0.9703333843	0.9914859451
AraCyc/PWY-561	superpathway of glyoxylate cycle and fatty acid degradation	219	0.9962597414	0.3912587789	0.2072417442	0.9081348217	0.9838142572	0.4376232845	0.610660404	0.9213230644	0.9975296235	0.8930969932	0.9759986724	0.9887842132	0.9385308841	0.9628260399	0.9801120769	0.9857231563	0.9992235701	0.2029983751	0.1082413537	0.9094768851	0.9710034447	0.3010891095	0.5082826909	0.9044054793	1	0.8365168212	0.9758305323	0.9727181233	0.850503479	0.9073310489	0.9703333843	0.9914859451
AraCyc/UDPNACETYLGALSYN-PWY	UDP-N-acetyl-D-glucosamine biosynthesis II	45	0.3420309139	0.9102247953	0.7888428851	0.8891348433	0.3968977491	0.7986482677	0.9168777664	0.907545692	0.9248281896	0.9757632576	0.9867694139	0.9887842132	0.9483896253	0.9445470845	0.9801120769	0.9857231563	0.2573034556	0.7120889561	0.9347155205	0.8301731428	0.3468241273	0.5737132481	0.9652235899	0.8446575964	0.8524120352	0.880618991	0.9889867663	0.9727181233	0.8832497005	0.9005008458	0.9730467534	0.9914859451
AraCyc/THISYNARA-PWY	superpathway of thiamin diphosphate biosynthesis III (eukaryotes)	68	NaN	NaN	0.3810088311	0.3306601235	NaN	NaN	0.7359469077	0.484919386	NaN	NaN	0.9759986724	0.9887842132	0.7245881065	0.6625297987	0.9801120769	0.9742474479	NaN	NaN	0.5644850238	0.7073304393	NaN	NaN	0.8247731969	0.7580834093	NaN	NaN	0.9851457629	0.9727181233	0.9188682526	0.8760190386	0.9780387756	0.9914859451
AraCyc/PWY-7048	malate-oxaloacetate shuttle II	41	0.773683724	0.1987151737	0.4929736102	0.8615478142	0.7392060832	0.3060170863	0.7954107891	0.8878539721	0.9653234979	0.8693107268	0.9759986724	0.9887842132	0.8780227101	0.8542719068	0.9801120769	0.978028427	0.9537870817	0.3751758453	0.4103816013	0.8069705939	0.8429528916	0.3972396453	0.7516800943	0.8280015051	0.9493450041	0.8365168212	0.9763056975	0.9727181233	0.9212339107	0.8775292642	0.9780387756	0.9914859451
AraCyc/PWY-112	lupeol biosynthesis	14	0.6666416849	0.8652439896	0.4674632159	0.6358402084	0.6521985831	0.7551117195	0.7828004931	0.7282024403	0.9248281896	0.9757632576	0.9759986724	0.9887842132	0.9550237511	0.8847178539	0.9801120769	0.9798185336	0.731338319	0.8294520902	0.5404360734	0.7228178815	0.6432571602	0.6500446927	0.8143394488	0.7688669899	0.8524120352	0.912737865	0.9824295554	0.9727181233	0.9494020633	0.8784704823	0.9780387756	0.9914859451
AraCyc/PWY-5791	1;4-dihydroxy-2-naphthoate biosynthesis II (plants)	78	0.3357070824	0.9116114704	0.1211874644	0.9507110726	0.3917154534	0.8001304349	0.5160982046	0.9534125255	0.9248281896	0.9757632576	0.9759986724	0.9911417053	0.8720550584	0.8663669918	0.9801120769	0.978028427	0.572974496	0.9918401098	0.1890272202	0.8153760243	0.5427817939	0.8692103678	0.5995505741	0.8340087645	0.8524120352	0.9995104769	0.9758305323	0.9727181233	0.9373412578	0.885321741	0.9780387756	0.9914859451
AraCyc/MANNCAT-PWY	D-mannose degradation	10	0.6196356036	0.9861731614	0.2821104077	0.8963142224	0.6152307445	0.9138709465	0.6715786991	0.9127259684	0.9248281896	0.9757632576	0.9759986724	0.9887842132	0.9733111842	0.9533994162	0.9830148972	0.9857231563	0.8893329819	0.9117777201	0.1940782607	0.8173755564	0.767559488	0.7219844796	0.6042166343	0.8354419964	0.9013673767	0.9407070137	0.9758305323	0.9727181233	0.9563502327	0.8951923811	0.9780387756	0.9914859451
AraCyc/PWY-5377	alpha;-amyrin biosynthesis	16	0.6666416849	0.8652439896	0.6338168948	0.5599150933	0.6521985831	0.7551117195	0.8577991938	0.6721600543	0.9248281896	0.9757632576	0.9867694139	0.9887842132	0.9561837	0.8962861561	0.9801120769	0.9798185336	0.731338319	0.8294520902	0.7722850546	0.6266155571	0.6432571602	0.6500446927	0.9057507569	0.7017636815	0.8524120352	0.912737865	0.9889867663	0.9727181233	0.9510321383	0.8984813603	0.9780387756	0.9914859451
AraCyc/PWY-6212	potassium transport	8	NaN	NaN	0.9054282388	0.5482148489	NaN	NaN	0.9584105593	0.6633305309	NaN	NaN	0.9867694139	0.9887842132	0.9237097054	0.9361431752	0.9801120769	0.9857231563	NaN	NaN	0.801125594	0.5725438309	NaN	NaN	0.9161817675	0.6635424639	NaN	NaN	0.9889867663	0.9727181233	0.9104918107	0.8987034671	0.9780387756	0.9914859451
AraCyc/PWY-6537	4-aminobutyrate degradation II	79	0.7085317414	0.9895911687	NaN	NaN	0.6856484854	0.9239271962	NaN	NaN	0.9248281896	0.9757632576	NaN	NaN	0.9081589375	0.8993095339	0.9801120769	0.9798185336	0.8062141807	0.9983677472	NaN	NaN	0.6968874355	0.9188338791	NaN	NaN	0.8805985024	0.9995104769	NaN	NaN	0.9164886088	0.9033125956	0.9780387756	0.9914859451
AraCyc/MANNCAT-PWY-ARA	mannose degradation	12	0.8455713673	0.9861731614	0.2821104077	0.8963142224	0.8019554778	0.9138709465	0.6715786991	0.9127259684	0.9673761568	0.9757632576	0.9759986724	0.9887842132	0.9890976677	0.9743130606	0.9914206483	0.9872801067	0.9164742272	0.9117777201	0.1940782607	0.8173755564	0.7956203836	0.7219844796	0.6042166343	0.8354419964	0.9119759338	0.9407070137	0.9758305323	0.9727181233	0.9598801788	0.9034233808	0.9780387756	0.9914859451
AraCyc/PWY-2	putrescine degradation IV	85	0.8522130218	0.9797109035	0.108215917	0.7262691632	0.8080455141	0.8979915421	0.4978804959	0.7928067486	0.9673761568	0.9757632576	0.9759986724	0.9887842132	0.9570506623	0.923954306	0.9801120769	0.9833925215	0.7000449496	0.9998640703	0.0859612758	0.6901190132	0.6223962138	0.9601798513	0.4744090725	0.7461042755	0.8524120352	0.9995104769	0.9758305323	0.9727181233	0.9232627027	0.9040631111	0.9780387756	0.9914859451
KEGG/ath/path:ath03022	Basal transcription factors	108	NaN	NaN	0.5791961257	0.6877185646	NaN	NaN	0.8348679113	0.7654840824	NaN	NaN	0.9867694139	0.9887842132	0.9252116479	0.8850100659	0.9801120769	0.9798185336	NaN	NaN	0.670242875	0.7310624002	NaN	NaN	0.8676539875	0.7746125337	NaN	NaN	0.9889867663	0.9727181233	0.9391559578	0.9069045162	0.9780387756	0.9914859451
AraCyc/PWY-6442	spermidine hydroxycinnamic acid conjugates biosynthesis	38	0.4022349136	0.8055800835	0.811938688	0.949515378	0.4454318596	0.7060066478	0.9251676886	0.95247516	0.9248281896	0.9737434683	0.9867694139	0.9911417053	0.9536854847	0.955926468	0.9801120769	0.9857231563	0.3826375704	0.7063468694	0.8815671375	0.8671893132	0.4277725175	0.5703697962	0.9452010664	0.8718423902	0.8524120352	0.8778467753	0.9889867663	0.9727181233	0.9162246209	0.9095959925	0.9780387756	0.9914859451
AraCyc/PWY-6908	thiamin diphosphate biosynthesis IV (eukaryotes)	95	0.6201814659	0.6297933551	0.2306687844	0.7674300983	0.6156575745	0.5855068175	0.6312470533	0.8217443922	0.9248281896	0.9369658059	0.9759986724	0.9887842132	0.9031698172	0.8044081282	0.9801120769	0.9742474479	0.6756995846	0.8522472141	0.4697764856	0.8973865885	0.6066078032	0.6676030559	0.7817743432	0.8948709506	0.8524120352	0.9268881361	0.9763056975	0.9727181233	0.9576186981	0.909949571	0.9780387756	0.9914859451
AraCyc/PWY4FS-13	extended VTC2 cycle	13	0.526339255	0.9130027217	0.2030888017	0.959618573	0.5426750952	0.8016282791	0.6068355458	0.9604983762	0.9248281896	0.9757632576	0.9759986724	0.9911417053	0.9439364833	0.9260431341	0.9801120769	0.9833925215	0.6642143642	0.873159313	0.2639082156	0.95639005	0.5992711549	0.685020654	0.6611135337	0.9443865421	0.8524120352	0.9268881361	0.9758305323	0.9727181233	0.9470526784	0.9104743127	0.9780387756	0.9914859451
AraCyc/PWY4FS-12	VTC2 cycle	13	0.526339255	0.9130027217	0.2030888017	0.959618573	0.5426750952	0.8016282791	0.6068355458	0.9604983762	0.9248281896	0.9757632576	0.9759986724	0.9911417053	0.9439364833	0.9260431341	0.9801120769	0.9833925215	0.6642143642	0.873159313	0.2639082156	0.95639005	0.5992711549	0.685020654	0.6611135337	0.9443865421	0.8524120352	0.9268881361	0.9758305323	0.9727181233	0.9470526784	0.9104743127	0.9780387756	0.9914859451
AraCyc/PWYQT-4433	CA1P biosynthesis	56	0.2519063831	0.9662728707	NaN	NaN	0.3208920741	0.8719342222	NaN	NaN	0.9248281896	0.9757632576	NaN	NaN	0.6206313318	0.6726079694	0.9801120769	0.9742474479	0.2467486516	0.9999998536	NaN	NaN	0.3395273518	0.993948724	NaN	NaN	0.8524120352	0.9995104769	NaN	NaN	0.6924041958	0.922901115	0.9650729634	0.9921044623
AraCyc/GLUCONEO-PWY	gluconeogenesis I	246	0.9627185301	0.9034920073	0.0012823671	0.9192453659	0.925788199	0.7915960336	0.1115247445	0.9294986373	0.9967398678	0.9757632576	0.9759986724	0.9887842132	0.7327656515	0.8884202922	0.9801120769	0.9798185336	0.9955481758	0.9922895512	0.0026831142	0.8786630582	0.9413765801	0.8714287132	0.1610634543	0.88048027	1	0.9995104769	0.9758305323	0.9727181233	0.8233385146	0.9214614113	0.9654022322	0.9921044623
AraCyc/PWY-7036	very long chain fatty acid biosynthesis II	78	0.8291653848	0.348163936	0.1086947738	0.8080615316	0.7871625418	0.41014986	0.4985801665	0.8502098762	0.9673761568	0.8693107268	0.9759986724	0.9887842132	0.8509760754	0.7816780052	0.9801120769	0.9742474479	0.9929752488	0.4483738877	0.1397726119	0.9252348549	0.9293000771	0.4345953445	0.5484308663	0.9172037169	0.9944539571	0.8365168212	0.9758305323	0.9727181233	0.9176852725	0.9160982319	0.9780387756	0.9921044623
AraCyc/PWY-5669	phosphatidylethanolamine biosynthesis I	38	0.7028458833	0.9983469819	0.4268866977	0.6309703712	0.6810719799	0.9653716345	0.7616752964	0.7246656624	0.9248281896	0.9757632576	0.9759986724	0.9887842132	0.9770662442	0.9594813182	0.9830148972	0.9857231563	0.6859962365	0.9961380599	0.6900180308	0.4371116352	0.6132437649	0.8954452514	0.8752339832	0.5638360887	0.8524120352	0.9995104769	0.9889867663	0.9727181233	0.9530873778	0.9192164669	0.9780387756	0.9921044623
AraCyc/THIOREDOX-PWY	thioredoxin pathway	21	0.8455713673	0.3172010548	0.5249977649	0.9917466165	0.8019554778	0.3899227711	0.8105954666	0.9890311726	0.9673761568	0.8693107268	0.9759986724	0.9923279432	0.9426166973	0.9652324568	0.9801120769	0.9857231563	0.8910897198	0.4559297388	0.4440763468	0.9573149361	0.7692704336	0.4384166084	0.7690995645	0.9452493391	0.9013673767	0.8365168212	0.9763056975	0.9727181233	0.9419664744	0.9236569909	0.9780387756	0.9921044623
KEGG/ath/path:ath03450	Non-homologous end-joining	18	NaN	NaN	0.8545080202	0.7830354736	NaN	NaN	0.9402915252	0.8326800999	NaN	NaN	0.9867694139	0.9887842132	0.974530196	0.9627352197	0.9830148972	0.9857231563	NaN	NaN	0.7970922292	0.6868305476	NaN	NaN	0.9147278262	0.7438151143	NaN	NaN	0.9889867663	0.9727181233	0.9424001606	0.9239741357	0.9780387756	0.9921044623
AraCyc/PWY-6549	glutamine biosynthesis III	201	0.9369997466	0.4281993328	0.5413992551	0.9109382143	0.8939704019	0.4607258967	0.8181188871	0.9233763389	0.9928160288	0.9107228564	0.9759986724	0.9887842132	0.9648732647	0.9546032404	0.9827137565	0.9857231563	0.878980696	0.8580248886	0.4420521621	0.8427973875	0.7577195148	0.672275242	0.7680798078	0.8538301419	0.8995985955	0.9268881361	0.9763056975	0.9727181233	0.9721724401	0.9245633113	0.9810778365	0.9921044623
AraCyc/PWY-5386	methylglyoxal degradation I	126	0.9997962293	0.9977219972	0.035771325	0.670174581	0.9975251582	0.9603513629	0.3478498771	0.7529512296	0.9975296235	0.9757632576	0.9759986724	0.9887842132	0.9427160814	0.9907867191	0.9801120769	0.9924986218	0.9994822858	0.9930743994	0.0374826003	0.4617770065	0.9753163746	0.8755204391	0.3688497259	0.5825716597	1	0.9995104769	0.9758305323	0.9727181233	0.9027898667	0.9287325446	0.9780387756	0.9922004579
AraCyc/PWY-3282	superpathway of ammonia assimilation (plants)	20	NaN	NaN	0.9758674981	0.8420610855	NaN	NaN	0.9855105277	0.8740856186	NaN	NaN	0.9873863787	0.9887842132	0.9899207684	0.9907248684	0.9914206483	0.9924986218	NaN	NaN	0.91942341	0.5258973998	NaN	NaN	0.9592949722	0.6299800027	NaN	NaN	0.9889867663	0.9727181233	0.9086950113	0.9287842346	0.9780387756	0.9922004579
KEGG/ath/path:ath00563	Glycosylphosphatidylinositol(GPI)-anchor biosynthesis	50	NaN	NaN	0.8423404334	0.6926726471	NaN	NaN	0.9359808594	0.7690109232	NaN	NaN	0.9867694139	0.9887842132	0.9564504609	0.9447865449	0.9801120769	0.9857231563	NaN	NaN	0.8427394045	0.6634668582	NaN	NaN	0.9311471256	0.7275373392	NaN	NaN	0.9889867663	0.9727181233	0.9412600415	0.9302547653	0.9780387756	0.9922004579
KEGG/ath/path:ath00430	Taurine and hypotaurine metabolism	152	0.3900042559	0.998170497	0.3707255701	0.9362449446	0.435674832	0.9638589472	0.7298716545	0.9422457628	0.9248281896	0.9757632576	0.9759986724	0.9911417053	0.9578705018	0.9681495538	0.9801120769	0.9857231563	0.3293319516	0.999415477	0.4025013928	0.8481476023	0.3943642369	0.9396931524	0.7474615429	0.8577456578	0.8524120352	0.9995104769	0.9763056975	0.9727181233	0.9382070327	0.9306570105	0.9780387756	0.9922004579
KEGG/ath/path:ath03010	Ribosome	440	NaN	NaN	1.256468648594484e-12	0.9801188376	NaN	NaN	4.134233203681869e-05	0.977841894	NaN	NaN	0.0248880839	0.9911417053	0.0004493796	0.0866842139	0.0742599792	0.891495074	NaN	NaN	9.263177961505807e-09	1	NaN	NaN	0.0022203952	0.9999999453	NaN	NaN	0.2952285045	0.9999999453	0.0157871649	0.9593536568	0.7856522983	0.992771495
AraCyc/PWY-3742	tetrahydrofolate biosynthesis II	209	0.9598904961	0.9091287071	0.1563304714	0.0323775618	0.9220274689	0.7974841167	0.559239606	0.1160263378	0.9967398678	0.9757632576	0.9759986724	0.8851482791	0.6311110902	0.7206859333	0.9801120769	0.9742474479	0.9999999978	0.9882368717	0.1073163737	0.0119130732	0.9997811963	0.8538395678	0.5069826913	0.0735399081	1	0.9995104769	0.9758305323	0.8726196356	0.5449906791	0.9379164517	0.9650729634	0.992771495
KEGG/ath/path:ath00030	Pentose phosphate pathway	289	0.9997955709	0.9981205302	0.0003225427	0.0533299229	0.997520045	0.9634457706	0.0682913921	0.1578729436	0.9975296235	0.9757632576	0.8937264798	0.8897133486	0.3315924883	0.8470129163	0.9801120769	0.978028427	0.9995919097	1	4.078840488736255e-05	0.0765296067	0.9775356608	0.999949713	0.0405316283	0.208114042	1	0.999949713	0.796687836	0.9549567535	0.2956851365	0.949035856	0.9650729634	0.992771495
AraCyc/PWY-6890	4-amino-2-methyl-5-diphosphomethylpyrimidine biosynthesis	131	0.964011364	0.2720164242	0.4364495448	0.174660565	0.9275358193	0.35939077	0.7667811856	0.3275341938	0.9967398678	0.8693107268	0.9759986724	0.9887842132	0.7534686951	0.7483003287	0.9801120769	0.9742474479	0.999999999	0.2963070593	0.4472367254	0.2137405143	0.9998376893	0.3553972837	0.7706852513	0.3721716673	1	0.8365168212	0.9763056975	0.9727181233	0.7971330832	0.9627567127	0.9650729634	0.992771495
AraCyc/PWY-1801	formaldehyde oxidation II (glutathione-dependent)	110	0.9821506342	0.1621422965	0.1960865724	0.5028020733	0.9547040881	0.2766480614	0.6002551767	0.6284765243	0.9967398678	0.8693107268	0.9759986724	0.9887842132	0.789613835	0.7926767735	0.9801120769	0.9742474479	0.9999999999	0.168615115	0.0989218483	0.5745875806	0.9999319266	0.278697001	0.4947951325	0.6649988324	1	0.8365168212	0.9758305323	0.9727181233	0.7754420875	0.9628531096	0.9650729634	0.992771495
AraCyc/PWY66-341	cholesterol biosynthesis I	318	0.949872843	0.3519313734	0.0044424906	0.754457889	0.9092917891	0.4125800472	0.171985197	0.8126428663	0.9967398678	0.8693107268	0.9759986724	0.9887842132	0.6518549493	0.6959405053	0.9801120769	0.9742474479	0.9999999978	0.6337712475	0.0017708497	0.8784435831	0.999781947	0.5299550756	0.1408792485	0.8803138727	1	0.8516213209	0.9758305323	0.9727181233	0.704026648	0.9648402217	0.9650729634	0.992771495
KEGG/ath/path:ath00710	Carbon fixation in photosynthetic organisms	276	0.9902581553	0.9982801649	0.0001059824	0.9666244116	0.9696738623	0.9647886823	0.0457081911	0.9662267314	0.9967398678	0.9757632576	0.820057497	0.9911417053	0.5996095058	0.9682716313	0.9801120769	0.9857231563	0.9861416635	0.9999893949	8.713082412467198e-05	0.9847767541	0.9062101901	0.9804676897	0.0522862033	0.9738480035	0.9811678942	0.9995104769	0.8632227228	0.9869638015	0.6216292383	0.9650780603	0.9650729634	0.992771495
AraCyc/PWY-2541	plant sterol biosynthesis	343	0.95041378	0.4941392019	4.614181430828479e-05	0.7909246089	0.9099590335	0.5013996784	0.0337584402	0.8382057273	0.9967398678	0.9153044994	0.7526881858	0.9887842132	0.3682591471	0.5963863179	0.9801120769	0.9742474479	0.9999999999	0.8148211789	0.0005823617	0.8366067219	0.9999353062	0.6394023375	0.0980887675	0.8493210627	1	0.912737865	0.9758305323	0.9727181233	0.6577339168	0.9728239329	0.9650729634	0.992771495
AraCyc/PWY-2161	folate polyglutamylation	149	0.9662255769	0.9802088849	0.0072516887	0.1620418314	0.9305737802	0.8991099098	0.2035067268	0.3127879831	0.9967398678	0.9757632576	0.9759986724	0.9887842132	0.6552935069	0.7575390768	0.9801120769	0.9742474479	1	0.9986120444	0.0037159222	0.1626946241	0.9999591822	0.9225773314	0.1787824682	0.3185822177	1	0.9995104769	0.9758305323	0.9727181233	0.6547245558	0.974177129	0.9650729634	0.992771495
AraCyc/PWY-1881	formate oxidation to CO<sub>2</sub>	97	0.9681221506	0.209907497	0.4554361462	0.284511109	0.9332243296	0.3145737251	0.7766824253	0.4420603663	0.9967398678	0.8693107268	0.9759986724	0.9887842132	0.791958049	0.7858562672	0.9801120769	0.9742474479	1	0.2309931306	0.3373209769	0.2601077132	0.9999890408	0.3181899143	0.7100841459	0.4165329527	1	0.8365168212	0.9758305323	0.9727181233	0.7808311186	0.9781342117	0.9650729634	0.992771495
KEGG/ath/path:ath00240	Pyrimidine metabolism	447	0.999793957	0.9980753097	0.0011290003	0.0769677198	0.997507537	0.963077147	0.1066302069	0.1979074144	0.9975296235	0.9757632576	0.9650201579	0.9075841878	0.4513274675	0.8875981268	0.9801120769	0.9798185336	0.9999968382	0.9999999963	0.0021498384	0.2393392814	0.9965960562	0.9977600208	0.149978735	0.3970832	1	0.9995104769	0.9758305323	0.9727181233	0.6811532706	0.9813977399	0.9650729634	0.992771495
AraCyc/PWY-6755	S-methyl-5-thio-alpha;-D-ribose 1-phosphate degradation	116	0.9853655421	0.2817878667	NaN	NaN	0.9603047084	0.3661143467	NaN	NaN	0.9967398678	0.8693107268	NaN	NaN	0.7011221799	0.8268575163	0.9801120769	0.9742474479	0.9999999998	0.1221121203	NaN	NaN	0.9999166498	0.2448182954	NaN	NaN	1	0.8365168212	NaN	NaN	0.5802446859	0.9817017851	0.9650729634	0.992771495
AraCyc/PWY-4261	glycerol degradation I	78	0.9884776654	0.8692250627	0.134028887	0.2065822785	0.9661185462	0.7586777873	0.5327983841	0.3631104636	0.9967398678	0.9757632576	0.9759986724	0.9887842132	0.8573732301	0.8636602223	0.9801120769	0.978028427	0.9997070255	0.9996299544	0.1412727162	0.0922261088	0.9802907638	0.9470902555	0.5501685533	0.2311423432	1	0.9995104769	0.9758305323	0.9549567535	0.8261893377	0.9336788999	0.9654022322	0.992771495
AraCyc/PWY-6663	plant sterol biosynthesis II	282	0.9509565392	0.2984685391	0.0016783652	0.8256913794	0.9106306688	0.3774305578	0.1225832219	0.8625744067	0.9967398678	0.8693107268	0.9759986724	0.9887842132	0.5717824894	0.6796969823	0.9801120769	0.9742474479	0.9999999905	0.9115551043	0.0052792841	0.7895663768	0.9996239538	0.7217472905	0.199963371	0.8156423472	1	0.9407070137	0.9758305323	0.9727181233	0.8255460027	0.9754603001	0.9654022322	0.992771495
AraCyc/PWY-5995	linoleate biosynthesis I (plants)	66	0.4697928443	0.1549815171	0.9520162049	0.9452087334	0.498658263	0.2705958079	0.9757084351	0.9491222514	0.9248281896	0.8693107268	0.9873863787	0.9911417053	0.8341203757	0.9268586095	0.9801120769	0.9833925215	0.4210976929	0.1676271859	0.9405133705	0.9977625099	0.4513044452	0.2780258097	0.9675286436	0.9930626385	0.8524120352	0.8365168212	0.9889867663	0.9963728473	0.8301979979	0.9609707883	0.9678322339	0.992771495
AraCyc/PWY-6147	6-hydroxymethyl-dihydropterin diphosphate biosynthesis I	119	0.9650055585	0.6042144864	0.0730657004	0.1957256201	0.9288926665	0.56939435	0.4390316187	0.3512654788	0.9967398678	0.9369658059	0.9759986724	0.9887842132	0.7479477373	0.7044188702	0.9801120769	0.9742474479	1	0.7522123988	0.0728306775	0.3161455589	0.9999873426	0.5978798276	0.4513370532	0.4662514668	1	0.8936894806	0.9758305323	0.9727181233	0.8382846017	0.9814414561	0.968716996	0.992771495
AraCyc/PWY-5143	fatty acid activation	45	0.3021858364	0.6632857195	0.9537831993	0.9953433315	0.363908668	0.6069435565	0.9763990652	0.993015271	0.9248281896	0.9498624855	0.9873863787	0.9946675426	0.9226852583	0.9829242248	0.9801120769	0.9904160253	0.2465936047	0.5172519216	0.9664480869	0.9998002931	0.3394193869	0.469433393	0.9784718847	0.9986292748	0.8524120352	0.8365168212	0.9918900004	0.9999999453	0.8763827994	0.9867638006	0.9703333843	0.992771495
AraCyc/PWYQT-4429	CO<sub>2</sub> fixation into oxaloacetate (anapleurotic)	95	0.9731667451	0.3242205497	0.4074527256	0.9770889518	0.9405228519	0.3945512619	0.7510362937	0.975146354	0.9967398678	0.8693107268	0.9759986724	0.9911417053	0.9516338533	0.9717874129	0.9801120769	0.9867150229	0.9852193865	0.2106358759	0.233684817	0.9918779008	0.903637825	0.3058420013	0.638031558	0.9831607749	0.9811678942	0.8365168212	0.9758305323	0.9897371011	0.8939848195	0.9456119095	0.9767338276	0.992771495
AraCyc/PWY0-381	glycerol and glycerophosphodiester degradation	20	NaN	NaN	0.7618968179	0.6655072256	NaN	NaN	0.9070856833	0.7496049327	NaN	NaN	0.9867694139	0.9887842132	0.9422334788	0.9209623081	0.9801120769	0.9833925215	NaN	NaN	0.822598122	0.7281742622	NaN	NaN	0.9239067165	0.7725992687	NaN	NaN	0.9889867663	0.9727181233	0.9544626862	0.9383400434	0.9780387756	0.992771495
AraCyc/ALACAT2-PWY	alanine degradation II (to D-lactate)	104	0.979704444	0.9881181157	0.1364232423	0.6579411346	0.9506563766	0.9194038321	0.5357831534	0.7441688506	0.9967398678	0.9757632576	0.9759986724	0.9887842132	0.9741482769	0.967331509	0.9830148972	0.9857231563	0.9876091981	0.9957008445	0.1539322938	0.5831094184	0.9105066893	0.8920616602	0.5643216508	0.6710603121	0.9834150462	0.9995104769	0.9758305323	0.9727181233	0.9653176465	0.9408184196	0.9780387756	0.992771495
KEGG/ath/path:ath00910	Nitrogen metabolism	390	0.9401782475	0.3950038265	0.3247181598	0.3564196763	0.8976622627	0.4399813063	0.7010674292	0.5078695181	0.9935956342	0.8930969932	0.9759986724	0.9887842132	0.8558769464	0.7903434213	0.9801120769	0.9742474479	0.9999674032	0.8718002546	0.2485485127	0.342578682	0.9916411633	0.6838435351	0.6496391302	0.4885526631	1	0.9268881361	0.9758305323	0.9727181233	0.9255949308	0.9431359265	0.9780387756	0.992771495
AraCyc/PWY-381	nitrate reduction II (assimilatory)	85	0.4537694979	0.238934623	0.9758674981	0.8591145241	0.4861171702	0.3360200683	0.9855105277	0.8861296781	0.9248281896	0.8693107268	0.9873863787	0.9887842132	0.8584310028	0.9225581181	0.9801120769	0.9833925215	0.4874952189	0.4921562654	0.9966227219	0.7650620429	0.4913316689	0.4567234487	0.9952874691	0.7983827652	0.8524120352	0.8365168212	0.9952874691	0.9727181233	0.8983963598	0.9471973754	0.9780387756	0.992771495
KEGG/ath/path:ath00903	Limonene and pinene degradation	133	0.866768503	0.3250556864	0.4458475593	0.8766894912	0.8216254174	0.3951001531	0.7717203803	0.898625569	0.9673761568	0.8693107268	0.9759986724	0.9887842132	0.9293326268	0.9027374992	0.9801120769	0.9798185336	0.7943204097	0.8022189977	0.3757433078	0.9877843345	0.6879172538	0.6305656855	0.7326833897	0.9776020299	0.8730678495	0.912737865	0.9758305323	0.9891032302	0.9662016951	0.9546167405	0.9780387756	0.992771495
KEGG/ath/path:ath00760	Nicotinate and nicotinamide metabolism	295	0.5483192208	0.9946741672	0.4497897489	0.8467819208	0.5597362456	0.9430627552	0.7737697249	0.8774134215	0.9248281896	0.9757632576	0.9759986724	0.9887842132	0.9761843117	0.9615045415	0.9830148972	0.9857231563	0.609294343	0.9999790006	0.2830159898	0.7809000203	0.5649605893	0.9763943455	0.6747275509	0.8095218424	0.8524120352	0.9995104769	0.9758305323	0.9727181233	0.9634663678	0.9558325653	0.9780387756	0.992771495
AraCyc/P345-PWY	aldoxime degradation	80	0.1810319377	0.9982747043	0.3310687646	0.7846795873	0.256394047	0.9647416103	0.7052148318	0.8338317334	0.9248281896	0.9757632576	0.9759986724	0.9887842132	0.8618818355	0.9018283689	0.9801120769	0.9798185336	0.2915005511	0.9999995745	0.3155170063	0.7935439367	0.3698285919	0.9919142284	0.6964225433	0.8184584337	0.8524120352	0.9995104769	0.9758305323	0.9727181233	0.9216839324	0.9567068977	0.9780387756	0.992771495
AraCyc/PWY-4702	phytate degradation I	37	0.3906117655	0.9345682803	0.9295756829	0.849221696	0.4361605633	0.8264749425	0.9672098414	0.8791350053	0.9248281896	0.9757632576	0.9867694139	0.9887842132	0.9635230896	0.9670891615	0.9827137565	0.9857231563	0.5562728225	0.8675097542	0.9747916241	0.797225271	0.5326727252	0.6801713761	0.9823569526	0.8210690517	0.8524120352	0.9268881361	0.9918900004	0.9727181233	0.9606243856	0.9601193597	0.9780387756	0.992771495
KEGG/ath/path:ath00603	Glycosphingolipid biosynthesis - globo series	22	NaN	NaN	0.93807183	0.6035840702	NaN	NaN	0.9703778954	0.7046384003	NaN	NaN	0.9867694139	0.9887842132	0.9436923031	0.9567488152	0.9801120769	0.9857231563	NaN	NaN	0.9373353026	0.6847083745	NaN	NaN	0.9662605614	0.7423376642	NaN	NaN	0.9889867663	0.9727181233	0.9556281101	0.9601943752	0.9780387756	0.992771495
KEGG/ath/path:ath00360	Phenylalanine metabolism	523	0.9776304923	0.992694452	0.2540203454	0.0506406558	0.9473440451	0.9347588758	0.6502961071	0.1529159818	0.9967398678	0.9757632576	0.9759986724	0.8851482791	0.7641012235	0.8868682101	0.9801120769	0.9798185336	0.9968890261	0.9998819478	0.3730831896	0.2154541487	0.9493414631	0.961732732	0.7311736471	0.3738750059	1	0.9995104769	0.9758305323	0.9727181233	0.9440377043	0.9652890679	0.9780387756	0.992771495
KEGG/ath/path:ath03440	Homologous recombination	118	NaN	NaN	0.771695587	0.6477497703	NaN	NaN	0.9106635785	0.7368230056	NaN	NaN	0.9867694139	0.9887842132	0.9387188534	0.9190881329	0.9801120769	0.9833925215	NaN	NaN	0.9770749321	0.7041744864	NaN	NaN	0.9834723373	0.755886827	NaN	NaN	0.9918900004	0.9727181233	0.963831884	0.9771011842	0.9780387756	0.992771495
AraCyc/PWY-6473	4-aminobutyrate degradation IV	90	0.435717666	0.998221956	0.3410129175	0.8174621928	0.4719338003	0.9642911689	0.7115931936	0.8567999076	0.9248281896	0.9757632576	0.9759986724	0.9887842132	0.9538138892	0.9482951651	0.9801120769	0.9857231563	0.3642426024	0.9999999894	0.2909027822	0.8642434816	0.4163676638	0.9970199227	0.6801520131	0.8696434162	0.8524120352	0.9995104769	0.9758305323	0.9727181233	0.9421376279	0.9785684796	0.9780387756	0.992771495
KEGG/ath/path:ath00945	Stilbenoid; diarylheptanoid and gingerol biosynthesis	263	0.4555694386	0.9261254043	0.7725454868	0.7084467263	0.4875280408	0.8163456083	0.9109729462	0.7802082068	0.9248281896	0.9757632576	0.9867694139	0.9887842132	0.9557970346	0.9265662054	0.9801120769	0.9833925215	0.3117693143	0.9999863741	0.689404544	0.9443807701	0.3830766617	0.9790641687	0.8750005129	0.933526212	0.8524120352	0.9995104769	0.9889867663	0.9727181233	0.9649637923	0.984295263	0.9780387756	0.992771495
AraCyc/PWY-4321	glutamate degradation IV	119	0.3646810182	0.9981849388	0.8911675679	0.6293579984	0.4153160597	0.9639795485	0.953302189	0.7234930971	0.9248281896	0.9757632576	0.9867694139	0.9887842132	0.9533126252	0.9693192913	0.9801120769	0.9857231563	0.3121227034	0.9999931727	0.8391624553	0.8745895569	0.3833054441	0.9827053292	0.9298604941	0.8773995932	0.8524120352	0.9995104769	0.9889867663	0.9727181233	0.9652397428	0.9854691797	0.9780387756	0.992771495
AraCyc/PWY3O-210	glutamate degradation IX (via 4-aminobutyrate)	42	0.6128659925	0.9749285852	0.8984577212	0.4586584378	0.6099410934	0.8879099014	0.9559079623	0.5935844346	0.9248281896	0.9757632576	0.9867694139	0.9887842132	0.9637539476	0.9522776975	0.9827137565	0.9857231563	0.638434082	0.9237218098	0.9023910861	0.7856353788	0.5830231369	0.7352626433	0.9528772423	0.8128636503	0.8524120352	0.9498528718	0.9889867663	0.9727181233	0.9716959491	0.9522062835	0.9810778365	0.992771495
AraCyc/PWY-5032	ent-kaurene biosynthesis I	11	0.464908648	0.9828532277	0.6917452678	0.8039788604	0.4948398093	0.9053135566	0.8807526951	0.8473493316	0.9248281896	0.9757632576	0.9867694139	0.9887842132	0.9709465919	0.955417006	0.9830148972	0.9857231563	0.8601182663	0.9144765322	0.8290369578	0.6762414861	0.7407162536	0.7248880666	0.9262206906	0.7364412822	0.8913183135	0.9407070137	0.9889867663	0.9727181233	0.9787791318	0.9483448511	0.9832416507	0.992771495
AraCyc/PWY-5052	superpathway of gibberellin biosynthesis	24	NaN	NaN	0.6892884375	0.3701672173	NaN	NaN	0.8798038694	0.5198672222	NaN	NaN	0.9867694139	0.9887842132	0.815162196	0.8065839245	0.9801120769	0.9742474479	NaN	NaN	0.9838044231	0.7766052784	NaN	NaN	0.986947027	0.8064958007	NaN	NaN	0.9918900004	0.9727181233	0.9776050929	0.9855460041	0.9832416507	0.992771495
KEGG/ath/path:ath00909	Sesquiterpenoid and triterpenoid biosynthesis	112	0.9110183163	0.8977882948	0.1374883361	0.9878939176	0.86548929	0.7857946011	0.5370987352	0.985123012	0.9804370863	0.9757632576	0.9759986724	0.9917124635	0.9764735143	0.9783184114	0.9830148972	0.9872801067	0.9565108519	0.9879546734	0.165689478	0.9516140369	0.8470726636	0.8527767368	0.576723476	0.9399956111	0.9521359398	0.9995104769	0.9758305323	0.9727181233	0.9829231056	0.9694398719	0.9859061802	0.992771495
AraCyc/PWY-6304	casbene biosynthesis	39	0.464908648	0.9828532277	0.9002913411	0.8330617158	0.4948398093	0.9053135566	0.956565117	0.8677525185	0.9248281896	0.9757632576	0.9867694139	0.9887842132	0.9787200075	0.9773906859	0.9831822568	0.9872801067	0.8601182663	0.9144765322	0.9339578249	0.8562820933	0.7407162536	0.7248880666	0.9649249967	0.8637349626	0.8913183135	0.9407070137	0.9889867663	0.9727181233	0.9895877716	0.9790562349	0.991087147	0.992771495
AraCyc/PWY-3841	folate transformations II	191	0.9614607128	0.9983072098	0.0140574264	0.7334195313	0.9241053447	0.9650230705	0.2547869494	0.7978476849	0.9967398678	0.9757632576	0.9759986724	0.9887842132	0.8984264138	0.9514730937	0.9801120769	0.9857231563	0.9999999961	0.9945356775	0.0435180486	0.7002099434	0.9997307433	0.8840608041	0.3860733306	0.7531275961	1	0.9995104769	0.9758305323	0.9727181233	0.947348665	0.9933521673	0.9780387756	0.9965183585
AraCyc/LIPAS-PWY	triacylglycerol degradation	139	0.988668569	0.9827918051	0.9006177207	0.2337526043	0.9664907194	0.9051639409	0.9566821711	0.3917522019	0.9967398678	0.9757632576	0.9867694139	0.9887842132	0.9693635122	0.9868931088	0.9830148972	0.9924986218	0.999339713	0.9999824278	0.7917514245	0.2564353328	0.9728138947	0.9775340472	0.912800526	0.4131389331	1	0.9995104769	0.9889867663	0.9727181233	0.9773613331	0.9935031744	0.9832416507	0.9965183585
KEGG/ath/path:ath00630	Glyoxylate and dicarboxylate metabolism	410	0.9940664404	0.4643270074	0.1449127609	0.9986476677	0.9781115557	0.4830665521	0.5460704109	0.9973310027	0.9975296235	0.9152943545	0.9759986724	0.9973310027	0.9456236563	0.9909971111	0.9801120769	0.9924986218	0.9999999988	0.6668546076	0.0893906423	0.9713414485	0.9998251541	0.5480014034	0.4800092097	0.9589650962	1	0.8620077171	0.9758305323	0.9778876483	0.9452341617	0.9958451692	0.9780387756	0.9973540255
AraCyc/PWY-5481	pyruvate fermentation to lactate	64	0.9997968037	0.9983522137	NaN	NaN	0.9975296235	0.9654178378	NaN	NaN	0.9975296235	0.9757632576	NaN	NaN	0.998729796	0.9989887803	0.998729796	0.9989887803	0.9999075799	0.9999543844	NaN	NaN	0.9874639376	0.9706967797	NaN	NaN	1	0.9995104769	NaN	NaN	0.9987075599	0.9975180094	0.9987075599	0.9975180094
KEGG/ath/path:ath01100	Metabolic pathways	6567	NaN	NaN	NaN	NaN	NaN	NaN	NaN	NaN	NaN	NaN	NaN	NaN	NaN	NaN	NaN	NaN	NaN	NaN	NaN	NaN	NaN	NaN	NaN	NaN	NaN	NaN	NaN	NaN	NaN	NaN	NaN	NaN
KEGG/ath/path:ath01110	Biosynthesis of secondary metabolites	4934	NaN	NaN	NaN	NaN	NaN	NaN	NaN	NaN	NaN	NaN	NaN	NaN	NaN	NaN	NaN	NaN	NaN	NaN	NaN	NaN	NaN	NaN	NaN	NaN	NaN	NaN	NaN	NaN	NaN	NaN	NaN	NaN
